# Supplementary material for: Comprehensive structural assignment of glycosaminoglycan oligo- and polysaccharides by protein nanopore
Source: Nat Commun. 2022 Aug 30;13:5113. doi: 10.1038/s41467-022-32800-4 (PMC9427770; doi:10.1038/s41467-022-32800-4)
Supplement: Supplementary file 3 — Supplementary Data 1 [file 41467_2022_32800_MOESM3_ESM.xlsx]

## Sheet: Sheet1
Supplementary Data File 1 for:
Comprehensive structural assignment of glycosaminoglycan oligo- and polysaccharides by protein nanopore
Parisa Bayat1, Charlotte Rambaud1, Bernard Priem2, Matthieu Bourderioux1, Mélanie Bilong1, Salomé Poyer1, Manuela Pastoriza-Gallego3, Abdelghani Oukhaled3, Jérôme Mathé1*, Régis Daniel1*
1Université Paris-Saclay, Univ Evry, CNRS, LAMBE, 91025, Evry-Courcouronnes, France
2CNRS, CERMAV, University Grenoble Alpes, 38000 Grenoble, France
3CY Cergy Paris Université, CNRS, LAMBE, 95000 Cergy-Pontoise, France
*Correspondence to:
Régis Daniel, regis.daniel@univ-evry.fr
Jérôme Mathé, jerome.mathe@univ-evry.fr
Exact mass measurement obtained from HILIC-Q-TOF-MS experiments presented in Supplementary Fig. 12.
ion	Molecular formula	m/z theo	m/z exp	Δ (ppm)				ion	Molecular formula	m/z theo	m/z exp	Δ (ppm)				ion	Molecular formula	m/z theo	m/z exp	Δ (ppm)				ion	Molecular formula	m/z theo	m/z exp	Δ (ppm)
HP dp10								N-desulfated HP dp10 (DeNSHP dp10)								2-O-desulfated HP dp10 (De2SHP dp10)								6-O-desulfated HP dp10 (De6SHP dp10)
[M−3H+5(NH3)]3−	C60H107N10O95S153−	988.989	988.987	1.8				[M−3H]3−	C60H92N5O80S103−	827.35	827.348	3				[M−3H+SO3]3−	C60H92N5O83S113−	854.003	854.006	−4.7				[M−3H+2(NH3)]3−	C60H98N7O80S103−	838.701	838.695	8
[M−3H+4(NH3)]3−	C60H104N9O95S153−	983.314	983.312	1.9				[M+C6H13NO8S−3H]3−	C66H105N6O88S113−	913.696	913.697	−1.0				[M−3H+NH3]3−	C60H95N6O80S103−	833.026	833.024	1.9				[M−3H+NH3]3−	C60H95N6O80S103−	833.026	833.024	2.2
[M−3H+3(NH3)]3−	C60H101N8O95S153−	977.638	977.639	−1.2				[M−SO3−3H]3−	C60H92N5O77S93−	800.698	800.697	1.6				[M−3H]3−	C60H92N5O80S103−	827.35	827.352	−1.8				[M−3H]3−	C60H92N5O80S103−	827.35	827.35	0
[M−SO3−3H+5(NH3)]3−	C60H107N10O92S143−	962.337	962.336	0.9				[M+C6H13NO8S−SO3−3H]3−	C66H105N6O85S103−	887.043	887.042	1.7				[M−SO3−3H]3−	C60H92N5O77S93−	800.698	800.697	0.6				[M−SO3−3H+(NH3)]3−	C60H95N6O77S93−	806.374	806.37	3.7
[M−SO3−3H+4(NH3)]3−	C60H104N9O92S143−	956.661	956.66	0.9				[M−2(SO3)−3H]3−	C60H92N5O74S83−	774.046	774.045	1.3				[M−2(SO3)−3H]3−	C60H92N5O74S83−	774.046	774.046	0.1				[M−SO3−3H]3−	C60H92N5O77S93−	800.698	800.698	−0.6
[M−SO3−3H+3(NH3)]3−	C60H101N8O92S143−	950.986	950.986	0.4				[M+C6H13NO8S−2(SO3)−3H]3−	C66H105N6O82S93−	860.391	860.388	3.4				[M−3(SO3)−3H]3−	C60H92N5O71S73−	747.393	747.392	1.6				[M−2(SO3)−3H]3−	C60H92N5O74S83−	774.046	774.046	−0.4
[M−SO3−3H+2(NH3)]3−	C60H98N7O92S143−	945.31	945.313	−2.3				[M−3(SO3)−3H]3−	C60H92N5O71S73−	747.393	747.393	1.2				[M+NAc−SO3−3H]3−	C62H94N5O75S83−	788.049	788.049	0.3				[M−3(SO3)−3H]3−	C60H92N5O71S73−	747.393	747.394	−0.5
[M−2(SO3)−3H+4(NH3)]3−	C60H104N9O89S133−	930.009	930.009	0.4				[M+C6H13NO8S−3(SO3)−3H]3−	C66H105N6O79S83−	833.739	833.736	2.8				[M+NAc−3(SO3)−3H]3−	C62H94N5O69S63−	734.745	734.744	0.4				[M+NAc−SO3−3H]3−	C62H94N5O75S83−	788.049	788.05	−0.5
[M−2(SO3)−3H+3(NH3)]3−	C60H101N8O89S133−	924.334	924.332	1.2				[M−4(SO3)−3H]3−	C60H92N5O68S63−	720.741	720.741	0.6												[M+NAc−2(SO3)−3H]3−	C62H94N5O72S73−	761.397	761.396	0.8
[M−2(SO3)−3H+2(NH3)]3−	C60H98N7O89S133−	918.658	918.659	−0.9				[M+NAc−SO3−3H]3−	C62H94N5O75S83−	788.049	788.049	0.8												[M+NAc−3(SO3)−3H]3−	C62H94N5O69S63−	734.745	734.744	0.8
[M−3(SO3)−3H+2(NH3)]3−	C60H98N7O86S123−	892.006	892.005	0.8				[M+NAc−2(SO3)−3H]3−	C62H94N5O72S73−	761.397	761.396	1.1
[M−3(SO3)−3H+NH3]3−	C60H95N6O86S123−	886.33	886.33	0.2				[M+NAc−3(SO3)−3H]3−	C62H94N5O69S63−	734.745	734.744	0.8
[M−3(SO3)−3H]3−	C60H92N5O86S123−	880.655	880.668	−14.9				[M+NAc−4(SO3)−3H]3−	C62H94N5O66S53−	708.092	708.092	0.1
[M+NAc−SO3−3H+3(NH3)]3−	C62H103N8O90S133−	938.337	938.337	0.5
[M+NAc−SO3−3H+2(NH3)]3−	C62H100N7O90S133−	932.662	932.663	−1.1
[M+NAc−2(SO3)−3H+3(NH3)]3−	C62H103N8O87S123−	911.685	911.694	−9.9
[M+NAc−2(SO3)−3H+2(NH3)]3−	C62H100N7O87S123−	906.009	906.008	1.2
[M+NAc−2(SO3)−3H+NH3]3−	C62H97N6O87S123−	900.334	900.332	1.4
[M+NAc−3(SO3)−3H+2(NH3)]3−	C62H100N7O84S113−	879.357	879.356	1.5
[M+NAc−3(SO3)−3H+NH3]3−	C62H97N6O84S113−	873.682	873.681	0.3
[M+NAc−3(SO3)−3H]3−	C62H94N5O84S113−	868.006	868.007	−1.2
