# Supplementary material for: Comprehensive structural assignment of glycosaminoglycan oligo- and polysaccharides by protein nanopore
Source: Nat Commun. 2022 Aug 30;13:5113. doi: 10.1038/s41467-022-32800-4 (PMC9427770; doi:10.1038/s41467-022-32800-4)
Supplement: Supplementary file 5 — Source Data [file 41467_2022_32800_MOESM5_ESM.zip]

Archive with 210 entries (181 files):
- Source Data/
- Source Data/Main manuscript/
- Source Data/Main manuscript/Source Data files/
- Source Data/Main manuscript/Source Data files/.DS_Store
- Source Data/Main manuscript/Source Data files/Fig2/
- Source Data/Main manuscript/Source Data files/Fig2/.DS_Store
- Source Data/Main manuscript/Source Data files/Fig2/Ftrace.txt
- Source Data/Main manuscript/Source Data files/Fig2/HP10_20_Probabilities.txt
- Source Data/Main manuscript/Source Data files/Fig2/HP4_6_Probabilities.txt
- Source Data/Main manuscript/Source Data files/Fig2/HP_dp10.txt
- Source Data/Main manuscript/Source Data files/Fig2/HP_dp16.txt
- Source Data/Main manuscript/Source Data files/Fig2/HP_dp20.txt
- Source Data/Main manuscript/Source Data files/Fig2/HP_dp4.txt
- Source Data/Main manuscript/Source Data files/Fig2/HP_dp4_6.txt
- Source Data/Main manuscript/Source Data files/Fig2/HP_dp4_6_10.txt
- Source Data/Main manuscript/Source Data files/Fig2/HP_dp4_6_10_16.txt
- Source Data/Main manuscript/Source Data files/Fig2/HP_dp4_6_10_16_20.txt
- Source Data/Main manuscript/Source Data files/Fig2/HP_dp6.txt
- Source Data/Main manuscript/Source Data files/Fig3/
- Source Data/Main manuscript/Source Data files/Fig3/HP_11k.txt
- Source Data/Main manuscript/Source Data files/Fig3/HP_11k_TtHist.txt
- Source Data/Main manuscript/Source Data files/Fig3/HP_16k.txt
- Source Data/Main manuscript/Source Data files/Fig3/HP_16k_TtHist.txt
- Source Data/Main manuscript/Source Data files/Fig3/HP_5k.txt
- Source Data/Main manuscript/Source Data files/Fig3/HP_5k_TtHist.txt
- Source Data/Main manuscript/Source Data files/Fig3/HP_Enox.txt
- Source Data/Main manuscript/Source Data files/Fig3/TtHist_enox.txt
- Source Data/Main manuscript/Source Data files/Fig4/
- Source Data/Main manuscript/Source Data files/Fig4/HN_10.txt
- Source Data/Main manuscript/Source Data files/Fig4/HN_20.txt
- Source Data/Main manuscript/Source Data files/Fig4/HN_6.txt
- Source Data/Main manuscript/Source Data files/Fig4/HP_dp10.txt
- Source Data/Main manuscript/Source Data files/Fig4/HP_dp20.txt
- Source Data/Main manuscript/Source Data files/Fig4/HP_dp6.txt
- Source Data/Main manuscript/Source Data files/Fig4/MixHPHN_10.txt
- Source Data/Main manuscript/Source Data files/Fig4/MixHPHN_20.txt
- Source Data/Main manuscript/Source Data files/Fig4/MixHPHN_6.txt
- Source Data/Main manuscript/Source Data files/Fig5/
- Source Data/Main manuscript/Source Data files/Fig5/HA_10.txt
- Source Data/Main manuscript/Source Data files/Fig5/HA_6.txt
- Source Data/Main manuscript/Source Data files/Fig5/HA_8.txt
- Source Data/Main manuscript/Source Data files/Fig5/HN_10.txt
- Source Data/Main manuscript/Source Data files/Fig5/HN_6.txt
- Source Data/Main manuscript/Source Data files/Fig5/HN_8.txt
- Source Data/Main manuscript/Source Data files/Fig5/TtHist_HA10.txt
- Source Data/Main manuscript/Source Data files/Fig5/TtHist_HA6.txt
- Source Data/Main manuscript/Source Data files/Fig5/TtHist_HA8.txt
- Source Data/Main manuscript/Source Data files/Fig5/TtHist_HN10.txt
- Source Data/Main manuscript/Source Data files/Fig5/TtHist_HN6.txt
- Source Data/Main manuscript/Source Data files/Fig5/TtHist_HN8.txt
- Source Data/Main manuscript/Source Data files/Fig6/
- Source Data/Main manuscript/Source Data files/Fig6/CS_10.txt
- Source Data/Main manuscript/Source Data files/Fig6/CS_12.txt
- Source Data/Main manuscript/Source Data files/Fig6/CS_16.txt
- Source Data/Main manuscript/Source Data files/Fig6/CS_20.txt
- Source Data/Main manuscript/Source Data files/Fig6/CS_8.txt
- Source Data/Main manuscript/Source Data files/Fig6/DS_12.txt
- Source Data/Main manuscript/Source Data files/Fig6/DS_16.txt
- Source Data/Main manuscript/Source Data files/Fig6/DS_20.txt
- Source Data/Main manuscript/Source Data files/Fig6/DS_8.txt
- Source Data/Main manuscript/Source Data files/Fig6/TtHist_CS12.txt
- Source Data/Main manuscript/Source Data files/Fig6/TtHist_CS16.txt
- Source Data/Main manuscript/Source Data files/Fig6/TtHist_CS20.txt
- Source Data/Main manuscript/Source Data files/Fig6/TtHist_CS8.txt
- Source Data/Main manuscript/Source Data files/Fig6/TtHist_DS12.txt
- Source Data/Main manuscript/Source Data files/Fig6/TtHist_DS16.txt
- Source Data/Main manuscript/Source Data files/Fig6/TtHist_DS20.txt
- Source Data/Main manuscript/Source Data files/Fig6/TtHist_DS8.txt
- Source Data/Main manuscript/Source Data files/Fig7/
- Source Data/Main manuscript/Source Data files/Fig7/CS_10.txt
- Source Data/Main manuscript/Source Data files/Fig7/HA_10.txt
- Source Data/Main manuscript/Source Data files/Fig7/HN_10.txt
- Source Data/Main manuscript/Source Data files/Fig7/HP_dp10.txt
- Source Data/Main manuscript/__MACOSX/
- Source Data/Main manuscript/__MACOSX/._Source Data files
- Source Data/Main manuscript/__MACOSX/Source Data files/
- Source Data/Main manuscript/__MACOSX/Source Data files/._.DS_Store
- Source Data/Main manuscript/__MACOSX/Source Data files/._Fig2
- Source Data/Main manuscript/__MACOSX/Source Data files/._Fig3
- Source Data/Main manuscript/__MACOSX/Source Data files/._Fig4
- Source Data/Main manuscript/__MACOSX/Source Data files/._Fig5
- Source Data/Main manuscript/__MACOSX/Source Data files/._Fig6
- Source Data/Main manuscript/__MACOSX/Source Data files/._Fig7
- Source Data/Main manuscript/__MACOSX/Source Data files/Fig2/
- Source Data/Main manuscript/__MACOSX/Source Data files/Fig2/._.DS_Store
- Source Data/Main manuscript/__MACOSX/Source Data files/Fig2/._Ftrace.txt
- Source Data/Main manuscript/__MACOSX/Source Data files/Fig2/._HP10_20_Probabilities.txt
- Source Data/Main manuscript/__MACOSX/Source Data files/Fig2/._HP4_6_Probabilities.txt
- Source Data/Main manuscript/__MACOSX/Source Data files/Fig2/._HP_dp10.txt
- Source Data/Main manuscript/__MACOSX/Source Data files/Fig2/._HP_dp16.txt
- Source Data/Main manuscript/__MACOSX/Source Data files/Fig2/._HP_dp20.txt
- Source Data/Main manuscript/__MACOSX/Source Data files/Fig2/._HP_dp4.txt
- Source Data/Main manuscript/__MACOSX/Source Data files/Fig2/._HP_dp4_6.txt
- Source Data/Main manuscript/__MACOSX/Source Data files/Fig2/._HP_dp4_6_10.txt
- Source Data/Main manuscript/__MACOSX/Source Data files/Fig2/._HP_dp4_6_10_16.txt
- Source Data/Main manuscript/__MACOSX/Source Data files/Fig2/._HP_dp4_6_10_16_20.txt
- Source Data/Main manuscript/__MACOSX/Source Data files/Fig2/._HP_dp6.txt
- Source Data/Main manuscript/__MACOSX/Source Data files/Fig3/
- Source Data/Main manuscript/__MACOSX/Source Data files/Fig3/._HP_11k.txt
- Source Data/Main manuscript/__MACOSX/Source Data files/Fig3/._HP_11k_TtHist.txt
- Source Data/Main manuscript/__MACOSX/Source Data files/Fig3/._HP_16k.txt
- Source Data/Main manuscript/__MACOSX/Source Data files/Fig3/._HP_16k_TtHist.txt
- Source Data/Main manuscript/__MACOSX/Source Data files/Fig3/._HP_5k.txt
- Source Data/Main manuscript/__MACOSX/Source Data files/Fig3/._HP_5k_TtHist.txt
- Source Data/Main manuscript/__MACOSX/Source Data files/Fig3/._HP_Enox.txt
- Source Data/Main manuscript/__MACOSX/Source Data files/Fig3/._TtHist_enox.txt
- Source Data/Main manuscript/__MACOSX/Source Data files/Fig4/
- Source Data/Main manuscript/__MACOSX/Source Data files/Fig4/._HN_10.txt
- Source Data/Main manuscript/__MACOSX/Source Data files/Fig4/._HN_20.txt
- Source Data/Main manuscript/__MACOSX/Source Data files/Fig4/._HN_6.txt
- Source Data/Main manuscript/__MACOSX/Source Data files/Fig4/._HP_dp10.txt
- Source Data/Main manuscript/__MACOSX/Source Data files/Fig4/._HP_dp20.txt
- Source Data/Main manuscript/__MACOSX/Source Data files/Fig4/._HP_dp6.txt
- Source Data/Main manuscript/__MACOSX/Source Data files/Fig4/._MixHPHN_10.txt
- Source Data/Main manuscript/__MACOSX/Source Data files/Fig4/._MixHPHN_20.txt
- Source Data/Main manuscript/__MACOSX/Source Data files/Fig4/._MixHPHN_6.txt
- Source Data/Main manuscript/__MACOSX/Source Data files/Fig5/
- Source Data/Main manuscript/__MACOSX/Source Data files/Fig5/._HA_10.txt
- Source Data/Main manuscript/__MACOSX/Source Data files/Fig5/._HA_6.txt
- Source Data/Main manuscript/__MACOSX/Source Data files/Fig5/._HA_8.txt
- Source Data/Main manuscript/__MACOSX/Source Data files/Fig5/._HN_10.txt
- Source Data/Main manuscript/__MACOSX/Source Data files/Fig5/._HN_6.txt
- Source Data/Main manuscript/__MACOSX/Source Data files/Fig5/._HN_8.txt
- Source Data/Main manuscript/__MACOSX/Source Data files/Fig5/._TtHist_HA10.txt
- Source Data/Main manuscript/__MACOSX/Source Data files/Fig5/._TtHist_HA6.txt
- Source Data/Main manuscript/__MACOSX/Source Data files/Fig5/._TtHist_HA8.txt
- Source Data/Main manuscript/__MACOSX/Source Data files/Fig5/._TtHist_HN10.txt
- Source Data/Main manuscript/__MACOSX/Source Data files/Fig5/._TtHist_HN6.txt
- Source Data/Main manuscript/__MACOSX/Source Data files/Fig5/._TtHist_HN8.txt
- Source Data/Main manuscript/__MACOSX/Source Data files/Fig6/
- Source Data/Main manuscript/__MACOSX/Source Data files/Fig6/._CS_10.txt
- Source Data/Main manuscript/__MACOSX/Source Data files/Fig6/._CS_12.txt
- Source Data/Main manuscript/__MACOSX/Source Data files/Fig6/._CS_16.txt
- Source Data/Main manuscript/__MACOSX/Source Data files/Fig6/._CS_20.txt
- Source Data/Main manuscript/__MACOSX/Source Data files/Fig6/._CS_8.txt
- Source Data/Main manuscript/__MACOSX/Source Data files/Fig6/._DS_12.txt
- Source Data/Main manuscript/__MACOSX/Source Data files/Fig6/._DS_16.txt
- Source Data/Main manuscript/__MACOSX/Source Data files/Fig6/._DS_20.txt
- Source Data/Main manuscript/__MACOSX/Source Data files/Fig6/._DS_8.txt
- Source Data/Main manuscript/__MACOSX/Source Data files/Fig6/._TtHist_CS12.txt
- Source Data/Main manuscript/__MACOSX/Source Data files/Fig6/._TtHist_CS16.txt
- Source Data/Main manuscript/__MACOSX/Source Data files/Fig6/._TtHist_CS20.txt
- Source Data/Main manuscript/__MACOSX/Source Data files/Fig6/._TtHist_CS8.txt
- Source Data/Main manuscript/__MACOSX/Source Data files/Fig6/._TtHist_DS12.txt
- Source Data/Main manuscript/__MACOSX/Source Data files/Fig6/._TtHist_DS16.txt
- Source Data/Main manuscript/__MACOSX/Source Data files/Fig6/._TtHist_DS20.txt
- Source Data/Main manuscript/__MACOSX/Source Data files/Fig6/._TtHist_DS8.txt
- Source Data/Main manuscript/__MACOSX/Source Data files/Fig7/
- Source Data/Main manuscript/__MACOSX/Source Data files/Fig7/._CS_10.txt
- Source Data/Main manuscript/__MACOSX/Source Data files/Fig7/._HA_10.txt
- Source Data/Main manuscript/__MACOSX/Source Data files/Fig7/._HN_10.txt
- Source Data/Main manuscript/__MACOSX/Source Data files/Fig7/._HP_dp10.txt
- Source Data/SI_source data files/
- Source Data/SI_source data files/Supplementary Fig. 1/
- Source Data/SI_source data files/Supplementary Fig. 10/
- Source Data/SI_source data files/Supplementary Fig. 10/HAdp6.txt
- Source Data/SI_source data files/Supplementary Fig. 10/HNdp10.txt
- Source Data/SI_source data files/Supplementary Fig. 10/MixHAdp6_HNdp10.txt
- Source Data/SI_source data files/Supplementary Fig. 11/
- Source Data/SI_source data files/Supplementary Fig. 11/c.txt
- Source Data/SI_source data files/Supplementary Fig. 11/d.txt
- Source Data/SI_source data files/Supplementary Fig. 11/e.txt
- Source Data/SI_source data files/Supplementary Fig. 11/f.txt
- Source Data/SI_source data files/Supplementary Fig. 11/g.txt
- Source Data/SI_source data files/Supplementary Fig. 11/h.txt
- Source Data/SI_source data files/Supplementary Fig. 11/i.txt
- Source Data/SI_source data files/Supplementary Fig. 11/j.txt
- Source Data/SI_source data files/Supplementary Fig. 11/k.txt
- Source Data/SI_source data files/Supplementary Fig. 12/
- Source Data/SI_source data files/Supplementary Fig. 12/Supplementary Fig. 12.xlsx
- Source Data/SI_source data files/Supplementary Fig. 1/HPdp16_100mV.txt
- Source Data/SI_source data files/Supplementary Fig. 1/HPdp16_120mV.txt
- Source Data/SI_source data files/Supplementary Fig. 1/HPdp16_60mV.txt
- Source Data/SI_source data files/Supplementary Fig. 1/HPdp16_80mV.txt
- Source Data/SI_source data files/Supplementary Fig. 2/
- Source Data/SI_source data files/Supplementary Fig. 2/HAdp10_KCl_3M.txt
- Source Data/SI_source data files/Supplementary Fig. 2/HAdp10_LiCl_4M.txt
- Source Data/SI_source data files/Supplementary Fig. 2/HAdp10_LiCl_6M.txt
- Source Data/SI_source data files/Supplementary Fig. 2/HNdp10_KCl_3M.txt
- Source Data/SI_source data files/Supplementary Fig. 2/HNdp10_LiCl_4M.txt
- Source Data/SI_source data files/Supplementary Fig. 2/HNdp10_LiCl_6M.txt
- Source Data/SI_source data files/Supplementary Fig. 3/
- Source Data/SI_source data files/Supplementary Fig. 3/Supplementary Fig. 3.xlsx
- Source Data/SI_source data files/Supplementary Fig. 4/
- Source Data/SI_source data files/Supplementary Fig. 4/Enoxaparin.txt
- Source Data/SI_source data files/Supplementary Fig. 4/MixHP.txt
- Source Data/SI_source data files/Supplementary Fig. 6/
- Source Data/SI_source data files/Supplementary Fig. 6/a.txt
- Source Data/SI_source data files/Supplementary Fig. 6/b.txt
- Source Data/SI_source data files/Supplementary Fig. 6/c.txt
- Source Data/SI_source data files/Supplementary Fig. 6/d.txt
- Source Data/SI_source data files/Supplementary Fig. 6/e.txt
- Source Data/SI_source data files/Supplementary Fig. 6/f.txt
- Source Data/SI_source data files/Supplementary Fig. 6/g.txt
- Source Data/SI_source data files/Supplementary Fig. 6/h.txt
- Source Data/SI_source data files/Supplementary Fig. 6/i.txt
- Source Data/SI_source data files/Supplementary Fig. 6/j.txt
- Source Data/SI_source data files/Supplementary Fig. 6/k.txt
- Source Data/SI_source data files/Supplementary Fig. 6/l.txt
- Source Data/SI_source data files/Supplementary Fig. 7/
- Source Data/SI_source data files/Supplementary Fig. 7/b.txt
- Source Data/SI_source data files/Supplementary Fig. 7/c.txt
- Source Data/SI_source data files/Supplementary Fig. 7/d.txt
- Source Data/SI_source data files/Supplementary Fig. 7/e.txt
- Source Data/SI_source data files/Supplementary Fig. 8/
- Source Data/SI_source data files/Supplementary Fig. 8/Supplementary Fig. 8a.xlsx
- Source Data/SI_source data files/Supplementary Fig. 8/Supplementary Fig. 8b.xlsx
- Source Data/SI_source data files/Supplementary Fig. 9/
- Source Data/SI_source data files/Supplementary Fig. 9/HA oligosaccharides.xlsx
- Source Data/SI_source data files/Supplementary Fig. 9/HN oligosaccharides.xlsx
