# Supplementary material for: Comprehensive structural assignment of glycosaminoglycan oligo- and polysaccharides by protein nanopore
Source: Nat Commun. 2022 Aug 30;13:5113. doi: 10.1038/s41467-022-32800-4 (PMC9427770; doi:10.1038/s41467-022-32800-4)
Supplement: Supplementary file 5 — Source Data [file 41467_2022_32800_MOESM5_ESM.zip › Source Data/Main manuscript/Source Data files/Fig2/Ftrace.txt]

Ftrace
59.062538
58.299553
57.536564
55.416115
53.270664
51.627129
51.627129
51.627129
52.646313
54.880009
57.521317
60.079781
62.083275
62.083275
62.083275
62.081738
60.176754
57.843086
55.563629
53.813553
53.813553
53.813553
54.650543
56.983009
59.881916
62.883511
65.505432
67.330109
67.330109
67.330109
66.117775
63.77718
61.012096
58.273201
55.99226
54.579845
54.579845
54.579845
56.005547
58.011475
60.201206
62.146851
63.215946
63.215946
63.215946
61.57296
59.149635
56.304428
53.479897
51.129219
50.023361
50.023361
50.023361
51.821716
54.329662
57.11824
59.725113
61.74234
62.384521
62.384521
62.384521
61.07048
59.488567
58.017723
56.983269
56.983269
56.983269
57.835739
59.14217
60.521564
61.643372
61.643372
61.643372
61.072121
59.360634
57.119656
54.651909
52.313366
50.461964
50.421829
50.421829
50.421829
52.528839
55.490284
58.990593
62.629036
65.968552
68.592285
69.468399
69.468399
69.468399
67.300789
64.266357
60.787308
57.340969
54.383232
52.274788
52.229881
52.229881
52.229881
53.848667
55.750713
57.569626
59.008408
59.892559
59.892559
59.892559
59.620163
59.495781
59.495781
59.495781
60.406952
61.806393
63.515209
65.265892
66.753098
67.164223
67.164223
67.164223
65.615646
63.366489
60.673962
57.868919
55.310822
53.33807
53.048965
53.048965
53.048965
54.895168
57.394943
60.184898
62.848171
64.976608
65.480843
65.480843
65.480843
63.560684
60.949516
58.055656
55.339317
53.237988
53.215408
53.215408
53.215408
55.280495
57.929688
60.717957
63.187401
64.947777
64.947777
64.947777
64.295288
62.412472
60.207031
58.079384
56.395641
56.021851
56.021851
56.021851
57.406979
59.190216
61.033588
62.590408
63.044682
63.044682
63.044682
61.536491
59.40377
56.939274
54.495007
52.426315
51.031792
51.031792
51.031792
52.013069
53.674095
55.488571
57.063313
57.394371
57.394371
57.394371
55.752144
53.510075
51.045948
48.800735
47.200924
47.200924
47.200924
48.820133
51.469082
54.707947
58.071381
61.070065
63.274097
63.274097
63.274097
63.064392
60.977402
58.43045
55.901039
53.867496
53.867496
53.867496
54.059086
56.484253
59.743534
63.393517
66.919975
69.820946
71.544113
71.544113
71.544113
69.654434
66.95594
63.916813
61.044956
58.800049
58.223972
58.223972
58.223972
59.924461
62.063301
64.199211
65.913681
66.167816
66.167816
66.167816
64.67775
62.805634
60.914474
59.34824
58.493519
58.493519
58.493519
59.402714
60.538246
61.571865
61.571865
61.571865
61.356644
59.80706
57.67067
55.221794
52.805855
50.784966
49.777695
49.777695
49.777695
51.405125
53.781387
56.572159
59.373138
61.771641
63.410957
63.410957
63.410957
62.126106
59.893181
57.262264
54.670975
52.555962
51.995125
51.995125
51.995125
53.899605
56.483479
59.320869
61.940323
63.907757
63.907757
63.907757
63.579163
61.539658
59.034592
56.511036
54.406055
53.324844
53.324844
53.324844
54.800724
56.849018
59.113708
61.225056
62.861084
63.325493
63.325493
63.325493
62.124996
60.591602
59.023018
57.708992
57.185669
57.185669
57.185669
58.273857
59.790825
61.494198
63.108704
64.368912
64.368912
64.368912
64.345528
63.016502
61.26749
59.359711
57.574837
56.165535
55.474121
55.474121
55.474121
56.323463
57.43372
58.564499
59.486336
59.693443
59.693443
59.693443
58.962708
58.09454
57.329552
57.329552
57.329552
57.668575
58.923149
60.610138
62.500679
64.313728
65.763382
65.953735
65.953735
65.953735
64.478813
62.439617
60.095234
57.748646
55.703659
54.221581
54.221581
54.221581
54.404655
55.851055
57.641823
59.465446
61.006592
61.801361
61.801361
61.801361
60.676689
59.131245
57.477268
56.053253
55.643753
55.643753
55.643753
56.995319
58.819981
60.775742
62.476543
63.007374
63.007374
63.007374
61.308502
58.90239
56.129868
53.390621
51.072712
49.487679
49.487679
49.487679
50.286018
52.10582
54.305515
56.593285
58.709404
60.463646
61.757298
62.587643
63.035698
63.240234
63.363617
63.556313
63.926476
64.519676
65.310623
66.20665
67.061394
67.608871
67.608871
67.608871
66.63208
64.981956
62.73296
60.05275
57.188301
54.438622
52.115898
50.499031
50.499031
50.499031
51.231915
53.112621
55.369926
57.616695
59.469803
60.233959
60.233959
60.233959
58.832619
56.968086
55.023304
53.400478
53.306664
53.306664
53.306664
55.095612
57.516777
60.228836
62.853489
65.04187
66.532814
66.532814
66.532814
66.190331
64.91037
63.483711
62.200279
61.297882
61.297882
61.297882
61.773373
62.728962
63.722416
64.321022
64.321022
64.321022
63.168182
61.343266
59.047058
56.588268
54.334785
52.649422
52.649422
52.649422
53.214512
55.255283
57.818623
60.499542
62.872066
64.560516
64.560516
64.560516
63.682716
61.609329
59.11393
56.610825
54.51886
53.696579
53.696579
53.696579
55.525707
58.13382
61.14204
64.095764
66.534973
67.54467
67.54467
67.54467
65.508514
62.604637
59.245205
55.908257
53.060799
51.083908
51.083908
51.083908
51.817455
53.870281
56.260357
58.54977
60.336586
60.477619
60.477619
60.477619
58.863815
56.835129
54.775726
53.07024
52.644249
52.644249
52.644249
54.227314
56.388351
58.797344
61.092773
61.904686
61.904686
61.904686
61.750328
60.810074
59.406643
57.749371
56.099968
54.717232
53.803535
53.803535
53.803535
54.401299
55.392578
56.468349
57.435757
58.148712
58.306992
58.306992
58.306992
57.853718
57.318817
56.819237
56.457901
56.457901
56.457901
56.822235
57.459167
58.277122
59.179604
60.048286
60.757927
61.000717
61.000717
61.000717
60.395294
59.592262
58.777752
58.327744
58.327744
58.327744
59.284012
60.762474
62.568455
64.420013
65.998581
66.601242
66.601242
66.601242
65.147102
63.064938
60.641594
58.21249
56.104237
54.581318
54.515488
54.515488
54.515488
55.715515
57.146179
58.516281
59.560638
59.560638
59.560638
59.331734
58.227013
56.92028
55.697929
55.117802
55.117802
55.117802
56.411201
58.389961
60.849907
63.509323
66.05056
68.166344
69.604385
69.604385
69.604385
68.821785
67.096985
65.008087
62.860966
60.956173
59.540653
59.12188
59.12188
59.12188
59.940941
60.835289
61.267624
61.267624
61.267624
60.160995
58.487671
56.468693
54.40461
52.620205
51.403931
51.403931
51.403931
52.505081
54.250317
56.299713
58.332977
60.04071
61.172211
61.172211
61.172211
60.144886
58.58918
56.803391
55.09549
53.768845
53.768845
53.768845
54.134468
55.840309
58.089943
60.577469
62.950516
64.867233
65.701721
65.701721
65.701721
64.247131
62.204865
59.884678
57.626839
55.747826
54.491009
54.491009
54.491009
55.170074
56.527519
58.063717
59.511776
60.651417
61.348969
61.348969
61.348969
61.041393
60.643196
60.643196
60.643196
61.059349
61.939636
63.054573
64.200371
65.138023
65.138023
65.138023
64.734123
63.275146
61.296444
59.03476
56.788834
54.87463
53.575405
53.575405
53.575405
54.80426
56.765896
59.112671
61.481392
63.491554
64.528816
64.528816
64.528816
62.912262
60.559231
57.815704
55.086166
52.760185
51.141846
51.141846
51.141846
51.355606
52.614182
53.947601
55.01511
55.01511
55.01511
54.670963
53.44899
52.056599
50.844528
50.844528
50.844528
51.275219
53.202099
55.853596
58.921162
62.019394
64.751175
66.772987
66.939705
66.939705
66.939705
65.206451
62.982285
60.617783
58.464859
56.827831
56.631706
56.631706
56.631706
58.105499
60.068226
62.243786
64.336967
66.076889
67.256836
67.256836
67.256836
66.853371
65.723061
64.437683
63.231514
62.295052
61.739254
61.739254
61.739254
62.024567
62.024567
62.024567
61.914749
61.053589
59.707939
57.956192
55.942554
53.850803
51.873749
50.185089
48.918488
48.208511
48.208511
48.208511
48.937626
50.017735
51.330078
52.743797
54.126259
55.354202
56.326248
56.976288
57.076271
57.076271
57.076271
56.770683
56.577835
56.577835
56.577835
56.994282
57.619644
58.350109
59.056274
59.616394
59.908466
59.908466
59.908466
59.685226
59.638855
59.638855
59.638855
60.075653
60.69368
61.358624
61.883701
61.883701
61.883701
61.132355
59.896477
58.313408
56.603783
55.035686
53.879517
53.879517
53.879517
54.694542
56.475525
58.750542
61.213646
63.515835
65.321404
65.676285
65.676285
65.676285
64.051895
61.854572
59.405193
57.055824
55.136673
53.993343
53.993343
53.993343
55.222775
56.985622
58.981888
60.879898
62.370384
62.683334
62.683334
62.683334
61.500572
60.05518
58.702908
58.424892
58.424892
58.424892
60.138287
62.632748
65.591736
68.588608
71.15773
72.72908
72.72908
72.72908
70.80632
67.928665
64.485458
60.930939
57.707043
55.174694
53.565567
53.565567
53.565567
54.379555
55.953148
57.715317
59.378143
60.702873
61.482689
61.482689
61.482689
60.733471
59.689804
58.538177
57.465317
56.63089
56.348015
56.348015
56.348015
56.94035
57.71397
58.527012
59.239464
59.734882
59.734882
59.734882
59.443703
58.875359
58.255505
57.731628
57.731628
57.731628
57.832138
58.493912
59.326218
60.158722
60.806087
60.806087
60.806087
60.346664
59.341927
58.099586
56.827393
55.751076
55.470165
55.470165
55.470165
56.597054
58.231064
60.187931
62.234989
64.127419
65.645233
66.623726
66.623726
66.623726
65.825394
64.52636
62.955723
61.295147
59.713165
58.343357
57.269817
56.520981
56.071938
55.854309
55.772892
55.727615
55.637627
55.462639
55.215816
54.963875
54.963875
54.963875
55.279343
56.055546
57.197952
58.612221
60.130711
61.535843
62.597031
62.597031
62.597031
62.101669
60.624084
58.706253
56.599503
54.586418
52.9375
51.939003
51.939003
51.939003
53.048637
54.701012
56.672173
58.697052
60.503902
61.850834
61.850834
61.850834
61.841869
60.574997
58.978363
57.342625
55.974751
55.772327
55.772327
55.772327
57.235832
59.251503
61.520798
63.69178
65.422119
65.934464
65.934464
65.934464
64.583908
62.853546
61.112587
59.733944
59.733944
59.733944
60.122757
61.782894
63.827789
65.873863
67.52684
67.52684
67.52684
67.452309
65.583435
63.095154
60.337112
57.693115
55.51815
54.084263
54.084263
54.084263
55.075455
56.81842
58.860252
60.903873
62.680061
63.983269
64.327629
64.327629
64.327629
63.452553
62.348221
61.216206
60.237312
59.537735
59.166794
59.166794
59.166794
59.166794
59.166794
58.839523
58.106937
57.018147
55.676311
54.256893
52.975636
52.046509
52.046509
52.046509
52.595943
53.789932
55.162773
56.395752
56.395752
56.395752
56.041447
53.838608
50.52224
46.25412
41.312977
36.057365
30.877697
26.144272
22.158939
19.117315
17.087076
16.005144
16.005144
16.005144
16.285675
16.285675
16.285675
15.926542
14.757236
13.081242
11.086301
9.043581
7.2591758
6.0170021
6.0170021
6.0170021
6.9828539
8.6790009
10.64007
12.487888
13.841761
13.841761
13.841761
12.416241
10.016172
7.0266018
3.8716602
1.0241586
-1.0760813
-1.0760813
-1.0760813
-0.48999083
1.8802962
4.8508959
7.9793591
10.823365
13.009052
13.796902
13.796902
13.796902
12.236473
10.094078
7.6483674
5.1668782
2.8695993
0.90766037
-0.64176333
-1.7666566
-2.5019119
-2.9068031
-2.9068031
-2.9068031
-2.683394
-2.2207711
-1.5677041
-0.72147655
0.30656055
1.4820428
2.743885
4.0060067
5.1637897
6.1042366
6.6429081
6.6429081
6.6429081
5.8848629
4.6892414
3.1647472
1.4809325
-0.14411445
-1.4683607
-1.6370127
-1.6370127
-1.6370127
-0.16758484
1.9029663
4.3058295
6.7009153
8.7313471
10.045639
10.045639
10.045639
8.656249
6.5922589
4.162848
1.7179604
-0.41057235
-1.9601557
-2.1425729
-2.1425729
-2.1425729
-0.94004273
0.57612443
2.1627119
3.5911095
4.675756
5.0317597
5.0317597
5.0317597
4.2976851
3.3767014
2.4866695
2.0155418
2.0155418
2.0155418
2.9245472
4.2605753
5.7870836
7.1913576
7.6327553
7.6327553
7.6327553
5.9639692
3.4762871
0.45416892
-2.7114162
-5.5854044
-7.7583303
-7.7583303
-7.7583303
-7.6097097
-5.3006406
-2.2375925
1.1840581
4.532661
7.4033957
9.4749279
9.6718493
9.6718493
9.6718493
8.0343981
5.9748602
3.8260045
1.8977618
0.43269318
-0.25557333
-0.25557333
-0.25557333
0.56244773
1.6299858
2.7412124
3.7122846
4.4110861
4.6376371
4.6376371
4.6376371
4.3490734
4.25354
4.25354
4.25354
4.7375522
5.4281759
6.1774921
6.7711344
6.7711344
6.7711344
5.8643909
4.3225904
2.2578981
-0.11599898
-2.5152907
-4.6315198
-6.1824756
-6.1824756
-6.1824756
-5.8965454
-4.2110338
-2.0279126
0.37027839
2.6900804
4.6717839
6.1271439
6.9125748
6.9125748
6.9125748
6.2911749
5.5214949
4.7894788
4.2424517
4.2424517
4.2424517
4.2517715
4.6608539
5.0765204
5.0765204
5.0765204
4.9506226
4.1480231
2.9739504
1.5551898
0.093961291
-1.1558598
-1.1558598
-1.1558598
-1.1437818
0.63528609
3.3009841
6.679358
10.506514
14.469383
18.255959
21.606464
24.356049
26.460518
28.000065
29.160469
30.195827
31.379719
32.952972
35.07629
37.795444
41.025841
44.560959
48.105259
51.326645
53.918388
55.657352
55.657352
55.657352
55.489864
54.205814
52.810665
51.631691
51.545906
51.545906
51.545906
52.812672
54.508011
56.37447
58.125793
59.491379
59.594604
59.594604
59.594604
58.244621
56.443501
54.461227
52.6022
51.158646
51.125599
51.125599
51.125599
52.571144
54.456375
56.481888
58.330986
59.723949
59.763222
59.763222
59.763222
58.505318
56.91927
55.274773
53.836487
52.819511
52.819511
52.819511
53.079422
54.023697
55.07782
56.006924
56.414356
56.414356
56.414356
55.664001
54.674648
53.681152
53.081059
53.081059
53.081059
54.192162
55.965225
58.231224
60.729034
63.146355
65.17083
66.541298
66.541298
66.541298
65.640495
63.900185
61.807899
59.666702
57.770683
56.357979
55.87822
55.87822
55.87822
56.691875
57.635033
58.445644
58.445644
58.445644
58.233547
57.137711
55.711765
54.171951
52.7491
51.645031
51.211937
51.211937
51.211937
51.9384
52.891064
53.900978
54.815502
55.526321
55.987572
56.221291
56.309986
56.378052
56.564922
56.994202
57.743523
58.821373
60.156666
61.604759
62.969505
64.036423
64.036423
64.036423
63.773464
62.316265
60.283142
57.863716
55.307178
52.894173
50.90329
49.57563
49.57563
49.57563
50.78318
52.794781
55.291615
57.974846
60.531807
62.684612
64.232872
64.874031
64.874031
64.874031
64.141029
63.28801
62.535458
62.157764
62.157764
62.157764
62.663315
63.297272
63.881664
63.881664
63.881664
63.739197
62.776356
61.397461
59.742752
58.01022
56.42767
55.218498
55.218498
55.218498
55.289898
56.602016
58.340912
60.25386
62.050362
63.446152
63.446152
63.446152
63.37431
61.847683
59.822777
57.589317
55.468948
53.758339
52.675495
52.675495
52.675495
53.56451
54.788818
56.086113
57.230396
58.069172
58.550789
58.727562
58.734459
58.748886
58.941887
59.43327
60.261009
61.371136
62.628242
63.842335
64.805031
64.805031
64.805031
64.591698
63.308239
61.544018
59.488609
57.377132
55.459335
53.966942
53.479774
53.479774
53.479774
54.701279
56.417648
58.405605
60.410004
62.176605
63.483852
63.483852
63.483852
63.471069
62.219307
60.604191
58.877636
57.303333
56.111927
55.894386
55.894386
55.894386
56.768219
57.799736
58.732155
58.973755
58.973755
58.973755
58.015068
56.723068
55.345848
54.16861
54.16861
54.16861
54.216423
55.777428
57.994122
60.631721
63.386971
65.933311
67.968315
69.152107
69.152107
69.152107
67.828262
65.875465
63.548813
63.548813
63.548813
64.181808
64.887985
65.219254
65.219254
65.219254
64.287422
62.85284
61.081123
59.208641
57.499428
56.19751
56.052036
56.052036
56.052036
57.182346
58.624153
60.123444
61.425522
62.316711
62.316711
62.316711
61.57951
60.338039
58.866329
57.397339
56.169365
55.671421
55.671421
55.671421
56.73872
58.263275
60.023819
61.758877
63.21093
64.170944
64.170944
64.170944
63.384064
62.171558
60.812096
59.540825
58.558998
58.243256
58.243256
58.243256
58.880539
59.652576
60.378056
60.899277
60.899277
60.899277
60.538849
59.891724
59.180145
58.563213
58.525143
58.525143
58.525143
59.26413
60.288246
61.458122
62.60416
63.55167
63.889992
63.889992
63.889992
63.010944
61.735947
60.229473
58.703632
57.388264
56.494209
56.494209
56.494209
57.406216
58.758972
60.316322
61.802017
62.952606
62.952606
62.952606
62.925308
61.824207
60.474873
59.152672
58.133537
58.133537
58.133537
58.680496
60.120659
61.935619
63.857456
65.606689
66.943436
67.387909
67.387909
67.387909
66.470734
65.260513
63.934723
62.642731
61.481953
60.488968
59.645065
58.892803
58.158524
57.375736
57.054794
56.504753
55.995575
55.995575
55.995575
56.433926
58.063004
60.204895
62.538269
64.690628
66.306297
66.306297
66.306297
65.844467
63.938667
61.522865
58.966599
56.663857
54.9687
54.9687
54.9687
55.34153
57.121742
59.289948
61.452251
63.216
63.537079
63.537079
63.537079
61.868019
59.650047
57.267956
55.148319
53.797054
53.797054
53.797054
55.480099
58.020866
61.049824
64.102249
66.693428
68.170006
68.170006
68.170006
66.228333
63.398712
60.129288
56.94606
54.363174
53.431084
53.431084
53.431084
55.463371
58.189346
61.109283
63.695541
65.486923
65.486923
65.486923
64.007484
61.586151
58.829212
56.246941
54.314312
54.314312
54.314312
54.998489
57.235432
59.918713
62.538597
64.589401
64.589401
64.589401
64.092789
61.590813
58.352379
54.845573
51.576859
49.008156
48.040466
48.040466
48.040466
49.878326
52.317944
54.915138
57.228729
58.901627
58.901958
58.901958
58.901958
57.707436
56.462688
55.64061
55.64061
55.64061
56.792675
58.478043
60.376366
62.101501
62.963444
62.963444
62.963444
61.353283
58.986908
56.212692
53.468952
51.212914
50.69455
50.69455
50.69455
52.910583
55.997955
59.519295
62.954708
65.78083
66.92086
66.92086
66.92086
64.531647
61.121384
57.179695
53.292053
50.050735
48.334648
48.334648
48.334648
50.750725
54.21883
58.183144
62.008129
65.086052
66.157074
66.157074
66.157074
63.737305
60.479202
56.94323
53.714081
51.298122
51.243458
51.243458
51.243458
53.298416
55.780636
58.204685
60.128296
60.557602
60.557602
60.557602
59.039711
57.146576
55.278175
53.818642
53.818642
53.818642
54.209892
55.973427
58.225674
60.63549
62.859039
64.597153
65.431473
65.431473
65.431473
64.376221
62.987137
61.556889
60.374409
60.131561
60.131561
60.131561
61.169174
62.459801
63.686066
63.957413
63.957413
63.957413
62.369366
60.042564
57.274811
54.477234
52.107773
51.191082
51.191082
51.191082
53.377869
56.529243
60.212372
63.900253
67.055496
69.214714
69.214714
69.214714
67.492432
64.423027
60.663979
56.713963
53.085918
50.234032
48.778862
48.778862
48.778862
50.577309
53.059914
55.796997
58.35038
60.344933
61.25111
61.25111
61.25111
60.088181
58.637562
57.2556
56.263374
56.263374
56.263374
57.156937
58.533318
60.033188
61.32053
61.401138
61.401138
61.401138
59.955139
58.033886
55.969845
54.139626
53.085739
53.085739
53.085739
54.601673
56.844414
59.473881
62.072258
64.214394
64.97744
64.97744
64.97744
63.136333
60.569744
57.672726
54.89468
52.665443
51.906475
51.906475
51.906475
53.686199
56.092167
58.710003
61.090393
62.822762
62.822762
62.822762
61.930542
59.744225
57.103279
54.46109
52.27803
51.632545
51.632545
51.632545
53.59256
56.278351
59.257244
62.044395
64.185089
64.185089
64.185089
64.136765
62.039658
59.403034
56.707722
54.44397
53.549866
53.549866
53.549866
55.413647
57.973972
60.792358
63.394859
65.357124
65.357124
65.357124
65.25222
63.382446
61.059433
58.688259
56.666832
55.32568
55.32568
55.32568
56.611374
58.458557
60.508671
62.362019
63.537312
63.537312
63.537312
62.048988
59.829826
57.233246
54.696388
52.664833
52.593155
52.593155
52.593155
54.716339
57.509193
60.512993
63.221878
65.170731
65.170731
65.170731
64.015213
61.510551
58.546986
55.668785
53.420273
53.420273
53.420273
53.989807
56.749123
60.30648
64.133316
67.659592
70.367554
70.693069
70.693069
70.693069
68.239243
64.994041
61.438766
58.080311
55.371857
53.642887
53.642887
53.642887
54.943619
56.849518
58.832832
60.447655
60.447655
60.447655
60.092655
58.085983
55.517559
52.823357
50.478958
49.101391
49.101391
49.101391
50.852642
53.358856
56.163822
58.753487
60.654926
60.654926
60.654926
59.859394
57.712982
55.263729
53.060474
52.512627
52.512627
52.512627
54.999153
58.567184
62.753719
66.982361
70.660461
73.277321
73.277321
73.277321
72.404274
69.534569
66.023109
62.418575
59.260223
56.996723
56.996723
56.996723
57.522743
59.801369
62.542385
65.254021
67.456345
67.815948
67.815948
67.815948
65.616196
62.572517
59.073467
55.561317
52.463005
50.125294
49.031334
49.031334
49.031334
50.306084
51.918945
53.498287
54.709126
54.709126
54.709126
54.46854
53.26487
51.889477
50.66114
50.287598
50.287598
50.287598
51.526535
53.255569
55.204803
57.060928
58.52142
58.645691
58.645691
58.645691
57.215164
55.321827
53.266182
51.383934
49.995178
49.995178
49.995178
50.767281
52.7038
55.161781
57.796398
60.226536
62.096844
62.351601
62.351601
62.351601
60.728561
58.655739
56.519859
54.718636
54.051266
54.051266
54.051266
55.563377
57.600704
59.770424
61.648239
62.47971
62.47971
62.47971
60.932697
58.809658
56.51226
54.477768
53.170174
53.170174
53.170174
54.622887
56.717678
59.066177
61.232838
62.8158
62.8158
62.8158
61.967361
60.002281
57.697906
55.498158
53.83812
53.83812
53.83812
54.826218
57.214661
60.234848
63.464397
66.449509
68.779587
69.609154
69.609154
69.609154
67.910187
65.648109
63.227921
61.070572
59.545212
59.545212
59.545212
60.506279
62.406639
64.56868
66.531036
67.08194
67.08194
67.08194
64.738251
61.208122
56.802784
51.94809
47.113194
42.735947
39.157681
36.57653
35.025047
34.65509
34.65509
34.65509
34.65509
34.65509
34.111935
32.861523
31.141628
29.212627
27.433681
26.694878
26.694878
26.694878
28.768726
31.995106
36.094715
40.64254
45.133114
49.062534
52.013248
53.451599
53.451599
53.451599
51.984253
50.231647
48.715191
48.715191
48.715191
49.435806
51.791512
54.850773
58.153923
61.188408
63.487797
63.640182
63.640182
63.640182
61.672508
59.250835
56.845951
54.905773
54.495258
54.495258
54.495258
56.146309
58.259277
60.42065
62.217438
62.77626
62.77626
62.77626
61.261898
59.260601
57.16293
55.386971
55.117279
55.117279
55.117279
57.044174
59.722664
62.784725
65.79142
68.303131
69.868675
69.868675
69.868675
68.190773
65.749931
62.962017
60.3032
58.229694
58.211067
58.211067
58.211067
60.229649
62.774384
65.376595
67.561493
68.419113
68.419113
68.419113
66.598404
64.070038
61.23452
58.527519
56.343327
55.020885
55.020885
55.020885
56.221436
57.828102
59.461548
60.740833
60.740833
60.740833
59.890842
57.884666
55.311928
52.520252
49.898483
47.81395
47.018005
47.018005
47.018005
48.622444
50.83622
53.313454
55.679188
57.589283
58.656582
58.656582
58.656582
57.512009
55.985176
54.4328
53.223957
53.223957
53.223957
54.24514
56.321495
58.973015
61.835732
64.491837
66.539124
66.581749
66.581749
66.581749
64.54097
61.862625
58.946999
56.221161
54.072403
53.292847
53.292847
53.292847
54.932823
57.189941
59.731388
62.205544
64.295998
65.768654
65.932838
65.932838
65.932838
64.980156
63.927006
63.03437
62.794952
62.794952
62.794952
63.448151
64.14608
64.14608
64.14608
63.611115
61.839314
59.200821
55.871292
52.154854
48.441624
45.149765
42.660454
42.068363
42.068363
42.068363
44.044003
46.662788
49.518379
52.204903
54.386528
55.852211
56.160629
56.160629
56.160629
55.624435
55.624435
55.624435
56.162739
57.539387
59.404602
61.496578
63.482872
65.025223
65.025223
65.025223
64.826645
63.125381
60.96796
58.737656
56.84993
56.442509
56.442509
56.442509
58.417068
61.177425
64.317108
67.337044
69.723816
69.723816
69.723816
69.430191
66.543259
62.644081
58.232681
53.896851
50.219543
47.685585
47.685585
47.685585
48.923183
55.48703
54.824989
54.824989
54.824989
55.228584
56.181419
57.392899
58.687851
59.865166
60.731358
60.731358
60.731358
60.33075
59.234234
57.885738
56.505287
55.314034
54.49086
54.49086
54.49086
54.77108
55.510887
56.282906
56.895264
56.895264
56.895264
56.663113
55.915665
55.020809
54.148895
53.463936
53.463936
53.463936
53.507084
54.226944
55.150589
56.13308
57.028587
57.716351
58.051258
58.051258
58.051258
57.698231
57.28006
56.944996
56.944996
56.944996
57.478161
58.396004
59.651226
61.139294
62.708366
64.177658
65.363144
65.948349
65.948349
65.948349
65.087189
63.872128
62.505745
61.21265
60.198929
59.877808
59.877808
59.877808
60.55592
61.349442
62.024849
62.024849
62.024849
61.558491
60.406055
58.921375
57.318672
55.838852
54.707684
54.707684
54.707684
54.724651
55.862049
57.338264
58.91716
60.33762
61.350365
61.350365
61.350365
60.352535
58.613693
56.399174
53.971706
51.634212
49.687614
48.387928
48.387928
48.387928
49.54895
51.444778
53.746231
56.149635
58.349396
60.083855
61.173519
61.173519
61.173519
60.41637
59.286369
58.114891
57.152081
57.075432
57.075432
57.075432
58.070454
59.416153
60.942421
62.472248
63.851021
64.96843
65.769028
66.250038
66.250038
66.250038
66.212791
65.867889
65.390083
64.758316
63.929768
62.851376
61.474457
59.770123
57.74353
55.444874
52.975304
50.486187
48.170376
46.24445
44.922226
44.922226
44.922226
45.980743
48.024841
50.648785
53.551521
56.38855
58.825508
60.593056
60.987259
60.987259
60.987259
59.861076
58.555141
57.391022
56.916695
56.916695
56.916695
57.872921
59.11422
60.341496
61.090668
61.090668
61.090668
59.845844
57.922787
55.556412
53.064331
50.794163
49.068558
49.068558
49.068558
49.110813
50.940926
53.440533
56.349014
59.375259
62.233143
64.672791
66.50589
67.623779
67.623779
67.623779
66.919334
65.785912
64.535889
63.364101
62.417545
61.773323
61.429062
61.307522
61.275169
61.172253
60.849289
60.203087
59.204796
57.913761
56.473228
55.087975
53.987045
53.987045
53.987045
54.101063
55.393864
57.089615
58.913048
60.553265
61.721298
61.721298
61.721298
60.899239
59.340111
57.523407
55.785889
54.455551
54.455551
54.455551
54.947823
56.665909
58.881424
61.297642
63.592827
65.468071
66.689674
66.689674
66.689674
65.639427
64.014366
62.130455
60.286942
58.773376
58.141651
58.141651
58.141651
59.371613
61.115471
63.118416
65.088242
66.741707
67.850121
67.850121
67.850121
67.121323
65.830833
64.382988
63.035183
61.996349
61.385262
61.385262
61.385262
61.666885
61.666885
61.666885
61.132439
59.873764
57.981476
55.559868
52.811981
50.011616
47.463387
45.457306
44.521179
44.521179
44.521179
45.982826
48.099689
50.615826
53.251759
55.74791
57.901611
59.59198
60.790043
61.553478
62.007408
62.31456
62.63998
63.117104
63.821301
64.755714
65.850922
66.977699
67.970032
68.562836
68.562836
68.562836
67.674751
66.287399
64.548401
62.664051
60.866703
59.376175
58.361938
58.361938
58.361938
58.575623
59.39061
60.22422
60.474133
60.474133
60.474133
59.276794
57.378143
54.874008
51.931725
48.763885
45.594982
42.625542
39.999676
37.781746
35.946354
34.383522
32.918297
31.341904
29.44998
27.082394
24.158342
20.700428
16.842546
12.819139
8.9368134
5.5324116
2.9239373
1.8043035
1.8043035
1.8043035
3.6771135
6.3407416
9.4407787
12.584316
15.396581
17.572163
18.905674
18.905674
18.905674
17.751181
16.090725
14.166073
12.211391
10.423793
8.9437351
7.8458076
7.138792
6.7733645
6.6850996
6.6674461
6.6559467
6.6046977
6.3594937
5.9320345
5.3560543
4.7073383
4.0846386
3.5840797
3.2724314
3.2724314
3.2724314
3.2182388
3.2182388
3.159025
2.6220477
1.6975405
0.42579669
-1.0570594
-2.5313215
-3.7257955
-3.7257955
-3.7257955
-3.2030559
-1.3106656
1.2668052
4.2157736
7.1370864
9.6135521
11.284
11.284
11.284
9.9260054
7.7066336
5.1541142
2.7059531
0.76685834
0.27017534
0.27017534
0.27017534
1.8414173
3.8989086
6.0801592
8.0158329
9.389802
9.389802
9.389802
8.6725178
7.0056252
5.0115814
3.0245314
1.3776189
0.75735301
0.75735301
0.75735301
2.1593201
4.1214256
6.3409653
8.4728327
10.187043
10.854826
10.854826
10.854826
9.6025858
7.9649544
6.293025
4.9509568
4.9509568
4.9509568
5.4416895
7.3028164
9.7592249
12.512306
15.244436
17.68211
19.648357
21.094707
22.107227
22.886219
23.704014
24.84886
26.565052
29.000036
32.1684
35.940266
40.057297
44.173512
47.912674
50.930599
52.970924
52.970924
52.970924
52.681625
50.976021
49.006329
47.17173
45.845089
45.845089
45.845089
47.216621
49.541786
52.49342
55.734245
58.895287
61.634937
63.691551
64.920197
64.920197
64.920197
64.089951
62.941254
61.770622
60.784637
60.105484
59.750614
59.633827
59.588337
59.406906
58.890221
57.892899
56.358089
54.335041
51.978073
49.527912
47.278328
45.532627
45.532627
45.532627
45.534088
47.499714
50.246841
53.491341
56.887825
60.078491
62.742992
64.640694
64.977463
64.977463
64.977463
63.593906
61.811821
59.904804
58.146362
56.779259
56.406097
56.406097
56.406097
57.506023
58.96447
60.522404
61.900406
62.769669
62.769669
62.769669
61.683968
60.037041
58.044487
55.969372
54.077759
52.595909
51.676521
51.676521
51.676521
52.41814
53.455894
54.579182
55.601559
56.381775
56.840157
56.840157
56.840157
56.522369
56.135475
55.782982
55.54258
55.54258
55.54258
55.721977
56.002579
56.316826
56.623917
56.899876
57.141724
57.368767
57.621376
57.956718
58.440163
59.132072
60.071716
61.261414
62.654945
64.15345
65.611565
66.854927
67.708244
67.708244
67.708244
66.87606
65.540703
63.949364
62.366848
61.065578
60.635178
60.635178
60.635178
61.687275
63.053684
64.437309
65.528809
65.528809
65.528809
64.953857
63.360397
61.313328
59.094803
57.016926
55.374027
54.908352
54.908352
54.908352
56.337093
58.337166
60.649452
62.971992
64.996262
66.443802
66.443802
66.443802
65.65976
63.65612
61.045715
58.12825
55.252819
52.77137
50.987968
50.987968
50.987968
51.253494
53.008442
55.189049
57.450623
59.461014
60.956581
61.478493
61.478493
61.478493
60.652084
59.694252
58.846779
58.305325
58.305325
58.305325
58.744385
59.261585
59.520039
59.520039
59.520039
58.838879
57.804649
56.554176
55.275299
54.174023
53.546886
53.546886
53.546886
54.430222
55.748833
57.322788
58.930668
60.346317
61.376915
61.376915
61.376915
61.326759
60.429222
59.366211
58.36256
57.630062
57.630062
57.630062
58.204788
59.221588
60.36319
61.365921
61.365921
61.365921
61.168282
59.629292
57.43652
54.813618
52.064827
49.528824
47.52644
46.703903
46.703903
46.703903
48.220299
50.357254
52.817497
55.278328
57.444679
59.095711
60.116302
60.116302
60.116302
59.915878
59.345787
58.968739
58.968739
58.968739
59.61124
60.573547
61.690998
62.748497
63.436272
63.436272
63.436272
62.393166
60.719055
58.575127
56.211731
53.934357
52.056923
51.021885
51.021885
51.021885
52.350636
54.241806
56.365128
58.352417
59.867104
59.91003
59.91003
59.91003
58.623806
57.120049
55.76049
55.489586
55.489586
55.489586
57.078232
59.35284
62.033585
64.773857
67.217117
69.051987
69.294006
69.294006
69.294006
67.694885
65.56916
63.210304
60.925438
58.992775
57.624393
57.547424
57.547424
57.547424
58.558369
59.733955
60.814529
61.550804
61.550804
61.550804
60.74868
59.566597
58.212833
56.930664
55.953274
55.953274
55.953274
56.143234
57.156605
58.345737
59.441658
59.902153
59.902153
59.902153
58.797955
57.200237
55.348824
53.540184
52.075531
51.782513
51.782513
51.782513
53.172104
55.058899
57.153046
59.130264
60.687263
61.13472
61.13472
61.13472
59.933403
58.381138
56.779842
55.431652
54.88203
54.88203
54.88203
55.953407
57.398148
58.937126
60.272049
60.876522
60.876522
60.876522
59.758015
58.206806
56.521873
55.052662
54.928406
54.928406
54.928406
56.759964
59.363777
62.414864
65.491913
68.143936
69.964546
69.964546
69.964546
68.338058
65.599174
62.24369
58.70575
55.425468
52.782917
51.044369
51.044369
51.044369
51.676655
53.286205
55.101677
56.807018
58.146545
58.958557
58.958557
58.958557
58.368092
57.652901
57.039825
57.039825
57.039825
57.422188
58.420853
59.690914
61.019821
62.157127
62.175209
62.175209
62.175209
60.666122
58.489929
55.884777
53.182125
50.759758
48.982357
48.982357
48.982357
49.726036
51.971684
54.799309
57.787552
60.492554
62.524963
62.730438
62.730438
62.730438
61.050755
58.958138
56.834648
55.039883
53.850006
53.850006
53.850006
54.678303
55.993141
57.36911
58.487778
58.487778
58.487778
58.147324
56.676003
54.781555
52.758957
50.933182
49.604378
49.604378
49.604378
50.255562
51.940239
54.01194
56.14299
57.998634
59.294617
59.294617
59.294617
58.636551
57.172279
55.50478
53.969101
52.87471
52.87471
52.87471
53.854019
55.462814
57.334679
59.142021
60.572628
60.826904
60.826904
60.826904
59.615517
58.083611
56.53574
55.274982
55.190529
55.190529
55.190529
56.49115
58.207989
60.060272
61.738861
62.958321
62.958321
62.958321
62.290092
60.700478
58.762974
56.805038
55.175728
54.933743
54.933743
54.933743
56.705856
59.186256
62.042309
64.864151
67.228104
68.520821
68.520821
68.520821
66.750298
64.183586
61.219109
58.315056
55.908669
54.338951
54.338951
54.338951
55.533432
57.307453
59.155434
60.660381
60.660381
60.660381
60.457081
58.740482
56.573853
54.348953
52.477551
51.960339
51.960339
51.960339
53.763546
56.284409
59.162502
61.978645
64.322731
65.82328
65.82328
65.82328
64.309792
62.092125
59.531219
57.037025
55.005791
54.286041
54.286041
54.286041
56.007637
56.007637
56.007637
54.155155
53.521137
53.521137
53.521137
54.54023
56.002232
57.684593
59.332687
60.699554
61.486473
61.486473
61.486473
60.544594
59.193375
57.665146
56.225849
55.133057
55.133057
55.133057
55.565796
56.994179
58.818573
60.765263
62.529533
63.826752
63.826752
63.826752
63.378952
61.917488
60.191055
58.557858
57.373524
57.373524
57.373524
58.666412
60.676003
63.070179
65.451614
67.410828
67.923195
67.923195
67.923195
66.104622
63.594826
60.754852
57.981728
55.639095
53.997467
53.929501
53.929501
53.929501
55.07534
56.357758
57.478943
57.935303
57.935303
57.935303
57.019836
55.807003
54.56208
53.571362
53.571362
53.571362
54.223206
55.826107
57.905388
60.182907
62.337791
64.058136
64.60762
64.60762
64.60762
63.166962
61.179001
58.939735
56.774452
54.984703
53.801098
53.801098
53.801098
54.561771
55.923378
57.477165
58.972099
60.198982
61.027496
61.272984
61.272984
61.272984
61.10136
61.10136
61.10136
61.570831
62.313442
63.211121
64.090332
64.758171
64.758171
64.758171
64.008728
62.653042
60.829311
58.684845
56.411598
54.225853
52.344685
50.961018
50.884468
50.884468
50.884468
52.18874
53.931725
55.872925
57.740585
59.272682
60.246796
60.246796
60.246796
59.35807
58.137436
56.867432
55.846348
55.846348
55.846348
56.42646
58.02005
60.106846
62.423401
64.671539
66.568413
67.891396
67.891396
67.891396
67.64624
66.403496
64.880722
63.292076
61.822746
60.602226
59.690781
59.079926
58.705238
58.468113
58.261719
57.99572
57.614651
57.106888
56.503868
55.871964
55.300484
54.898766
54.898766
54.898766
55.431675
56.310421
57.452301
58.71151
59.895897
60.797585
60.797585
60.797585
60.294678
58.96434
57.257034
55.420959
53.737976
52.473339
52.473339
52.473339
52.660736
53.984077
55.645668
57.381187
58.932564
60.094471
60.573406
60.573406
60.573406
59.98415
59.307671
58.7355
58.7355
58.7355
58.827473
59.493408
60.315384
61.124237
61.740608
61.740608
61.740608
61.094086
59.892723
58.292778
56.441364
54.524124
52.743759
51.296276
50.346985
50.346985
50.346985
51.251122
52.676376
54.41256
56.231251
57.895607
59.198872
59.9786
59.9786
59.9786
59.330299
58.485329
57.64592
56.98761
56.766876
56.766876
56.766876
57.067322
57.067322
57.067322
56.884224
56.103764
54.999321
53.732376
52.526093
51.622688
51.622688
51.622688
52.494961
54.118088
56.209969
58.517563
60.743011
62.586754
63.663792
63.663792
63.663792
62.301208
60.2458
57.755234
55.154221
52.791931
50.993385
50.920296
50.920296
50.920296
52.672024
54.973862
57.470978
59.776611
61.534477
61.547451
61.547451
61.547451
59.875687
57.758213
55.564976
53.672543
52.415268
52.415268
52.415268
53.696289
55.600468
57.843342
60.108406
62.099743
63.58625
64.173553
64.173553
64.173553
63.28793
62.142448
60.945816
59.888535
59.118416
59.102776
59.102776
59.102776
59.742126
60.518742
61.281853
61.884148
61.884148
61.884148
61.735718
60.967278
59.956444
58.850189
57.817936
57.019176
56.799084
56.799084
56.799084
57.31287
57.871552
57.986279
57.986279
57.986279
57.160202
55.957108
54.554985
53.198147
52.155193
52.155193
52.155193
52.976837
54.786133
57.175705
59.874596
62.557335
64.899178
66.632462
67.164154
67.164154
67.164154
66.057259
64.673126
63.279579
62.110344
61.326424
61.326424
61.326424
61.435261
61.895504
61.895504
61.895504
61.803749
60.815636
59.325718
57.470394
55.468975
53.588104
52.095177
51.68158
51.68158
51.68158
52.967079
54.732368
56.724396
58.668106
60.309891
61.455452
61.455452
61.455452
61.31311
60.328476
59.170403
58.052498
57.163658
56.836243
56.836243
56.836243
57.450867
58.242722
59.057594
59.752979
60.220776
60.220776
60.220776
59.882957
59.279564
58.550026
57.788322
57.091171
56.550755
56.54229
56.54229
56.54229
57.145157
57.979412
58.941727
59.908188
60.757847
61.396149
61.772594
61.772594
61.772594
61.568962
61.314278
61.116249
61.116249
61.116249
61.226711
61.410263
61.410263
61.410263
61.377884
60.984314
60.386566
59.632107
58.797424
57.975853
57.26194
56.734512
56.543915
56.543915
56.543915
56.832512
57.162781
57.4384
57.4384
57.4384
57.27924
56.857456
56.329674
55.788887
55.341255
55.341255
55.341255
55.495872
56.214142
57.231873
58.443054
59.689976
60.78199
61.371567
61.371567
61.371567
60.371647
58.853416
57.015907
55.131714
53.503113
52.494385
52.494385
52.494385
53.696171
55.458736
57.490993
59.453812
61.020565
61.409039
61.409039
61.409039
60.124626
58.479366
56.814346
55.484344
55.484344
55.484344
56.086266
58.078796
60.745941
63.771629
66.773178
69.358658
71.186104
71.186104
71.186104
70.40081
68.187897
65.399147
62.405777
59.597431
57.326069
55.85498
55.85498
55.85498
56.89323
58.588127
60.465439
62.169441
63.380234
63.380234
63.380234
62.372284
60.613674
58.533939
56.490356
54.839897
54.504524
54.504524
54.504524
55.969734
57.877693
59.878597
61.615444
62.791031
62.791031
62.791031
61.827057
60.336372
58.699436
57.244011
56.365147
56.365147
56.365147
57.464935
59.051228
60.839951
62.496586
63.593071
63.593071
63.593071
62.022369
59.441994
56.000862
51.932701
47.514923
43.02211
38.682564
34.645271
30.962877
27.59436
24.427681
21.318695
18.138397
14.817928
11.380645
7.9534054
4.7539277
2.0563653
0.14158729
0.14158729
0.14158729
0.86911619
3.2277708
6.2588096
9.5555954
12.667894
15.170941
16.427515
16.427515
16.427515
14.690239
12.236774
9.4515133
6.7481904
4.5041342
3.0046678
3.0046678
3.0046678
3.8515334
5.5653086
7.5937252
9.6477451
11.466702
12.852078
13.688314
13.688314
13.688314
13.028011
12.118348
11.120083
10.168772
9.3529854
8.7020178
8.1867132
7.7328625
7.2436023
6.6254673
5.8126426
4.7851763
3.5785244
2.2829108
1.0319715
-0.018488079
-0.67659247
-0.67659247
-0.67659247
0.090040378
1.2371897
2.5893464
3.9287324
5.030282
5.3349013
5.3349013
5.3349013
4.3344564
2.9707181
1.4634776
0.051506974
-1.052178
-1.4757135
-1.4757135
-1.4757135
-0.76368928
0.12764129
0.99419403
1.6465127
1.6465127
1.6465127
1.2590312
0.36849514
-0.71817017
-1.8216107
-2.7527368
-3.0479395
-3.0479395
-3.0479395
-2.1131725
-0.73746705
0.93791711
2.7315836
4.4476213
5.9039907
6.9602165
7.3600855
7.3600855
7.3600855
6.8280468
6.2354989
5.7699947
5.7699947
5.7699947
6.3061705
7.1274319
8.0673981
8.925786
9.2030296
9.2030296
9.2030296
8.2310381
6.7963123
5.0685453
3.2728772
1.6545281
0.44008601
0.44008601
0.44008601
0.53148288
1.8049798
3.4824924
5.3391581
7.1262417
8.6037741
9.5361309
9.5361309
9.5361309
8.5306759
7.0155668
5.1937761
3.3092136
1.6104788
0.31135982
-0.27560517
-0.27560517
-0.27560517
0.41836795
1.228141
1.8991588
1.8991588
1.8991588
1.3000891
0.14851877
-1.2277293
-2.5460248
-3.3559966
-3.3559966
-3.3559966
-2.044369
-0.0033500372
2.5239599
5.1994066
7.6467376
9.516695
9.7612848
9.7612848
9.7612848
8.1649475
6.1370659
4.0474815
2.2615328
1.0758963
1.0758963
1.0758963
2.1858964
3.7706757
5.5269346
7.1321468
8.3003912
8.3003912
8.3003912
7.7478256
6.3305368
4.623951
2.9190876
1.5066983
0.96574581
0.96574581
0.96574581
2.1192555
3.6882498
5.3803787
6.8691854
7.5090408
7.5090408
7.5090408
6.1241083
4.1302404
1.8275418
-0.42415825
-2.2723615
-3.2636814
-3.2636814
-3.2636814
-2.0761075
-0.47907501
1.1879765
2.5872862
3.1065803
3.1065803
3.1065803
2.0297112
0.63400924
-0.78443319
-1.9310986
-1.9310986
-1.9310986
-1.8243728
-0.49671352
1.2636151
3.2126231
5.0792255
6.6051712
7.4509487
7.4509487
7.4509487
6.3761444
4.8142958
3.0058024
1.2354026
-0.20884377
-0.54739869
-0.54739869
-0.54739869
0.84114945
2.7657735
4.9438028
7.0425644
8.7356558
9.3945179
9.3945179
9.3945179
8.1627245
6.5690327
4.972765
3.7426925
3.7426925
3.7426925
4.7339468
6.75776
9.322382
12.083656
14.67105
16.75564
18.110664
18.110664
18.110664
17.779503
16.934425
16.934425
16.934425
17.219507
19.170404
22.178078
26.095552
30.65567
35.516392
40.313301
44.711029
48.446697
51.360466
53.409874
54.666473
55.295731
55.523319
55.593433
55.72583
56.078636
56.72308
57.634602
58.701893
59.752022
60.586872
60.586872
60.586872
60.267883
59.076614
57.504166
55.771809
54.143295
52.880524
52.880524
52.880524
52.969212
54.343071
56.145027
58.108791
59.943123
61.380215
61.83939
61.83939
61.83939
60.765118
59.356377
57.867889
56.552322
55.618229
55.618229
55.618229
55.953835
56.932331
58.06881
59.144932
59.954117
59.954117
59.954117
59.495461
58.340473
56.871422
55.295769
53.841915
52.719223
52.425468
52.425468
52.425468
53.258636
54.300949
55.328693
56.128712
56.128712
56.128712
56.029152
55.276535
54.453392
53.911041
53.911041
53.911041
54.891235
56.46241
58.465805
60.661781
62.773113
64.535187
65.743217
65.743217
65.743217
65.483749
64.421844
63.204414
62.057323
61.171513
60.96188
60.96188
60.96188
61.605728
62.386894
63.113701
63.125263
63.125263
63.125263
61.988708
60.24374
57.994888
55.429504
52.800312
50.396889
48.508263
47.932709
47.932709
47.932709
49.564392
51.850845
54.478149
57.087395
59.333797
60.942261
60.956078
60.956078
60.956078
59.655647
58.087257
56.535255
55.2528
54.422119
54.422119
54.422119
55.00021
55.881241
56.799164
57.563915
57.932507
57.932507
57.932507
57.488434
56.978474
56.722519
56.722519
56.722519
57.393589
58.422478
59.683739
61.003342
62.190739
63.072205
63.072205
63.072205
62.929417
61.983307
60.77177
59.478054
58.30262
57.434952
57.434952
57.434952
57.834705
58.973866
60.413483
61.938507
63.313896
64.323822
64.323822
64.323822
64.014404
62.885437
61.509762
60.126762
58.972389
58.35207
58.35207
58.35207
59.115532
60.138111
61.192627
62.049721
62.049721
62.049721
61.959248
60.970119
59.667015
58.224567
56.824364
55.625095
54.739605
54.221897
54.221897
54.221897
54.567902
55.026276
55.487255
55.877033
56.160126
56.343746
56.47295
56.617088
56.850475
57.231453
57.785053
58.492889
59.292202
60.084019
60.748653
60.910843
60.910843
60.910843
60.185463
59.131237
57.880226
56.614754
55.544769
55.379791
55.379791
55.379791
56.666634
58.55402
60.842457
63.24823
65.441025
67.092407
67.092407
67.092407
66.561462
64.40451
61.520195
58.236931
54.940903
52.020702
49.811726
49.128906
49.128906
49.128906
50.751198
52.914574
55.265961
57.44112
59.121166
59.617008
59.617008
59.617008
58.422714
56.931744
55.478016
54.386002
54.386002
54.386002
55.221504
56.852001
58.819523
60.7962
62.450695
63.260986
63.260986
63.260986
62.001686
60.217762
58.192116
56.240349
54.660553
53.996452
53.996452
53.996452
55.205227
56.892323
58.798256
60.638599
62.147694
63.038807
63.038807
63.038807
62.03334
60.556084
58.813354
57.038952
55.462742
54.280819
54.09938
54.09938
54.09938
55.109261
56.454971
57.950165
59.401543
60.638943
61.541618
62.046169
62.046169
62.046169
61.716576
61.334454
61.005516
60.79351
60.717388
60.710148
60.708878
60.634621
60.376663
59.894394
59.192924
58.338108
57.449921
56.683952
56.628105
56.628105
56.628105
57.644672
59.141609
60.97393
62.931385
64.767586
66.237366
66.796432
66.796432
66.796432
65.600052
63.915031
61.98452
60.085812
58.486374
57.401733
57.401733
57.401733
58.022697
59.272224
60.706566
62.056808
63.062462
63.062462
63.062462
62.287254
60.64394
58.490326
56.050854
53.585426
51.35157
49.567089
48.379368
48.379368
48.379368
48.548843
49.519836
50.682434
51.884911
53.019852
54.038624
54.951965
55.816849
56.712471
57.711025
58.850384
60.115471
61.432648
62.678078
63.69783
64.000252
64.000252
64.000252
62.947495
61.37748
59.436722
57.326035
55.274067
53.506668
52.216545
52.13916
52.13916
52.13916
53.266495
54.711235
56.232857
57.577213
58.513901
58.513901
58.513901
57.630344
56.187634
54.468414
52.760853
51.367222
51.220417
51.220417
51.220417
52.674923
54.642929
56.834255
58.925659
60.61972
61.699631
61.699631
61.699631
60.963242
59.907104
58.885517
58.155365
58.155365
58.155365
58.878433
59.895325
60.970665
61.856758
61.856758
61.856758
61.673183
60.535995
59.021931
57.325268
55.666206
54.261456
53.297333
53.297333
53.297333
54.006634
55.367123
57.04517
58.79372
60.33419
61.259644
61.259644
61.259644
59.91106
57.817154
55.21822
52.449818
49.893448
47.915207
47.647072
47.647072
47.647072
49.438927
51.800648
54.373062
56.797104
58.780624
60.148006
60.825596
60.825596
60.825596
60.515602
60.515602
60.515602
60.899792
61.681305
62.632065
63.540554
63.868378
63.868378
63.868378
62.729881
60.957924
58.685837
56.123943
53.535519
51.205555
49.404617
48.906574
48.906574
48.906574
50.436104
52.554062
54.964672
57.335777
59.354485
60.781174
60.947971
60.947971
60.947971
60.097485
59.2626
59.2626
59.2626
59.651482
61.180794
63.278065
65.669464
68.009033
69.94059
70.799896
70.799896
70.799896
69.236542
66.98497
64.341393
61.640606
59.203091
57.288815
56.064816
56.064816
56.064816
56.603355
57.75264
59.034004
60.225544
61.143997
61.403347
61.403347
61.403347
60.724941
59.840282
58.898575
58.042503
57.384369
56.988712
56.988712
56.988712
57.222595
57.522434
57.77227
57.898731
61.125229
61.125229
61.125229
59.970818
58.871811
58.0298
57.769146
57.769146
57.769146
58.206589
58.632145
58.632145
58.632145
58.379154
57.647152
56.723869
55.776802
54.986759
54.804226
54.804226
54.804226
55.525444
56.464676
57.432793
58.229568
58.229568
58.229568
58.198608
57.305557
56.155212
54.961529
53.96122
53.959427
53.959427
53.959427
55.1647
56.82066
58.699654
60.524933
62.01498
62.499409
62.499409
62.499409
61.168213
59.292217
57.138893
55.030598
53.299503
52.80542
52.80542
52.80542
54.442631
56.750675
59.414879
62.067444
64.351082
65.98008
65.98008
65.98008
65.965988
64.673386
63.154976
61.710281
60.598392
60.495773
60.495773
60.495773
61.410629
62.501644
63.510696
63.766602
63.766602
63.766602
62.522655
60.663841
58.375507
55.921143
53.606968
51.737595
50.866013
50.866013
50.866013
52.288227
54.327198
56.69701
59.075432
61.15432
62.685768
63.055267
63.055267
63.055267
62.028141
60.787067
59.613121
58.764183
58.764183
58.764183
59.539913
60.817612
62.307739
63.743584
64.863037
64.863037
64.863037
64.66185
63.340187
61.596252
59.647224
59.332371
57.88665
56.592159
55.664768
55.664768
55.664768
55.876484
56.701782
57.596626
58.343628
58.343628
58.343628
58.255466
57.372169
56.237568
55.054554
54.048645
53.879105
53.879105
53.879105
54.992378
56.566986
58.407623
60.277634
61.937256
63.180763
63.408325
63.408325
63.408325
62.392582
61.046223
59.56189
58.138046
56.952812
56.141109
56.141109
56.141109
56.354866
57.123928
58.033119
58.933723
59.694588
60.220264
60.220264
60.220264
60.140266
59.698036
59.184402
58.686859
58.276093
57.99902
57.99902
57.99902
58.095901
58.392036
58.767262
59.179722
59.587585
59.955105
60.25811
60.48698
60.646015
60.748867
60.810776
60.810776
60.810776
60.741394
60.538147
60.16016
59.560555
58.722679
57.679348
56.524498
55.412537
54.543083
54.543083
54.543083
55.393005
57.22393
59.774017
62.83115
66.08329
69.158691
71.678627
73.172821
73.172821
73.172821
71.390976
68.730583
65.552483
62.28796
59.370708
57.167595
56.471359
56.471359
56.471359
57.959183
59.852528
61.779938
63.38607
63.959122
63.959122
63.959122
62.554161
60.565052
58.264053
55.969856
54.00066
52.625347
52.625347
52.625347
53.220463
54.763115
56.59919
58.418774
59.925636
60.743141
60.743141
60.743141
59.729687
58.327232
56.805313
55.453499
54.647255
54.647255
54.647255
55.733795
57.347012
59.249119
61.156425
62.7915
63.933296
63.933296
63.933296
63.680336
62.65192
61.476974
60.382492
59.559364
59.512749
59.512749
59.512749
60.140335
60.831635
61.344204
61.344204
61.344204
60.546349
59.228573
57.5033
55.558693
53.631344
51.970787
50.801315
50.801315
50.801315
51.411438
52.88242
54.687428
56.548332
58.182259
59.351685
59.351685
59.351685
59.141331
58.086693
56.899841
55.860992
55.802189
55.802189
55.802189
57.047382
58.753899
60.669514
62.496716
63.947571
64.380592
64.380592
64.380592
63.284687
61.906654
60.5588
59.545563
59.545563
59.545563
60.268288
61.700447
63.380852
64.982376
66.175201
66.175201
66.175201
65.132431
63.152092
60.648098
57.949455
55.42205
53.411377
52.569084
52.569084
52.569084
54.046753
56.080475
58.336571
60.462006
62.144394
62.968483
62.968483
62.968483
61.957378
60.639305
59.30043
58.213272
58.103073
58.103073
58.103073
59.149323
60.502987
61.923328
63.157272
63.909927
63.909927
63.909927
63.012119
61.711159
60.230461
58.824959
57.73645
57.73645
57.73645
57.773254
58.855873
60.21122
61.58363
62.709038
62.736595
62.736595
62.736595
61.469734
59.744843
57.795338
55.891449
54.29686
53.227303
53.227303
53.227303
54.024715
55.421387
57.078438
58.751064
60.20752
61.268532
61.611046
61.611046
61.611046
61.085835
60.555199
60.555199
60.555199
60.733757
61.626659
62.812363
64.080444
65.171478
65.171478
65.171478
65.018234
63.405148
61.075153
58.238735
55.193577
52.285294
49.859447
48.212059
48.212059
48.212059
49.349785
51.586681
54.37545
57.377163
60.23896
62.64082
64.336151
64.336151
64.336151
64.331406
62.915401
61.160667
59.357128
57.781677
56.654762
56.654762
56.654762
56.675552
57.500309
58.367573
58.930058
58.930058
58.930058
58.064114
56.764839
55.242615
53.759132
52.572357
52.284565
52.284565
52.284565
53.231865
54.419769
55.591564
56.497871
56.497871
56.497871
56.146698
55.014439
53.618412
52.194038
50.981503
50.313168
50.313168
50.313168
51.243687
52.611549
54.231049
55.891994
57.397728
58.598167
59.411476
59.780041
59.780041
59.780041
59.54855
59.363358
59.363358
59.363358
59.625591
60.005272
60.415192
60.743416
60.743416
60.743416
60.248814
59.394356
58.233242
56.884209
55.520283
54.345016
53.752441
53.752441
53.752441
54.837448
56.500801
58.572918
60.821571
62.984962
64.809158
66.083618
66.083618
66.083618
65.660507
64.233795
62.42609
60.467529
58.593208
57.009487
55.865593
55.405334
55.405334
55.405334
55.980537
56.660366
57.26722
57.420162
57.420162
57.420162
56.812912
55.989555
55.091759
54.27845
53.697094
53.697094
53.697094
54.103184
54.872177
55.765041
56.623329
57.306328
57.721779
57.721779
57.721779
57.50053
57.50053
57.50053
57.731686
58.569794
59.854145
61.492119
63.309978
65.079964
66.558502
67.432243
67.432243
67.432243
66.35482
64.751244
62.838535
60.870872
59.100433
57.741432
57.173325
57.173325
57.057411
57.173325
