# Supplementary material for: Comprehensive structural assignment of glycosaminoglycan oligo- and polysaccharides by protein nanopore
Source: Nat Commun. 2022 Aug 30;13:5113. doi: 10.1038/s41467-022-32800-4 (PMC9427770; doi:10.1038/s41467-022-32800-4)
Supplement: Supplementary file 5 — Source Data [file 41467_2022_32800_MOESM5_ESM.zip › Source Data/Main manuscript/Source Data files/Fig2/HP10_20_Probabilities.txt]

'Xprob_HP_dp10_60 mV'	'Xprob_HP_dp16_60 mV'	'Xprob_HP_dp20_60 mV'	'Prob_HP_dp10_60 mV'	'Prob_HP_dp16_60 mV'	'Prob_HP_dp20_60 mV'
1	1	1	0	0	0
1.1220185	1.1220185	1.1220185	0	0	0
1.2589254	1.2589254	1.2589254	0	0	0
1.4125376	1.4125376	1.4125376	0	0	0
1.5848932	1.5848932	1.5848932	0	0	0
1.7782794	1.7782794	1.7782794	0	0	0
1.9952624	1.9952624	1.9952624	0	0	0
2.2387211	2.2387211	2.2387211	0	0	0
2.5118864	2.5118864	2.5118864	0	0	0
2.8183827	2.8183827	2.8183827	0	0	0
3.1622777	3.1622777	3.1622777	0	0	0
3.5481341	3.5481341	3.5481341	0	0	0
3.9810719	3.9810719	3.9810719	0	0	0
4.4668355	4.4668355	4.4668355	0	0	0
5.0118723	5.0118723	5.0118723	0	0	0
5.6234131	5.6234131	5.6234131	0	0	0
6.3095737	6.3095737	6.3095737	0	0	0
7.0794582	7.0794582	7.0794582	0	0	0
7.9432821	7.9432821	7.9432821	0	0	0
8.912509	8.912509	8.912509	0	0	0
10	10	10	0	0	0
11.220183	11.220183	11.220183	0	0	0
12.589254	12.589254	12.589254	0.0019754171	0	0
14.125375	14.125375	14.125375	0.0026338894	0	0
15.848933	15.848933	15.848933	0.0032923617	0	0
17.782795	17.782795	17.782795	0.0054872697	0	0
19.952621	19.952621	19.952621	0.0065847235	0	0
22.387213	22.387213	22.387213	0.016681299	0	0
25.118862	25.118862	25.118862	0.032923616	0	0
28.183832	28.183832	28.183832	0.047410008	0	0
31.622776	31.622776	31.622776	0.052897278	0	0
35.481335	35.481335	35.481335	0.07791923	0.0003292723	0
39.810719	39.810719	39.810719	0.11413521	0.0026341784	0
44.668358	44.668358	44.668358	0.16264267	0.0036219954	0
50.118729	50.118729	50.118729	0.21158911	0.0069147185	0
56.234131	56.234131	56.234131	0.27875328	0.011195258	0.00035561877
63.095726	63.095726	63.095726	0.31145743	0.015475798	0.00071123755
70.794579	70.794579	70.794579	0.38696223	0.026341785	0.0021337126
79.432816	79.432816	79.432816	0.43481123	0.040171221	0.0039118067
89.125107	89.125107	89.125107	0.49978051	0.064866647	0.010668564
100	100	100	0.56321335	0.10009878	0.018847795
112.20184	112.20184	112.20184	0.61918348	0.13302602	0.034495022
125.89252	125.89252	125.89252	0.66593504	0.17253868	0.051564723
141.25378	141.25378	141.25378	0.71488148	0.22686861	0.084637269
158.48933	158.48933	158.48933	0.7576822	0.28910109	0.11770982
177.82794	177.82794	177.82794	0.79631257	0.34310174	0.15611665
199.52621	199.52621	199.52621	0.8257243	0.40665129	0.19985776
223.87207	223.87207	223.87207	0.85447758	0.46229833	0.25640115
251.18871	251.18871	251.18871	0.88279194	0.52617717	0.30547652
281.83832	281.83832	281.83832	0.90605795	0.57721436	0.36024183
316.22775	316.22775	316.22775	0.92712909	0.63253212	0.40789473
354.81335	354.81335	354.81335	0.94381034	0.68258148	0.45732576
398.10709	398.10709	398.10709	0.9587357	0.72933817	0.50782359
446.68369	446.68369	446.68369	0.97058821	0.76885086	0.55547655
501.18729	501.18729	501.18729	0.97958738	0.80704641	0.60988623
562.34131	562.34131	562.34131	0.98595262	0.84293711	0.65291607
630.95728	630.95728	630.95728	0.98990345	0.86993742	0.68883359
707.94562	707.94562	707.94562	0.99187887	0.90023047	0.72937411
794.32843	794.32843	794.32843	0.99429321	0.92327952	0.77596015
891.25104	891.25104	891.25104	0.99736613	0.93875533	0.81614512
1000	1000	1000	0.99824405	0.94929206	0.84992886
1122.0183	1122.0183	1122.0183	0.99912202	0.95917022	0.8755334
1258.9252	1258.9252	1258.9252	0.99956101	0.96674347	0.89864862
1412.5378	1412.5378	1412.5378	0.99978054	0.97299969	0.91785204
1584.8933	1584.8933	1584.8933	1	0.9789266	0.93278807
1778.2794	1778.2794	1778.2794	1	0.98221928	0.94523472
1995.2621	1995.2621	1995.2621	1	0.98518276	0.9530583
2238.7207	2238.7207	2238.7207	1	0.98748767	0.95874822
2511.887	2511.887	2511.887	1	0.98880476	0.96443814
2818.3833	2818.3833	2818.3833	1	0.99078035	0.97226173
3162.2776	3162.2776	3162.2776	1	0.99143893	0.97581792
3548.1335	3548.1335	3548.1335	1	0.99374384	0.97795165
3981.0708	3981.0708	3981.0708	1	0.99670726	0.9829303
4466.8369	4466.8369	4466.8369	1	0.99901217	0.9868421
5011.873	5011.873	5011.873	1	1	0.98862022
5623.4131	5623.4131	5623.4131	1	1	0.99182075
6309.5728	6309.5728	6309.5728	1	1	0.99395448
7079.4561	7079.4561	7079.4561	1	1	0.99502134
7943.2842	7943.2842	7943.2842	1	1	0.99679941
8912.5107	8912.5107	8912.5107	1	1	0.99786627
10000	10000	10000	1	1	0.99857754
11220.189	11220.189	11220.189	1	1	0.99928874
12589.251	12589.251	12589.251	1	1	0.9996444
14125.379	14125.379	14125.379	1	1	1
15848.925	15848.925	15848.925	1	1	1
17782.795	17782.795	17782.795	1	1	1
19952.633	19952.633	19952.633	1	1	1
22387.207	22387.207	22387.207	1	1	1
25118.869	25118.869	25118.869	1	1	1
28183.816	28183.816	28183.816	1	1	1
31622.777	31622.777	31622.777	1	1	1
35481.355	35481.355	35481.355	1	1	1
39810.707	39810.707	39810.707	1	1	1
44668.367	44668.367	44668.367	1	1	1
50118.703	50118.703	50118.703	1	1	1
56234.133	56234.133	56234.133	1	1	1
63095.762	63095.762	63095.762	1	1	1
70794.562	70794.562	70794.562	1	1	1
79432.844	79432.844	79432.844	1	1	1
89125.055	89125.055	89125.055	1	1	1
