# Supplementary material for: Comprehensive structural assignment of glycosaminoglycan oligo- and polysaccharides by protein nanopore
Source: Nat Commun. 2022 Aug 30;13:5113. doi: 10.1038/s41467-022-32800-4 (PMC9427770; doi:10.1038/s41467-022-32800-4)
Supplement: Supplementary file 5 — Source Data [file 41467_2022_32800_MOESM5_ESM.zip › Source Data/Main manuscript/Source Data files/Fig2/HP4_6_Probabilities.txt]

'Xprob_HP_dp4_60 mV'	Xprob_HP_dp6_60mV	'Prob_HP_dp4_60 mV'	Prob_HP_dp6_60mV
1	1	0	0
1.1220185	1.1220185	0	0
1.2589254	1.2589254	0	0
1.4125376	1.4125376	0	0
1.5848932	1.5848932	0	0
1.7782794	1.7782794	0	0
1.9952624	1.9952624	0	0
2.2387211	2.2387211	0	0
2.5118864	2.5118864	0	0
2.8183827	2.8183827	0	0
3.1622777	3.1622777	0	0
3.5481341	3.5481341	0	0
3.9810719	3.9810719	0	0
4.4668355	4.4668355	0	0
5.0118723	5.0118723	0	0
5.6234131	5.6234131	0	0
6.3095737	6.3095737	0	0
7.0794582	7.0794582	0	0
7.9432821	7.9432821	0	0
8.912509	8.912509	0	0
10	10	0.11702128	0.038683325
11.220183	11.220183	0.16105889	0.047333013
12.589254	12.589254	0.42281049	0.14896685
14.125375	14.125375	0.50519544	0.17155214
15.848933	15.848933	0.52746165	0.17755887
17.782795	17.782795	0.66897577	0.2635752
19.952621	19.952621	0.72315687	0.3094666
22.387213	22.387213	0.83127165	0.47116771
25.118862	25.118862	0.88050473	0.56439209
28.183832	28.183832	0.91093516	0.62229699
31.622776	31.622776	0.91984165	0.63575202
35.481335	35.481335	0.93641764	0.68740988
39.810719	39.810719	0.95076692	0.74555504
44.668358	44.668358	0.96462148	0.78784239
50.118729	50.118729	0.97080654	0.81931764
56.234131	56.234131	0.97649676	0.85343587
63.095726	63.095726	0.97996044	0.86617011
70.794579	70.794579	0.98540324	0.8933205
79.432816	79.432816	0.98861951	0.90749639
89.125107	89.125107	0.99109352	0.92671794
100	100	0.99381495	0.94233543
112.20184	112.20184	0.99554676	0.95386833
125.89252	125.89252	0.99727857	0.96155697
141.25378	141.25378	0.99826819	0.97164822
158.48933	158.48933	0.99901038	0.97717446
177.82794	177.82794	0.99901038	0.98101872
199.52621	199.52621	0.99901038	0.98558384
223.87207	223.87207	0.99901038	0.98798656
251.18871	251.18871	0.99901038	0.99159056
281.83832	281.83832	0.99901038	0.99255168
316.22775	316.22775	0.9992578	0.99351275
354.81335	354.81335	0.9992578	0.99495435
398.10709	398.10709	0.99950522	0.99543488
446.68369	446.68369	0.99950522	0.99687648
501.18729	501.18729	0.99950522	0.99831814
562.34131	562.34131	0.99950522	0.99879867
630.95728	630.95728	0.99950522	0.99951947
707.94562	707.94562	0.99950522	0.99951947
794.32843	794.32843	0.99975258	1
891.25104	891.25104	0.99975258	1
1000	1000	0.99975258	1
1122.0183	1122.0183	0.99975258	1
1258.9252	1258.9252	0.99975258	1
1412.5378	1412.5378	0.99975258	1
1584.8933	1584.8933	0.99975258	1
1778.2794	1778.2794	0.99975258	1
1995.2621	1995.2621	0.99975258	1
2238.7207	2238.7207	0.99975258	1
2511.887	2511.887	0.99975258	1
2818.3833	2818.3833	0.99975258	1
3162.2776	3162.2776	0.99975258	1
3548.1335	3548.1335	0.99975258	1
3981.0708	3981.0708	0.99975258	1
4466.8369	4466.8369	0.99975258	1
5011.873	5011.873	0.99975258	1
5623.4131	5623.4131	0.99975258	1
6309.5728	6309.5728	0.99975258	1
7079.4561	7079.4561	0.99975258	1
7943.2842	7943.2842	0.99975258	1
8912.5107	8912.5107	1	1
