# Supplementary material for: Comprehensive structural assignment of glycosaminoglycan oligo- and polysaccharides by protein nanopore
Source: Nat Commun. 2022 Aug 30;13:5113. doi: 10.1038/s41467-022-32800-4 (PMC9427770; doi:10.1038/s41467-022-32800-4)
Supplement: Supplementary file 5 — Source Data [file 41467_2022_32800_MOESM5_ESM.zip › Source Data/Main manuscript/Source Data files/Fig2/HP_dp10.txt]

Tt	Ib
74.115234	0.17642015
123.92188	0.087360732
72.03125	0.13574585
134.78125	0.094969556
65.34375	0.21112525
65.765625	0.11172079
90.875	0.14513437
51.453125	0.1694091
174.60938	0.027257878
22.453125	0.18911456
184.39062	0.08950159
24.171875	0.27738762
203.84375	0.071480289
71.75	0.12183706
32.46875	0.24810806
163.53125	0.10543741
192.625	0.08466313
178.96875	0.095620833
70.46875	0.16670239
55.75	0.15111873
257.1875	0.11348676
356.4375	0.093228146
82.125	0.14000919
50.6875	0.083168805
77.9375	0.11397826
72.5625	0.17211974
20.5	0.32486168
72.9375	0.099148892
128.0625	0.1520649
72.5	0.11567835
95.875	0.11208301
123.375	0.099661812
78.125	0.11433459
48.6875	0.17883235
65.9375	0.15403709
85.9375	0.093572587
77	0.10690269
46.3125	0.15352216
382.4375	0.084419921
394.75	0.056011949
110.125	0.10517505
69.5	0.16420498
93.375	0.25788933
72.125	0.16419005
143.125	0.098616742
90.25	0.12698664
54.75	0.12559731
53	0.16825813
144.25	0.073459901
79	0.088447861
52.375	0.1273977
154.375	0.153144
51.125	0.14169209
184.5	0.14102723
257.25	0.076872475
127.875	0.086168028
122	0.12255105
122.5	0.13097577
60.875	0.13883169
99.75	0.10092885
70.75	0.11596873
177.125	0.1079515
70.625	0.086108506
114	0.0711945
66	0.14517264
46.875	0.18673523
30.5	0.18994798
98.25	0.12886794
89.125	0.1155152
63.125	0.11009942
100.75	0.14884908
36.375	0.20583326
98.75	0.073103547
124.25	0.10942165
73.875	0.1712524
85.75	0.16587485
102.5	0.10366326
150.25	0.10617663
144.5	0.098801397
51.75	0.11792758
122.25	0.14381327
41	0.14549796
111	0.1254535
89.5	0.18016405
66.5	0.19276966
97.25	0.090140335
46.5	0.14856809
100	0.096022584
49.75	0.16368617
73	0.14296491
83	0.14106986
118.5	0.1348252
172.75	0.14924255
144	0.080166124
53.75	0.15217145
244.75	0.13003792
55.75	0.14325669
266.25	0.08527863
86.5	0.10530152
237	0.11758327
337.75	0.097592495
125	0.073639929
398	0.12860443
69.25	0.16191836
51.5	0.19885546
168.25	0.081496067
118.5	0.090636455
57.25	0.14082967
120.5	0.059521388
28.5	0.21632402
270.75	0.1061191
63.75	0.14268304
51.25	0.17372316
100	0.12488595
62.25	0.14045815
299.25	0.078632765
113.5	0.10754244
61.25	0.18558167
62.25	0.17359892
90.25	0.12520878
69.5	0.11500022
35.5	0.19866322
140.75	0.10545562
277.25	0.084826156
34.25	0.25819629
59	0.12756664
158.75	0.097313806
148	0.082068048
29	0.15529266
646.25	0.096012995
189.75	0.089912266
125.75	0.091786541
77.5	0.17461133
118.25	0.10182471
285.25	0.079461701
79	0.1879568
51.5	0.14588441
62	0.11759627
1123.25	0.15323849
128.25	0.12138142
440.25	0.12710325
143.5	0.094481662
42	0.094202965
169.75	0.087836534
193.75	0.076139495
345	0.082743242
132	0.11323325
68.5	0.10383416
188.5	0.080713741
67.75	0.10271458
144	0.20503211
225.25	0.093260936
34	0.23887233
113.25	0.1367652
86	0.076256819
37	0.17017144
113.5	0.065530047
727.5	0.083942786
39	0.16383
99	0.067645125
26.5	0.16235985
240.5	0.10940941
135.5	0.15318385
730	0.10061798
31.5	0.17757326
57	0.16274814
58	0.14860991
146.5	0.17375144
125	0.077493303
36.5	0.21438594
54	0.12931165
168.5	0.070706114
145.5	0.064139768
314.5	0.097294286
80.5	0.10866528
308	0.12331256
62.5	0.19652016
58	0.17206766
234	0.1140494
141	0.1016688
53	0.16947493
154.5	0.13530868
25	0.29493079
81	0.086333595
89	0.11732502
91	0.12776591
132	0.071186982
111.5	0.10450181
37.5	0.19896893
114.5	0.098214291
33	0.25900772
69	0.12840231
138	0.14285475
39	0.23182096
29	0.19094436
171.5	0.098052405
98	0.15294114
70	0.11286398
95.5	0.10320517
34.5	0.15822248
22	0.32655093
98.5	0.084266312
128.5	0.085645676
542	0.07245288
55.5	0.1599194
52	0.11464145
23	0.2998817
96	0.090292469
52	0.19275659
45.5	0.15520692
72	0.17659342
45.5	0.16938272
106.5	0.12396584
118.5	0.085033484
167	0.087734424
330.5	0.068108439
195.5	0.071418725
48.5	0.19699562
72	0.13210474
38.5	0.21288301
119	0.11065874
51.5	0.13264026
84.5	0.090183429
114.5	0.12308991
187	0.075283341
28	0.14155374
356.5	0.056107461
142	0.079748794
338	0.091209128
95	0.1084081
445.5	0.077977836
153	0.088024549
79.5	0.12994885
37.5	0.21941064
143	0.1337474
78.5	0.13164097
68.5	0.13552691
72	0.15712342
185	0.096413992
107	0.12234351
156	0.13839497
663	0.095279858
81	0.13044658
58	0.19663239
65.5	0.1198203
50	0.11684138
133	0.10598384
41.5	0.1131156
267	0.10927021
52.5	0.21494077
76.5	0.11571698
67	0.10501738
194.5	0.10547391
26	0.19146144
97	0.14117591
145.5	0.11363547
77	0.138311
156	0.12453331
66	0.17364074
401	0.11754264
34	0.20673673
99.5	0.13421527
78	0.15097085
58.5	0.12320747
124.5	0.11618853
51.5	0.1454493
55	0.21348259
77.5	0.15233921
189.5	0.11765687
392	0.064313717
51.5	0.17820419
107	0.092754789
120.5	0.11706256
98	0.13513865
56	0.21132199
95	0.12928659
95	0.11176056
38.5	0.21199109
185.5	0.075868472
46	0.15902852
270	0.085668653
65.5	0.14349429
46	0.24060561
72	0.076287732
46.5	0.1612258
371.5	0.057727724
39	0.19621395
37	0.20173781
36	0.17118137
82	0.17115401
101	0.075232476
57.5	0.16243926
306.5	0.12744692
63	0.16439764
90	0.098713562
865	0.045750897
27	0.1547696
50	0.27301466
190	0.11750311
53	0.20658517
27	0.21318039
94	0.12295523
81	0.13603811
126	0.089498617
46	0.1839726
82	0.11160824
104	0.11202066
75	0.16979134
130	0.13706514
126	0.086520202
75	0.17602724
94	0.071153224
65	0.10357646
41	0.21681087
58	0.15011075
45	0.15188806
73	0.13158466
110	0.097571589
53	0.12859629
73	0.11042881
30	0.2610971
321	0.078908175
112	0.14088379
50	0.23368742
89	0.10713547
54	0.11132707
23	0.23679595
272	0.09239874
536	0.044337075
249	0.06375207
121	0.065744542
75	0.11884693
44	0.12755971
109	0.1313995
233	0.11216654
122	0.11079835
63	0.10180861
54	0.1371251
44	0.16618563
67	0.17821194
105	0.13278958
24	0.33604005
45	0.10301001
212	0.070704885
43	0.21314487
27	0.26749906
50	0.16088396
373	0.081737295
376	0.078723051
38	0.19420433
348	0.06927029
63	0.12683992
49	0.16282119
50	0.20332952
291	0.085693926
70	0.13852766
133	0.12289256
73	0.19429627
217	0.089589857
128	0.13711639
63	0.17217606
33	0.14468208
167	0.11529043
402	0.068811372
84	0.073763289
163	0.094009131
139	0.12876298
71	0.16164793
251	0.075463027
100	0.072520688
146	0.15481643
77	0.18557163
671	0.061286055
62	0.18385996
54	0.16727614
36	0.30362305
115	0.10999627
95	0.11298523
24	0.19091646
84	0.10620084
86	0.10749868
45	0.13632998
272	0.080750152
203	0.11037445
76	0.14790216
43	0.16078708
137	0.076246597
125	0.11882795
123	0.08865577
39	0.24862632
153	0.12036499
77	0.1512859
51	0.18540065
45	0.24381253
92	0.13183348
323	0.062241536
48	0.17399815
214	0.11146897
39	0.23221807
71	0.13303119
162	0.10730019
93	0.11673389
232	0.085018933
158	0.091189444
93	0.14196628
38	0.15479565
114	0.069923252
152	0.089792028
44	0.2037634
292	0.093980134
161	0.093161583
527	0.087440871
451	0.069495372
58	0.17191258
75	0.10193581
19	0.34032759
39	0.13293062
291	0.091696002
75	0.11018527
41	0.1690134
44	0.18989751
279	0.09619803
232	0.094489038
111	0.11107757
251	0.072877958
75	0.19234252
51	0.20697349
502	0.060394697
106	0.11533653
95	0.11216715
50	0.16466568
392	0.062947385
403	0.066799901
282	0.080288395
62	0.14722703
51	0.1612436
42	0.14973639
63	0.15574083
68	0.11852514
171	0.095248848
126	0.092908405
43	0.17735831
189	0.099042997
82	0.10900175
151	0.075232096
159	0.070542589
46	0.21123818
34	0.20115538
94	0.14347476
57	0.12195036
85	0.064419836
38	0.21979809
31	0.19989349
171	0.082114242
115	0.088422492
82	0.097309887
199	0.078949884
55	0.18433814
81	0.14584541
1150	0.05704708
21	0.19872637
67	0.14776298
49	0.13320123
64	0.15179631
61	0.17502448
145	0.11400063
97	0.13252233
68	0.11292224
87	0.087697081
141	0.10591568
49	0.16855086
159	0.099494845
44	0.16462941
600	0.087632202
105	0.084937587
37	0.17301811
41	0.19119771
136	0.084691182
45	0.15133865
380	0.10835637
66	0.096461453
230	0.13487782
75	0.12156791
53	0.1429648
500	0.19546567
74	0.13915013
65	0.136914
67	0.12776765
101	0.10114636
98	0.105909
47	0.14353098
289	0.10948236
203	0.1016346
56	0.14410228
95	0.11927636
37	0.19862457
161	0.15054026
208	0.066453949
171	0.10740707
188	0.099190921
26	0.23194624
293	0.13663584
75	0.12930277
112	0.093731493
81	0.12991478
71	0.10691052
92	0.12372195
200	0.074448109
45	0.13649882
178	0.076260045
57	0.090788655
96	0.13474102
376	0.089738078
43	0.18805078
94	0.12871447
115	0.086318992
52	0.20584485
109	0.13131119
50	0.13686529
50	0.12170385
78	0.13169831
243	0.12239916
79	0.16748248
139	0.1206039
139	0.086677112
37	0.12688828
174	0.1084241
141	0.12946393
181	0.096289545
274	0.059215095
64	0.16431189
36	0.13740577
31	0.1538108
94	0.1129711
156	0.098088406
52	0.1912073
161	0.098292373
118	0.1057016
99	0.14191648
72	0.19719291
246	0.085874014
157	0.13698447
70	0.14004093
40	0.061966982
108	0.13408382
138	0.096744098
360	0.10449611
392	0.091322243
802	0.065996192
212	0.18181971
72	0.13209768
80	0.1426468
108	0.10881378
82	0.19083011
68	0.12529601
40	0.16033927
46	0.20480056
50	0.18194504
72	0.11282703
158	0.085272908
180	0.089617059
370	0.1150084
60	0.17215742
82	0.1665695
214	0.096889816
292	0.082926817
50	0.17254306
136	0.10112241
68	0.12313072
38	0.10896171
50	0.1346447
618	0.10553478
296	0.069395512
28	0.18318048
384	0.053945184
74	0.10844075
38	0.20443617
94	0.17127205
40	0.28148183
56	0.12375696
186	0.094272636
34	0.26637134
86	0.15606467
110	0.11711837
34	0.17040978
70	0.13812883
174	0.095388345
538	0.095260188
100	0.15732136
226	0.11596015
96	0.13829772
120	0.10532474
172	0.10421984
144	0.043077704
80	0.097380809
36	0.20411162
62	0.1686541
80	0.17035164
408	0.07686644
56	0.16406859
150	0.10198305
212	0.079914942
114	0.12899244
114	0.090958878
46	0.1911878
132	0.099834763
204	0.096452758
364	0.079772763
78	0.13873819
30	0.1282407
50	0.15523994
36	0.18442872
104	0.10929715
70	0.09422408
62	0.18698159
72	0.13569029
24	0.31047627
500	0.10724927
180	0.096898861
170	0.14402784
34	0.16515817
156	0.15160432
82	0.11101985
60	0.20944235
244	0.11950928
132	0.20319432
48	0.15519327
74	0.11832069
162	0.10250328
46	0.15124135
144	0.071278095
392	0.093503699
242	0.079541683
54	0.14256562
108	0.14610258
98	0.18599087
58	0.14467759
32	0.19049513
50	0.17585252
96	0.11887565
108	0.13977584
116	0.11999631
34	0.21694767
64	0.13398281
78	0.14645268
98	0.055646248
86	0.17671722
110	0.095278583
108	0.15145895
118	0.12210412
98	0.16626151
80	0.12443198
120	0.18302296
48	0.27758506
364	0.062052462
204	0.10327449
50	0.1418712
154	0.13815923
48	0.16779053
90	0.15196587
42	0.15704094
184	0.11135757
94	0.10635546
78	0.13984282
114	0.15838894
90	0.15440778
310	0.081785806
50	0.13524985
54	0.15412217
172	0.13097088
56	0.11462867
114	0.10390978
84	0.1142596
128	0.080992959
82	0.12809937
476	0.073571935
52	0.15363741
234	0.11678682
92	0.1695234
292	0.088867716
64	0.12372345
40	0.20826222
124	0.10823818
152	0.084862344
184	0.12635078
54	0.19085215
32	0.19825999
214	0.11635198
264	0.26682958
114	0.14781345
52	0.073082633
88	0.07917098
80	0.14933327
90	0.054566886
34	0.2170396
236	0.086780727
92	0.20208955
66	0.15360355
50	0.17631528
22	0.34654939
130	0.09323661
110	0.11084121
50	0.16598523
52	0.11233291
96	0.13982037
110	0.12202892
66	0.26522204
74	0.17611285
304	0.1027239
542	0.10060446
80	0.12662141
56	0.10870712
186	0.062340792
532	0.066632174
174	0.10521715
146	0.064230509
94	0.14866851
244	0.089020982
66	0.21078299
190	0.067508698
82	0.15607034
84	0.085745081
56	0.1665007
30	0.20329313
114	0.12644166
66	0.13272235
146	0.10396748
20	0.32361946
124	0.11266571
202	0.10785202
74	0.089697033
76	0.17988549
136	0.12029907
100	0.15496071
76	0.13635485
110	0.14826012
116	0.10865863
60	0.14906526
246	0.091370724
82	0.12129961
62	0.17854039
96	0.18785286
436	0.075848669
84	0.098824419
320	0.10676134
118	0.11458824
202	0.131074
156	0.1154299
50	0.16269432
360	0.068463646
132	0.08844465
116	0.10228402
66	0.171372
260	0.12740873
92	0.074004978
48	0.2156885
126	0.096222788
82	0.13193142
28	0.15317029
62	0.119859
182	0.098554865
140	0.13007785
56	0.1328644
52	0.1819465
38	0.17158493
114	0.098576315
30	0.17967574
252	0.073163852
102	0.12655556
34	0.17664292
50	0.10838071
74	0.18029229
102	0.15030974
104	0.10454336
170	0.084487818
106	0.13283508
148	0.077170387
154	0.10778607
86	0.12686057
28	0.14931129
82	0.17565729
246	0.087787472
108	0.10672316
22	0.26563749
120	0.11141606
122	0.078736953
124	0.12077724
110	0.12671041
316	0.11199075
70	0.090130344
78	0.14411713
66	0.16901264
120	0.10723732
62	0.18172522
86	0.15842032
106	0.13284419
400	0.075735092
38	0.26875484
36	0.16664936
160	0.093196325
212	0.088374078
130	0.13303922
36	0.16749746
20	0.18621118
22	0.23617643
134	0.096818693
66	0.18822277
356	0.071932487
66	0.12721696
70	0.13893919
206	0.12054455
78	0.14871146
104	0.1061175
86	0.092957377
34	0.19909103
68	0.095829464
22	0.23296151
226	0.095110431
92	0.1418997
56	0.25013834
38	0.19081092
90	0.10802443
308	0.11676632
32	0.21630967
82	0.099657997
70	0.11191581
84	0.2025061
216	0.11213208
56	0.13173364
164	0.1228824
156	0.057903238
210	0.094243743
56	0.1657479
184	0.089489795
114	0.088673227
92	0.105625
140	0.13073309
38	0.15737811
114	0.075922906
230	0.072698683
414	0.072020002
318	0.090666749
44	0.15617432
206	0.059420321
190	0.087847315
36	0.24932511
138	0.12431251
54	0.17190297
64	0.11126809
110	0.10848233
50	0.19873503
70	0.16069686
174	0.081754975
76	0.17846997
58	0.078699321
306	0.091587961
250	0.09456569
26	0.20274568
36	0.23826684
298	0.075816616
308	0.071410604
150	0.1760547
78	0.2016592
142	0.092530943
52	0.11772702
350	0.075620338
54	0.10362435
154	0.095770434
76	0.097823046
140	0.095677912
26	0.31212792
814	0.10120249
84	0.11502522
38	0.23437303
72	0.16970146
218	0.096534334
78	0.13995588
312	0.10115265
236	0.10290101
76	0.087128326
290	0.088438794
72	0.14072439
44	0.23804802
92	0.10698895
82	0.11532706
140	0.10755928
140	0.071200751
76	0.13648129
426	0.06354329
172	0.16898069
74	0.10596546
502	0.052190274
226	0.095781736
86	0.11531012
58	0.14459626
34	0.23648921
64	0.13429022
38	0.1864516
148	0.10591585
286	0.10880003
132	0.096384726
348	0.086505823
36	0.21039997
46	0.16521145
168	0.13546742
112	0.12287293
60	0.17018825
118	0.10933894
138	0.086762376
48	0.15967533
50	0.1852605
82	0.13173789
98	0.1457603
68	0.15569472
22	0.33227703
86	0.10984237
54	0.11407623
28	0.20160726
66	0.090714052
214	0.11352158
140	0.097222231
430	0.070006937
84	0.13101351
178	0.07810989
46	0.20588204
58	0.19955541
60	0.14535743
248	0.10762754
108	0.13316847
244	0.078825638
82	0.089324385
108	0.090573914
54	0.13252607
218	0.089106835
70	0.13960691
74	0.35861391
64	0.15826425
104	0.13574918
96	0.15091388
114	0.12484969
80	0.13422993
66	0.19399275
80	0.11488747
420	0.080615826
32	0.21307009
306	0.081143133
36	0.27832845
376	0.095158376
28	0.18020143
50	0.22525878
118	0.076019205
184	0.12558766
68	0.11206773
46	0.17033133
46	0.24644412
186	0.087374002
102	0.088639475
86	0.14944603
124	0.075297594
26	0.16638145
22	0.25697297
62	0.12996796
146	0.12478973
78	0.10608287
96	0.14846456
50	0.16117498
84	0.15311842
28	0.18228862
102	0.13669485
108	0.11851263
164	0.13448803
150	0.13338849
54	0.1837891
186	0.072099656
36	0.21471636
86	0.17828585
62	0.16038086
124	0.11320157
70	0.13635631
26	0.26389322
82	0.13949046
70	0.089740984
112	0.11516526
116	0.10704149
208	0.091682151
230	0.15238622
52	0.16431108
82	0.096399225
76	0.14645676
60	0.16940524
106	0.076449543
296	0.080267362
48	0.16510035
306	0.10209584
58	0.15963575
134	0.077923596
56	0.13738106
68	0.11304842
542	0.041930687
210	0.078495771
158	0.058736015
150	0.12639491
110	0.077586196
108	0.13166437
280	0.079635985
100	0.097506315
34	0.1063087
482	0.22649555
114	0.089275263
78	0.12818807
56	0.13913594
122	0.11305676
46	0.20004983
88	0.11815906
44	0.18936826
270	0.085055269
48	0.20322827
38	0.20284455
188	0.063666433
40	0.13655996
60	0.15133394
282	0.06340798
130	0.091512196
96	0.10701541
262	0.069964573
140	0.12701376
72	0.15927745
54	0.18093103
78	0.13479598
66	0.1409905
22	0.29811963
56	0.033754528
212	0.095420025
38	0.12744915
130	0.091468535
72	0.15516788
114	0.13528934
22	0.22219281
162	0.12074482
206	0.11033047
52	0.22062726
278	0.09966775
48	0.21199994
20	0.31806234
352	0.093545534
126	0.089269407
126	0.10625149
74	0.22782068
148	0.1004182
114	0.13857567
366	0.09658426
110	0.108076
84	0.1331203
46	0.091268457
96	0.071504891
192	0.12752217
42	0.18405505
218	0.091427013
64	0.11666667
52	0.1653292
74	0.15833494
66	0.096594661
178	0.077738337
90	0.15831763
108	0.081555963
18	0.25706968
94	0.13992834
40	0.28692365
114	0.13280492
36	0.24437687
82	0.13459839
78	0.20748441
56	0.11848775
108	0.089089796
68	0.21789493
90	0.069529802
110	0.078996412
136	0.10008495
160	0.15143798
84	0.0942536
28	0.22954418
68	0.072995424
244	0.09344992
36	0.11919762
64	0.15010287
68	0.15216774
128	0.079825096
52	0.18256661
88	0.15240027
120	0.10439996
136	0.10742188
72	0.1001908
48	0.19752924
36	0.24876511
64	0.19650513
76	0.1125561
124	0.089262553
132	0.081968412
104	0.17999418
108	0.078666493
260	0.10137825
84	0.14797863
240	0.067802325
84	0.088917196
36	0.15472147
64	0.14472166
556	0.081416778
256	0.079492114
48	0.17271128
104	0.12428582
56	0.19264002
48	0.20083001
392	0.069096342
68	0.17415515
132	0.10471114
484	0.059767056
104	0.10902089
60	0.20318587
160	0.13081624
56	0.17049459
24	0.14134166
36	0.1928888
120	0.057279915
80	0.15484253
100	0.13375866
192	0.11336297
28	0.16866384
56	0.11474837
136	0.14280693
152	0.089694686
88	0.11388325
312	0.10458364
128	0.13529599
36	0.11896071
156	0.10732856
44	0.1317338
500	0.23077449
80	0.10828461
48	0.20510995
140	0.098317355
52	0.19291553
500	0.10211033
152	0.14791662
56	0.15920739
96	0.063121147
188	0.10382479
80	0.17078082
40	0.13520493
60	0.16206101
52	0.14142884
124	0.10352074
52	0.20457901
48	0.10721339
244	0.071962871
92	0.17101054
124	0.10487858
128	0.12255766
272	0.086346246
56	0.13751775
72	0.12241108
40	0.19296382
416	0.06955146
60	0.10587832
88	0.097892866
80	0.17565572
192	0.13769485
280	0.064626984
32	0.31411451
80	0.20816396
108	0.10884079
304	0.085186481
28	0.28720427
24	0.10457271
32	0.20165719
116	0.079935431
120	0.063898273
44	0.14951128
28	0.15921564
136	0.065623552
148	0.079970911
64	0.15656663
44	0.18902376
84	0.07945399
316	0.071179062
36	0.22257367
36	0.16215461
24	0.28917113
108	0.099495426
132	0.097215265
40	0.13350447
92	0.14431992
60	0.15125848
500	0.092428207
72	0.12959874
68	0.12635911
36	0.2171967
40	0.093904078
100	0.091563739
816	0.038865156
68	0.17357334
248	0.07077308
36	0.21108565
52	0.24036023
436	0.078293808
136	0.13479993
64	0.10373398
52	0.17259641
304	0.098101497
488	0.094077185
68	0.10541151
180	0.12023732
40	0.18399695
36	0.21207705
64	0.088046715
60	0.15223607
48	0.17750333
184	0.086873554
32	0.21895455
148	0.11274742
68	0.071462281
64	0.18019857
444	0.048552506
152	0.12144326
124	0.10185473
44	0.20790213
84	0.099908262
56	0.12800519
80	0.11123098
68	0.16493614
92	0.070632197
20	0.16387944
124	0.1350068
336	0.089870706
24	0.25300032
284	0.061957527
388	0.074700996
72	0.10181811
48	0.11155234
340	0.047841974
112	0.1145308
120	0.19013226
100	0.13729164
32	0.17279133
36	0.13257971
56	0.11786544
52	0.14066881
96	0.075083695
40	0.10507845
96	0.091600217
88	0.12638049
116	0.11716399
176	0.070159391
60	0.18775019
132	0.10707412
40	0.034215696
124	0.12686104
64	0.10831821
20	0.22741024
48	0.082478568
116	0.13553984
112	0.079525851
32	0.10672332
436	0.080068655
336	0.08919856
32	0.21241115
224	0.082455061
128	0.1208892
36	0.1903367
216	0.095501006
88	0.12134004
40	0.2554768
80	0.13618502
52	0.18417893
276	0.095977008
564	0.087030023
68	0.13108388
20	0.11832663
128	0.14615564
148	0.14166608
116	0.1496692
48	0.18778971
196	0.10703416
64	0.097334079
480	0.13683271
84	0.082091317
68	0.13041481
124	0.11930652
240	0.091806948
84	0.06965898
244	0.062497176
40	0.19663064
80	0.12974112
216	0.071511097
88	0.1138389
196	0.11125308
104	0.13903193
40	0.19007373
28	0.28499269
232	0.092991784
152	0.093220696
72	0.14513542
152	0.10000131
288	0.056624725
72	0.10969983
28	0.2348647
284	0.053506084
284	0.11226282
336	0.17360951
164	0.10017587
52	0.16294563
52	0.22017688
204	0.094716512
776	0.045512766
36	0.13228384
172	0.078894645
112	0.074980058
48	0.24298467
80	0.11559696
96	0.14293772
232	0.095109947
88	0.1425593
68	0.097937971
260	0.076112375
28	0.14790502
184	0.097151741
28	0.24795537
76	0.084219202
80	0.095201574
24	0.12803172
132	0.093000308
316	0.11980432
64	0.14365202
108	0.081345931
96	0.066141501
128	0.11734767
92	0.14451639
48	0.21779743
36	0.15929157
104	0.10772034
244	0.10460267
64	0.14514802
256	0.046492003
108	0.10097937
96	0.13480531
164	0.14764334
48	0.2698583
72	0.1378298
52	0.076324947
180	0.11332288
188	0.074090473
104	0.084622987
52	0.14069332
72	0.11272768
68	0.14640181
60	0.20627572
260	0.083776332
76	0.150258
92	0.11101183
84	0.14312899
264	0.082458384
72	0.1637754
280	0.15485746
84	0.11224574
104	0.067553103
48	0.18332338
136	0.11952701
124	0.12674072
64	0.19648679
180	0.085442007
136	0.090510152
24	0.20579647
64	0.17278135
344	0.10108465
184	0.10812563
268	0.20777065
180	0.12712194
124	0.09027575
80	0.066184543
56	0.16501704
56	0.15482607
124	0.10739505
52	0.11220698
88	0.10722613
56	0.1762726
144	0.083577253
60	0.12370737
124	0.12737302
116	0.083182253
76	0.18205872
228	0.07925573
256	0.14052556
140	0.11059701
200	0.065006353
72	0.20255066
292	0.067979157
176	0.10347187
60	0.1123446
508	0.10759938
488	0.12222498
204	0.099064864
160	0.084072731
40	0.23627956
36	0.15504962
80	0.1002075
164	0.16050148
100	0.15087166
24	0.34618476
184	0.088515222
68	0.11051933
336	0.11273356
36	0.18950634
184	0.11015457
32	0.18952188
160	0.15094924
64	0.15453044
84	0.15451837
124	0.09925779
28	0.16542491
48	0.17305012
80	0.12012362
272	0.12032756
128	0.1230546
368	0.059074882
44	0.14285778
120	0.082327984
212	0.10639414
40	0.17729869
64	0.21440257
56	0.16620277
40	0.20504126
344	0.095524162
184	0.073469274
1084	0.044106141
84	0.14178614
280	0.068389416
92	0.12480805
124	0.077262521
248	0.066187881
60	0.17753856
128	0.11188148
212	0.066817358
164	0.16720591
80	0.1239164
92	0.10554557
56	0.11948419
300	0.078742795
32	0.22778185
84	0.16280174
76	0.12861839
132	0.089605302
320	0.093647256
76	0.20710093
48	0.116527
40	0.2225146
104	0.10356443
68	0.17744733
108	0.095646963
104	0.14898512
132	0.081405416
40	0.14151557
84	0.14115283
144	0.11932594
64	0.11025139
288	0.082588561
40	0.18070711
40	0.19606531
80	0.17353708
64	0.15257272
20	0.27619487
52	0.19262953
76	0.15549573
88	0.10087492
256	0.087097734
216	0.087344319
68	0.21264113
68	0.1489846
52	0.19533777
80	0.12106765
116	0.13091867
48	0.1983342
252	0.089917116
76	0.12288451
156	0.10763541
44	0.14286609
84	0.11326817
72	0.15029211
104	0.098419875
140	0.095713951
176	0.086511992
64	0.15093061
72	0.12002745
536	0.070881449
156	0.087310739
64	0.16060045
68	0.079778567
100	0.14539126
268	0.13995638
40	0.1330515
196	0.10146584
32	0.22405605
172	0.12059745
208	0.11501333
32	0.18272121
464	0.064574897
124	0.084936202
60	0.14661376
196	0.096296497
488	0.065276831
132	0.13247129
48	0.19118756
236	0.095882058
140	0.11492903
76	0.14076346
260	0.0781141
116	0.069766611
92	0.11723702
212	0.082752675
28	0.18926658
24	0.22174658
24	0.16720818
288	0.32277945
148	0.10976855
20	0.34264493
72	0.10764062
220	0.061017178
184	0.1267325
212	0.050504722
144	0.075382918
268	0.1129154
140	0.1088959
148	0.12632063
280	0.096148752
288	0.090648882
100	0.10449543
92	0.13109142
56	0.14575642
148	0.10614578
52	0.18773469
36	0.19875316
208	0.10746271
84	0.090065524
212	0.090338513
40	0.15580769
180	0.1246632
96	0.20252055
28	0.28852022
52	0.2493462
88	0.13893519
68	0.15974207
208	0.098063312
84	0.13807334
432	0.091640688
272	0.079686411
184	0.08451061
124	0.099611618
60	0.20943333
28	0.27443993
84	0.10717608
148	0.11793633
188	0.089598417
128	0.081208169
68	0.16264027
60	0.076864749
64	0.14242966
280	0.079066202
104	0.13896312
36	0.1070765
80	0.12259924
312	0.074379623
36	0.14739752
168	0.10465906
68	0.14227532
124	0.094891034
224	0.092057899
36	0.15431318
144	0.13376448
156	0.1142683
28	0.2325756
56	0.13212243
160	0.086241998
44	0.10728246
76	0.16311276
84	0.14598095
160	0.10959788
320	0.12227048
40	0.23798642
64	0.18194541
36	0.18044133
300	0.077957347
32	0.19386396
32	0.22591765
200	0.05809423
328	0.077712774
44	0.19882703
72	0.12365175
64	0.17370103
124	0.12770559
76	0.22118619
152	0.085729368
40	0.1723991
36	0.23264807
32	0.20716491
204	0.085087657
776	0.090286195
124	0.06643869
228	0.22059377
112	0.080410436
40	0.21388556
92	0.11776377
24	0.24495952
288	0.090656906
60	0.15074944
40	0.22523536
260	0.17798443
88	0.14933753
68	0.092919238
144	0.091279507
36	0.13809916
76	0.077523448
108	0.12806512
80	0.13840789
164	0.095650651
180	0.27604067
40	0.14415556
188	0.10258871
420	0.060770661
52	0.13807778
64	0.20195702
368	0.068508737
52	0.11644264
140	0.064520702
116	0.11353078
96	0.055803712
72	0.13920908
52	0.13254498
36	0.14711726
32	0.2644349
132	0.12092648
44	0.24680386
68	0.098463617
60	0.18820843
60	0.091174051
52	0.16555789
68	0.10322683
140	0.10164031
68	0.13461892
188	0.094193675
184	0.073275842
24	0.21021385
192	0.11678753
100	0.096303105
756	0.047469396
48	0.12825821
44	0.15924691
36	0.17305461
20	0.26218972
56	0.079148524
120	0.11561491
36	0.18685383
172	0.096338809
320	0.08414384
128	0.10255364
232	0.10158049
84	0.1216428
60	0.13111486
44	0.18007118
40	0.2185445
40	0.13792287
76	0.14578046
56	0.16510521
452	0.094522059
40	0.20704797
52	0.12296865
312	0.069020867
28	0.26065123
60	0.17601089
56	0.16046987
256	0.11152568
368	0.10848827
48	0.20863029
76	0.096093982
40	0.092787392
412	0.072420664
52	0.21248253
168	0.09700717
260	0.093872719
128	0.065460421
108	0.15413387
24	0.26042756
172	0.10530536
148	0.13410953
100	0.15434359
64	0.19868402
52	0.1220286
56	0.17283724
56	0.17066596
88	0.13877675
56	0.14700325
52	0.13760433
72	0.096748471
40	0.18080379
116	0.15318732
160	0.086936451
76	0.13312443
188	0.098570429
40	0.11278696
24	0.19471227
44	0.10451126
240	0.091356426
248	0.095599435
24	0.23412499
588	0.10838876
40	0.23745075
168	0.065765694
76	0.10067564
444	0.075633436
276	0.055873416
152	0.1604583
96	0.12750205
244	0.067528896
36	0.093754545
116	0.10338001
96	0.18697383
68	0.15031083
24	0.29089203
60	0.12450992
624	0.10398018
96	0.1107744
88	0.11411195
236	0.076951236
68	0.19916822
68	0.083170809
252	0.057391331
56	0.13616259
32	0.2885465
84	0.093312755
112	0.12587534
32	0.29636171
24	0.19450293
44	0.18605609
96	0.16486402
160	0.11009893
96	0.15917827
92	0.15954304
52	0.21060278
264	0.073354922
108	0.13584962
140	0.095640175
412	0.056204237
172	0.07527785
296	0.083442107
200	0.10200482
160	0.095089652
84	0.13120347
88	0.12634967
116	0.087762795
200	0.13903771
36	0.22389928
60	0.16087994
80	0.14973833
104	0.16757683
136	0.091026224
148	0.09647546
88	0.16200112
32	0.1535292
40	0.16393186
36	0.27095902
380	0.076972
172	0.075961471
36	0.16864118
396	0.084963337
96	0.082295917
156	0.090430297
96	0.1045157
236	0.084308811
200	0.13750245
88	0.14332145
168	0.11684422
212	0.1336747
100	0.078424849
36	0.24029934
60	0.1300651
56	0.16576396
44	0.14744213
56	0.19995604
200	0.10079966
28	0.11318181
60	0.13118677
52	0.19341302
48	0.16618732
196	0.12806688
96	0.086386554
244	0.073233962
352	0.081455082
128	0.12405001
80	0.19183393
56	0.10313198
56	0.17997687
56	0.16587213
168	0.11344501
208	0.10239553
108	0.1222987
140	0.13189273
88	0.072878033
548	0.059949212
76	0.10444809
80	0.12015972
260	0.073573135
128	0.09274593
108	0.085703485
284	0.084704258
120	0.08557789
52	0.17230587
400	0.10424414
396	0.066326141
52	0.18056308
196	0.084390171
128	0.12010342
196	0.15216209
308	0.087799594
52	0.12908056
60	0.078906395
152	0.12580866
168	0.11289413
88	0.11773512
80	0.12869722
128	0.13324139
604	0.086769231
36	0.18753171
124	0.11463881
40	0.24165194
20	0.35599717
96	0.11141968
104	0.090117566
172	0.092480265
744	0.068444595
168	0.13317457
152	0.094752677
32	0.21076348
84	0.10415637
40	0.22472972
40	0.12860498
84	0.10923199
60	0.13762298
112	0.060769487
220	0.062094722
428	0.064527787
52	0.17338109
32	0.154855
40	0.11038683
92	0.12601848
40	0.223922
44	0.20237805
132	0.097419202
192	0.068493158
108	0.12931341
112	0.14548346
64	0.20995295
28	0.16217768
352	0.084314466
44	0.13848911
200	0.083716445
52	0.20665148
64	0.096858345
172	0.094058506
40	0.20470342
164	0.095954001
84	0.15311782
68	0.18087506
68	0.15052785
396	0.12011082
48	0.21100922
112	0.085876174
140	0.066173926
124	0.1049659
124	0.10886473
120	0.077361621
216	0.10603591
80	0.099479392
132	0.089272402
88	0.1448711
80	0.13499558
136	0.15247712
60	0.15006284
60	0.11441361
68	0.1738683
40	0.14001602
164	0.13248995
136	0.08107388
60	0.11375051
60	0.23922215
24	0.3077589
444	0.10305967
316	0.07403814
68	0.16722374
120	0.10488625
24	0.32762831
288	0.11223245
76	0.14734164
260	0.077525482
36	0.26298499
48	0.1715779
80	0.12563212
84	0.13234283
372	0.086761944
116	0.11910053
36	0.19860555
92	0.18520898
524	0.076090023
52	0.24075584
68	0.07020168
68	0.11464295
56	0.142583
212	0.10508464
24	0.26352942
92	0.091867328
92	0.10719684
180	0.096897908
216	0.098565042
96	0.12913074
68	0.10617298
96	0.14082111
48	0.16103794
64	0.14079593
224	0.088433623
100	0.10634618
264	0.09966518
36	0.16886652
48	0.1835297
44	0.23348396
272	0.12546629
56	0.091677316
64	0.14828292
76	0.15484554
124	0.10378136
212	0.093396157
128	0.13890274
32	0.15919821
56	0.11885178
88	0.18131138
44	0.12027789
44	0.13687608
112	0.12174445
128	0.14729661
144	0.099195622
240	0.10779487
280	0.079914883
164	0.1024292
168	0.11560648
108	0.13050228
96	0.1015824
92	0.13205668
172	0.083383068
36	0.24204959
76	0.14204362
1036	0.11643839
60	0.14589533
508	0.053219493
92	0.12085099
160	0.09403301
100	0.13725059
48	0.23172301
60	0.16868828
68	0.15016739
28	0.29002389
256	0.12629841
168	0.10622227
116	0.11480586
32	0.068205073
64	0.14762527
48	0.15450837
68	0.11251908
60	0.091543324
176	0.09097904
76	0.14077955
712	0.093149699
64	0.14240055
144	0.16075706
68	0.098974608
140	0.098098598
48	0.1674602
80	0.12315013
228	0.10782081
44	0.19738536
32	0.17924048
44	0.15146393
576	0.083449692
104	0.071554549
232	0.086220518
180	0.092511289
160	0.07288748
104	0.12639685
436	0.11503476
68	0.14304474
96	0.13637291
180	0.10245691
40	0.16421174
108	0.10010335
56	0.13844143
[truncated: 1,999 more rows]
