# Supplementary material for: Comprehensive structural assignment of glycosaminoglycan oligo- and polysaccharides by protein nanopore
Source: Nat Commun. 2022 Aug 30;13:5113. doi: 10.1038/s41467-022-32800-4 (PMC9427770; doi:10.1038/s41467-022-32800-4)
Supplement: Supplementary file 5 — Source Data [file 41467_2022_32800_MOESM5_ESM.zip › Source Data/Main manuscript/Source Data files/Fig2/HP_dp16.txt]

TT0C_0mV	IB0C_0mV
419.39844	0.069660276
80.71875	0.13555644
183.14062	0.13535909
171.73438	0.082827732
453.34375	0.054496713
355.78125	0.057957582
407.75	0.030632472
174.1875	0.055511888
197.78125	0.11564206
96.96875	0.13824935
107.6875	0.096813686
384.8125	0.038776964
685.375	0.026749147
328.9375	0.0385608
107.5	0.14220077
215.3125	0.10486223
254.9375	0.11602708
51.1875	0.18043695
110.4375	0.076278694
441.375	0.073626161
692.6875	0.066142529
1505.6875	0.052613679
202.6875	0.11072268
672.5	0.063455448
126.75	0.092039779
112.25	0.10929579
56.375	0.1314896
356.375	0.066326164
100.625	0.10598872
513.375	0.039544839
358	0.084366329
113.75	0.070966482
491.375	0.081696749
651.625	0.061103091
86.375	0.16541296
285.75	0.12830281
379.5	0.086628541
448.75	0.044442162
523.5	0.020159444
352.75	0.099794462
118	0.097445063
205.5	0.12203351
436.5	0.042994138
224.5	0.082508087
171	0.082604118
360.5	0.071290627
192.75	0.07632377
140.75	0.135768
93.25	0.16136107
279.75	0.066580489
159.25	0.10123292
350.75	0.085713819
114.75	0.12620838
84	0.10666849
775.5	0.056926724
389.5	0.065351926
226	0.063050516
162.25	0.099683568
180.5	0.073889934
542	0.065425217
225.75	0.07781145
190	0.088900134
125.75	0.10618841
109.75	0.091357917
598.25	0.059105631
155.25	0.11239848
705	0.089803122
1092	0.065641478
161.5	0.060943618
155.25	0.04580367
121.75	0.14490192
432.75	0.034321822
741.5	0.051457379
464	0.098939814
317	0.096586861
472.25	0.071453132
128.25	0.058140554
185.25	0.12383937
66	0.15145458
202.25	0.087333187
182	0.087445147
392.5	0.087880872
494.75	0.088353693
141.25	0.12845121
381	0.024818182
839.5	0.032853175
80.5	0.084699601
1003	0.078882322
394.5	0.091869384
66.5	0.12739117
222	0.076874197
293.5	0.057676069
565.5	0.064186104
117.5	0.095437229
114.5	0.078119539
129	0.076886795
218.5	0.074991904
83.5	0.096948281
35.5	0.18025085
166	0.079887278
441	0.062626503
309.5	0.10347387
207	0.092407271
134	0.085897051
96.5	0.11821166
139	0.078653015
3912.5	0.061089765
224	0.13001452
234.5	0.081442989
3952	0.04891856
115	0.11552368
36.5	0.15825881
380.5	0.075403057
191	0.095255002
389.5	0.0381318
666	0.078592956
680.5	0.074467607
558	0.061873242
181.5	0.091450483
335.5	0.070081167
116.5	0.097465776
466	0.035400677
465.5	0.043991912
249	0.092364252
329.5	0.1027824
96	0.086584464
114.5	0.07982567
131.5	0.077117495
115	0.17354184
186.5	0.090161353
773.5	0.023097336
147.5	0.087147847
701	0.06253922
131.5	0.076714411
149	0.10881085
261	0.10341377
601	0.083850101
105	0.099385642
97	0.12646168
237.5	0.076620057
288	0.079571381
181	0.10971241
368	0.059899163
87	0.11686653
90	0.097708851
137.5	0.071296759
199	0.10969952
754	0.041729078
80	0.14230205
113	0.11599123
1128	0.043431703
568.5	0.054932907
140	0.10724749
277	0.083079115
117.5	0.081560187
81	0.058692917
205.5	0.090568043
1544	0.034833614
394	0.086244702
352	0.082688265
166.5	0.10332758
178.5	0.11166671
278.5	0.058438879
264.5	0.046860479
143	0.056795467
203	0.075762726
111.5	0.068081133
219.5	0.08281406
152.5	0.079174832
692	0.063157238
98.5	0.097602002
140	0.082264692
4946.5	0.058831856
204.5	0.085824661
157	0.11866836
351.5	0.081757203
97.5	0.10968027
201	0.078337193
279	0.049584944
99	0.081716709
754	0.049310867
368	0.068731718
143	0.07912451
406	0.063740894
138	0.10503747
134	0.10927158
414	0.047046017
230	0.10976579
396	0.066054419
755	0.063389279
229	0.068004377
67	0.086374976
82	0.10210245
1401	0.046126116
249	0.051528066
255	0.055822179
112	0.11612058
1682	0.021627914
128	0.1145312
3872	0.039843209
141	0.098952815
226	0.087257862
118	0.074152976
1929	0.039799705
510	0.052516107
181	0.13273452
141	0.084902443
226	0.06854821
94	0.099934682
532	0.058843046
116	0.093736857
267	0.10244545
851	0.050956819
171	0.10429823
114	0.14468046
524	0.052416384
231	0.068482012
204	0.09404555
287	0.070190437
327	0.073228963
1835	0.017309308
632	0.053557057
127	0.099573962
148	0.14938231
466	0.058716249
374	0.076208793
370	0.061407506
64	0.13863964
481	0.070663638
296	0.099347606
156	0.13911134
400	0.047310963
514	0.083737455
172	0.10012602
110	0.095712893
238	0.098146319
86	0.094515689
64	0.089848325
123	0.088767596
293	0.048360571
223	0.10326207
679	0.048519164
317	0.084354654
277	0.076293476
192	0.090936825
99	0.077200815
96	0.14254417
381	0.024473116
765	0.14031321
114	0.071468674
204	0.078474611
400	0.05311517
139	0.13540284
262	0.07581117
384	0.06310565
271	0.066482171
210	0.070716403
180	0.056658734
109	0.10330173
662	0.051164668
86	0.064408198
585	0.054026272
126	0.081111327
240	0.094419912
387	0.05575138
180	0.047296289
393	0.056346435
137	0.11911142
286	0.040632632
241	0.037309658
37	0.17583726
711	0.039812084
142	0.10014231
1796	0.064355619
252	0.072383426
1981	0.06274958
177	0.090149991
273	0.058778025
227	0.083048947
2146	0.050106931
379	0.042245977
296	0.06694524
167	0.070749693
825	0.054449998
335	0.050066538
549	0.047385816
3955	0.047722682
129	0.082133591
142	0.092384651
89	0.17892978
517	0.065026589
232	0.067068964
415	0.05485772
184	0.099754199
123	0.091730863
2638	0.042050902
195	0.094406612
515	0.051867291
1124	0.028155891
365	0.058548015
132	0.12695493
140	0.091291502
1004	0.044598356
102	0.11168198
74	0.10444082
336	0.092479073
192	0.098252311
584	0.055200186
373	0.069984816
333	0.064339116
692	0.071004651
95	0.10171395
648	0.049511988
232	0.055084854
155	0.097927354
238	0.10589993
614	0.059267458
85	0.12658568
191	0.064073958
566	0.048744597
647	0.041722789
454	0.047642794
257	0.070423245
339	0.081128374
196	0.080956146
1852	0.021540297
580	0.072380289
123	0.10330372
185	0.095378458
191	0.059003573
557	0.062997431
216	0.087760217
630	0.048711438
152	0.12247253
187	0.094031714
151	0.12060576
4351	0.048388861
168	0.16714002
86	0.10504056
307	0.11070358
104	0.087790936
100	0.097044788
241	0.075730436
183	0.097726874
177	0.07432393
475	0.063876703
141	0.090211987
146	0.066904686
123	0.09361469
1026	0.057922322
381	0.04702872
713	0.052929547
779	0.049710322
213	0.10121227
163	0.092857644
182	0.090811849
514	0.040313866
510	0.027991831
112	0.14073969
62	0.12444078
154	0.10275742
370	0.072736256
940	0.057813413
444	0.050156742
244	0.074524626
260	0.072026439
116	0.11041162
462	0.060761098
176	0.072841682
368	0.079502441
128	0.089929491
338	0.054490883
130	0.083463006
120	0.1080497
150	0.092557006
582	0.04830255
186	0.06799382
144	0.12112903
292	0.04165547
104	0.10455339
496	0.069893107
302	0.081307679
162	0.06684076
186	0.090228021
248	0.075710408
102	0.12688997
244	0.096122891
426	0.030392179
750	0.065060019
108	0.12862222
360	0.058827993
520	0.075702228
430	0.062702574
312	0.073277675
456	0.072815448
456	0.057802707
980	0.031479623
440	0.076701321
244	0.066527724
456	0.055997808
80	0.064138502
188	0.074758485
130	0.087363474
324	0.068676516
162	0.097930543
348	0.070358425
380	0.066142663
200	0.103694
146	0.089108519
590	0.028611695
576	0.048943277
206	0.11821051
556	0.048645269
144	0.073798999
94	0.1380135
194	0.086876959
166	0.070896491
114	0.1032453
670	0.065503068
712	0.032786716
104	0.10267246
336	0.093700171
126	0.12806088
296	0.066472486
260	0.079438336
98	0.078123882
290	0.06573645
1284	0.03976392
210	0.033186175
554	0.092419118
316	0.11002179
162	0.059267521
400	0.043698009
1546	0.055783216
306	0.069056705
178	0.084910631
274	0.065472774
222	0.084113136
234	0.089477785
324	0.05883164
500	0.069485888
580	0.062701419
122	0.093231492
52	0.14536543
152	0.072377034
250	0.064149663
300	0.088718884
838	0.028197672
468	0.065477684
222	0.096174791
1002	0.011825064
224	0.13862106
334	0.095081143
94	0.084087133
392	0.051318444
350	0.036077768
100	0.077391028
106	0.078122102
116	0.093681119
418	0.030693477
224	0.093836576
154	0.083765008
160	0.07621064
650	0.057599712
288	0.084921427
322	0.10428151
230	0.086896315
166	0.11538184
334	0.046981316
314	0.03755454
214	0.11262106
210	0.06921231
1142	0.052262072
584	0.040064082
234	0.091173537
160	0.076978587
188	0.10322642
544	0.04962654
188	0.064386182
502	0.073059179
410	0.076934539
188	0.1042296
124	0.084349334
302	0.075796261
556	0.057147495
38	0.15516877
732	0.062392797
298	0.027631497
264	0.049548112
106	0.12657078
168	0.085635878
150	0.12055133
290	0.040961862
274	0.027085409
498	0.10422245
138	0.11954272
742	0.063115835
216	0.090437226
236	0.078994714
512	0.070492089
188	0.076320954
404	0.070686482
320	0.051788725
254	0.092083797
258	0.067649342
584	0.060670033
318	0.065912731
118	0.098844454
200	0.072815567
138	0.091255605
454	0.05517941
412	0.05125796
68	0.088583894
514	0.072617196
100	0.10534494
718	0.059826963
436	0.10646977
202	0.089537673
364	0.048487909
84	0.092947632
114	0.11942502
192	0.10815881
168	0.089935273
90	0.11606591
204	0.063986026
348	0.049063127
170	0.083791852
152	0.095938019
450	0.059124306
216	0.11676481
670	0.055023976
292	0.063456319
182	0.093619786
146	0.103127
158	0.091977738
610	0.062303293
100	0.044391461
254	0.074334912
334	0.061964095
396	0.039526768
222	0.082631022
296	0.052551728
142	0.12683158
508	0.043460522
156	0.065996908
920	0.051302169
246	0.087600313
120	0.10496239
98	0.079369023
360	0.077906586
2540	0.073612459
318	0.045083724
186	0.06568139
196	0.10139502
148	0.083062991
278	0.095621049
166	0.099142529
390	0.058148932
574	0.048024453
248	0.091580406
240	0.053753786
384	0.076886535
118	0.1343669
218	0.067731149
292	0.055715919
100	0.13338
140	0.10630614
74	0.11942203
770	0.043903388
146	0.085454926
480	0.067176916
110	0.084062107
242	0.068717428
276	0.13540299
766	0.043116819
102	0.11978484
434	0.044560488
394	0.0552371
486	0.063761085
50.5625	0.13475947
116.78125	0.071619332
1997.4062	0.080294386
103.75	0.097303189
186.25	0.08703766
171.625	0.03788792
143.25	0.12055421
417.6875	0.035676576
182.8125	0.057525232
120	0.10387608
170.125	0.11251714
518.3125	0.037219949
311.375	0.10442951
214.5	0.098115757
78.875	0.16007009
127.625	0.099988982
90.25	0.098290682
251.75	0.042237315
571.875	0.059106719
335.5	0.07256338
1621.875	0.129806
118.625	0.092309035
2492.75	0.054014415
316.75	0.039009649
1043.625	0.065290459
4109.375	0.074128889
162.875	0.11449905
128.125	0.12793009
224.5	0.050507013
1154.125	0.032947127
157.125	0.072752371
106.25	0.086011738
402.625	0.077749707
171.875	0.0868342
119.125	0.11581201
302.625	0.073346458
485.375	0.03781043
115.75	0.11161007
112.25	0.14664955
172	0.083606072
225.75	0.06388545
348.25	0.054102119
49.75	0.16254897
100.25	0.094346158
155	0.09848965
172.5	0.075462557
276.5	0.051942721
137.75	0.092301331
203.5	0.086420655
462.5	0.093765356
145.75	0.10612465
485	0.026777199
180	0.061659731
370.75	0.088136844
281.75	0.067732818
1787.25	0.13031387
4964.25	0.090801679
4520.75	0.022845
282.25	0.077468038
96.25	0.084929042
159	0.13053247
336.75	0.07938344
263.5	0.059645135
127.25	0.084086224
761	0.060499493
119.75	0.091194905
187.75	0.07584881
258.75	0.079923891
730.5	0.048010297
460.5	0.059457488
250.5	0.11499441
48.25	0.12516503
1894	0.052212078
274	0.064932331
158.5	0.057225782
91	0.10748494
329	0.071916088
362.5	0.077169128
1264	0.02669155
202.5	0.059870508
312.5	0.056008488
468.5	0.051734377
365	0.054363169
210	0.094716534
614.5	0.087649591
488	0.062029622
175.5	0.069575273
117	0.14577261
289.27734	0.055283178
1474.9941	0.05181865
384.89453	0.045339443
4270.625	0.052908491
2017.2031	0.049264368
540.5625	0.044694938
142	0.09279491
101.34375	0.07275147
140.90625	0.11479836
243.375	0.10325354
503.34375	0.056532651
607.46875	0.046393257
424.625	0.054971285
203.75	0.080466419
162.5625	0.11204015
272	0.075247355
285.5625	0.047805555
223	0.14394936
250.0625	0.063757755
95.375	0.096464224
486.125	0.06830819
289.6875	0.05263349
107.1875	0.096551672
113	0.099827334
915.875	0.051127966
168.5	0.10957412
667.125	0.035890296
454.5	0.065509029
698.125	0.070246585
272.875	0.038475424
94.125	0.097256325
145.625	0.061083686
300.25	0.081449859
295.75	0.072706021
469.125	0.045241512
530.25	0.064175665
219.125	0.10054504
451.625	0.038510755
209	0.081308044
75.5	0.16959655
143.125	0.096511833
565	0.058947582
306	0.055170301
245	0.072251581
332.5	0.056843195
311	0.04735877
213	0.05673337
748.5	0.033225719
293.625	0.064744487
230.625	0.085391127
1403.625	0.045946494
721.25	0.054162346
391	0.044642929
69.75	0.13960044
147	0.090524822
172.625	0.080363698
234.5	0.049034223
352.75	0.07024584
451.75	0.066730462
261.25	0.071534723
153.75	0.1070981
263.25	0.080418691
248.25	0.051296446
497.25	0.056050885
283.5	0.081684716
515	0.043677513
1050.75	0.057515677
224.75	0.059957083
552	0.070288517
420.75	0.079927102
330.25	0.067087635
245.5	0.088903606
261.25	0.053107377
247.75	0.057126056
134.75	0.090136617
131.25	0.098200835
107.75	0.14017703
325.25	0.055042088
192.75	0.10308341
289.5	0.068646893
68.75	0.15157403
314.25	0.077095248
454.5	0.055654503
451.5	0.063778706
517.5	0.080452591
313.25	0.076794371
1177	0.052893389
596.5	0.062510639
204.25	0.053000741
256.25	0.10258087
183.25	0.12125641
706	0.052932955
204.5	0.078605779
123	0.087337196
157.75	0.1246685
137.5	0.10497911
4126	0.040255565
426.5	0.051493142
404.5	0.045119263
225	0.1201358
831	0.062127683
160	0.057969496
338.5	0.025403056
781.5	0.044130042
196.5	0.14849207
523.5	0.051849443
258	0.086177394
141.5	0.08311142
209	0.060864404
333.5	0.073422223
125	0.089085676
163	0.06546478
173.5	0.087866127
138	0.073932596
181.5	0.097673506
3369.5	0.020130556
138.5	0.10778642
327.5	0.056054387
288.5	0.048384164
752	0.048658863
195	0.096363589
352.5	0.080702633
452	0.06110632
330	0.079220444
128	0.09722507
674	0.050077483
88.5	0.13264003
288.5	0.06358663
391	0.05974916
370.5	0.095213562
502.5	0.025887679
846.5	0.06266357
528	0.025636403
179.5	0.10845629
69.5	0.10460161
313.5	0.083733134
135.5	0.11941352
254.5	0.073376253
170	0.10310833
105.5	0.082453981
620	0.056816023
221.5	0.06631095
820.5	0.060323685
397	0.060694735
150	0.066821069
245	0.091270566
402	0.074318118
240.5	0.03377112
121	0.12850942
649.5	0.035376761
248.5	0.11824484
112	0.075623244
257.5	0.083161205
95.5	0.12082272
237.5	0.083156243
494.5	0.034539808
182.5	0.099634141
82	0.12029367
272	0.070611596
265.5	0.065468937
174	0.10068363
178	0.088501342
153	0.091292739
187	0.11703808
99	0.12503709
180	0.078855075
494	0.049731083
754.5	0.039073654
174.5	0.092996016
343	0.095623925
195.5	0.090391718
307	0.067540951
269.5	0.082388096
291	0.090598725
670	0.033652719
228.5	0.046198111
80	0.10841088
3965.5	0.043256126
434.5	0.065081589
227.5	0.079748519
501	0.056451984
247	0.081452005
165	0.08424066
414	0.08921051
73.5	0.16309218
420	0.058986407
115.5	0.12234887
597	0.027330495
50	0.17620218
149	0.08398369
606.5	0.048928108
215	0.076966301
287	0.054585382
180	0.11141902
153	0.1007562
755	0.041178852
397	0.035526287
85	0.14797477
300	0.067358062
212	0.10814528
369	0.049114756
75	0.14760369
561	0.038549803
89	0.098671392
2734	0.035761736
125	0.09496066
447	0.071680263
189	0.069869995
376	0.037402015
261	0.09044484
277	0.049450465
346	0.074495956
615	0.096228376
287	0.042794514
243	0.11073518
208	0.088622048
529	0.058950339
243	0.051122136
218	0.057772387
1794	0.045254879
62	0.14752722
144	0.081806496
757	0.051604636
880	0.053047363
141	0.1130424
197	0.074425966
350	0.045648329
344	0.052458201
99	0.11612685
112	0.08924216
245	0.058505841
326	0.047856536
261	0.063856944
101	0.15116715
137	0.12096135
169	0.065436274
119	0.081480034
860	0.04608795
452	0.060311206
196	0.05920998
383	0.048392519
419	0.05088418
79	0.10028914
251	0.088760741
157	0.090412706
143	0.080627739
137	0.12790726
701	0.064835727
707	0.057701163
101	0.089272611
594	0.059743382
949	0.027515234
129	0.085131086
225	0.095569484
910	0.041270066
232	0.096039407
591	0.057730101
171	0.063898869
370	0.040760487
1163	0.052961987
264	0.032371588
489	0.031728663
546	0.076291494
238	0.075716347
401	0.067757763
163	0.11374294
355	0.080952987
199	0.10678862
153	0.088942856
136	0.1054606
601	0.043843333
172	0.099760085
364	0.050800778
629	0.073326685
1083	0.037426367
177	0.099566042
3592	0.040221449
161	0.060555805
333	0.084325835
139	0.099788412
210	0.071352668
247	0.068422154
435	0.051617239
179	0.056010649
143	0.059199557
152	0.098702267
608	0.039303448
130	0.12016869
166	0.10197587
280	0.10038125
243	0.058465026
269	0.079550184
211	0.10532378
114	0.11492158
218	0.056746013
265	0.047410667
99	0.13778733
157	0.13007425
249	0.061983597
208	0.059844527
133	0.12483887
160	0.077035561
1452	0.036853593
194	0.070150726
93	0.1283222
67	0.12106855
102	0.089096405
157	0.07069654
381	0.078460231
165	0.13716163
280	0.080545798
288	0.10220786
86	0.091184407
245	0.075043008
400	0.062037759
164	0.12173373
215	0.070614994
304	0.0704083
2026	0.032843914
224	0.074366271
128	0.081190728
277	0.071160868
180	0.066243991
310	0.047997683
173	0.075718552
288	0.05687087
141	0.1836568
960	0.06993141
285	0.057435323
365	0.082612716
696	0.039267752
390	0.050306335
197	0.069830656
163	0.17482658
346	0.058114745
185	0.070829079
260	0.063422926
376	0.053607367
302	0.073890306
273	0.058943607
221	0.076020643
65	0.13934441
109	0.11792881
100	0.07432647
259	0.053428944
87	0.074948631
1756	0.027395442
134	0.10285201
391	0.026612768
169	0.12524469
112	0.099950023
176	0.12843728
474	0.025030434
71	0.13772696
81	0.1591887
76	0.09220688
270	0.079218388
220	0.049175899
450	0.033287264
100	0.12359783
506	0.054951992
578	0.043296691
222	0.055785805
180	0.070096105
104	0.09334287
124	0.091150306
148	0.13507693
406	0.081317142
436	0.06281244
60	0.15531895
98	0.1396639
380	0.067696244
294	0.02933328
134	0.051555846
52	0.17005223
468	0.040928666
352	0.063160062
406	0.040355794
140	0.11332002
152	0.10270357
296	0.04646368
240	0.077842698
214	0.065713063
424	0.088898204
334	0.096187465
148	0.12810583
322	0.06186467
142	0.094513603
768	0.05644438
140	0.067687966
202	0.10331322
140	0.09499447
316	0.055650815
298	0.059632029
224	0.099038392
138	0.087874383
186	0.064713985
160	0.079072997
174	0.095641196
528	0.083174691
196	0.10921707
144	0.07142403
192	0.067789681
518	0.032862794
336	0.070650071
162	0.15276846
200	0.078358673
300	0.077661633
158	0.082681753
304	0.076880187
408	0.066083863
338	0.038075939
300	0.074473336
126	0.097979866
268	0.050344486
130	0.097625449
112	0.07573209
162	0.076533265
112	0.090620242
290	0.067354396
448	0.072874546
138	0.12512594
144	0.086025879
120	0.14063808
280	0.052759912
262	0.08587113
554	0.057519332
694	0.031398192
172	0.083539188
144	0.071488298
140	0.075447954
106	0.13433653
88	0.10396073
162	0.076506168
1082	0.063827559
336	0.039447587
334	0.075646058
204	0.078082196
108	0.12181065
326	0.075220287
342	0.068998173
1112	0.11533441
470	0.064269558
128	0.10141994
126	0.10867766
620	0.058182668
226	0.091598541
270	0.074343562
530	0.015582052
254	0.048527475
542	0.060116027
394	0.039581742
292	0.061567686
192	0.089293376
118	0.11147734
258	0.083932571
372	0.041534342
268	0.074635312
636	0.030128868
548	0.051696006
528	0.046319664
394	0.056023121
204	0.076605469
196	0.094588414
314	0.056365132
854	0.040318694
46	0.12320925
80	0.095326625
350	0.036670461
660	0.042348202
134	0.1053789
154	0.11965495
154	0.059560325
230	0.077704556
600	0.026404327
360	0.04964488
172	0.11626457
136	0.12111178
160	0.067969456
224	0.11629619
338	0.034927368
654	0.030681733
488	0.037095074
424	0.070676662
132	0.074787252
714	0.029230144
476	0.061816681
150	0.072321542
96	0.12616608
302	0.05631366
138	0.092815436
294	0.044566393
228	0.069608279
82	0.054049581
378	0.029523676
112	0.11392893
156	0.075511239
140	0.099973887
138	0.047112696
88	0.10673859
244	0.094896086
340	0.040455971
1428	0.064374499
156	0.10522926
102	0.095597647
122	0.093710773
470	0.072749458
60	0.12260135
120	0.097355567
222	0.05849795
1022	0.019010093
52	0.15518819
1296	0.042963583
252	0.063073851
302	0.06089643
156	0.059513777
82	0.12101342
182	0.088656425
202	0.076459527
126	0.071295403
748	0.071466483
2458	0.041867275
286	0.063751742
794	0.064872161
1056	0.030450748
140	0.17499082
168	0.087573722
244	0.045587603
1336	0.034027427
206	0.085744329
760	0.063278049
138	0.13058664
248	0.063130789
966	0.050162088
538	0.069064796
444	0.044208881
636	0.040738545
388	0.04406039
60	0.11860787
234	0.064026915
92	0.077831253
322	0.059980765
262	0.073503099
154	0.11905336
396	0.045276064
238	0.10392405
336	0.063324034
3508	0.03235779
100	0.072500467
98	0.12414128
410	0.06359151
180	0.082452826
206	0.089367166
788	0.066228792
304	0.044097036
148	0.071826667
816	0.063215099
404	0.040339444
242	0.086813904
252	0.075017817
640	0.051474366
322	0.074884564
354	0.054635517
1198	0.05515378
498	0.058512952
1674	0.028677847
462	0.075379364
214	0.087857932
110	0.08898928
134	0.11160778
346	0.064677075
66	0.15695956
154	0.11202687
912	0.04060683
74	0.11721621
364	0.049400702
616	0.04791715
132	0.078972176
828	0.047018558
230	0.07992509
108	0.1401578
158	0.066491894
194	0.063231319
262	0.079345778
834	0.048918035
546	0.059449367
374	0.073641725
70	0.099381514
864	0.064993709
302	0.072657011
1162	0.054413576
72	0.1131022
182	0.043741748
284	0.040391956
568	0.069853894
334	0.060649592
240	0.077639267
106	0.11737144
90	0.11232864
166	0.082906857
510	0.044073924
728	0.019082608
3188	0.016170181
324	0.083971076
312	0.065881245
102	0.094966963
370	0.073002204
486	0.061615009
186	0.057071708
128	0.10561372
80	0.094138771
650	0.04901522
68	0.10123333
334	0.076490037
378	0.045804922
54	0.10400428
160	0.085039429
92	0.083329402
642	0.0717232
182	0.06955447
138	0.091092706
946	0.040242556
262	0.085688755
264	0.070205353
1244	0.065058731
132	0.090348572
1494	0.064111516
182	0.082793593
3940	0.05256781
606	0.041475695
360	0.074547186
136	0.12999327
154	0.13447863
312	0.056082908
98	0.16316552
368	0.083703004
204	0.062005602
452	0.047618952
294	0.038081065
202	0.085147895
792	0.074978322
168	0.079508133
516	0.041012827
182	0.074504741
554	0.07295242
392	0.05825815
580	0.11793314
952	0.061998367
138	0.12400609
242	0.08000844
178	0.10615484
374	0.065838084
382	0.045205515
292	0.052877415
150	0.092177346
458	0.044780795
96	0.081542939
238	0.072864749
288	0.057541613
146	0.083508916
306	0.069064677
302	0.085311957
206	0.11351401
320	0.07913015
60	0.12416179
140	0.062638737
1246	0.042573042
184	0.085665137
550	0.049221929
794	0.043495756
394	0.056322273
98	0.11463061
208	0.0946621
178	0.071412198
1328	0.03818433
260	0.065018512
152	0.096488364
154	0.11004402
194	0.089810133
204	0.086976677
696	0.067480117
224	0.070398867
86	0.073800109
218	0.04703116
154	0.11033253
662	0.048035316
174	0.068914369
706	0.070409007
142	0.078044996
954	0.034375224
290	0.073836938
676	0.034246653
278	0.077712901
598	0.057950128
82	0.12030728
790	0.075162955
420	0.061094496
116	0.14086393
144	0.10063336
370	0.043514494
656	0.049300533
154	0.071235113
422	0.051278777
182	0.085066848
112	0.1130151
74	0.12222315
120	0.092986576
204	0.089762188
184	0.098491438
524	0.028009454
48	0.16964354
214	0.10855068
752	0.043489225
154	0.1085621
320	0.05612617
286	0.090322159
442	0.045065254
204	0.032813814
936	0.030464655
166	0.07148847
292	0.054669816
100	0.091908447
456	0.038776591
190	0.10946646
206	0.10145016
508	0.020486131
318	0.05132566
252	0.077611655
322	0.058602471
516	0.039497308
356	0.095866822
2048	0.039480027
136	0.093196608
120	0.087353371
392	0.070906863
420	0.068961188
200	0.13103443
156	0.076120943
420	0.065782912
176	0.10982436
172	0.12262288
1412	0.046578139
880	0.027977642
336	0.041416757
1260	0.022844147
244	0.055218074
128	0.09577319
228	0.080906257
232	0.073756941
304	0.081103705
404	0.060243499
224	0.06876988
212	0.06736958
76	0.094662622
80	0.11003962
100	0.11373454
88	0.13614139
728	0.066017143
336	0.092967346
120	0.10050324
448	0.081370667
424	0.079968013
198.00195	0.07874351
370.46582	0.069073506
343.94141	0.084715791
92.496094	0.109951
102.65625	0.095168106
178.15625	0.090179123
405.40625	0.049738258
192.90625	0.094084337
342.375	0.062323153
265.78125	0.07124991
346.5	0.055206683
181.875	0.11291267
692.8125	0.049821593
231.5	0.083113179
279.9375	0.047481418
1179.5625	0.038643468
111.3125	0.062753648
211	0.11861228
406.3125	0.10807231
276	0.039629973
240.8125	0.055479847
224.5	0.069749169
219.75	0.04502381
115.125	0.10009342
167.8125	0.088614509
1006.3125	0.043338168
336.6875	0.044865344
206.875	0.11232376
157.625	0.10359596
65.375	0.1049868
164.875	0.088385656
542.375	0.047628578
110.875	0.10259859
285.625	0.088802725
77.875	0.10189171
208.25	0.12794654
487.125	0.078331679
98.25	0.13140507
156.5	0.1343872
436.25	0.08323177
200.5	0.095931388
239.375	0.12874994
319.25	0.061593536
249.625	0.069789596
514.625	0.039555818
812.125	0.053454898
549.375	0.028110994
96.125	0.098632395
544.875	0.043869857
146.625	0.10123584
391.5	0.082561225
359.625	0.067710929
98.75	0.11558317
699	0.072020799
186.25	0.045290675
312.75	0.063065864
86.5	0.10984501
1509.5	0.031251997
46	0.15630154
245.25	0.11287866
388.75	0.062273566
252.5	0.080028512
723	0.060761627
369.75	0.07895118
108.5	0.1241405
243.75	0.049088642
268.75	0.063722655
113.5	0.13483927
636.25	0.044997256
147.25	0.090741917
753.75	0.047647227
643.5	0.072563015
559.25	0.080435939
281.75	0.08656016
185	0.12142199
137.75	0.089387141
84.5	0.12227385
746.5	0.073014311
481.75	0.046432883
78.5	0.11018456
229.25	0.077513747
365	0.06786073
553	0.079141073
306	0.046626478
124.5	0.083394751
308	0.069795012
157.5	0.096673623
255	0.072793007
268.5	0.083809189
218.5	0.057798855
316.5	0.070864856
138.5	0.094446942
239	0.081955761
503	0.051760919
619	0.066587113
143	0.084044822
115.5	0.11212761
94.5	0.15169884
303.5	0.095678367
423.5	0.047559537
284	0.075325206
419.5	0.065251097
72	0.13398203
96	0.090149716
526	0.035483088
383	0.050287765
226	0.076230362
1045.5	0.042566102
531.5	0.053041626
149	0.077846691
367	0.053834856
710	0.051114589
235	0.093894586
247	0.063485026
287	0.087283812
80.5	0.13583596
480	0.075224757
138	0.087993488
154	0.14535478
227.5	0.082061492
144	0.067516461
876	0.038452655
255	0.06416776
955.5	0.050612252
533.5	0.054521095
459.5	0.052545551
109	0.10470761
360.5	0.035986729
107	0.065544672
319	0.062707819
80	0.13693224
651	0.046679579
189.5	0.091612265
97.5	0.10891531
392.5	0.047433473
388.5	0.063593343
279	0.090067811
349.5	0.06359119
223	0.073157333
763	0.051623367
359.5	0.06770733
117.5	0.095671691
224	0.062514789
82.5	0.10889439
227	0.039242972
245.5	0.086328074
214	0.05611971
131.5	0.10884949
428	0.047028616
319.5	0.031576466
297.5	0.097133659
211	0.10988601
482	0.075724006
233	0.042491786
458.5	0.03550202
140.5	0.089437231
1756.5	0.043874156
404.5	0.099678442
465.5	0.04728682
189	0.075658672
101	0.075854555
171.5	0.071067974
193	0.093072645
496.5	0.049737021
212	0.081188619
66	0.13789743
215.5	0.077753462
446	0.070081383
202.5	0.067422971
100.5	0.082158126
130	0.09764459
1076	0.043782204
470	0.051859874
235	0.10745677
724	0.045690283
729	0.11200693
114	0.092443474
98.5	0.1039923
170	0.085270055
160.5	0.082653299
408	0.041473325
232.5	0.12267313
153	0.062380668
183	0.098131374
88	0.10087233
493	0.047565546
507	0.064549401
196	0.078422487
631	0.082934007
271	0.04378042
299	0.072768897
114	0.10742982
108	0.1326344
187	0.066107072
142	0.072215118
792	0.049226645
310	0.076724529
184	0.093296558
167	0.070259251
351	0.053826265
79	0.17081766
288	0.064162374
298	0.041728966
306	0.078362823
187	0.076075122
1427	0.046640459
912	0.064232998
103	0.086635441
574	0.060137469
72	0.17724009
4111	0.048133425
67	0.1286848
140	0.1151486
101	0.081193879
345	0.090601191
587	0.06407728
1522	0.047353268
407	0.073049031
173	0.10235135
251	0.056867726
523	0.057034139
115	0.093795523
77	0.1353429
157	0.12514125
79	0.098501071
524	0.057838421
979	0.048283424
110	0.10133664
235	0.087022915
278	0.073864609
484	0.052285682
180	0.085290708
268	0.049176086
1315	0.047424044
89	0.12931643
278	0.078815177
393	0.067611948
171	0.064064473
401	0.061464392
429	0.053702503
641	0.045282435
66	0.12726484
307	0.092880309
184	0.074500084
231	0.097187325
342	0.074288405
123	0.081235819
160	0.085867025
330	0.057038888
78	0.13840517
337	0.034858916
245	0.090443686
365	0.037204582
126	0.12720858
86	0.12756962
507	0.056083232
224	0.047184393
247	0.079235189
262	0.062820718
198	0.1010709
189	0.08148177
357	0.054517802
84	0.094604865
196	0.047286019
379	0.065735184
208	0.056399018
1285	0.0511075
1299	0.036582205
731	0.035392169
936	0.060393054
127	0.066761769
175	0.088507764
309	0.077900119
267	0.040074635
941	0.037709277
732	0.034824356
514	0.047536112
170	0.084471382
103	0.10066233
321	0.046422359
590	0.045164108
819	0.060048107
192	0.082872674
128	0.075909682
252	0.084167339
68	0.14106241
635	0.064017601
154	0.095940545
264	0.11228983
381	0.081670024
3256	0.017099343
119	0.12897047
144	0.069348589
185	0.068121061
137	0.056091659
111	0.075256355
234	0.081977762
188	0.10959988
295	0.071263611
68	0.14276956
165	0.11637791
513	0.062713481
100	0.12929432
200	0.11007211
407	0.092373736
179	0.074130654
151	0.095888294
167	0.056965631
151	0.070454769
202	0.051208321
159	0.11664264
196	0.06923116
477	0.059847128
81	0.1124581
295	0.076119907
82	0.10952447
513	0.051575575
735	0.029697102
916	0.045519255
202	0.084372252
189	0.068546139
186	0.066236824
98	0.083181344
117	0.074503623
715	0.082955196
235	0.11168137
196	0.080029331
118	0.07872434
126	0.10615851
612	0.068174891
174	0.10227202
82	0.12765473
482	0.06359864
336.47168	0.061898436
171.4668	0.067585222
276.43945	0.078373052
146.64844	0.090832964
136.89062	0.053480305
179.125	0.10468156
264.875	0.052315664
532.46875	0.041165695
120.71875	0.11547399
82.875	0.09546525
729.46875	0.03840458
3169.6562	0.039005067
468.09375	0.055502679
184.40625	0.07604596
121.1875	0.078804754
398.25	0.076081976
275.0625	0.074859023
182.6875	0.12133049
855.4375	0.049498059
156.75	0.11072791
300.9375	0.068967775
398.6875	0.053011257
193.375	0.083896302
630.5	0.069899574
160.75	0.12486611
811.3125	0.065507241
153.625	0.049571116
89.5	0.14541499
273.25	0.03149163
374.375	0.053759474
156	0.10331117
735	0.077225521
167.5	0.086694054
382	0.042502791
99.5	0.073344812
117.375	0.10580654
225.625	0.046759363
669.25	0.041188866
469.875	0.065209031
351.375	0.073387899
122.25	0.12632653
227.75	0.072871849
139.75	0.11772557
170.375	0.075865999
106.875	0.09888871
428.75	0.14053404
98.25	0.10164496
224.125	0.056874122
580.25	0.04302495
392.75	0.053063706
244.375	0.085797518
295	0.053885967
494.125	0.0643472
159	0.098533981
1429	0.022201208
326.75	0.049661204
270	0.091946259
131	0.077119716
176	0.084226057
223	0.084933132
157	0.11527897
271.5	0.11426222
246.75	0.075120203
242.25	0.074306764
215.25	0.091472439
808.25	0.051842466
172.25	0.075500876
266.5	0.073993936
202.5	0.084881864
368.5	0.055244319
181.25	0.07069473
200.25	0.048926011
98.75	0.15213466
140.25	0.08169134
82.5	0.087733872
123	0.099550478
550.75	0.047149867
276.5	0.075415619
91.5	0.12055536
59.25	0.12898816
84.5	0.13231017
117.5	0.10515843
630.5	0.048405241
777.5	0.060106318
287	0.056702372
122.75	0.11060264
210.75	0.12394035
168	0.087566353
79	0.088031814
359.75	0.071561903
251	0.065080717
113	0.07357733
186.75	0.1341491
330.5	0.081635624
350.5	0.038577985
390.5	0.050521307
296	0.083698466
202.5	0.075676888
136.5	0.12578541
260.5	0.075056851
116	0.071625203
138.5	0.090297095
530	0.053175729
2628	0.037567042
179	0.12359487
407.5	0.05830846
113.5	0.11854167
204.5	0.10053808
142	0.1028362
320.5	0.031573039
301.5	0.076736957
574.5	0.052850939
89	0.10633662
188	0.071952589
421.5	0.061299749
295	0.054606963
554.5	0.063340954
695.5	0.038134363
141.5	0.085169576
236	0.11839421
246.5	0.10123474
368.5	0.080876298
188.5	0.10782798
259.5	0.12231608
141.5	0.13990961
422.5	0.076364994
63	0.17035653
235.5	0.078538008
143.5	0.10701001
198.5	0.099671602
826	0.05849801
128.5	0.10035498
54.5	0.15464094
126.5	0.11021731
253	0.04854795
282.5	0.047797881
268	0.10580402
195	0.10549673
203	0.082011141
261.5	0.046053432
505	0.014001351
680.5	0.017608808
205.5	0.039603729
138.5	0.10594124
418.5	0.053925972
257.5	0.0669211
80	0.14531828
370	0.088515557
436	0.057043619
347.5	0.047111493
70	0.086553641
3540	0.029661471
139	0.095953614
324.5	0.073515065
536.5	0.03537558
477.5	0.082993396
227	0.094089679
627.5	0.035529532
234.5	0.087072521
474.5	0.080600567
661.5	0.05962256
292	0.063234575
109.5	0.070177846
158.5	0.073502265
184	0.10005507
157	0.07510075
365	0.056721244
135.5	0.1128393
223	0.08241313
235.5	0.081159912
457	0.091627643
172	0.091080621
435	0.045479652
59	0.12357781
170	0.10734142
183	0.072187886
348.5	0.053646374
379	0.07567028
715	0.05632358
101	0.099113107
269	0.061163828
259	0.064834945
203	0.079472348
184	0.095840633
148	0.070208676
150	0.0749778
141	0.071842059
226	0.055967622
433	0.043888573
411	0.07029669
186	0.065798715
581	0.053586129
268	0.055829901
1169	0.048380919
239	0.076731719
143	0.076118298
79	0.10477667
309	0.042433444
235	0.085478671
463	0.05430999
561	0.072664924
129	0.11110584
215	0.085832149
123	0.11126606
1084	0.037923615
187	0.09723416
110	0.099828161
224	0.088898815
670	0.055931006
572	0.059799444
157	0.085795566
116	0.10810828
399	0.050526027
668	0.049904387
158	0.0979084
273	0.075759247
615	0.048251256
394	0.070871241
187	0.10007846
125	0.13692454
71	0.10944293
325	0.059698101
337	0.051519558
210	0.075306162
544	0.052371047
113	0.13887112
293	0.045146044
197	0.10712414
229	0.052863911
304	0.033930074
141	0.12978044
136	0.068721049
147	0.099350937
439	0.076662399
313	0.093056947
193	0.094848581
406	0.069381446
[truncated: 1,038 more rows]
