# Supplementary material for: Comprehensive structural assignment of glycosaminoglycan oligo- and polysaccharides by protein nanopore
Source: Nat Commun. 2022 Aug 30;13:5113. doi: 10.1038/s41467-022-32800-4 (PMC9427770; doi:10.1038/s41467-022-32800-4)
Supplement: Supplementary file 5 — Source Data [file 41467_2022_32800_MOESM5_ESM.zip › Source Data/Main manuscript/Source Data files/Fig2/HP_dp20.txt]

TT0C_0mV	IB0C_0mV
752.5	0.062271383
1937.625	0.030269952
137.25	0.05477947
204	0.074773908
1182.875	0.044023968
244	0.074941486
805.75	0.035550036
192	0.12688428
3828.75	0.023810439
461.5	0.065019764
995.5	0.035688542
290	0.061769426
265	0.10482269
1067.5	0.042574406
279	0.10475251
234.5	0.092574432
517	0.049765594
778	0.05084306
631	0.049879652
269	0.067567177
907	0.0360821
412	0.09642309
234	0.078160711
3682	0.022489229
633	0.19773214
759	0.050175965
350	0.079238452
305	0.075764753
201	0.098571688
764	0.034913652
1180	0.034981109
392	0.050691742
162	0.1048471
136	0.12487008
178	0.080051377
180	0.13675097
840	0.044033051
856	0.049210567
1254	0.036267776
398	0.060709164
782	0.049214572
260	0.093352392
258	0.083150789
222	0.099509157
1362	0.031477708
80	0.15087508
152	0.094507061
206	0.10590191
1222	0.035006396
228	0.088303871
186	0.093751252
134	0.093246646
402	0.043389898
654	0.043296289
1994	0.029250797
600	0.053422783
752	0.045160085
268	0.082801454
1096	0.039721604
992	0.040352698
332	0.099470362
132	0.10375188
244	0.078793138
864	0.040416788
10028	0.02324689
428	0.043534648
216	0.07996314
508	0.068122752
192	0.082654588
540	0.046979539
440	0.054416437
144	0.11264756
480	0.070414156
156	0.09710221
460	0.04825338
472	0.074118346
492	0.04915132
872	0.045419138
116	0.12966004
184	0.12893812
1052	0.037727959
184	0.086585581
156	0.10761978
1872	0.033839595
224	0.075425304
196	0.096651547
1172	0.033891592
808	0.048911214
192	0.091934636
1676	0.28798267
556	0.061749045
248	0.068120174
408	0.070175648
136	0.085274801
717.90625	0.040460065
3067.75	0.028763894
260.75	0.07625065
181.875	0.10041109
180	0.075594582
307.25	0.069110177
275	0.076507434
189.5	0.076359749
1337.5	0.047512226
971	0.037394926
248	0.065985106
553	0.051701013
149	0.10884117
146	0.12804754
17359	0.021139001
1160	0.060745854
89	0.16663012
249	0.072744027
1757	0.037391644
265	0.084170155
1447	0.036568388
289	0.07603965
832	0.039462883
2684	0.033148631
396	0.076760277
176	0.093864582
1174	0.045631796
3528	0.025725638
504	0.048678555
98	0.088960603
1760	0.031998064
782	0.050714031
170	0.088026524
112	0.10719986
1404	0.03458827
644	0.049824581
720	0.082712233
348	0.04992966
508	0.057377324
224	0.11215196
104	0.087456405
288	0.061894365
88	0.15507008
500	0.061904773
564	0.052635308
4440	0.044469211
64	0.25512597
288	0.067346796
1024	0.051131725
132	0.13153003
1112	0.037771177
316	0.065590493
336	0.06105734
396	0.053369954
216	0.11209822
72	0.19319999
171.53125	0.11432572
544.625	0.057945292
674.75	0.04598188
1897.25	0.039678294
133.5	0.099799678
367	0.097483531
128.5	0.11333749
146.5	0.099702679
225	0.074469894
576.5	0.053359419
348.5	0.054905154
245	0.09560398
397	0.054122906
205	0.11074796
164	0.15699723
764	0.04468203
264	0.078444488
182	0.080434173
178	0.10488618
654	0.039668374
326	0.073194452
758	0.046169087
270	0.074400693
186	0.095840201
158	0.1260118
588	0.055409752
388	0.070242986
730	0.059546467
332	0.06541533
294	0.064970993
450	0.076316305
220	0.062436432
212	0.096992359
280	0.054668646
108	0.12884511
112	0.10575239
304	0.083508596
856	0.043738306
428	0.064935572
1040	0.03010915
800	0.039102979
1532	0.030396946
336	0.098421745
484	0.053319048
1148	0.037810706
236	0.093384892
396	0.084843516
216	0.062906854
112	0.10490602
804	0.057823889
948	0.03901666
992	0.048889454
896	0.049046107
316	0.074887119
168	0.1020656
328	0.093268365
404	0.062827453
196	0.10491064
496	0.058491264
356	0.078760296
180	0.09356457
152	0.13331446
608	0.063234888
520	0.072232142
316	0.071838252
152	0.11856197
568	0.044430036
628	0.049731694
196	0.078035437
152	0.098453902
312	0.083821282
276	0.066114418
1248	0.053091142
580	0.062268399
348	0.11311134
468	0.048709873
316	0.067861363
308	0.10203321
280	0.069985248
368	0.060924377
108	0.12457453
172	0.083633654
116	0.11732297
192	0.076124541
944	0.044095341
216	0.083964564
860	0.041239645
516.23438	0.055680279
335.40625	0.068500124
755.4375	0.032899342
767.875	0.037471756
156	0.11826313
147.75	0.099583477
161	0.11857847
8731	0.02762216
344.25	0.076379351
1010.5	0.041499469
205.25	0.11270727
1133.75	0.06568528
679.5	0.050362367
652	0.048430536
192.5	0.062749952
705	0.070590243
255.5	0.068429314
470	0.07130865
179.5	0.076619916
1364.5	0.03372639
449	0.071966581
169	0.12313737
296	0.10708609
322	0.054957718
174	0.12515265
152	0.095188029
251	0.08825735
216	0.07292638
447	0.067054249
473	0.054384492
101	0.10724859
1169	0.051022399
244	0.097424358
89	0.14246194
163	0.1153651
961	0.054632343
422	0.046171475
2220	0.02985788
810	0.048824891
704	0.050941043
820	0.039385349
928	0.048917431
390	0.070271596
674	0.07350719
704	0.0564554
232	0.069883034
390	0.062083595
178	0.16522206
134	0.10727373
170	0.11199619
356	0.055892408
340	0.057172202
1230	0.035250362
138	0.11974505
168	0.096553139
480	0.070326753
430	0.05639356
1070	0.040816467
936	0.03992353
932	0.040308416
352	0.085096873
376	0.074099034
890	0.043976553
6356	0.02437955
370	0.07455267
750	0.04763519
456	0.056965653
422	0.060412366
984	0.051823918
104	0.15524539
274	0.064018711
554	0.045861349
178	0.090099335
200	0.10637487
154	0.092075475
132	0.12908897
384	0.073166348
206	0.103126
266	0.095629774
918	0.046640608
1584	0.03897582
240	0.060331445
422	0.068463728
66	0.24511586
204	0.10755354
904	0.040789142
144	0.12464089
762	0.049573831
114	0.11961841
240	0.067314759
122	0.11274954
308	0.046854537
794	0.036139518
246	0.051839374
426	0.077123754
776	0.047835745
800	0.04368943
456	0.047638416
538	0.062076293
172	0.079675674
794	0.060042471
328	0.062537067
836	0.039253894
852	0.049333401
2308	0.032499548
500	0.07314916
220	0.095768496
5788	0.055667236
1424	0.029787201
116	0.14360195
500	0.044261586
472	0.066635765
132	0.15753381
136	0.098860301
160	0.084278628
1276	0.036343865
624	0.068331271
300	0.073078983
324	0.066951491
428	0.069665104
104	0.12173013
928	0.040834129
200	0.065788984
392	0.053215574
248	0.10460767
56	0.25519836
680	0.042029843
212	0.076418526
172	0.092168964
604	0.039104551
1520	0.036634371
860	0.046002768
220	0.14574906
224	0.070719711
888	0.068332583
224	0.10389048
560	0.044216044
3000	0.026193896
264	0.063301049
396	0.07075049
1012	0.036483407
740	0.0474483
100	0.20938456
188	0.074907415
192	0.089589395
428	0.073537581
908	0.044003803
172	0.09022221
3972	0.029286239
232	0.067753762
148	0.10989462
328	0.090877853
376	0.06777674
352	0.045487862
496	0.054276925
316	0.09431991
296	0.092108399
416	0.062115215
1116	0.050200909
576	0.061264277
292	0.073193304
132	0.11536331
5036	0.091392241
416	0.053450514
1208	0.051647287
884	0.043750357
604	0.047418363
640	0.054357953
780	0.22921816
196	0.073440678
332	0.058940146
1656	0.031926751
2440	0.032970991
888	0.047544617
1512	0.030629756
472	0.07011117
204	0.080578797
788	0.041903976
576	0.065336943
260	0.10786732
344	0.064422891
292	0.081793331
208	0.079682678
656	0.043644346
108	0.12855327
416	0.056765623
572	0.057677332
576	0.052905679
412	0.075194336
292	0.074626349
464	0.053945918
212	0.089446358
856	0.034434449
502.84375	0.044873364
837.625	0.038733937
278.8125	0.057850491
706.5	0.048428323
451.4375	0.046581585
196.25	0.11106604
216.125	0.098119892
346.5	0.07993488
346	0.053689525
733.25	0.05362808
347.125	0.057721075
170.75	0.11259481
645.125	0.048739646
247	0.068658918
164.5	0.1110673
399	0.059361853
735	0.068603858
296.5	0.13430332
806.25	0.042118452
2263.75	0.026966233
271	0.077504545
1270	0.032382675
679.5	0.052463353
154.75	0.091693081
141.25	0.093447626
236	0.07515242
286.5	0.071145773
157.5	0.088842012
636.5	0.052400913
334.5	0.063066609
255	0.092008501
338.5	0.07751856
150.5	0.10949342
511.5	0.067507289
1325	0.037558347
257.5	0.096148789
613.5	0.05774707
754.5	0.053649236
227.5	0.076965474
288.5	0.05981648
309.5	0.065717891
573.5	0.065668628
768.5	0.041740958
306	0.068422101
97	0.11843485
478.5	0.050340373
495.5	0.062019598
169	0.11452451
669.5	0.040026519
259	0.092382036
738	0.046558212
130	0.11158159
690	0.052321039
267	0.053235378
667	0.10329055
205	0.056023937
161	0.11550827
1221	0.052241735
241	0.068627678
2590	0.026794374
164	0.10773555
960	0.039071515
1982	0.0343941
293	0.058171961
2362	0.036667194
408	0.077911556
107	0.13053188
819	0.041686989
71	0.15299933
278	0.098843716
213	0.08362399
512	0.058984641
1065	0.032231633
776	0.040239774
804	0.054628868
300	0.063705646
190	0.085469894
160	0.090484731
195	0.096035644
142	0.10343332
864	0.042040821
322	0.071848512
379	0.054371398
257	0.076990813
141	0.11705354
493	0.050277978
129	0.090125754
384	0.0504122
195	0.10524832
121	0.10814724
516	0.044104777
884	0.038203243
584	0.05756503
734	0.033543684
156	0.12632267
468	0.044558905
48	0.16056812
280	0.071616493
252	0.10895647
390	0.05616628
160	0.088337451
704	0.056750182
640	0.054286979
582	0.04374883
286	0.073318005
382	0.062447626
254	0.073670596
638	0.046681583
784	0.04054267
824	0.038642447
150	0.14213106
424	0.052876003
1694	0.031496391
378	0.10925306
248	0.07203567
622	0.051033616
112	0.12896056
320	0.076024428
396	0.053210739
844	0.037200354
440	0.088004515
242	0.083667025
366	0.054107126
816	0.057888146
224	0.086017497
1004	0.046453148
234	0.10450263
386	0.048324499
230	0.080114543
2188	0.026825519
442	0.039003298
358	0.057633944
418	0.047287002
196	0.10721087
356	0.075344108
796	0.045161024
540	0.04622227
88	0.21905816
160	0.11278853
576	0.058495466
98	0.211922
1554	0.043723188
196	0.13423094
146	0.10450686
146	0.09458486
334	0.095568247
524	0.068898618
260	0.086362362
816	0.044336557
564	0.042565215
364	0.086234167
1310	0.037935365
224	0.055747323
504	0.044863068
416	0.053020097
696	0.051190861
396	0.057875931
514	0.062718377
898	0.036528535
1300	0.046400037
966	0.03659527
204	0.10534962
544	0.037001915
1058	0.033691067
362	0.094109952
324	0.052213762
332	0.058218554
304	0.070915744
482	0.080921806
444	0.05878133
200	0.13813461
162	0.090936862
654	0.058099106
222	0.072460666
362	0.058194019
204	0.085269369
252	0.082239389
806	0.05547988
1246	0.045319967
2680	0.038226366
498	0.041591343
158	0.098456681
272	0.06137212
550	0.045443855
314	0.067344286
562	0.039433651
562	0.040227279
726	0.088457152
120	0.10974818
548	0.062830925
2230	0.022595381
1240	0.035446998
244	0.075733744
304	0.058670525
320	0.057577506
488	0.068574511
336	0.072436593
700	0.049536251
424	0.056851462
360	0.06361559
300	0.069391534
88	0.12333449
448	0.062679969
196	0.089724526
112	0.1317568
204	0.11019945
220	0.089436039
2204	0.041687053
376	0.056548115
1032	0.050741132
216	0.07696943
156	0.094383478
176	0.093629815
532	0.050213583
1468	0.037004955
8016	0.037145201
15040	0.021337802
432	0.072263323
472	0.058173064
648	0.050387397
1484	0.03723662
512	0.063102633
19332	0.026877901
412	0.0486902
136	0.11765976
524	0.044844739
252	0.091672756
304	0.073946148
216	0.070296653
392	0.076885052
1008	0.050250508
284	0.062273905
184	0.083208308
396	0.057231478
960	0.030908674
136	0.079906933
132	0.13093013
176.8125	0.077067718
178.03125	0.11343788
367.6875	0.06937433
494.25	0.058887485
215.625	0.092718758
226.625	0.15002568
189.5	0.080115795
738.5	0.041225336
295.25	0.063550606
511.5	0.039287321
892	0.042755269
632.25	0.045639925
337.5	0.086114995
1268	0.033690881
140.25	0.093299292
681	0.051523399
1093	0.040398289
212.25	0.10336129
348.75	0.064356685
159.25	0.095069602
481.25	0.048654635
961	0.039966732
641.25	0.049145114
290.25	0.064210251
1004.5	0.038401958
286	0.10768867
501.25	0.056885347
121.5	0.12061818
527	0.050003726
454	0.058143631
1613.5	0.028005458
214.5	0.10749114
200	0.086011253
354.5	0.072344229
5254	0.024202108
441.5	0.054839853
117	0.15118174
814.5	0.040252365
523	0.051060341
448.5	0.059984788
462	0.059493579
326.5	0.0835559
242	0.10274074
6509.5	0.035153951
740	0.081636928
302.5	0.078080542
2315.5	0.027522644
298.5	0.078882948
813	0.044905782
9771	0.027665697
917	0.036085311
491	0.064350031
957	0.041119695
231	0.087315284
273	0.097733781
379	0.06485524
766	0.041938949
148	0.08249297
687	0.043392397
375	0.061353941
339	0.055759959
1149	0.037680734
1185	0.045923889
333	0.06051204
327	0.058354791
381	0.069019586
252	0.050615456
102	0.13576974
239	0.097054273
242	0.093234994
672	0.054077756
613	0.069107734
546	0.067863487
113	0.13756256
205	0.080003463
208	0.1694295
312	0.054627966
334	0.062431913
157	0.12688115
367	0.067221917
276	0.094377905
1130	0.044904612
292	0.063042946
148	0.11875407
367	0.062815346
87	0.11416163
304	0.070427939
1485	0.031943794
2151	0.047861781
276	0.075178042
500	0.039679904
113	0.14854153
405	0.04852955
250	0.07304059
447	0.054758385
473	0.046759713
1381	0.034833748
637	0.048932999
572	0.047316711
326	0.064920232
200	0.088659942
174	0.088737272
994	0.049478531
492	0.052709233
463	0.059695859
397	0.056443293
113	0.12892431
77	0.14780095
711	0.045508176
108	0.11684414
225	0.10831429
313	0.064160056
226	0.10837312
580	0.049753316
2066	0.027402977
562	0.061676692
266	0.10093355
618	0.039866317
152	0.10966117
1366	0.033207748
232	0.082325794
624	0.048829436
424	0.052747779
84	0.13114753
334	0.055245526
348	0.079586998
588	0.070028313
566	0.048367456
628	0.057059679
168	0.079949968
250	0.086208902
270	0.080321975
450	0.074859701
264	0.07930252
900	0.041160248
1138	0.060617041
112	0.10561178
886	0.045007154
208	0.086722396
164	0.09700232
2794	0.034696784
214	0.086849645
178	0.071723007
152	0.12177794
520	0.068629809
274	0.067781299
190	0.10235112
214	0.095835552
230	0.073853694
744	0.040350825
830	0.037927877
264	0.067581698
120	0.11669444
892	0.041863322
1060	0.026773768
266	0.075000547
284	0.072674736
214	0.097210892
678	0.044744004
354	0.060835108
782	0.039474186
818	0.040744357
766	0.039731245
136	0.11180721
634	0.045278892
1300	0.040953454
490	0.045153216
206	0.075861916
220	0.079187214
740	0.03605967
302	0.098990187
246	0.065746814
184	0.086659022
636	0.048775509
28	0.21594189
342	0.061937291
2798	0.042474184
582	0.059550498
260	0.088252641
206	0.11848491
400	0.044538502
686	0.046103396
280	0.068687685
10696	0.038457926
236	0.062969163
158	0.11221214
842	0.05983207
152	0.10477238
5776	0.026021784
146	0.09656658
998	0.035980459
132	0.070476793
740	0.035216175
236	0.083896987
244	0.07340914
218	0.070028834
172	0.099102065
740	0.046415932
194	0.079226717
416	0.062039424
814	0.038545556
1018	0.047378369
424	0.048131466
158	0.092242621
152	0.093907751
904	0.040534984
904	0.049306627
294	0.065268666
150	0.082789063
546	0.052721042
278	0.064171433
474	0.045672685
2790	0.030232107
322	0.071637563
782	0.043875206
724	0.044968523
678	0.04547571
178	0.062563702
860	0.053649098
148	0.11461475
172	0.09578146
776	0.050583836
96	0.12667035
128	0.10259517
332	0.07826639
108	0.089721076
148	0.11252344
500	0.072835572
800	0.060335606
348	0.0569271
164	0.1025972
88	0.10314026
128	0.12912905
200	0.087737128
220	0.084753148
360	0.073149838
252	0.074374542
220	0.078324117
408	0.059555721
188	0.10206626
328	0.060944688
852	0.065776795
968	0.047864202
1096	0.043304939
256	0.059205402
368	0.063350685
600	0.04710893
752	0.034706429
336	0.064344093
232	0.082555316
448	0.047418531
332	0.16370593
488	0.047565714
40	0.11058176
164	0.10786117
380	0.058772109
192	0.091159448
132	0.13120258
2596	0.033186685
324	0.10593306
284	0.083015017
148	0.12370429
344	0.068103194
924	0.040354759
164	0.098769516
920	0.036434174
628	0.047891408
840	0.057924248
3504	0.031145075
1472	0.033527602
1980	0.030119322
168	0.10191533
856	0.048838299
104	0.10730511
3208	0.025698181
276	0.049534373
144	0.094819553
716	0.053370573
232	0.072641134
348	0.074176013
480	0.058129251
1276	0.040634871
168	0.11296824
1024	0.038518529
484	0.054570317
388	0.08133059
276	0.074221209
132	0.1143113
584	0.058252733
756	0.044835329
408	0.043135934
1120	0.039766919
276	0.14346007
400	0.070192091
412	0.054609738
252	0.076690681
136	0.097860567
216	0.083006963
5308	0.024132309
252	0.085036293
1800	0.036763202
308	0.12287388
1324	0.039109308
244	0.085832909
108	0.15844642
880	0.04823551
2504	0.040554218
136	0.12690163
216	0.072886005
664	0.051897537
220	0.094329804
1516	0.038604274
1404	0.041948337
116	0.15108058
220	0.11129498
96	0.10147054
124	0.13123345
656	0.044914044
280	0.074313454
888	0.04068502
468	0.071255475
560	0.067810439
484	0.049101856
784	0.034948125
400	0.057855602
552	0.04794582
128	0.1074203
244	0.070032202
560	0.058324538
260	0.070108391
612	0.047492728
1844	0.031564452
920	0.038462181
104	0.10385865
168	0.10675992
608	0.048872586
80	0.15515329
180	0.087431304
200	0.10770665
204	0.079286344
272	0.070869677
288	0.056859333
1120	0.048946958
196	0.1239333
604	0.05014912
864	0.045829616
1540	0.039288189
144	0.13675338
116	0.11463071
192	0.063392632
568	0.058026612
260	0.062178783
80	0.16334538
828	0.037576474
572	0.079593934
128	0.13663198
364	0.11613818
304	0.070564114
324	0.063272618
196	0.098161399
632	0.04444978
412	0.050117657
188	0.078627221
704	0.038481407
740	0.044762421
440	0.045172494
140	0.097212113
13192	0.029257197
284	0.065656655
172	0.096357442
364	0.045675162
1612	0.053130966
1520	0.035231419
1624	0.032432944
396	0.056568388
2444	0.045980662
760	0.053435516
524	0.057769485
336	0.067760311
96	0.12283503
1640	0.037956562
856	0.043732274
548	0.059393823
400	0.072954379
388	0.057525098
184	0.10332322
640	0.055043202
868	0.041133024
288	0.060348965
260	0.074331194
280	0.07397376
140	0.12419789
196	0.058951188
756	0.068414718
256	0.066940926
148	0.12669389
436	0.081958942
4452	0.025728866
144	0.098261535
692	0.043170318
884	0.035392411
700	0.050996218
1032	0.0530577
272	0.075640291
432	0.089416258
612	0.044494506
252	0.081089325
240	0.10076561
248	0.1039001
100	0.093860902
304	0.07481242
984	0.04576521
32	0.26479992
380	0.045078736
220	0.086259007
1720	0.029940955
688	0.049994633
80	0.12858769
504	0.071109161
204	0.08544796
372	0.060507137
84	0.18749534
76	0.098389208
6132	0.024871577
536	0.05587358
212	0.10240941
932	0.038474124
280	0.059111923
280	0.09532284
360	0.076759435
160	0.09917821
100	0.13435178
416	0.045752767
684	0.046804123
3872	0.13705891
960	0.043976314
140	0.09272106
160	0.12198249
716	0.063392222
564	0.036199201
512	0.042510767
124	0.096338317
152	0.14223319
316	0.053250823
604	0.098188318
656	0.042219225
1188	0.037210487
476	0.063994028
492	0.05322843
264	0.076020926
280	0.051529564
1248	0.037610754
476	0.044831418
296	0.10901659
1388	0.035998121
1740	0.043821573
696	0.053949766
124	0.20829333
932	0.043042064
912	0.038535912
420	0.061684027
88	0.14487891
724	0.047175929
548	0.056436576
8708	0.020675309
392	0.068773612
1048.9688	0.043114983
369.125	0.069891021
200.25	0.094415881
202.3125	0.082650177
1022.6875	0.039334949
1749.25	0.076730199
961.0625	0.043148234
299.875	0.062077753
411.25	0.057573114
226.5	0.084096216
204.375	0.092816651
3026.125	0.032982554
485.625	0.05649497
133.125	0.12786619
601.75	0.052741505
289	0.078885458
370.5	0.074397624
250.75	0.10147474
177.75	0.08314833
231	0.096886024
221.75	0.065439835
824.25	0.042799406
316.25	0.064124279
283.75	0.092628762
355.5	0.053944599
109.75	0.10724141
549.25	0.054255001
1014.25	0.040692154
781.75	0.036459398
831.75	0.0469428
170.75	0.11714266
257.75	0.08397492
797.75	0.046276774
939	0.038262945
1113.5	0.23405655
170.5	0.12617864
254.5	0.075522393
62	0.17365792
1587	0.034315344
1027.5	0.03969346
367	0.064402737
633	0.049316581
567	0.058775283
335.5	0.058627911
439	0.26298401
3706	0.042451449
915	0.04525061
401.5	0.051320501
373.5	0.055679772
329.5	0.067086965
315.5	0.056283597
216	0.069797948
363.5	0.061247643
161	0.080822773
394.5	0.064428732
986.5	0.039223086
263	0.05151885
689	0.051937874
1369	0.029898621
1971.5	0.033409972
189.5	0.077420279
330	0.076950639
7090	0.032525264
380.5	0.047287706
375.5	0.063468859
612.5	0.039830815
231	0.059388835
389	0.054833423
456	0.074413963
855	0.058565814
793	0.052030392
127	0.083695322
1798	0.028260283
127	0.12523286
499	0.066598266
177	0.07817734
93	0.14169978
162	0.15122022
1169	0.04467503
151	0.082597874
347	0.063941374
129	0.12338395
858	0.047694925
164	0.11718822
277	0.064725481
219	0.083972834
4441	0.036592234
727	0.046825737
184	0.087280601
151	0.090716571
893	0.052754689
1832	0.038490687
321	0.06561245
231	0.091664121
3095	0.032120306
755	0.047610555
140	0.12522754
648	0.055633754
557	0.050452039
949	0.040185101
209	0.071299352
649	0.038049128
241	0.071052469
586	0.052718226
212	0.092287697
313	0.060174629
200	0.14135139
474	0.05325244
171	0.16638316
264	0.063246012
180	0.086789876
203	0.068285823
219	0.099548019
176	0.093408376
191	0.096539319
427	0.040513843
388	0.065679342
88	0.15088324
182	0.091608167
1906	0.041787472
140	0.08071816
136	0.091688447
712	0.056284625
558	0.061465226
212	0.091663562
956	0.041636623
776	0.043289881
194	0.10723422
830	0.040509824
180	0.086367011
832	0.054607466
1248	0.037934933
150	0.090934142
170	0.12917447
418	0.045656607
514	0.046447773
408	0.06768398
1040	0.038857076
2788	0.021621207
708	0.046586759
168	0.064040743
18932	0.02602357
1588	0.027810477
160	0.069498383
3066	0.030268317
4114	0.022534696
752	0.043257214
122	0.12109815
204	0.13541301
122	0.14233063
562	0.087105177
230	0.074870653
608	0.059589777
462	0.048114158
348	0.056699488
3552	0.031770989
598	0.053855803
182	0.095794827
404	0.042657167
110	0.14617521
986	0.047062304
132	0.11153566
614	0.057735939
494	0.063655116
398	0.056194495
896	0.04598904
1056	0.04078025
196	0.12159437
320	0.069913223
1526	0.046002112
680	0.062414806
362	0.049220301
270	0.0694298
244	0.071770981
184	0.092555948
164	0.1188211
276	0.079128534
190	0.10787126
772	0.06028413
140	0.091120251
208	0.089571267
190	0.091129281
3228	0.047709364
674	0.051462088
636	0.052958384
234	0.089810275
256	0.095641665
174	0.08623454
324	0.063939109
180	0.092877172
372	0.066912383
936	0.051282804
318	0.076734029
336	0.068981931
126	0.094596066
204	0.11945026
274	0.082990587
412	0.043380391
384	0.080639131
1614	0.038029518
1986	0.043156542
18	0.18288276
60	0.16391537
312	0.085473351
770	0.038104143
2824	0.029513361
242	0.065174758
24	0.2783412
136	0.1379915
288	0.05150253
616	0.048845991
96	0.1147405
760	0.035134532
80	0.10783427
192	0.10822298
792	0.045712542
954	0.031983498
110	0.14605393
486	0.054122295
158	0.13224292
692	0.047840722
900	0.042143945
1058	0.040067032
340	0.078407936
278	0.081323221
556	0.034740668
172	0.095397934
100	0.12364393
278	0.070435673
1232	0.047253855
978	0.04952405
124	0.12672536
492	0.052166976
678	0.044679828
410	0.058318391
4010	0.028880203
358	0.057536654
284	0.064562246
546	0.062726334
492	0.055323146
1486	0.029735271
662	0.051154669
374	0.068787649
912	0.043781996
822	0.039576571
792	0.036320668
578	0.046100441
222	0.071895376
268	0.072280742
1566	0.033193506
160	0.086577013
1822	0.044975441
196	0.094600968
580	0.058669072
420	0.090256989
808	0.036867172
316	0.060124293
200	0.10784451
232	0.12473448
296	0.07691218
708	0.072036602
1284	0.042852439
456	0.06168497
116	0.11635137
240	0.11683495
348	0.072468482
364	0.051001746
184	0.11588893
228	0.081904165
248	0.10712551
636	0.039498977
332	0.064492792
904	0.043168191
200	0.11430912
444	0.068261489
212	0.072357044
284	0.076983146
1936	0.03423756
240	0.10000612
664	0.042425662
212	0.071638234
416	0.059685796
416	0.11872675
440	0.048749138
144	0.12211483
780	0.038043797
116	0.13841502
136	0.12574095
212	0.069198161
156	0.1234456
352	0.085688032
296	0.063032791
404	0.071358949
852	0.046477824
552	0.067966983
1720	0.033096511
640	0.053549904
152	0.1067676
296	0.068094917
516	0.068930067
32	0.16870268
132	0.090903267
220	0.084748924
380	0.052428588
308	0.055987369
312	0.058321159
400	0.057826024
1040	0.040870439
416	0.067642651
1040	0.037713218
1936	0.026833264
396	0.07286831
1852	0.030200036
124	0.13445212
340	0.052757155
224	0.091772221
748	0.044713527
736	0.054672599
832	0.04654561
3772	0.026360543
488	0.075123221
712	0.042630129
344	0.070912361
252	0.08465708
444	0.062932469
396	0.070477448
3144	0.026425174
504	0.060803361
216	0.12741083
608	0.069180518
232	0.16078107
396	0.057344887
2800	0.023543479
500	0.076838918
108	0.1390422
712	0.043411028
216	0.09056107
196	0.087720372
220	0.060421966
156	0.1219378
296	0.05913081
316	0.07988482
200	0.079367518
1764	0.038145982
512	0.049315825
412	0.04757788
544	0.049212988
376	0.056625124
716	0.042729896
140	0.08426594
204	0.058639172
600	0.056747124
820	0.043735713
1008	0.044585343
32	0.12055001
1156	0.034088865
276	0.072327465
140	0.16504912
284	0.091000028
228	0.064644136
268	0.073867701
436	0.063005224
472	0.059396021
432	0.052684557
432	0.064359553
1440	0.037172019
284	0.072999865
436	0.056380197
352	0.061933726
176	0.08231084
136	0.13651799
276	0.063017003
364	0.065792248
400	0.06299755
756	0.05590735
200	0.076454297
672	0.071493372
1648	0.033332501
980	0.035001479
968	0.040262811
404	0.072021246
560	0.061896052
2208	0.026794698
248	0.087980121
1820	0.038323171
400	0.0799447
404	0.07219439
212	0.1390052
536	0.047348142
1152	0.033978663
788	0.047579158
188	0.09540949
512	0.057065599
412	0.066683412
2260	0.038049966
176	0.11554095
356	0.067503668
376	0.057246026
776	0.033880554
2040	0.039049339
112	0.12303706
228	0.12951162
184	0.089173876
480	0.086398639
928	0.050734088
1360	0.038814008
484	0.05037012
868	0.047283646
556	0.043080974
772	0.0445331
180	0.080903091
3956	0.029650122
448	0.058227096
384	0.10184588
396	0.06111718
636	0.045902435
272	0.069737546
196	0.1263109
2420	0.050946344
1528	0.038480628
456	0.032257419
708	0.063590303
156	0.091180414
132	0.076380409
1148	0.036204696
376	0.059245396
456	0.057571188
784	0.053819168
744	0.044860922
1748	0.034140013
224	0.078868508
128	0.10701788
316	0.057307851
448	0.05338512
216	0.083715141
244	0.083060451
472	0.051767759
1176	0.051998287
664	0.053536318
6028	0.024105163
556	0.05071307
132	0.1082453
352	0.080202423
488	0.074298762
104	0.15429865
240	0.081412539
160	0.10480163
468	0.053741198
292	0.093118347
176	0.10027734
208	0.067802839
356	0.075123712
248	0.08827991
480	0.063230149
708	0.035715967
200	0.10592023
196	0.068595171
496	0.043667719
1504	0.027859025
4724	0.030612851
692	0.048557412
320	0.059330739
904	0.051217705
228	0.080962345
292	0.064931206
368	0.083474323
36	0.22801381
388	0.053793434
168	0.090054207
916	0.04073162
1740	0.025875462
288	0.060954515
264	0.061325546
128	0.10751175
200	0.1086454
300	0.065180428
252	0.071569718
864	0.034549057
140	0.13980393
560	0.044867892
324	0.068618909
128	0.10024124
648	0.039781898
724	0.053667381
924	0.044368979
184	0.089369252
388.52344	0.087083891
463.85938	0.080907024
785.4375	0.043426588
257.1875	0.076112777
233.0625	0.061474122
665.375	0.048948005
794	0.049726892
669.375	0.047033064
1004.25	0.049536448
290.75	0.067413464
210.875	0.096917599
15415.25	0.020996151
1373.25	0.038642347
1523	0.13160849
1031.5	0.037321858
257.5	0.076286986
682.25	0.04700793
471	0.050633911
805.5	0.047470991
719	0.048601206
4000.75	0.021040674
196.75	0.065877393
349.5	0.079708405
781	0.049379997
220.75	0.078768492
350.5	0.070020735
294	0.057966612
1370	0.037668034
394.25	0.058769934
108.25	0.10852524
230.5	0.075676292
600.5	0.047159802
527	0.052005023
429.5	0.059800413
352	0.058499247
248.5	0.06894701
462	0.065641567
1346.5	0.054234769
874	0.052742723
271.5	0.091417447
998.5	0.047591295
295.5	0.066087455
1045	0.033043049
796	0.041205972
499	0.053536568
662	0.055253647
244.5	0.071535051
493.5	0.074022241
346	0.059451971
520.5	0.061863542
148.5	0.12225244
145.5	0.10074224
472	0.055073127
149	0.094218656
75	0.17359827
373.5	0.048128322
1000.5	0.044332553
921.5	0.040905856
460.5	0.06696406
2274	0.038242195
111.5	0.10560314
200.5	0.099166267
682	0.058176234
1694	0.033599123
162	0.10245038
163	0.10599861
369.5	0.066405758
183	0.074307315
891	0.040858716
1097	0.034577761
650	0.044475719
2032	0.029749433
185	0.076241121
146	0.14352761
1416	0.03175116
1601	0.031718925
797	0.04224854
371	0.053625517
260	0.073229782
426	0.05440541
119	0.1034627
245	0.10601482
526	0.055296157
262	0.071562909
710	0.045560528
204	0.077528
204	0.075567365
1002	0.059238266
153	0.10196059
362	0.061671078
562	0.035796065
257	0.090824828
234	0.05986711
474	0.062243797
1193	0.045983288
1138	0.037195057
1114	0.030519979
1010	0.036723141
207	0.078549683
868	0.039399635
162	0.071141511
223	0.10438803
1177	0.032146636
130	0.095537119
2335	0.02970141
654	0.046442334
302	0.077556647
254	0.074275777
912	0.031273436
442	0.074252978
231	0.096781902
1230	0.028647305
276	0.086150192
217	0.073424742
11862	0.024304565
449	0.060935009
687	0.047108945
48	0.18321139
273	0.076660737
364	0.064343497
883	0.033103835
528	0.037308559
109	0.095531866
1257	0.038700759
412	0.052820899
150	0.10578419
140	0.13028866
728	0.04121682
1075	0.034969907
170	0.091028288
468	0.045748465
126	0.11906771
732	0.038620967
244	0.086990505
94	0.082604937
278	0.057310414
156	0.12516761
742	0.048018094
554	0.047185473
4368	0.038174164
912	0.047373217
1526	0.040208928
432	0.058992315
332	0.063289769
160	0.10158578
172	0.12405712
116	0.16246337
708	0.042339046
482	0.054177955
264	0.08970172
406	0.044183958
552	0.043521803
218	0.11280867
1316	0.045568444
668	0.06102524
128	0.093549542
166	0.10021022
92	0.10946222
1200	0.05007698
260	0.07989917
258	0.079623319
174	0.11700767
680	0.038850896
564	0.055970591
1296	0.076962635
1012	0.040671796
458	0.050717779
272	0.059541445
236	0.045659818
4834	0.027051875
414	0.095041595
136	0.080924019
178	0.1283327
3714	0.030547027
496	0.05338316
66	0.18002084
1398	0.03420743
458	0.055590503
2270	0.031688858
1372	0.029067829
2524	0.038856164
400	0.072658248
916	0.056663372
94	0.12908378
364	0.066764332
662	0.045619123
896	0.045924135
698	0.042977385
184	0.067903198
238	0.053817444
82	0.18501496
608	0.05152493
92	0.15063237
534	0.048162621
984	0.056975495
610	0.044862531
90	0.13930403
204	0.093402497
318	0.10087706
1690	0.037657678
244	0.063863926
962	0.03478808
126	0.12435135
462	0.058553893
906	0.039921232
256	0.073257595
632	0.053286385
1196	0.040172502
426	0.058950372
388	0.074665479
1056	0.063323036
740	0.052057952
620	0.054466665
1436	0.03387532
1348	0.031393733
316	0.070401765
246	0.088593245
428	0.087357536
1168	0.042924292
126	0.10070838
232	0.071826063
352	0.060533136
116	0.11928476
578	0.05128447
698	0.046253819
524	0.048361193
770	0.04762686
1310	0.028953645
754	0.049544539
390	0.083435811
300	0.063155651
142	0.089971125
138	0.11329661
578	0.062195424
292	0.076858841
868	0.037785903
1578	0.033411823
346	0.053437155
398	0.064904273
442	0.093477577
908	0.046332188
1368	0.026816571
1168	0.039441824
80	0.1236247
234	0.069082342
458	0.056572694
76	0.14998522
1480	0.049105607
452	0.054634824
56	0.12122705
4294	0.037268389
1542	0.036194582
354	0.081717849
178	0.098693669
948	0.041915212
118	0.099304773
160	0.12294473
184	0.089644648
96	0.133452
292	0.077973388
308	0.082026839
1244	0.035073034
236	0.1099289
998	0.047949072
190	0.080560781
796	0.046700343
590	0.048858739
828	0.042159017
892	0.042406492
720	0.084209785
560	0.041101612
7340	0.026750823
254	0.059372921
284	0.067663886
548	0.055265769
142	0.099757597
1554	0.033204649
838	0.049952518
488	0.05670736
340	0.077925771
216	0.066442035
316	0.067880489
476	0.060706861
128	0.13405566
764	0.052516248
6028	0.029800802
296	0.075320408
1060	0.035848018
260	0.088258199
312	0.078964271
1856	0.040011667
1740	0.036238182
288	0.056464907
388	0.05147304
344	0.062462833
120	0.14026459
508	0.040204406
128	0.095385186
248	0.075734586
752	0.044822253
152	0.10108558
288	0.068729848
3556	0.024482559
292	0.092442311
408	0.046498548
1484	0.033011954
128	0.10556962
556	0.06597703
1032	0.040772475
308	0.066212133
340	0.055500269
292	0.063215196
7580	0.024470547
804	0.055142481
540	0.050991803
9720	0.041715875
452	0.044755336
496	0.052548297
452	0.069048658
132	0.10011816
224	0.08722093
488	0.043735798
100	0.1410298
948	0.036997002
308	0.064843297
204	0.092343286
4332	0.027941458
248	0.074246272
188	0.11160903
528	0.054791387
596	0.04768765
1764	0.039273612
264	0.071521237
364	0.071538143
324	0.069614172
1216	0.040009882
148	0.13381174
276	0.07226526
648	0.052576981
504	0.059546366
972	0.035239596
180	0.1053381
1840	0.03273531
136	0.10968624
164	0.10459904
40	0.24592759
320	0.061363302
196	0.11009417
236	0.08913742
120	0.15941498
780	0.036396481
240	0.12101669
372	0.078030623
216	0.072923414
416	0.054431997
212	0.076467708
312	0.072440192
436	0.049386188
824	0.051280502
436	0.070870437
564	0.044803843
832	0.044670094
140	0.11169006
268	0.099594809
292	0.067504026
96	0.17065984
520	0.056585636
364	0.063718788
296	0.069766156
204	0.085872792
1604	0.032616418
2640	0.034673333
696	0.046164699
744	0.039748646
1052	0.040934049
2612	0.037842005
800	0.057525851
424	0.072939105
204	0.10615748
80	0.11334681
[truncated: 875 more rows]
