# Supplementary material for: Comprehensive structural assignment of glycosaminoglycan oligo- and polysaccharides by protein nanopore
Source: Nat Commun. 2022 Aug 30;13:5113. doi: 10.1038/s41467-022-32800-4 (PMC9427770; doi:10.1038/s41467-022-32800-4)
Supplement: Supplementary file 5 — Source Data [file 41467_2022_32800_MOESM5_ESM.zip › Source Data/Main manuscript/Source Data files/Fig2/HP_dp4.txt]

TT0C_0mV	IB0C_0mV
12.390625	0.30876204
14.1875	0.33051258
17.375	0.29571348
13.625	0.35084516
14.875	0.25167376
18.125	0.44851536
13.75	0.38752428
12.25	0.37991968
10.25	0.28489253
10.5	0.49234062
11.5	0.37516749
12.25	0.25299171
13	0.34055012
47.25	0.298702
18.5	0.49145111
21.75	0.27556124
16.5	0.48741663
10.5	0.29593974
11	0.34766841
11	0.35153484
21	0.32151994
21	0.31073439
17	0.38054663
13	0.37696517
19.5	0.36631513
21.5	0.2342101
10.5	0.41848236
16	0.28192106
15	0.3210462
42.5	0.28459027
12	0.38921401
14	0.47631419
25	0.26798347
14	0.38710329
381.5	0.44884732
12	0.30104154
10.5	0.28636467
16	0.33777526
39	0.22894931
12	0.37840867
14	0.28010607
17	0.28339016
25	0.40392777
36	0.29154781
15	0.36723974
11	0.32457045
14	0.29715466
16	0.32198244
150	0.30965471
27	0.21819779
12	0.47762555
13	0.2808505
22	0.2878519
16	0.34635541
11	0.27009553
34	0.32889116
17	0.41541693
22	0.33540785
12	0.4028798
14	0.37895134
13	0.26540744
14	0.32714453
22	0.29376298
26	0.34924334
17	0.27985588
31	0.18407111
90	0.31932181
14	0.29500398
20	0.4361839
12	0.3092573
18	0.37477535
24	0.25500423
18	0.42361045
12	0.37954906
20	0.23243937
12	0.35772884
20	0.34719566
16	0.28738749
18	0.39465028
40	0.12884218
22	0.33734611
32	0.15900719
24	0.32345715
20	0.44966274
22	0.31147796
14	0.36344218
30	0.21877974
14	0.27766824
30	0.18503372
20	0.3031956
16	0.49672619
24	0.4048965
16	0.2432109
18	0.37508753
24	0.25306144
70	0.19170272
62	0.41276109
12	0.42278823
20	0.24772835
12	0.38185245
18	0.27292949
16	0.40523875
60	0.22920588
24	0.22893797
16	0.38678727
26	0.23225437
16	0.31870613
14	0.30264375
250	0.069628119
14	0.33734199
22	0.29095834
48	0.42666966
28	0.2221144
24	0.16892523
54	0.15648532
40	0.22419411
18	0.36132202
14	0.39409313
20	0.34392244
18	0.40868989
12	0.37339616
12	0.33150622
16	0.43549085
12	0.44223446
18	0.37811956
34	0.28627241
14	0.43667084
12	0.40324992
12	0.32612184
20	0.23360677
14	0.43583098
20	0.37206069
12	0.31035101
12	0.40475014
12	0.2945894
24	0.2684702
28	0.29916352
20	0.31931424
20	0.43146944
40	0.21468708
12	0.4006238
28	0.24197233
12	0.44696012
20	0.31699359
52	0.5196116
12	0.38561478
12	0.31791911
20	0.48211971
36	0.27722129
24	0.43612102
20	0.30454487
12	0.25288808
12	0.42768526
64	0.20602155
28	0.31210086
24	0.21885316
24	0.30163589
20	0.42953005
12	0.30539581
12	0.35176578
16	0.4659639
12	0.43603855
16	0.29533055
12	0.3887749
12	0.35776657
16	0.43227696
12	0.38897538
16	0.41100472
24	0.33734718
12	0.39518511
16	0.32382563
20	0.30522949
12	0.31966648
12	0.36575294
52	0.17872235
12	0.51177847
24	0.3401629
24	0.27158803
52	0.22868064
12	0.31837633
12	0.33772677
20	0.24174911
12	0.45411035
12	0.34710079
20	0.41190633
76	0.1515398
28	0.2946153
28	0.43956536
12	0.37750855
20	0.34235314
12	0.22672251
12	0.47926018
16	0.39451289
24	0.36449423
12	0.49786678
16	0.37475052
56	0.32036442
12	0.38685331
24	0.24042988
48	0.55153555
16	0.34473497
28	0.21258311
16	0.53143692
16	0.37880677
44	0.28846097
12	0.34453157
188	0.10465363
16	0.39788678
12	0.43531573
24	0.33843508
28	0.22376388
24	0.53399795
12	0.39402184
20	0.52973229
24	0.2491145
12	0.41436559
12	0.38643932
16	0.36922154
24	0.28079385
20	0.45334655
20	0.20920321
12	0.25343451
28	0.1322934
24	0.44508553
12	0.35885531
12	0.27671802
20	0.29092118
36	0.21895778
12	0.50330245
12	0.38278615
16	0.38768989
16	0.39178377
12	0.41208285
12	0.32169849
24	0.27070308
12	0.28128982
16	0.37957644
20	0.32822496
20	0.36914763
28	0.26983517
20	0.34581494
44	0.30746755
20	0.34513456
12	0.41785428
12	0.39268053
44	0.26659441
20	0.37731487
12	0.35495153
16	0.17862327
16	0.34828272
16	0.53001827
20	0.48821712
16	0.51120323
12	0.25507909
12	0.43671161
32	0.29152337
28	0.26083314
12	0.39667115
12	0.41626084
12	0.41643149
12	0.36912549
16	0.50706571
24	0.42568779
20	0.25056306
24	0.2969127
12	0.41284531
24	0.41070375
20	0.37920222
24	0.3507781
12	0.39745206
20	0.42009503
12	0.42779785
36	0.35681504
20	0.3428323
12	0.22718714
12	0.3507477
16	0.22789678
20	0.3723543
16	0.38190305
24	0.21084629
20	0.29516366
36	0.48939094
48	0.17545106
16	0.33980525
12	0.43451184
12	0.48328367
56	0.17988232
12	0.43432856
16	0.45936927
12	0.38802591
12	0.43083644
24	0.27091968
12	0.50697839
12	0.3527467
44	0.16734108
12	0.35908043
16	0.44244635
244	0.57159978
12	0.41705987
48	0.25472483
32	0.36313441
36	0.26327577
12	0.43429169
20	0.51758486
12	0.46503198
12	0.38846374
12	0.46716222
20	0.38272315
12	0.34496191
12	0.4437862
12	0.26816091
12	0.26928481
16	0.3150115
16	0.33751151
16	0.51691031
12	0.34263942
12	0.26187366
24	0.34446386
24	0.31687772
12	0.41927627
16	0.36632922
36	0.37663954
16	0.34692565
24	0.21640933
12	0.44147712
20	0.49835816
40	0.31042358
12	0.38730431
20	0.40142587
20	0.4109605
52	0.20650877
20	0.27925971
12	0.2965076
20	0.5328061
20	0.38666442
48	0.22907956
12	0.31210956
12	0.28579792
16	0.37674719
12	0.28225115
36	0.34754512
48	0.33346632
12	0.4238328
12	0.52374828
12	0.41512924
12	0.4273158
24	0.31464672
24	0.42928737
48	0.28964749
12	0.37435758
20	0.35512376
12	0.43291697
16	0.51020759
12	0.44059673
24	0.30583674
40	0.34755614
1488	0.43016177
16	0.42303973
16	0.36917466
16	0.35714212
16	0.34442186
64	0.20195614
16	0.40690508
24	0.34193438
24	0.51067179
16	0.47198996
16	0.31566399
16	0.45341086
24	0.46015269
16	0.4138402
16	0.39370677
24	0.36642876
32	0.28427804
32	0.44136325
184	0.38072696
72	0.1823196
24	0.25298235
16	0.36477175
16	0.42550033
16	0.49887833
24	0.26028126
16	0.48702109
16	0.29602954
16	0.21537381
16	0.33842266
16	0.36866921
16	0.26674777
24	0.24735509
16	0.35937521
16	0.39355364
16	0.4375768
16	0.44738129
32	0.26053378
16	0.39050606
24	0.38987064
16	0.36355841
32	0.31611562
16	0.37671608
16	0.47414097
16	0.36473215
16	0.44413823
16	0.48163119
24	0.397506
48	0.34361988
32	0.22278389
24	0.33681095
24	0.54418844
32	0.32542875
16	0.45355704
16	0.46271005
16	0.36585361
16	0.36784616
16	0.39395034
16	0.32557952
16	0.38173339
16	0.33163211
24	0.45298696
16	0.46503755
24	0.31283036
24	0.47088766
16	0.39865348
16	0.33465093
24	0.25838867
16	0.43300918
24	0.37737092
16	0.48250768
40	0.36313128
24	0.42521036
24	0.32387459
16	0.40530297
16	0.30896953
16	0.44941908
16	0.40740526
24	0.54498798
40	0.35681078
112	0.2845242
24	0.36501375
24	0.42523375
16	0.47448054
16	0.3830559
16	0.41752115
16	0.27514803
16	0.57386827
24	0.50358176
16	0.30016044
16	0.45259562
24	0.38339257
16	0.4485901
16	0.48659235
24	0.41222516
16	0.21648297
16	0.27643943
16	0.41328248
24	0.38303581
24	0.41309741
16	0.55811399
16	0.3534036
16	0.43389592
112	0.19426535
16	0.43159741
16	0.44893384
32	0.26386866
24	0.43600643
16	0.45445505
16	0.37175289
32	0.52181137
40	0.36801222
48	0.23795785
16	0.31346092
16	0.45537639
24	0.5002299
24	0.27971122
40	0.28287104
48	0.23712175
16	0.49616081
16	0.26811561
16	0.51108712
64	0.26720023
16	0.37432057
16	0.46147975
16	0.50505471
40	0.48650849
16	0.32084844
16	0.51599187
16	0.40193972
24	0.32808468
16	0.47026244
24	0.18195501
64	0.19450516
16	0.41991922
16	0.53853422
16	0.47746524
16	0.53716254
16	0.38909119
32	0.2977289
16	0.32222492
16	0.27408415
16	0.23536518
24	0.20021696
16	0.30719861
24	0.40061995
32	0.34104401
24	0.40306517
56	0.26619133
16	0.3055886
24	0.48155257
32	0.22760181
16	0.46054307
16	0.47691077
64	0.44536278
16	0.43971813
16	0.32830134
16	0.39745009
40	0.2402894
24	0.37634137
40	0.16911802
40	0.15306808
16	0.37787521
40	0.16662811
16	0.45605516
16	0.42092109
40	0.19615972
24	0.31879798
16	0.36376858
24	0.44915363
16	0.40175575
16	0.46439958
16	0.36347416
16	0.488585
16	0.52234697
32	0.28127459
16	0.3727223
24	0.5663299
16	0.36655894
16	0.48152611
16	0.5441227
16	0.42777637
16	0.21377552
32	0.38120654
24	0.45361498
88	0.17790435
24	0.39289877
24	0.18164189
16	0.28538713
16	0.2966249
32	0.31580529
16	0.33628425
24	0.50178778
24	0.42892584
16	0.42566061
24	0.30110475
16	0.37072551
16	0.30837971
16	0.37753808
16	0.26839289
16	0.44339791
16	0.2735956
16	0.33482939
80	0.17837822
24	0.44633389
24	0.37569648
16	0.24900201
16	0.4151178
32	0.36332241
16	0.48774138
24	0.24340883
24	0.44483989
16	0.52630973
16	0.431481
16	0.33913571
32	0.22909372
112	0.1432316
24	0.43838665
24	0.54132307
72	0.18242195
16	0.2903828
24	0.42754686
16	0.4429628
72	0.12938009
64	0.28087223
80	0.26593462
16	0.47523558
16	0.43289596
16	0.43350917
16	0.43595037
16	0.55098331
24	0.32448545
16	0.421754
16	0.33102265
16	0.45314947
112	0.19905315
16	0.26941979
16	0.39562601
16	0.44275951
24	0.45593876
40	0.23344925
16	0.40429822
16	0.21327184
16	0.40059057
24	0.405725
16	0.46972415
24	0.50461203
24	0.33018777
32	0.28059962
88	0.27044544
16	0.47191852
32	0.18488222
24	0.53441244
48	0.21332282
16	0.40100354
24	0.53329253
24	0.35806769
32	0.37875625
16	0.38914445
24	0.21360609
32	0.32034981
24	0.29491615
16	0.530321
24	0.47492388
16	0.35973945
16	0.51368487
16	0.33757564
40	0.29386762
24	0.41014051
16	0.45011112
24	0.39219582
24	0.37520939
16	0.36503607
16	0.28796446
16	0.51517618
24	0.44118541
16	0.30519876
32	0.12966686
24	0.50449336
32	0.19013083
16	0.46642277
16	0.39002761
16	0.47111487
16	0.45865369
16	0.3863638
16	0.44317454
16	0.24567825
16	0.47796476
56	0.2849983
104	0.23162951
168	0.44099921
24	0.49550653
24	0.21248999
56	0.29519203
16	0.3981849
32	0.26016527
24	0.45211861
24	0.35094634
16	0.48585609
24	0.472664
16	0.42227763
16	0.24046548
24	0.36160183
16	0.41356277
24	0.41629294
24	0.43301138
24	0.53160441
16	0.50826287
16	0.45258203
16	0.36801648
16	0.32340351
24	0.35944495
16	0.47755557
16	0.46115041
24	0.26845878
24	0.45118168
16	0.37718463
40	0.26314843
16	0.33206773
16	0.45611891
16	0.29727018
32	0.14539053
24	0.37196037
16	0.54337144
16	0.44431755
24	0.42900115
16	0.44772241
16	0.34525293
32	0.27019823
16	0.49050832
40	0.36243561
16	0.32024518
16	0.36073491
24	0.36310595
16	0.52372414
16	0.49604553
16	0.35960606
24	0.38737482
16	0.44373596
16	0.39328775
16	0.50100678
16	0.27904305
24	0.27777264
16	0.47809738
16	0.47758353
16	0.55229998
16	0.47270846
16	0.33147261
16	0.40848809
32	0.20851029
32	0.21889964
16	0.46224546
16	0.4569523
16	0.30558032
16	0.47034767
16	0.45168903
72	0.30016309
32	0.29836637
24	0.33054113
16	0.30912173
24	0.36460122
56	0.19338414
16	0.4317584
88	0.19006719
24	0.23803051
16	0.49270779
16	0.3263419
16	0.43151841
16	0.39432877
24	0.32117563
32	0.46239588
16	0.21049406
16	0.34456632
32	0.28237709
16	0.38037091
24	0.45808581
16	0.46028563
16	0.38144562
32	0.31353149
24	0.29909003
16	0.39140448
16	0.4003951
16	0.55113089
16	0.48236528
16	0.45003968
16	0.32696387
16	0.47512269
24	0.20554544
40	0.32586867
16	0.36683929
16	0.41952536
16	0.45447052
16	0.38504323
32	0.44979018
12.148438	0.25370005
66.96875	0.22979794
18.125	0.28774557
24.875	0.18695769
10.625	0.37689915
32.125	0.31794402
36.375	0.36347908
23.25	0.40104294
19	0.33535534
23.125	0.26573268
19.625	0.39309904
109.25	0.48493558
10.25	0.46528292
12.5	0.32344657
18.5	0.43263367
10.25	0.35756764
22.75	0.31375965
23.25	0.36263499
58.25	0.17750512
15	0.4311018
11.5	0.41219825
68.75	0.20580493
21	0.34859592
24.75	0.26604858
17.25	0.32407042
27.5	0.16646482
10.75	0.3341521
16.5	0.40124196
13.75	0.22171894
10.25	0.39510152
28.25	0.26926741
13	0.25775957
10.5	0.3314774
24.5	0.27658021
24.5	0.21188653
20	0.38325635
14.5	0.35997424
11	0.19817966
19.5	0.30086055
12	0.38396761
59	0.16363938
49.5	0.30047745
18.5	0.3176811
20	0.31114158
10.5	0.35877284
56	0.29657778
42.5	0.15487219
10.5	0.319332
11	0.39912283
26	0.34295613
28.5	0.23521158
14	0.43959165
73	0.27440271
18.5	0.4842478
15	0.2228819
37.5	0.28531197
13	0.33260942
52.5	0.23509412
33.5	0.32211816
19	0.22449259
11	0.27687591
10.5	0.43022728
17	0.4759666
18	0.51238525
14	0.34426731
19	0.35831425
55	0.23032233
12	0.30219328
12	0.21168056
25	0.29304841
13	0.33317354
70	0.14909868
15	0.17047809
16	0.35148469
24	0.28031623
17	0.31944248
12	0.34202883
13	0.39867848
19	0.34996367
12	0.38292795
20	0.42499176
23	0.37703666
24	0.30854413
15	0.23497885
19	0.33394602
13	0.43745679
12	0.41526207
11	0.21796207
38	0.26790151
19	0.35222936
11	0.41589534
16	0.33269122
13	0.37283674
13	0.25161693
21	0.32531518
14	0.34968168
12	0.28969681
25	0.29138094
36	0.28907877
11	0.38193506
17	0.4266237
22	0.3165094
25	0.46353981
12	0.18601489
12	0.22496857
11	0.32361135
18	0.41956192
35	0.2396984
16	0.37210992
12	0.24994211
40	0.3149741
27	0.26736635
27	0.24660382
11	0.34144121
17	0.4202382
12	0.2304313
20	0.35370821
23	0.28758413
409	0.08823137
18	0.31948152
22	0.44220829
14	0.44189709
12	0.22254229
12	0.53038496
24	0.31469828
12	0.46057987
32	0.2701939
30	0.19838861
22120	0.097741351
4252	0.10898382
12	0.35228533
14	0.25964668
20	0.38000786
20	0.36473322
14	0.35938838
16	0.42326927
12	0.35125738
14	0.45150572
38	0.25562391
26	0.27630731
18	0.38768014
16	0.37157431
14	0.29145217
12	0.33669505
26	0.24756697
16	0.3205471
14	0.3187075
518	0.080763489
24	0.26148972
24	0.39674428
12	0.24743174
66	0.17023742
30	0.21256301
12	0.39465576
52	0.29473737
22	0.2774789
18	0.27806818
18	0.4286378
40	0.26590905
16	0.35618106
24	0.29232612
22	0.28978717
48	0.21452458
16	0.29682562
18	0.37752005
48	0.36472496
12	0.43123928
14	0.31816965
24	0.46189377
12	0.33509853
12	0.39770538
34	0.39615005
18	0.34739268
22	0.356915
14	0.30408531
26	0.34530789
42	0.29336426
38	0.14599714
28	0.26727062
14	0.47830009
14	0.34408706
24	0.28184482
22	0.41525233
12	0.33796859
22	0.28043085
12	0.36733204
112	0.55803323
14	0.22998478
22	0.38047972
16	0.52346814
18	0.43314162
12	0.39894393
18	0.23677786
40	0.24946244
16	0.28850105
36	0.50888318
12	0.25385654
32	0.27759585
18	0.47048405
12	0.28017402
16	0.26873124
20	0.34046912
34	0.2804049
14	0.31107834
16	0.34443122
20	0.39462265
16	0.38806516
12	0.25112951
20	0.46020862
18	0.43428057
16	0.54757279
46	0.45458978
12	0.39226431
18	0.32259312
14	0.32966211
16	0.49092877
50	0.24127787
18	0.28997594
14	0.30305123
12	0.28456447
40	0.23871984
36	0.2776345
18	0.44218618
14	0.41297463
36	0.22487815
14	0.36066294
20	0.34300667
18	0.45291007
16	0.36988866
12	0.37973785
12	0.3401835
18	0.33417603
12	0.29849786
36	0.24374288
12	0.19388643
36	0.23006742
22	0.35876733
12	0.31044266
12	0.40526965
12	0.36946818
24	0.18894285
12	0.44474021
20	0.57433099
12	0.41437531
12	0.41680977
24	0.42658338
28	0.3106707
12	0.41722694
16	0.28785491
28	0.30564326
12	0.37247434
12	0.34544235
12	0.43930003
12	0.46946403
28	0.19604066
12	0.47934285
20	0.40823209
12	0.31037876
12	0.32925436
28	0.31868461
20	0.39313295
12	0.27477908
12	0.48893252
12	0.46199614
24	0.19571139
20	0.33521083
28	0.25397772
16	0.2351158
28	0.26290244
36	0.16578703
20	0.37939346
12	0.36628592
16	0.3853409
20	0.34239241
12	0.36270577
12	0.35851872
60	0.13506854
20	0.3114298
12	0.33440313
24	0.30934078
20	0.41601324
24	0.35390449
32	0.40643829
24	0.35253438
12	0.38946989
16	0.3924073
72	0.15076764
52	0.26678836
12	0.35805929
28	0.2978408
12	0.44164306
16	0.33084729
28	0.2978408
12	0.44164306
16	0.33084729
28	0.2978408
12	0.44164306
16	0.33084729
12	0.44164306
16	0.33084729
12	0.44164306
16	0.33084729
12	0.44164306
16	0.33084729
12	0.44164306
16	0.33084729
12	0.44164306
16	0.33084729
20	0.33738726
36	0.21325597
12	0.47684479
24	0.30513027
12	0.33348373
40	0.28428778
16	0.38293925
12	0.37460676
16	0.45735979
12	0.40476775
16	0.36748812
16	0.35998753
12	0.39832371
12	0.46148404
16	0.37948442
20	0.44242674
12	0.38961563
20	0.30711141
28	0.27584988
16	0.36268288
12	0.30749315
24	0.31055862
96	0.56624323
16	0.42079088
12	0.36006883
20	0.24235289
16	0.30060497
20	0.33060506
20	0.1990215
12	0.32978606
84	0.15196665
12	0.33562815
16	0.37493011
24	0.23070356
24	0.32910174
12	0.25037566
12	0.3056106
12	0.32459322
12	0.43842191
12	0.39275557
24	0.41669175
20	0.20791481
16	0.39142677
36	0.25866839
16	0.46784008
16	0.44898537
24	0.42973742
12	0.38513124
12	0.28912044
12	0.32989764
12	0.33974403
16	0.22851379
12	0.37242001
104	0.19974928
20	0.29327676
12	0.32197887
12	0.38800687
28	0.33158353
12	0.41625988
12	0.41643491
24	0.2776255
24	0.20794205
12	0.36268264
24	0.20289184
12	0.47182935
12	0.29091552
20	0.27503201
16	0.47892684
20	0.46297726
20	0.36676949
20	0.32583776
24	0.40169606
16	0.39448527
12	0.39403284
16	0.33418167
12	0.40332931
12	0.39733669
12	0.40278295
12	0.28990656
20	0.27437744
12	0.44248152
16	0.47412157
12	0.37770858
12	0.43875223
16	0.3378115
20	0.32844344
24	0.1770613
56	0.27420461
12	0.38490471
12	0.31994259
12	0.39968967
12	0.40827113
16	0.30967322
12	0.23055522
56	0.28301013
12	0.52849507
20	0.27148673
12	0.21046858
20	0.2265514
20	0.33450562
16	0.46472678
36	0.18523587
12	0.34003863
12	0.34556702
12	0.3675276
12	0.40099058
12	0.48139814
12	0.38594022
12	0.3316246
12	0.35903117
12	0.39697871
36	0.2255713
12	0.38032734
32	0.2127115
20	0.35219321
12	0.4031052
12	0.42052937
20	0.35397398
16	0.4342044
12	0.32899067
12	0.38597736
12	0.39825067
20	0.34309813
16	0.44771224
12	0.41815239
16	0.29681137
16	0.31370392
12	0.31217366
40	0.29091194
12	0.27658072
20	0.36925724
12	0.41701835
20	0.25978956
20	0.32227182
20	0.2757712
24	0.37288648
20	0.37988374
40	0.42440802
12	0.39163426
12	0.23506041
24	0.40645161
12	0.31275272
16	0.39008927
28	0.27891934
52	0.28313202
24	0.40816173
12	0.27543092
24	0.41528249
12	0.40825108
16	0.33955756
12	0.41291836
40	0.21381898
12	0.29308653
12	0.31144294
16	0.35696286
12	0.39600384
16	0.29999918
12	0.34131813
16	0.43916661
20	0.57181859
12	0.47522303
12	0.29442549
32	0.30336177
12	0.39007881
20	0.30985406
12	0.27880916
16	0.38847697
12	0.35826507
12	0.31437117
92	0.28392702
12	0.36529818
24	0.2548129
36	0.19852765
12	0.33293924
28	0.28815472
20	0.39425868
12	0.37939835
36	0.15236735
20	0.44486681
12	0.30119383
28	0.26962551
16	0.40611282
20	0.43636364
40	0.35873324
24	0.31653669
12	0.10876971
12	0.40357706
20	0.30591607
12	0.39066809
12	0.49352461
16	0.39804953
12	0.41689172
16	0.2774955
16	0.26910821
16	0.42508113
16	0.48032519
48	0.20808075
16	0.28589192
24	0.44320497
16	0.24462304
16	0.38328251
16	0.54958099
16	0.40739378
16	0.39665917
16	0.50761527
16	0.35435224
16	0.54302889
16	0.28441751
24	0.40012756
16	0.30223265
16	0.42855623
16	0.34344998
16	0.48749614
24	0.27883726
16	0.4925361
16	0.39537212
16	0.41974378
80	0.4015781
24	0.4950116
24	0.39914668
16	0.50611311
16	0.4000628
16	0.39742056
16	0.27629218
48	0.23607197
64	0.24123889
16	0.40501967
16	0.45574057
40	0.14688407
16	0.42242789
24	0.25561479
16	0.33778748
40	0.29353875
16	0.34840605
24	0.38928512
16	0.38919073
272	0.53853399
32	0.21048205
16	0.51929712
24	0.32851186
24	0.3692688
16	0.37647265
16	0.40682384
24	0.30068526
16	0.47353402
16	0.44583166
24	0.32504565
24	0.28024188
32	0.32529134
24	0.31584224
16	0.46695638
16	0.44085756
16	0.39208704
16	0.32455307
32	0.25108823
16	0.45289758
16	0.32587534
16	0.50158203
16	0.28982183
24	0.41396186
56	0.1634765
16	0.4434655
32	0.33838537
24	0.4341948
16	0.26072785
32	0.33604896
16	0.47605971
24	0.41635728
48	0.51281303
80	0.24478383
16	0.27365339
16	0.44517043
16	0.54837018
40	0.39155436
16	0.44126001
16	0.37829971
16	0.40804005
16	0.47121313
48	0.4926787
16	0.5030241
16	0.51825142
24	0.39690211
24	0.38067988
16	0.45546806
16	0.4941664
16	0.36542773
16	0.49639398
16	0.43445197
16	0.39751917
16	0.34495318
16	0.40820041
16	0.45233688
16	0.49592242
16	0.24775462
16	0.4609639
16	0.42040777
16	0.42389625
16	0.29329932
16	0.39900237
24	0.29522663
16	0.44370472
24	0.39113548
16	0.47842813
16	0.44223472
24	0.42716977
16	0.32870331
7184	0.54424614
16	0.40548187
16	0.41069961
16	0.44297743
48	0.45504525
16	0.29537159
24	0.5278706
16	0.41688395
16	0.37758449
16	0.3559345
24	0.41334406
40	0.24325134
16	0.34572855
16	0.4735769
32	0.2869336
16	0.36596784
16	0.21420826
16	0.2784352
96	0.20560437
16	0.4191699
16	0.3305383
32	0.38673833
16	0.4680689
24	0.25148207
24	0.37169477
16	0.43500552
16	0.46859342
16	0.29168615
16	0.44960997
72	0.20763783
16	0.47663915
16	0.51393068
16	0.44530877
24	0.34680381
16	0.48433793
16	0.31313807
24	0.37684312
16	0.40825155
16	0.55945885
80	0.22137323
32	0.22677135
16	0.44191691
16	0.39708254
72	0.3479127
16	0.49000767
16	0.49096748
16	0.30239484
16	0.42785797
48	0.20616564
16	0.33677414
16	0.4182384
16	0.52050477
56	0.16973722
16	0.40156344
16	0.40604413
16	0.48479375
16	0.21748075
16	0.48487285
16	0.40234029
16	0.45651603
16	0.38956633
16	0.41588101
16	0.46483657
56	0.28989714
16	0.36710605
16	0.46024182
16	0.41361335
16	0.19508025
16	0.45217338
16	0.48879045
16	0.35877526
16	0.44854009
16	0.3139424
16	0.40609729
16	0.26602969
24	0.40152156
24	0.4048031
24	0.38151789
96	0.15826097
16	0.49926677
16	0.3284933
32	0.27931416
16	0.54879212
16	0.37894255
72	0.30264312
16	0.48581433
24	0.37298021
16	0.43656689
16	0.31675702
16	0.35562202
16	0.31626788
48	0.33934975
16	0.55031145
16	0.45508105
16	0.41254681
16	0.44296706
16	0.38838163
24	0.27171376
24	0.38357329
16	0.44350794
16	0.53821713
24	0.43316871
16	0.30192435
40	0.29831609
24	0.31629822
40	0.52048433
16	0.46177897
40	0.37578085
16	0.4901605
16	0.36535969
16	0.48125041
16	0.33788574
16	0.40979427
88	0.15727369
16	0.46518865
16	0.30723292
24	0.16579132
24	0.43135864
24	0.27741855
16	0.25340584
24	0.33879095
16	0.39990252
16	0.38731265
24	0.3668882
16	0.36382028
16	0.26747125
24	0.36716142
16	0.53327185
72	0.21392
16	0.47506753
24	0.45041341
16	0.4074446
16	0.45894313
32	0.4502959
16	0.34216183
16	0.47394967
96	0.18576831
16	0.48651063
32	0.47490525
24	0.30841038
16	0.54910201
16	0.27639294
40	0.53492445
80	0.39164847
16	0.37797964
24	0.34592357
16	0.32582626
16	0.46151876
16	0.41119343
24	0.33265331
16	0.44574857
16	0.34056133
16	0.34003758
16	0.38952577
32	0.571006
16	0.44366881
16	0.33159423
16	0.26070744
24	0.43959364
16	0.42934069
16	0.31556469
32	0.30037579
32	0.26564893
16	0.46194538
96	0.2135257
16	0.46336183
16	0.40609714
32	0.41686228
16	0.42778951
16	0.31394163
40	0.35526246
16	0.511356
16	0.41892788
16	0.27654043
16	0.21497194
16	0.39438182
24	0.40020853
16	0.40894368
32	0.25511268
16	0.3944881
16	0.4411079
16	0.25977412
24	0.4555431
16	0.45085838
16	0.3762548
40	0.16383654
24	0.4124122
56	0.19364466
24	0.28924942
16	0.4357653
24	0.33029655
32	0.3375988
16	0.44312999
40	0.37385425
48	0.18429795
24	0.46287754
16	0.42282233
16	0.21591729
16	0.2807115
24	0.27818418
16	0.46946216
16	0.35446802
16	0.37603173
16	0.41073826
16	0.32303265
32	0.30480978
16	0.41052276
24	0.20465752
48	0.3224884
16	0.42215395
16	0.54740626
16	0.31349555
16	0.48602715
16	0.56070918
24	0.4678995
24	0.43717632
16	0.49062496
16	0.41493434
24	0.33843634
16	0.34703299
24	0.30322343
32	0.28365344
32	0.13733649
24	0.39170974
16	0.46665728
24	0.4451943
16	0.49985734
16	0.21504992
24	0.21504743
16	0.27494341
24	0.25797442
24	0.33355564
16	0.33757249
16	0.37075457
16	0.42022347
16	0.41306686
16	0.48441216
40	0.29826087
16	0.43660197
16	0.43775398
16	0.35262135
16	0.43868417
16	0.37353173
16	0.33596712
16	0.35100079
32	0.33783311
16	0.32365835
24	0.31541473
16	0.49283469
16	0.26979312
24	0.24866782
24	0.44694486
32	0.33715954
32	0.55094063
24	0.44994479
48	0.24702944
16	0.2198675
16	0.36535048
16	0.27595982
16	0.51907837
48	0.24566671
16	0.29687864
64	0.24850576
24	0.32542244
16	0.50151569
16	0.4849942
16	0.48353457
16	0.52149707
32	0.2627807
16	0.27629498
24	0.44381845
16	0.50249684
16	0.54403263
16	0.47978419
16	0.50535744
16	0.15822569
16	0.34530967
16	0.29231644
40	0.2728008
16	0.28108689
16	0.41659752
16	0.43987846
16	0.35529172
16	0.42580375
96	0.14247063
32	0.36650807
16	0.36466578
16	0.25808272
16	0.4737666
32	0.34100223
16	0.29611424
16	0.52098614
16	0.46649244
16	0.33545545
24	0.25784397
24	0.30985993
40	0.1664733
16	0.39838335
16	0.4248088
16	0.49154109
24	0.29065832
16	0.19313474
16	0.48835352
16	0.40522194
16	0.33751547
16	0.35685834
16	0.31824279
16	0.34787753
32	0.26957813
24	0.28891432
24	0.46774501
16	0.41396728
16	0.34983504
16	0.41076127
32	0.41335461
16	0.52016127
16	0.39759654
32	0.32516345
16	0.41419572
16	0.41299075
24	0.39800394
16	0.42571858
16	0.3675622
24	0.43449828
16	0.28739241
24	0.42336276
16	0.38826048
32	0.42543006
16	0.36687854
16	0.2497613
16	0.41003269
16	0.40673769
24	0.25665623
16	0.48959893
16	0.454916
16	0.34160262
24	0.31187871
16	0.2771163
24	0.44342223
16	0.32898346
16	0.45651343
16	0.56032294
16	0.45951286
16	0.48085853
16	0.37900501
16	0.30841449
16	0.49458838
24	0.43392789
16	0.4934355
24	0.33151266
16	0.43684319
16	0.32548425
16	0.37935427
24	0.31188241
168	0.10922557
16	0.39424339
16	0.48354775
16	0.41984922
16	0.31990469
16	0.30727372
24	0.32485867
16	0.5183205
48	0.29005814
24	0.31694424
24	0.33084765
24	0.44814053
16	0.40489832
16	0.50614715
16	0.50228852
24	0.39024997
24	0.39067322
24	0.34277037
16	0.40048194
16	0.38115031
24	0.3677341
16	0.35302711
48	0.19751745
24	0.30010161
24	0.400235
24	0.24979551
24.59375	0.23878476
21.65625	0.23047218
13.96875	0.44299293
127.125	0.15949579
36.625	0.29115781
14.71875	0.48580903
15.375	0.35677072
11.375	0.39463878
10.875	0.35963389
11	0.29381719
76.25	0.15849796
23.125	0.25820097
15.125	0.35888344
17.25	0.32740432
25.125	0.18570285
15.625	0.31319082
103.75	0.50908941
11.125	0.30136204
11.125	0.41035414
49.5	0.18075521
14.5	0.30806983
11	0.24493715
43.5	0.1335977
15.25	0.30980808
19.25	0.29147866
12.25	0.4370189
16	0.4088431
10.5	0.29275694
14	0.3683787
19.75	0.40698883
12	0.43304554
16.75	0.42919785
19	0.47881341
21	0.21222624
20	0.34675154
57.5	0.26330322
18	0.38549337
11	0.20725799
15.5	0.3602137
18	0.28494418
17	0.35622439
350.5	0.04915661
15.5	0.38114572
15	0.38219202
13.5	0.22793131
10.5	0.40951526
18.5	0.36814037
22	0.22364274
12.5	0.31623
18	0.3977569
24	0.33261538
31	0.32891637
19.5	0.38389242
17	0.29481679
15.5	0.38925305
13.5	0.48785838
72	0.11528436
25	0.33711669
12	0.28339484
11	0.24705802
59	0.2195496
20	0.44570807
12	0.28481936
20	0.27603215
16	0.31204659
18	0.19597362
23	0.3195563
11	0.21696693
21	0.37969777
23	0.27590218
24	0.52936232
12	0.30393797
11	0.42650676
35	0.35586375
20	0.28335509
13	0.42103398
42	0.19179529
39	0.2207443
24	0.22279435
14	0.2171963
13	0.3383733
26	0.25460905
507	0.54894966
56	0.17003733
37	0.15729754
11	0.26362842
21	0.3287386
20	0.25287125
11	0.33397275
16	0.55793852
15	0.34602708
33	0.32322246
12	0.24845076
20	0.42042977
19	0.35810658
17	0.31504413
16	0.38995385
23	0.24730596
19	0.28822476
22	0.44762745
26	0.28134567
18	0.36782008
17	0.34185526
18	0.40709862
13	0.3612141
11	0.36031997
19	0.36072654
15	0.33799002
26	0.22416794
13	0.35415155
20	0.46042868
12	0.30198443
14	0.095596641
16	0.32088354
36	0.27077717
22	0.34788015
20	0.40365684
14	0.37299377
12	0.29553398
20	0.36465421
12	0.32462662
18	0.38979456
24	0.34988916
12	0.35080841
18	0.27214131
32	0.30722958
12	0.28481045
14	0.26168844
16	0.28702521
16	0.34601742
14	0.46593368
18	0.40363595
28	0.36637443
24	0.2775571
88	0.49925944
20	0.43422166
32	0.49524361
20	0.43975198
14	0.37963769
46	0.20725362
22	0.42237821
18	0.25358248
14	0.52562779
12	0.26492944
20	0.27326941
18	0.35627338
22	0.29594076
22	0.33665898
14	0.25473574
22	0.30228147
20	0.41444185
12	0.31466559
22	0.33521876
14	0.45423168
14	0.30017453
12	0.25775653
24	0.32518515
16	0.36868161
16	0.40619114
24	0.21946768
26	0.32367367
12	0.28226039
20	0.3391889
14	0.39156398
34	0.27972037
12	0.33815473
22	0.31041771
16	0.37017027
54	0.15307002
44	0.1532335
32	0.20536998
58	0.17801632
20	0.34466931
12	0.32914165
12	0.28685018
14	0.23439641
22	0.30744264
26	0.27881297
12	0.28800607
14	0.35976079
18	0.46724853
14	0.31086913
14	0.2738246
14	0.34816512
12	0.23423935
18	0.3588548
12	0.30222374
12	0.24855128
16	0.37437114
20	0.28790316
12	0.30267692
20	0.31971896
12	0.22630392
14	0.23132554
34	0.29535013
94	0.15400276
14	0.43318567
18	0.53533942
30	0.19064903
16	0.21954416
36	0.2509512
24	0.31733483
22	0.37971964
16	0.29291832
28	0.23597451
20	0.41432354
14	0.31799296
18	0.29357472
48	0.294954
18	0.39216265
28	0.11901229
88	0.16916236
16	0.31293437
112	0.10905851
32	0.42200002
36	0.21513174
12	0.3525584
34	0.20575929
20	0.40406951
22	0.45967075
22	0.38827461
20	0.31315956
12	0.4163582
14	0.28453264
18	0.27041107
18	0.35800722
18	0.40170833
12	0.41042578
12	0.42478487
26	0.31167051
12	0.23929556
12	0.31437635
12	0.39769575
16	0.51509792
28	0.276609
12	0.40796652
24	0.2563315
16	0.41697499
12	0.32504654
20	0.38189551
12	0.32270831
36	0.3593784
48	0.23056668
20	0.42246997
12	0.32130283
32	0.35397354
28	0.32554373
12	0.31464612
20	0.4494592
24	0.29717177
20	0.22348112
12	0.41504616
12	0.34920582
16	0.41987756
16	0.32575431
12	0.3505328
[truncated: 2,130 more rows]
