# Supplementary material for: Comprehensive structural assignment of glycosaminoglycan oligo- and polysaccharides by protein nanopore
Source: Nat Commun. 2022 Aug 30;13:5113. doi: 10.1038/s41467-022-32800-4 (PMC9427770; doi:10.1038/s41467-022-32800-4)
Supplement: Supplementary file 5 — Source Data [file 41467_2022_32800_MOESM5_ESM.zip › Source Data/Main manuscript/Source Data files/Fig2/HP_dp4_6.txt]

TT0C_0mV	IB0C_0mV
14.414062	0.32167149
22.980469	0.47404566
28.820312	0.2126945
26.125	0.26313317
13.1875	0.32524863
24.5	0.47734195
10.703125	0.38246158
20.28125	0.35000843
30.8125	0.20367014
10.46875	0.30651775
24.8125	0.26379812
93.09375	0.17294559
10.34375	0.44081005
22.1875	0.30480185
13.9375	0.29556102
71.71875	0.17646374
63.6875	0.16227373
22.125	0.2769244
41.875	0.1935481
22.5	0.3595418
20.25	0.27993852
14.0625	0.44666266
23.4375	0.39840725
13.3125	0.37194976
30.625	0.41705066
19.8125	0.3663826
12.875	0.47918242
11	0.2682049
14.75	0.33483842
13.875	0.28333202
15.6875	0.33975691
12.9375	0.33185905
14.25	0.28532785
14.375	0.44900739
97.9375	0.16443717
37.0625	0.23814562
15.125	0.31054851
104.625	0.16918933
17.75	0.37581551
18.75	0.30588436
20.625	0.23851417
18	0.16712676
13.875	0.44583946
21.625	0.34642237
11.625	0.28665572
16.25	0.27900875
15.125	0.39661101
10.75	0.20736261
32	0.22610997
28.375	0.2870267
52.625	0.29148471
12.875	0.37158352
46.125	0.11288597
15	0.38617525
10.75	0.40372759
47.875	0.18693912
12.625	0.37718126
87.375	0.22827873
60.625	0.21176134
34	0.34608793
16.25	0.51179039
13	0.35321116
46.375	0.31485146
14.875	0.44134855
55.75	0.13075425
22.5	0.26432654
10.5	0.42779994
12.75	0.30536833
13	0.36696535
39	0.20173334
15.5	0.44661552
19	0.31741753
15.5	0.35682636
20.5	0.19977702
36.5	0.29115921
11.75	0.43289456
13.25	0.30752617
31.25	0.34727952
11	0.36401063
24.75	0.3211686
19.5	0.33654848
15.75	0.40250993
24.25	0.14236975
20	0.25167727
11	0.28385666
27.25	0.34899479
137.5	0.081698321
17.25	0.49061921
12.75	0.49225819
29.75	0.36715218
24	0.22555099
34.75	0.22402486
21.75	0.27251419
30.5	0.24093892
15.25	0.45663956
12.5	0.27249429
14.75	0.45735526
67.75	0.20663376
27.75	0.31444055
287	0.094718121
54.75	0.19468406
25.75	0.23023221
17.25	0.30457303
16.75	0.40914631
17.5	0.39127272
15	0.44288895
14.5	0.37827614
15.75	0.32135877
12.5	0.14535864
14.5	0.29682282
12.75	0.24053782
10.5	0.45517945
10.25	0.38168773
10.75	0.27021649
33	0.21998738
37.25	0.24842891
28.25	0.21281978
13.75	0.30555364
26.25	0.30201736
65.75	0.2096504
29.75	0.21201733
14.75	0.4426727
33.25	0.34628624
27.25	0.23734014
12.5	0.40333527
27	0.27557129
15.75	0.34892827
29	0.22876742
76	0.25858516
48.5	0.21065465
10.75	0.32256502
10.5	0.34154376
35	0.16395506
18.5	0.32226616
35.5	0.20023414
59.5	0.15686202
36	0.30341381
30	0.24170196
30.5	0.33656716
15.5	0.35215029
18.5	0.34982002
21.5	0.34647179
17.5	0.3108798
11	0.32686135
26.5	0.53423375
13.5	0.31678948
19	0.41417456
59.5	0.15609525
14.5	0.2910977
20	0.40494677
24	0.30672911
11	0.37275499
29.5	0.30243409
154	0.13698448
32	0.27255836
77.5	0.11320924
88	0.18552314
12.5	0.28654638
12.5	0.44148669
22.5	0.31736615
82	0.18746647
43.5	0.18934555
36.5	0.23146193
24.5	0.2956312
15.5	0.37353387
19	0.26344451
44.5	0.22149655
100.5	0.14042191
14.5	0.34551442
30	0.24410516
36.5	0.24186689
156	0.097893775
42.5	0.25262979
26.5	0.29211885
22	0.29413021
11.5	0.44341561
10.5	0.38723627
27	0.24167107
11	0.47170761
21.5	0.18519178
20	0.24101093
13	0.43874958
11.5	0.46614832
10.5	0.35944143
77.5	0.20156002
32	0.3135508
26	0.21421288
14.5	0.26897347
15	0.31251058
23	0.29492918
55	0.19093098
15	0.32282209
11	0.3539995
14	0.54714459
52	0.18199682
74.5	0.22074328
21	0.3542096
21	0.39151511
34.5	0.17720506
10.5	0.22124039
14	0.43446884
11.5	0.29604962
13	0.50809675
83.5	0.15402605
25.5	0.3473568
11	0.44946632
11.5	0.35591671
22	0.33150744
48.5	0.21382605
13	0.26057315
46.5	0.17435434
20.5	0.39845112
29.5	0.27972865
27.5	0.322539
11.5	0.308779
17.5	0.42358774
25	0.26253355
18.5	0.39141861
43	0.26847422
15	0.36697936
17.5	0.44087568
22.5	0.29625636
64	0.20683227
23	0.25164214
22	0.29747209
17.5	0.23980975
331.5	0.14228097
46	0.28124803
27	0.22671235
41	0.22289634
24.5	0.25874835
22.5	0.5135113
36	0.26455984
22	0.34037536
24.5	0.32492203
78	0.25044489
11.5	0.39262623
12	0.29952922
10.5	0.36822227
14	0.38180795
19.5	0.36040303
14	0.29627767
24	0.28694713
53	0.21606202
98.5	0.14333153
11	0.38154274
63	0.225969
10.5	0.34390515
10.5	0.40452603
37.5	0.27399397
23	0.41759738
13.5	0.27897292
32	0.26542446
21	0.3242532
24.5	0.26619682
12.5	0.3481912
16.5	0.31480125
97.5	0.13599825
21.5	0.25309131
58.5	0.19886388
12	0.31728643
18	0.5644269
89.5	0.18043095
120.5	0.17810535
33	0.19782139
30.5	0.36796498
21	0.31725833
19.5	0.3476612
40.5	0.25620356
32	0.27908182
107	0.19119981
23	0.26769567
17	0.29014102
23	0.21724355
23	0.26602417
44	0.33110127
14	0.39412716
12	0.3453199
21	0.36290827
51	0.2301394
16	0.40858474
20	0.26556244
13	0.25096703
15	0.34296292
120	0.17746665
37	0.21732166
21	0.41491488
37	0.28804031
59	0.1853095
30	0.35176018
16	0.25008664
12	0.33101076
28	0.24212243
15	0.31463593
17	0.39796937
17	0.33477265
21	0.43295595
15	0.43605959
36	0.22500941
38	0.20081551
21	0.34486789
36	0.14363587
36	0.28140286
12	0.37050828
12	0.42118767
13	0.47198191
36	0.30188558
14	0.12034635
11	0.3405914
36	0.25588781
37	0.23352669
11	0.3648617
18	0.45321143
16	0.49154034
11	0.40502504
21	0.43149891
80	0.19706368
23	0.31328645
12	0.41634467
12	0.43792403
16	0.42624566
21	0.45666245
14	0.41365924
18	0.44680217
11	0.41653103
28	0.17771561
21	0.27206025
13	0.27603391
30	0.29781628
28	0.23741005
33	0.23161963
13	0.49168885
39	0.15027684
18	0.38328716
22	0.41403332
21	0.31582052
31	0.34082162
57	0.20946717
15	0.22254021
13	0.16536741
18	0.32343021
29	0.31446612
57	0.21534503
20	0.32649645
23	0.37580353
63	0.21726343
16	0.4643808
11	0.27933237
27	0.31600553
15	0.44662258
19	0.44657785
11	0.46958774
62	0.19119479
33	0.23002581
12	0.34030384
14	0.32360554
19	0.28527969
11	0.35108581
23	0.23295191
22	0.29242477
15	0.32799008
1552	0.13146353
17	0.40433523
40	0.18582538
21	0.3374877
11	0.36970919
31	0.25921932
25	0.18968652
19	0.37755701
37	0.24234959
25	0.32404667
16	0.33338949
51	0.23608871
24	0.26476267
19	0.41381428
60	0.29411235
12	0.40936807
25	0.22358684
18	0.2974577
18	0.32548049
34	0.245866
11	0.35260439
13	0.51821393
25	0.24412069
19	0.40363145
48	0.19723777
36	0.24110258
31	0.33929002
13	0.32277617
64	0.23610733
18	0.37737536
12	0.36697468
25	0.32538909
14	0.42599201
11	0.49068111
29	0.34510085
12	0.45203045
27	0.24811064
14	0.30588359
12	0.34111962
16	0.22466882
18	0.35684577
159	0.15526065
15	0.14822307
22	0.29421964
24	0.30136505
16	0.3913638
25	0.29638559
75	0.18179382
21	0.31924841
46	0.2450016
13	0.33077621
27	0.20135714
12	0.39843497
19	0.3910735
11	0.31809723
24	0.1969641
165	0.14453089
36	0.29782754
29	0.21101624
84	0.16124173
11	0.35161597
21	0.2215081
113	0.16661631
14	0.23418355
19	0.34408614
22	0.28283104
16	0.29273099
12	0.38930041
11	0.43069187
33	0.32310501
13	0.31535605
31	0.26944771
11	0.44326651
12	0.35448438
16	0.36060771
20	0.33118093
64	0.21091922
12	0.40326294
157	0.1825368
11	0.35308182
14	0.28808421
26	0.25045487
20	0.29611459
24	0.30279577
38	0.30066857
15	0.38364995
43	0.20837547
35	0.29842606
12	0.40855026
36	0.23352098
13	0.29191455
23	0.27142268
20	0.4503465
11	0.44449061
16	0.33701393
106	0.10107722
14	0.34155107
26	0.31665784
14	0.32924992
27	0.32925719
23	0.37056789
36	0.24467039
16	0.25282696
15	0.33633712
17	0.45161286
23	0.30033121
32	0.24660774
21	0.36950311
13	0.23454638
18	0.33226946
14	0.3766025
24	0.36083594
13	0.26661983
20	0.12579644
16	0.34441185
15	0.32201925
14	0.37481725
32	0.21959002
95	0.20309719
37	0.18841511
15	0.44825691
23	0.31086463
41	0.25337452
23	0.22597788
13	0.35862002
23	0.29996949
29	0.26845098
35	0.4487763
134	0.14014697
11	0.35834831
18	0.50406444
44	0.24373926
88	0.16142681
20	0.41933021
18	0.30165154
32	0.17448817
18	0.39372039
13	0.32790509
31	0.35078499
61	0.19463478
24	0.35987854
48	0.49596757
60	0.1287044
13	0.23805538
91	0.179249
16	0.39404911
19	0.29754689
54	0.17639852
40	0.24580665
21	0.30233634
87	0.16035347
28	0.29519001
35	0.22553593
13	0.42498016
11	0.19287625
25	0.16765344
14	0.47946718
27	0.26505196
22	0.41603154
11	0.34907243
19	0.4803527
29	0.34991378
23	0.32211366
17	0.34334302
57	0.20611237
12	0.30831644
20	0.30129993
15	0.46682987
25	0.2194785
21	0.36949575
18	0.31851503
70	0.1500534
39	0.22371279
46	0.21559516
26	0.42258772
66	0.17593528
18	0.30978346
13	0.37332118
15	0.27075914
18	0.36034915
14	0.40794328
76	0.38288441
16	0.39057067
11	0.45656469
14	0.39090377
13	0.31345057
13	0.39682019
20	0.47549921
25	0.23840578
25	0.38109317
12	0.29038504
11	0.38774621
24	0.28371459
12	0.38838184
41	0.19887713
15	0.35968262
47	0.24629392
20	0.3422429
26	0.24987935
30	0.26252219
66	0.20185837
14	0.20390809
16	0.46666589
226	0.18585417
36	0.28252921
38	0.43567857
14	0.38997158
36	0.26060161
56	0.17376231
40	0.28265503
34	0.48740053
36	0.2016533
36	0.25763634
28	0.27004978
14	0.32692468
60	0.41779116
34	0.25445572
24	0.34870395
22	0.29324588
38	0.19531095
16	0.4561516
64	0.18087228
30	0.27083796
24	0.28898355
24	0.4548378
26	0.29724374
18	0.34237331
22	0.46808302
28	0.27893424
72	0.15646344
42	0.29361784
46	0.26026368
64	0.16304415
22	0.38465238
58	0.20709395
92	0.047614198
14	0.44160807
26	0.17203324
20	0.33785999
20	0.28438365
20	0.28206322
12	0.34668094
30	0.2992782
24	0.23571952
16	0.40121907
14	0.31196895
18	0.40015146
20	0.27239758
92	0.21604142
34	0.28944555
12	0.44739503
22	0.32220075
12	0.419853
30	0.22441338
22	0.22061773
28	0.2197476
12	0.3373138
18	0.48191532
14	0.29986778
22	0.34553605
22	0.42752209
18	0.27994996
12	0.38652673
146	0.16372253
44	0.20927183
18	0.4672423
20	0.36776105
14	0.35914794
50	0.19756316
20	0.23144035
12	0.38334209
16	0.33137226
18	0.34746766
14	0.40199745
22	0.27867851
36	0.2210505
22	0.34071264
16	0.43976384
34	0.15929966
16	0.36684814
14	0.37719306
22	0.33962706
134	0.16789977
124	0.18287516
18	0.38353708
14	0.39703485
12	0.32599816
16	0.32652903
12	0.35186011
32	0.21293518
16	0.50804412
24	0.30887237
24	0.3085469
14	0.46189845
72	0.16642487
20	0.39293182
22	0.35430464
18	0.43131924
32	0.28544056
36	0.19761835
14	0.30783319
12	0.49521583
18	0.3869693
34	0.2207911
50	0.23860008
26	0.26356983
32	0.22826745
20	0.44560498
38	0.24227613
42	0.25195345
50	0.21102244
22	0.38562101
18	0.31325603
14	0.29901701
16	0.37704647
14	0.47097588
46	0.19813514
22	0.23561211
38	0.21403971
22	0.32702535
18	0.25536951
24	0.38466111
18	0.35790905
12	0.40600333
12	0.35548508
16	0.303992
36	0.19247979
46	0.25943634
20	0.42243364
34	0.22285661
80	0.16230202
12	0.37467751
94	0.19755308
22	0.27253455
116	0.44432536
50	0.28784111
18	0.26705423
24	0.28966337
38	0.20611969
50	0.20418696
168	0.20571452
28	0.28449979
18	0.50182372
52	0.27446455
14	0.42983627
22	0.37815297
18	0.37497517
16	0.47198653
74	0.18201278
12	0.37990186
12	0.28171191
20	0.42767838
64	0.17681949
12	0.32657135
16	0.29677859
16	0.15513182
14	0.43043804
14	0.3772203
18	0.39273193
18	0.42152745
16	0.39604896
14	0.34912017
30	0.17364842
14	0.49156463
24	0.3197355
46	0.23466609
60	0.27883837
20	0.35810047
28	0.24968295
74	0.28781679
20	0.28097704
24	0.48792624
20	0.50493467
14	0.22892244
12	0.27096447
22	0.31022525
88	0.13350849
26	0.22299027
20	0.2863363
18	0.37203544
12	0.1874128
14	0.26981899
20	0.32111129
12	0.31698123
12	0.41400519
32	0.27288499
12	0.36774257
42	0.24608766
36	0.19582185
30	0.4092977
28	0.25215295
12	0.24493876
68	0.18605731
16	0.42632103
28	0.35158807
14	0.30444869
18	0.30491993
12	0.2478707
18	0.26608819
20	0.2902045
18	0.40790313
14	0.50054711
32	0.37660715
12	0.45604399
14	0.29391295
22	0.29561645
30	0.3179
52	0.20909013
14	0.35030875
38	0.25662616
68	0.16865979
16	0.29817781
20	0.35737881
48	0.14700107
38	0.30417633
18	0.25389063
16	0.39146629
26	0.27048883
16	0.54572803
30	0.27123442
12	0.33184904
26	0.16840734
18	0.41287798
18	0.46468225
54	0.1476106
24	0.40715978
28	0.36981809
14	0.47251225
22	0.32568136
20	0.32857132
20	0.24341235
26	0.34613994
16	0.5390783
12	0.20876153
28	0.41091946
26	0.23507352
22	0.23384874
30	0.45836574
40	0.20290187
30	0.23840989
34	0.24334441
14	0.3969366
16	0.24990079
26	0.15293141
34	0.29425412
184	0.17905574
16	0.47342485
12	0.18489704
20	0.30888364
44	0.24612506
40	0.28517538
18	0.4129045
20	0.39427763
64	0.24485044
92	0.16812581
42	0.20405491
18	0.29254666
24	0.2952939
38	0.28961852
20	0.43343511
36	0.16488034
16	0.33259475
16	0.45336416
48	0.24757798
32	0.26114956
46	0.216121
12	0.37971818
30	0.25786853
16	0.2769399
54	0.24088448
20	0.34961599
24	0.32414728
18	0.29282072
16	0.42090976
36	0.21680173
22	0.34349
20	0.52749139
32	0.33422607
42	0.24983478
42	0.25345027
12	0.18202685
12	0.37734446
64	0.22440682
14	0.2133242
12	0.35694835
16	0.42032728
12	0.27875817
82	0.18758453
22	0.38706487
42	0.28958681
16	0.48664084
20	0.38062516
28	0.22346045
132	0.16445036
16	0.30562565
34	0.36090723
12	0.4110668
14	0.38200942
22	0.29629681
148	0.1502887
44	0.20170365
16	0.32260078
26	0.39984751
18	0.41603386
12	0.30544019
12	0.27694789
18	0.36785093
14	0.36286128
14	0.41092867
20	0.40706629
12	0.35251373
12	0.4663972
30	0.3084234
20	0.23746042
22	0.3091608
122	0.17734265
24	0.31446326
12	0.32947722
60	0.18192944
26	0.3123641
18	0.38275731
16	0.29544702
78	0.12280091
12	0.34831974
16	0.21410628
20	0.46632215
22	0.34412321
14	0.38754302
30	0.28436244
12	0.27789518
24	0.34668696
32	0.18828426
18	0.34086064
12	0.3336229
16	0.35168323
56	0.17559198
18	0.33302924
30	0.31466383
20	0.38114935
126	0.13695526
26	0.31582397
22	0.40011409
20	0.27718768
12	0.28639618
18	0.32968605
20	0.34830406
12	0.37514421
16	0.35066462
42	0.20833154
20	0.33297041
16	0.25303364
16	0.50929683
16	0.32367861
26	0.28418311
14	0.28088725
18	0.38600275
22	0.26542121
20	0.30666736
22	0.27877289
24	0.37718761
16	0.4479014
28	0.26181278
184	0.20247756
20	0.39902934
12	0.35217509
26	0.32087031
12	0.28139889
12	0.49412873
28	0.15714642
24	0.21014252
30	0.18736669
26	0.30928054
42	0.14754964
22	0.19786607
90	0.12399269
40	0.46774343
18	0.4075532
16	0.31455967
28	0.26924053
28	0.30283687
18	0.2965408
14	0.24778789
48	0.24424377
28	0.27571782
22	0.36057273
14	0.35146555
12	0.28953731
12	0.45278224
24	0.39548534
18	0.37546316
14	0.46371877
12	0.39592537
52	0.24791576
18	0.37213582
12	0.3468191
24	0.37123722
22	0.21818058
32	0.19488195
28	0.24196318
20	0.39508548
20	0.37424722
18	0.25617966
32	0.36798623
16	0.36427414
12	0.39451003
38	0.2125328
54	0.20217466
12	0.39840794
116	0.20996377
82	0.13773538
12	0.2313897
70	0.19960459
22	0.29604799
38	0.19695589
12	0.27287576
18	0.33830109
14	0.42718768
12	0.38375434
40	0.29602242
172	0.13045099
24	0.24970518
24	0.26777494
22	0.32771513
24	0.33237216
16	0.34625727
26	0.30361661
12	0.46127871
22	0.41883305
58	0.20021053
20	0.35099918
14	0.38094443
30	0.25138518
20	0.33569974
14	0.47829887
22	0.42086127
16	0.46531832
78	0.17195015
22	0.32027471
26	0.27625516
14	0.4196946
18	0.30910656
36	0.20488268
22	0.28613371
20	0.37290493
60	0.16226928
16	0.29607856
18	0.43930206
16	0.31832796
96	0.13536808
12	0.31959918
36	0.21133003
22	0.24029844
14	0.32726434
50	0.14967908
88	0.1434236
32	0.28542817
104	0.17201021
12	0.36287647
58	0.17183405
14	0.44779685
22	0.36739323
26	0.3079741
14	0.29450223
536	0.056867056
52	0.20376971
36	0.21968305
34	0.19934316
26	0.26759735
112	0.15824939
18	0.4221414
24	0.36052114
56	0.19397882
22	0.27146786
132	0.18229797
14	0.39058957
20	0.34253904
26	0.32051432
42	0.19047132
20	0.40727931
26	0.16035783
14	0.32857779
16	0.31192431
18	0.28604636
22	0.33401665
16	0.3870185
48	0.20411192
100	0.17520709
12	0.35997382
22	0.40497059
122	0.17776872
12	0.2972821
12	0.34004608
16	0.47375977
54	0.24212079
60	0.23919643
12	0.52954727
34	0.31430364
18	0.28984022
80	0.21987079
12	0.33252147
26	0.43543604
36	0.28042436
22	0.16826275
32	0.23929437
12	0.45807263
16	0.35236257
78	0.2266703
20	0.34232524
14	0.38073584
18	0.39134419
26	0.2832332
94	0.16288142
14	0.23624243
32	0.29381719
28	0.28687173
20	0.23747042
28	0.2396166
98	0.19699629
16	0.25542551
34	0.32580954
14	0.30037734
12	0.26721898
16	0.51066762
18	0.29081246
22	0.33915412
26	0.48485875
18	0.35411453
32	0.28157735
12	0.49538374
20	0.30539161
14	0.35210863
126	0.17747858
34	0.37917885
22	0.28449821
42	0.21375638
14	0.4347356
24	0.32350987
20	0.23629154
36	0.29451174
14	0.29920611
22	0.29724163
12	0.23976284
68	0.25292814
12	0.51487458
20	0.42119721
16	0.43171322
16	0.39679274
16	0.26033485
12	0.38141742
12	0.28562483
20	0.39169532
68	0.17081386
16	0.51367265
24	0.22752805
12	0.31893373
12	0.38414052
56	0.19142628
12	0.28713253
44	0.23781244
20	0.32635471
144	0.19885911
36	0.25655299
68	0.25065309
28	0.21522999
28	0.22613929
12	0.45071459
24	0.36111221
28	0.35282719
24	0.29297122
32	0.25102204
16	0.23246999
16	0.34316912
28	0.25734279
16	0.36523461
20	0.35703284
24	0.33831534
40	0.23508114
48	0.2190094
20	0.25750262
16	0.39345253
60	0.18940248
16	0.33061877
52	0.25325009
24	0.26725796
12	0.49669182
12	0.32301995
12	0.33559147
12	0.30676985
12	0.32058161
20	0.45650983
20	0.32920766
24	0.31902477
12	0.4778049
24	0.30076903
16	0.55029619
20	0.36763975
24	0.22941965
48	0.29852289
20	0.42268962
20	0.26702365
20	0.28594798
20	0.32873306
12	0.50582576
16	0.42403367
32	0.32510471
24	0.43001026
72	0.13864824
32	0.23574215
16	0.34929016
28	0.25737342
12	0.36985588
12	0.29903519
40	0.19789617
16	0.44113681
24	0.25740167
16	0.39321667
20	0.36238912
12	0.34241843
80	0.17778914
20	0.4676317
16	0.405195
20	0.41325557
16	0.4221023
16	0.40025029
60	0.22816058
52	0.17311978
24	0.30928501
36	0.19502306
28	0.34514773
12	0.38260007
12	0.38692081
24	0.23795207
16	0.34869188
28	0.31810528
24	0.21438918
12	0.43551964
12	0.49348879
12	0.55260032
24	0.27607754
24	0.24028409
48	0.18145457
12	0.37328452
16	0.36471191
24	0.22636463
24	0.22045855
24	0.39507189
20	0.3565281
12	0.37163627
20	0.37515661
32	0.23306754
16	0.34255797
12	0.34900838
20	0.3942194
20	0.28406045
20	0.42951319
24	0.36006531
20	0.44487098
60	0.22635204
12	0.41788748
28	0.28473842
12	0.46207896
12	0.35768318
184	0.14813912
16	0.41189316
24	0.30791837
68	0.22366491
12	0.5114671
20	0.38683742
24	0.2145813
24	0.30909571
12	0.50871259
12	0.32191718
204	0.15224056
40	0.13076
12	0.32718483
16	0.37435037
28	0.26282957
16	0.51335901
20	0.39132527
12	0.17275567
16	0.26261204
12	0.26152757
20	0.31207976
16	0.35184842
24	0.30150208
44	0.21485645
12	0.40212142
20	0.35191065
168	0.4935554
16	0.42442945
12	0.34121451
24	0.36507699
28	0.17881234
128	0.11591708
44	0.27169743
16	0.40504473
48	0.15927842
28	0.30091429
36	0.34111732
24	0.27262294
12	0.33316112
32	0.25242481
12	0.33876029
16	0.30968225
12	0.21428864
16	0.35359702
112	0.17825422
24	0.12411299
28	0.29223427
52	0.21053779
20	0.49520496
24	0.3844972
12	0.27840906
128	0.19524567
12	0.387164
32	0.26264334
20	0.18254636
12	0.38065246
12	0.47880548
124	0.17508695
24	0.2353223
12	0.28283334
12	0.35808051
20	0.28011674
24	0.17049357
32	0.3627145
12	0.1924682
140	0.16651183
36	0.15849298
12	0.43777308
36	0.18359168
32	0.25010094
20	0.34805942
44	0.21268147
20	0.15696247
16	0.48048413
92	0.18582153
48	0.19678475
52	0.13015372
12	0.41338357
24	0.20728549
16	0.34365261
28	0.28657538
16	0.42828196
16	0.38922155
36	0.2278001
24	0.29872912
20	0.25379226
16	0.50122523
20	0.46903452
60	0.27114519
16	0.36552432
12	0.46334708
16	0.47056985
12	0.3466506
52	0.20755892
32	0.19056945
24	0.31088749
44	0.18987794
16	0.35066563
48	0.26461592
16	0.47455204
16	0.26706764
28	0.30431345
32	0.25481939
32	0.22874749
12	0.44169164
20	0.27355579
12	0.45738465
16	0.48604691
16	0.30983794
12	0.35010469
16	0.4308092
24	0.26066184
16	0.36788303
12	0.25700149
24	0.28785416
24	0.27661344
36	0.17812166
12	0.31120566
16	0.3277202
12	0.28406215
48	0.25731304
48	0.24170579
40	0.27441427
32	0.25416616
12	0.35496515
156	0.090255059
16	0.32484868
20	0.28471586
16	0.24301985
28	0.22053491
12	0.48840404
72	0.27359301
20	0.56257671
16	0.33074442
24	0.32393366
12	0.48297414
12	0.22859868
20	0.49753755
12	0.40449804
28	0.2116219
16	0.33692846
24	0.33095896
20	0.34524992
40	0.14611101
20	0.17960477
40	0.20602286
32	0.27859986
20	0.38898522
12	0.41202545
24	0.27632451
16	0.28556472
40	0.20340364
24	0.34080303
12	0.31231889
20	0.22591282
40	0.25757796
12	0.398996
48	0.24490912
248	0.063483477
12	0.40915889
16	0.28597161
12	0.41056874
36	0.20494553
52	0.2557469
20	0.44023612
12	0.33366641
12	0.2971862
20	0.44972864
48	0.21514426
44	0.27885661
40	0.15197381
12	0.39662826
16	0.29206383
12	0.35264334
24	0.26675656
48	0.25818357
204	0.16186085
12	0.32529673
56	0.24789588
12	0.48917806
16	0.38631016
32	0.27320826
12	0.44212592
12	0.42305869
20	0.36796331
16	0.37257585
108	0.13842161
12	0.47478676
576	0.52712446
80	0.19220011
16	0.37157345
20	0.14704108
12	0.36715171
12	0.51064163
28	0.32438698
36	0.23990665
124	0.16643994
12	0.4135423
12	0.38466713
52	0.1565657
16	0.30340251
16	0.37165618
16	0.51792341
72	0.19141482
28	0.36140305
72	0.20101796
704	0.10105768
168	0.16275224
32	0.27089033
36	0.26246381
16	0.35291809
24	0.23305556
20	0.44771305
28	0.26134893
16	0.38561922
16	0.27196592
28	0.38850382
20	0.40663615
12	0.41708332
60	0.19904193
20	0.35432497
16	0.4338713
24	0.20650455
40	0.40988895
152	0.15239178
12	0.36431673
20	0.3938019
28	0.2752983
24	0.31906009
56	0.31835288
12	0.39951158
56	0.19597578
16	0.5474816
40	0.27515227
16	0.46974096
12	0.36394951
20	0.45323378
12	0.4709802
20	0.23149048
92	0.33228999
16	0.35617927
16	0.21401364
12	0.21034944
52	0.15509367
76	0.21541591
12	0.49765772
52	0.19277053
36	0.28727895
20	0.32882166
12	0.47866288
12	0.34947819
12	0.45868042
16	0.36872333
16	0.35652038
12	0.32250702
12	0.39966565
24	0.37786481
16	0.25437871
12	0.40388614
16	0.34109512
20	0.39565396
40	0.25605527
80	0.16694933
20	0.16054983
24	0.30508834
20	0.44939342
56	0.22553338
12	0.25968757
168	0.15322195
16	0.4170467
16	0.29010713
44	0.23551011
16	0.36540097
16	0.48581517
12	0.25969046
40	0.37913868
12	0.35235003
64	0.16020179
56	0.22415845
24	0.43524796
24	0.29697233
28	0.39229393
24	0.35209683
12	0.34581462
32	0.21700417
12	0.29050705
12	0.3791551
20	0.25149167
12	0.49365082
40	0.25958967
12	0.29579499
60	0.22372201
72	0.2092739
16	0.32097843
12	0.39883685
16	0.49298254
152	0.17464621
20	0.33354723
20	0.27917352
12	0.43728688
28	0.25280243
36	0.25910643
12	0.48353565
16	0.39954448
84	0.16108625
16	0.40910113
40	0.27263498
40	0.21259953
24	0.27886218
52	0.17876253
20	0.40288416
28	0.20093048
28	0.32009465
20	0.37684473
28	0.37979969
12	0.33136559
96	0.39924946
24	0.35221854
24	0.35555157
32	0.16003658
20	0.22720684
40	0.26970097
76	0.18810186
20	0.37148321
32	0.37952849
12	0.4104158
16	0.50365007
20	0.28301585
12	0.41831446
16	0.41326025
12	0.48138553
12	0.49582574
100	0.21008871
12	0.41738725
32	0.28097767
20	0.32381895
16	0.45317996
24	0.3636173
12	0.49311325
12	0.34836978
24	0.1966204
156	0.19058077
68	0.20804749
40	0.33921805
16	0.24064244
12	0.41208744
12	0.27694789
12	0.50249344
16	0.29620594
20	0.28348768
16	0.37530589
16	0.30685306
28	0.2130546
12	0.39644727
20	0.28580645
12	0.47665393
12	0.44428712
36	0.33684283
16	0.49548677
20	0.34250221
32	0.28384635
20	0.3774364
16	0.32412189
16	0.33853641
20	0.33457181
12	0.47729281
12	0.35246697
20	0.2641089
20	0.25950062
40	0.24527359
28	0.25699499
28	0.33693531
12	0.41202122
40	0.36257464
28	0.21571931
28	0.22019807
32	0.19498321
24	0.24637082
20	0.39820477
12	0.33383855
556	0.43533507
16	0.36120379
20	0.32425913
12	0.38678968
20	0.25288066
40	0.22386153
16	0.31885269
16	0.39011663
20	0.36622414
16	0.43869525
12	0.47849727
44	0.14997008
16	0.51686078
28	0.18136823
72	0.16122188
20	0.36665568
20	0.41831774
24	0.24660911
156	0.14336917
36	0.27850837
28	0.30369747
20	0.36077359
12	0.35687542
20	0.31647915
16	0.38363498
60	0.21953404
32	0.26610893
24	0.30977443
36	0.26612788
28	0.16345379
24	0.30204433
20	0.35027567
12	0.4825986
108	0.1693584
12	0.46652013
12	0.26348415
24	0.15587589
28	0.21351449
16	0.52813411
28	0.2558794
56	0.1991982
44	0.23483092
28	0.38066718
44	0.2844221
64	0.2304934
72	0.19360456
28	0.2997393
16	0.22464974
28	0.32885969
12	0.31800294
20	0.33001849
24	0.29663739
28	0.32582739
20	0.30380994
24	0.27888909
20	0.3296797
16	0.43937501
16	0.44998336
20	0.28366268
36	0.28324822
28	0.3382954
16	0.34182051
20	0.52180642
20	0.41849849
28	0.32788119
16	0.37264362
12	0.44140819
12	0.38564125
20	0.443784
20	0.32797724
12	0.43556654
24	0.19208784
40	0.18130402
32	0.26835793
20	0.261197
20	0.32620364
12	0.37002662
124	0.14888649
12	0.44504675
20	0.17662764
56	0.18262371
12	0.44862458
40	0.25397897
16	0.43564701
24	0.15109053
68	0.22429556
56	0.18094422
40	0.28611717
12	0.45808798
12	0.46502078
16	0.33235875
20	0.35729173
36	0.21897416
12	0.37189379
28	0.24482335
28	0.31735227
12	0.43933222
12	0.468467
48	0.26189953
12	0.48898885
24	0.36281839
20	0.31731254
40	0.17070733
20	0.35591641
20	0.3301774
28	0.13514702
28	0.29528075
144	0.1455697
24	0.28934696
44	0.24023028
120	0.21909501
16	0.47008401
24	0.39380631
28	0.34791976
12	0.36712548
24	0.29766053
24	0.44088054
12	0.47444299
12	0.25502089
16	0.51976544
16	0.35430574
12	0.43792421
16	0.36135399
16	0.33270621
40	0.16364866
16	0.32707676
40	0.28439477
100	0.19633584
24	0.36229998
56	0.087697074
12	0.25203156
12	0.33521232
48	0.19594854
20	0.43060794
20	0.24026826
12	0.43963897
16	0.36784539
32	0.18591937
116	0.23775862
44	0.15300106
36	0.2138041
12	0.16691558
12	0.49928612
12	0.51551747
44	0.2294993
16	0.23330414
12	0.34965396
184	0.2040146
24	0.41368702
12	0.44164991
24	0.22980046
12	0.3039313
12	0.38161471
12	0.40362957
112	0.14388567
16	0.45554623
60	0.21099472
28	0.22871034
12	0.51950336
12	0.40959081
24	0.28351787
52	0.19889499
12	0.44163027
28	0.21460609
12	0.3941468
64	0.16460115
16	0.27504945
32	0.51911145
16	0.21761708
12	0.45266378
20	0.29352573
20	0.32430536
12	0.48504522
40	0.23614119
12	0.19720861
24	0.27556121
12	0.42658007
28	0.30116481
12	0.44297829
12	0.47462595
16	0.18892673
24	0.32404211
68	0.17070425
36	0.26234463
16	0.32458845
12	0.3728233
20	0.39819437
12	0.24855462
88	0.18032843
12	0.44075662
20	0.43841502
112	0.11394525
12	0.44122219
20	0.29136649
20	0.22887506
20	0.28708631
20	0.41961434
24	0.2789827
12	0.42673144
16	0.33342627
24	0.15762587
24	0.32128373
24	0.40214211
20	0.29322562
12	0.46814042
12	0.2953898
20	0.37530306
32	0.2013437
40	0.21167041
52	0.28196377
12	0.31375942
32	0.27820125
24	0.35616505
156	0.13772479
12	0.33285776
40	0.27907062
24	0.40582532
12	0.48409373
52	0.21509524
12	0.48830631
12	0.36823839
20	0.26786676
68	0.14645593
28	0.22443227
20	0.27271816
12	0.44688594
12	0.32980385
20	0.13099667
16	0.32557291
12	0.3526352
16	0.34409651
44	0.19582257
24	0.37770748
28	0.31381077
16	0.26270193
24	0.30787164
12	0.32869989
24	0.28044558
24	0.32714617
52	0.31448823
28	0.20055799
40	0.2940506
28	0.29603443
36	0.21355838
28	0.27260008
20	0.29430181
12	0.30167609
44	0.22515088
12	0.42821568
36	0.2093128
40	0.18614182
16	0.39167127
20	0.38599703
20	0.33104554
12	0.43461031
20	0.43894011
12	0.44145772
28	0.37649357
84	0.17302109
12	0.44067487
20	0.41790769
12	0.36563942
12	0.36011982
60	0.23517653
36	0.28902993
12	0.33891645
20	0.3542816
16	0.27359003
48	0.22225873
28	0.34378022
32	0.24519642
52	0.15299374
244	0.15959099
12	0.34484592
68	0.18844384
16	0.42685139
12	0.43995133
24	0.26554617
16	0.29651192
36	0.21729043
20	0.47989416
16	0.45410737
12	0.36894083
16	0.37944794
20	0.24117623
12	0.32675105
28	0.30583212
24	0.36203775
12	0.39731199
56	0.27612272
12	0.33052075
20	0.25206742
16	0.48121744
16	0.41612747
28	0.28643668
24	0.27630466
12	0.38177869
192	0.5290705
48	0.24687371
16	0.43236184
24	0.2437879
24	0.24328308
12	0.4368625
88	0.12067142
12	0.46458694
20	0.30147102
60	0.22311987
16	0.33822384
56	0.23293442
24	0.35889155
16	0.40074763
156	0.25735006
12	0.47239628
32	0.24495687
16	0.32204962
24	0.2410138
32	0.32857129
132	0.38336986
12	0.49979091
32	0.22839957
48	0.14341725
88	0.17566514
32	0.35261098
12	0.36757126
16	0.26032618
36	0.18435474
12	0.24093413
16	0.4004209
12	0.27744624
48	0.22370212
12	0.37141061
32	0.18687832
20	0.28678012
12	0.4639062
12	0.4094643
12	0.31955996
20	0.34952691
32	0.27960885
12	0.31028295
36	0.29132694
12	0.41784117
12	0.47962192
16	0.30698442
20	0.40531069
12	0.37146693
12	0.46294293
16	0.36039409
12	0.31818509
16	0.32774058
56	0.46701452
12	0.4614538
16	0.3119427
24	0.34732196
12	0.33714044
12	0.37987381
172	0.16825218
12	0.48188508
712	0.080093622
20	0.27577034
44	0.18774705
20	0.45453489
40	0.22564773
16	0.48816928
12	0.42648378
20	0.49317324
24	0.27826625
16	0.39668795
20	0.27340576
12	0.23544814
28	0.26082316
36	0.27432722
24	0.27339816
16	0.39759827
12	0.40736952
24	0.36591151
20	0.41658005
16	0.2017435
20	0.41064221
24	0.55208951
40	0.26350662
16	0.43359664
56	0.20539841
12	0.40442762
20	0.36982632
12	0.27543244
12	0.37067986
28	0.31188828
28	0.3504574
20	0.34375122
44	0.26197177
20	0.45845902
20	0.32475764
20	0.39895558
24	0.27238694
24	0.27492288
32	0.18944764
[truncated: 9,459 more rows]
