# Supplementary material for: Comprehensive structural assignment of glycosaminoglycan oligo- and polysaccharides by protein nanopore
Source: Nat Commun. 2022 Aug 30;13:5113. doi: 10.1038/s41467-022-32800-4 (PMC9427770; doi:10.1038/s41467-022-32800-4)
Supplement: Supplementary file 5 — Source Data [file 41467_2022_32800_MOESM5_ESM.zip › Source Data/Main manuscript/Source Data files/Fig2/HP_dp4_6_10.txt]

IB0C_0mV	TT0C_0mV
0.27188224	32.160156
0.3152191	14.371094
0.22256903	12.628906
0.29960757	32.902344
0.19827732	29.046875
0.42571387	12.828125
0.20494239	59.65625
0.16610947	81.078125
0.25089151	39.84375
0.10978264	77.78125
0.14936277	52.9375
0.094298743	104.78125
0.34071723	14.875
0.23820947	25.15625
0.38336954	20.46875
0.28562504	111.84375
0.27729043	18.46875
0.13981606	533.9375
0.33157328	19.375
0.47950661	10.25
0.29688734	10.75
0.28153616	32.5
0.36170697	316.6875
0.21800038	64.8125
0.31865126	14.375
0.3134613	10.625
0.39712462	19.875
0.22523233	18.875
0.25403157	22.3125
0.26137185	68.3125
0.3451266	19.8125
0.4103528	13.8125
0.11851044	92.3125
0.48590347	11.8125
0.21148811	41.25
0.42134333	18.875
0.18806842	46.125
0.55473882	15.25
0.34578577	18.375
0.095972076	71.75
0.1160661	143.25
0.21444152	27.375
0.22499944	32
0.13356844	153.6875
0.21344197	59.8125
0.36781102	17.125
0.46306139	11.5
0.095892511	52.25
0.11657084	269.375
0.12456941	48.625
0.33672976	12
0.39913753	20.5
0.27052176	16.25
0.34655714	19.375
0.26687193	46
0.42167777	11
0.2110493	32.25
0.28507116	23
0.38102823	10.5
0.13664283	125.375
0.36882269	10.5
0.33634064	13.5
0.23383728	23.75
0.35305184	23.625
0.14840885	87.375
0.37132993	22.625
0.3256059	29.875
0.24249977	10.25
0.1765071	14
0.43002266	15.5
0.28419563	61
0.36710978	16.125
0.23054607	23
0.33749288	31.875
0.10966738	178.875
0.42686254	21.25
0.37991437	20.125
0.2285182	24
0.22660437	38.875
0.38905224	14
0.43956253	31.5
0.1608739	125.375
0.42923397	16.625
0.1700681	39.875
0.47183105	10.875
0.31366888	12.875
0.18071121	16.375
0.53416508	16.125
0.13401082	84.125
0.43291533	24.5
0.28713724	24
0.36059907	24.5
0.12009654	95.75
0.32940638	18.5
0.37453884	13.5
0.33891776	27.5
0.20487879	111.25
0.13753054	56.125
0.4109326	20.75
0.18771234	94.875
0.42941803	12
0.18389888	38.875
0.22078063	37.625
0.3705878	17
0.21167018	39.75
0.19007638	49.75
0.18631703	158.5
0.24285129	12.75
0.19810711	52.75
0.18028735	40.5
0.23088177	40.5
0.44291413	15.25
0.27167326	110.25
0.1300187	117
0.19127421	14.25
0.48107284	11.5
0.17563303	111
0.29299006	24.25
0.29772642	17.5
0.11310598	197
0.40708607	11.25
0.23609082	25.75
0.36403969	12.75
0.27272925	17
0.19358216	83.75
0.45744252	13.5
0.31498891	10.75
0.36719611	17
0.27344313	75.5
0.19529212	28
0.42721906	26
0.2422262	54.75
0.49435815	378.5
0.093163177	52
0.17110392	69.75
0.34763205	22
0.3598955	16
0.11600216	83.75
0.27926156	21.5
0.37295282	14.75
0.15397972	78.75
0.36714607	16.75
0.14800763	70
0.13231558	58
0.34539953	20.75
0.15459855	52.75
0.41037723	10.25
0.1291534	194.75
0.32754415	30.75
0.44669732	21.25
0.36749822	12.5
0.33867389	29.75
0.40744326	394
0.28439975	23.25
0.26133204	22.75
0.1811308	24.75
0.4553031	16.5
0.17346855	40.5
0.33193806	21
0.50708336	16
0.33064005	11
0.32530639	30.5
0.4120557	11.25
0.10833374	238.25
0.2223144	123.75
0.4173162	11.5
0.13732816	52.25
0.40527126	11.25
0.34189782	11.5
0.38595498	10.25
0.21359272	57.25
0.23697428	37.5
0.40415567	194.5
0.201717	54
0.31563404	15.25
0.15312497	96.75
0.24938264	24.75
0.34215283	13.75
0.31074995	29.75
0.32959658	22
0.47114787	20.25
0.26040944	31.75
0.41175187	17
0.21266484	35.5
0.20804344	39
0.13721989	99.25
0.41345268	25.25
0.13616134	52
0.24693282	63.25
0.10101232	213.75
0.4171465	13
0.24668998	17.25
0.39176834	10.25
0.47559124	16.75
0.18202369	11.75
0.44965544	19.5
0.42957327	10.75
0.28192368	30
0.31565455	12.75
0.14698708	47.5
0.11626775	52.75
0.19467801	104.25
0.22003664	25
0.12087394	149.75
0.2698136	35
0.3669816	19
0.36034316	12.5
0.42211768	12.5
0.21041586	16.5
0.18066618	64.5
0.26808643	28.5
0.29620638	25
0.26860353	36.5
0.36094892	11.5
0.40049279	30
0.34094644	18
0.34002554	17
0.42171183	14.5
0.14092363	76
0.46439981	10.5
0.29120696	35.5
0.4439303	22.5
0.21030621	44.5
0.18952051	41
0.091330305	354.5
0.33393183	15
0.073379107	201
0.17883557	45
0.16205892	92.5
0.16150631	58.5
0.38434294	14
0.3445963	18.5
0.32453132	29.5
0.2403207	54.5
0.48677284	12.5
0.23639029	80
0.22652215	39
0.17457108	48.5
0.40624076	20
0.13196725	83.5
0.38697699	12.5
0.45092592	13.5
0.09995006	94.5
0.27743536	20.5
0.15697782	44.5
0.32671875	18.5
0.45242852	12
0.10044733	97.5
0.26237902	44
0.1597058	68
0.40694526	12
0.39746714	12.5
0.2851035	15.5
0.39458492	11.5
0.39003477	11.5
0.42606542	13.5
0.17928031	49
0.069228202	310.5
0.38579184	15
0.14866342	242.5
0.23208188	25.5
0.39492577	21
0.35224524	19
0.086452834	162
0.054797649	513
0.089315675	128.5
0.089098111	252
0.29195789	13
0.087250665	436
0.2923905	14
0.24934305	44
0.33732408	11
0.32349566	32
0.40801114	16
0.11024102	163.5
0.31208754	26.5
0.22863688	22
0.35943687	15
0.23267244	55.5
0.22150224	39
0.3905364	12.5
0.1253195	421.5
0.20502916	45.5
0.42436346	19.5
0.38880986	21
0.34626386	24.5
0.1908828	50
0.35989025	23
0.23600423	13
0.37252721	13.5
0.36787966	13.5
0.2006972	35.5
0.19137871	77.5
0.21441951	42.5
0.19498099	32.5
0.23279867	26
0.24270815	33
0.23851398	22
0.14333144	67.5
0.50847018	10.5
0.22238934	53
0.28100917	36
0.22042997	33
0.18118155	65
0.1409999	197
0.45847967	12.5
0.25099447	24
0.22632118	11.5
0.18049917	51.5
0.34721884	18.5
0.1011299	109
0.42711502	21
0.20608108	51.5
0.19407511	57.5
0.28280723	28.5
0.15611331	61.5
0.29157692	30
0.11070633	116.5
0.36003226	19.5
0.16855645	83.5
0.37158522	10.5
0.13091749	86.5
0.22264694	124.5
0.2906121	40.5
0.26287997	12.5
0.37345254	27
0.20330004	40.5
0.13442393	79
0.31479254	42
0.37242666	20.5
0.27595413	33.5
0.31517059	11.5
0.32390502	30
0.11160894	71.5
0.19600195	63.5
0.3288087	28.5
0.21874137	42
0.3223086	10.5
0.19568199	32.5
0.30680418	37.5
0.38186857	11.5
0.3051604	10.5
0.1701804	113
0.088711783	109.5
0.090756327	226
0.2806671	27
0.28851977	16.5
0.32522643	17
0.21158351	48
0.057535246	190.5
0.2174283	26
0.2195843	31.5
0.34580612	15.5
0.43401921	10.5
0.31741422	19.5
0.13790362	121
0.33730161	18
0.36503658	247.5
0.099272273	240.5
0.33436909	23.5
0.18960541	44.5
0.40976056	15.5
0.39665833	14.5
0.20155868	75
0.12035055	105.5
0.3298434	12.5
0.1876727	61
0.25321707	25
0.51193821	13
0.21457426	56.5
0.10154736	191.5
0.33980355	27.5
0.21429966	20.5
0.19825862	35
0.12599352	125
0.33670881	15
0.32446501	26
0.24640653	25
0.23025279	25.5
0.49491134	13.5
0.32615748	10.5
0.36356339	19.5
0.39322618	12.5
0.36707985	12.5
0.29383442	29
0.13206173	93
0.35750228	12
0.2095079	66
0.23745584	35
0.37434125	18
0.12144445	80
0.27474496	18.5
0.50158864	10.5
0.41314867	16.5
0.31743228	26
0.24664557	37
0.11116286	104
0.097156711	259
0.3344104	12
0.20756701	37.5
0.3289738	16
0.22221823	38
0.44006875	24.5
0.32519934	13.5
0.24708785	40.5
0.20419769	55.5
0.53144878	10.5
0.16985455	47
0.43335962	12
0.29768395	24.5
0.27277216	15
0.3144052	26.5
0.12943618	101
0.33996752	16
0.27348506	12
0.22404984	53
0.28120077	24
0.45564166	12
0.3385314	11
0.11100173	84
0.15966477	213
0.28630084	20
0.13197356	57
0.37195793	11
0.25225601	70
0.16786408	39
0.40630931	12
0.11544348	92
0.40121979	12
0.18227358	31
0.2158567	42
0.37802771	13
0.20434228	26
0.28760391	26
0.25271049	45
0.41981971	34
0.41691688	12
0.39681891	14
0.22353815	41
0.25375429	75
0.3426311	23
0.12637079	280
0.27768633	42
0.4898189	11
0.22411692	44
0.34121984	18
0.13269812	109
0.32215276	19
0.26694885	20
0.071447566	483
0.2761308	13
0.44382226	11
0.26039416	22
0.29477751	32
0.10330053	87
0.23615631	11
0.26604861	48
0.11292405	128
0.30637091	11
0.3770664	18
0.083631821	148
0.3107965	12
0.22959886	28
0.3988499	14
0.34553167	20
0.1454276	165
0.49475759	13
0.12753287	119
0.39595374	12
0.40256873	22
0.082700804	252
0.10007469	552
0.22112583	52
0.33723572	21
0.16025747	59
0.13805854	125
0.12500985	65
0.26769295	37
0.27822605	23
0.10406347	98
0.10204446	101
0.20282835	62
0.36213723	32
0.14207114	134
0.078327172	132
0.25097436	31
0.2707679	21
0.39537162	22
0.15299602	111
0.20715342	42
0.027946895	1419
0.33806488	12
0.224227	21
0.21415101	105
0.41917995	11
0.15395053	159
0.34920445	13
0.056610264	498
0.31150073	20
0.30826908	23
0.16805653	43
0.34730801	23
0.23708232	69
0.18641488	119
0.5514431	103
0.1984164	77
0.37851036	12
0.27070236	26
0.19376248	12
0.1802702	68
0.27347836	17
0.33219597	16
0.31333375	27
0.056408614	164
0.17262897	48
0.34202319	28
0.27291256	12
0.15951973	83
0.18563959	35
0.099335849	145
0.19346783	40
0.21814817	14
0.11597669	98
0.31733838	14
0.36352348	11
0.27476206	22
0.34138745	11
0.14933102	186
0.39466214	13
0.3771756	19
0.35914761	20
0.11593311	93
0.13721979	63
0.50520736	428
0.19026926	44
0.1529094	211
0.34944162	27
0.13520497	148
0.30038229	22
0.28959289	35
0.47115088	17
0.11870535	58
0.27690178	23
0.42359611	19
0.27402171	50
0.30618718	13
0.19982314	24
0.1641901	58
0.32734963	11
0.12181646	28
0.35097143	18
0.068927579	215
0.21386985	12
0.10262373	63
0.24252127	26
0.20753467	23
0.28726345	12
0.43022281	19
0.46306047	17
0.2370552	28
0.36521068	22
0.19346797	29
0.43244967	12
0.16171695	56
0.48286945	15
0.30685341	37
0.27806139	39
0.20472513	28
0.53409767	19
0.37447587	21
0.19790609	39
0.38297862	16
0.29650521	16
0.080108181	192
0.091503598	301
0.208444	25
0.56215918	25
0.15778367	105
0.26494712	18
0.26536149	13
0.11458287	98
0.23355891	199
0.31354672	15
0.35622969	16
0.16935623	62
0.22696027	49
0.080377132	336
0.11288825	245
0.18676656	131
0.48045814	15
0.3025507	20
0.24403004	30
0.19113494	50
0.11373623	29
0.47477955	11
0.21124753	39
0.1573327	104
0.18003482	32
0.098358795	477
0.31202775	14
0.33718932	22
0.15583764	27
0.38491109	53
0.25141746	33
0.33066505	16
0.32567424	24
0.24363373	45
0.36420417	23
0.39291465	16
0.39722183	14
0.21244191	31
0.42305431	11
0.4513227	22
0.31796509	15
0.12181824	33
0.37122113	19
0.26604021	29
0.17358312	59
0.21993217	26
0.42900822	17
0.14657481	151
0.25256145	24
0.15391152	82
0.41568235	11
0.11852118	79
0.40257561	11
0.20556757	44
0.26340657	26
0.066334352	1202
0.31942475	19
0.1101069	121
0.20194879	64
0.28635758	21
0.27147266	46
0.39862758	12
0.26162472	17
0.2204846	114
0.19341022	97
0.2672089	22
0.3161211	26
0.25745398	19
0.14808549	62
0.41136694	16
0.37070182	12
0.14104532	35
0.15563925	65
0.23566072	43
0.29123726	17
0.28423372	16
0.3661876	19
0.17675336	202
0.17420867	29
0.29393557	172
0.30460781	26
0.08062505	104
0.19372949	42
0.36516359	19
0.23919304	157
0.29830343	11
0.25543442	60
0.24591443	35
0.29795566	23
0.40742692	15
0.21469355	46
0.40426108	19
0.38162604	49
0.20572694	58
0.24187076	72
0.37924534	21
0.24650161	34
0.10099791	267
0.27045369	22
0.19729105	35
0.24473193	25
0.3538014	11
0.28639433	36
0.19055483	117
0.13841045	54
0.29042017	12
0.28898638	20
0.11109111	73
0.28413248	18
0.34259856	25
0.43100673	32
0.20644715	39
0.24950454	49
0.2699731	34
0.22305478	48
0.29412767	13
0.15064903	58
0.34031966	20
0.20415038	24
0.20119752	42
0.34590441	18
0.14493851	77
0.20363526	65
0.21676624	81
0.35873297	11
0.2430657	59
0.16756488	90
0.26509625	22
0.26583543	26
0.18610333	79
0.3091554	32
0.41542697	15
0.21233471	58
0.27721071	272
0.30197594	22
0.41135126	17
0.22248855	35
0.31213894	24
0.42185238	20
0.53001308	11
0.27040672	32
0.46139956	12
0.45859298	12
0.12755677	121
0.3307651	22
0.38902402	21
0.2668035	18
0.29182026	17
0.27930203	40
0.21379893	36
0.23655833	34
0.22643048	23
0.27608743	29
0.15088059	248
0.28429228	24
0.45061064	12
0.30399173	25
0.25134608	42
0.38798207	21
0.24281976	35
0.10980538	94
0.2184519	75
0.13879047	33
0.15976164	70
0.2593087	26
0.4010193	12
0.17318341	40
0.1054681	60
0.32639012	11
0.21224758	29
0.24802749	23
0.21576937	44
0.06794101	126
0.33775583	29
0.33441937	24
0.18738893	135
0.29342949	20
0.26307115	70
0.20822461	137
0.37016311	20
0.45740128	38
0.17019013	84
0.20418201	41
0.15413149	81
0.223015	27
0.29845369	34
0.17342523	27
0.12316421	142
0.11914335	159
0.22435334	29
0.36892167	30
0.33048987	14
0.25944743	18
0.26235339	45
0.43568745	19
0.11259188	175
0.39692128	25
0.36809522	12
0.39231366	22
0.23414311	37
0.22208008	44
0.29577273	24
0.24478568	39
0.26625314	31
0.44823426	15
0.15869524	61
0.36191711	23
0.37794021	22
0.20147139	46
0.35638392	16
0.21690455	60
0.32901657	18
0.50722945	68
0.33599138	16
0.24206595	12
0.3477959	24
0.16673367	94
0.30610743	18
0.26755425	18
0.19277866	20
0.1658635	68
0.28080314	26
0.27363503	26
0.34946549	30
0.4249703	16
0.25134751	18
0.37281016	14
0.1039331	102
0.22808304	42
0.26613149	26
0.22122684	76
0.2418399	32
0.44510046	12
0.10453669	140
0.27084529	12
0.15062809	234
0.41656518	20
0.33927193	14
0.2619563	34
0.28522775	12
0.2462012	26
0.30658785	14
0.51606554	12
0.075590126	122
0.43010885	20
0.21111292	26
0.57589602	16
0.50695574	12
0.15026104	106
0.35775831	20
0.4669247	14
0.40541425	20
0.14356153	48
0.56678623	30
0.38552269	30
0.32085142	14
0.44262639	12
0.14442863	22
0.26417941	26
0.1178471	306
0.08300703	112
0.17411032	74
0.41927478	14
0.31123218	18
0.46997991	12
0.16775873	52
0.19964385	40
0.22854373	32
0.30042779	20
0.51595825	164
0.46201226	18
0.090394601	244
0.41601735	12
0.21683064	30
0.35619378	20
0.17996579	64
0.2882812	20.456055
0.30508268	15.597656
0.31973413	22.492188
0.39894199	10.03125
0.42279023	13.109375
0.1465791	51.125
0.27574891	22.289062
0.46001595	38.203125
0.4177638	10.046875
0.50425327	13.75
0.22362706	27.015625
0.21544024	42.265625
0.23923533	37.578125
0.29935247	13.140625
0.27436417	30.15625
0.11832498	168.79688
0.22546326	42.90625
0.11860754	107.84375
0.16294944	49.90625
0.27918065	29.40625
0.19911684	58.71875
0.43500975	18.46875
0.36192882	17.125
0.38040119	18.59375
0.40593243	15.78125
0.28152063	12.1875
0.17306671	48.15625
0.31673262	22.125
0.21913794	49.75
0.3914299	10.03125
0.39365295	11.34375
0.20012031	22.875
0.55230623	293.9375
0.2162593	33.0625
0.19938038	62.625
0.21529306	26.1875
0.2464121	30
0.21279964	12.5625
0.085655496	201.25
0.34681809	17.0625
0.1077122	56.0625
0.21127208	64.125
0.18456887	91.8125
0.13119897	85.8125
0.22208421	27.5625
0.16794129	64.75
0.189261	10.3125
0.48412472	23.1875
0.14403319	80.75
0.37727085	15.875
0.35191891	22.75
0.083977312	198.625
0.21671315	33
0.18149233	41.75
0.15547524	64.25
0.10397083	160
0.25381655	20.875
0.21272138	20.625
0.51025504	20.875
0.45076162	17.125
0.085824862	196.75
0.31334671	21.5
0.37546653	10.5
0.22911851	24.625
0.22995475	32.5
0.2788808	12.125
0.27320296	24.5
0.34401494	12.875
0.075138599	136.875
0.22121382	37.75
0.29576051	31.625
0.40077332	11.5
0.28092954	31.25
0.1248845	77.75
0.38737944	18
0.2025187	15
0.21660592	31.125
0.23129679	70.625
0.1207547	226.25
0.25568187	17.875
0.40400565	11.75
0.21038534	59.75
0.41685879	12.125
0.56716061	21.875
0.10691985	68
0.33516943	15.875
0.35584179	18.375
0.079208061	263
0.23349133	11
0.1297719	75.75
0.15533489	68
0.31192759	11.75
0.19477619	49.5
0.36668128	10.25
0.29939529	12
0.16091387	47.75
0.34126851	11.5
0.099395737	274.75
0.078716524	196.5
0.094982356	157.25
0.27300981	34.25
0.25256392	24.75
0.17415451	49.75
0.29580754	33.25
0.10972144	117.25
0.26861927	32
0.45065972	10.5
0.32034054	17.25
0.10592806	110.5
0.20985308	24.25
0.27501613	23.25
0.3360742	17.5
0.23191869	33.75
0.38533938	11
0.1092977	90.5
0.09486945	102.25
0.36368954	12.75
0.23133335	29.5
0.3438288	10.75
0.20409775	38.25
0.39983237	17.25
0.25466788	11.5
0.20655859	25
0.21889322	62
0.091685593	159.25
0.11401048	119
0.22270703	31
0.27432048	33.5
0.18337893	24.75
0.11137161	84
0.34825477	17
0.25593305	49
0.40359107	31.75
0.37802657	18.75
0.21713018	30
0.42882699	10.25
0.19690949	44.25
0.29345322	28.75
0.32144675	15.75
0.11953461	99
0.34002182	12.75
0.13355446	80.5
0.22984882	24.75
0.22216117	37.5
0.16996965	59.25
0.11982037	100.25
0.26880407	33.25
0.40723392	11.25
0.12541765	149.5
0.16000322	60
0.36171427	13.75
0.23338629	40.75
0.44328532	11.5
0.38063592	12.5
0.20666383	47.5
0.18516122	51
0.34328842	22
0.35307911	11
0.27476633	29.5
0.13749531	43
0.26234141	34.5
0.13252157	113.5
0.16052619	11.5
0.1632358	34.5
0.24866858	26
0.2912339	51
0.36702812	14
0.25348341	49
0.43353629	20
0.36449513	17
0.12464753	124
0.14447591	57
0.30200103	18
0.32726696	13.5
0.1037278	115.5
0.46423891	10.5
0.11257903	211
0.21953209	33.5
0.18768203	91.5
0.27748331	14
0.155771	39.5
0.21015783	51
0.41815335	152
0.15013304	97
0.33145189	18.5
0.24172828	11
0.10788964	116.5
0.31094813	11
0.098457634	139.5
0.39826933	10.5
0.28008455	14
0.16156337	39
0.14714013	50.5
0.1502035	63
0.19946238	49
0.15988827	57
0.2872414	17.5
0.30962756	22
0.26098824	19
0.3391242	19.5
0.30265799	12.5
0.35274744	20.5
0.29348844	21
0.23425525	40
0.18033151	71
0.25462222	26.5
0.091682285	186.5
0.10030188	242.5
0.18725	44
0.093542807	134
0.278981	13
0.33034605	18.5
0.13750643	73.5
0.25119132	13
0.17424187	17.5
0.12876174	90.5
0.20344836	27
0.11730824	106.5
0.28581879	22
0.2342352	13
0.40325317	10.5
0.23940827	17.5
0.19158956	109
0.27800265	15
0.24987234	29.5
0.41283652	15.5
0.1121567	70.5
0.19149618	85.5
0.1799648	91
0.26775888	11.5
0.31975901	22
0.22588466	13.5
0.1378255	85.5
0.084674746	220
0.42596617	16
0.34186912	16
0.097935393	138.5
0.21766219	21.5
0.24053691	20.5
0.1933413	30
0.13136326	80.5
0.28237203	31
0.19454947	108.5
0.25131077	27.5
0.14891125	96
0.26712134	25.5
0.10289937	67
0.40068582	19
0.37858498	11
0.091692701	120
0.40127641	12.5
0.16012001	122.5
0.1557011	55
0.17754866	59.5
0.17619191	67.5
0.22749889	49
0.11352069	160.5
0.27082714	11.5
0.35534728	12
0.40185109	15
0.20999074	11
0.23465112	15
0.14680475	279
0.39184377	16
0.20615081	36
0.27767551	19
0.31651044	10.5
0.33376732	15.5
0.19872804	48.5
0.46379966	14.5
0.12247998	55
0.37195542	13.5
0.37197325	12.5
0.14570208	48.5
0.23997521	26.5
0.11386174	54.5
0.35382816	10.5
0.093049444	153
0.39928091	16.5
0.25165737	23
0.29723713	13
0.09236417	158.5
0.19927825	44.5
0.16468245	88
0.40733516	10.5
0.31880856	11
0.21425816	10.5
0.35575572	16.5
0.080993205	185
0.2096644	136
0.088892765	346
0.073993899	575.5
0.20598121	30
0.34396684	22.5
0.37041995	25.5
0.29801098	19
0.27532819	17.5
0.17306775	84.5
0.15439506	51.5
0.10527423	230
0.27698427	30
0.40809357	19
0.31923681	23.5
0.20098738	13
0.43762979	304.5
0.19991218	41.5
0.24692474	13
0.3281742	21
0.23570517	22
0.094941378	235.5
0.41237622	17
0.17822917	24
0.092432775	83
0.098506078	137.5
0.33854038	19.5
0.19860202	137.5
0.24251029	36.5
0.44364071	16.5
0.43295783	22
0.40086809	21
0.24431175	31
0.17847268	111
0.25963876	54.5
0.52103454	14.5
0.11395038	210
0.30933455	11.5
0.41659421	11
0.35788691	10.5
0.17045683	75.5
0.26912633	22
0.29773206	24.5
0.28628549	15.5
0.062355224	103.5
0.43331712	13
0.22354633	20
0.3604874	13.5
0.41745538	11
0.44678012	14.5
0.19985297	35
0.22550073	51
0.20110723	14
0.22251952	11
0.34023216	20
0.20874564	70
0.1104764	198
0.38624862	25
0.26761761	41
0.46933419	14
0.46743715	17
0.3149707	22
0.26964435	22
0.25283867	29
0.21768127	48
0.25290039	29
0.28782994	16
0.13977274	66
0.1762477	74
0.28358379	24
0.090094268	121
0.30781591	28
0.22080652	29
0.099022679	256
0.18991894	54
0.31476471	22
0.18035667	50
0.34653011	20
0.25545231	21
0.11162902	209
0.44285253	20
0.40841389	21
0.24679287	16
0.12552124	133
0.085107125	213
0.43469015	13
0.12044696	49
0.30493644	12
0.097363949	136
0.48530424	19
0.1220893	122
0.40692157	30
0.38868564	12
0.18828069	51
0.27118623	15
0.26155221	16
0.34933305	26
0.35280153	19
0.26837006	15
0.33867526	18
0.35335127	11
0.13181651	127
0.53865659	17
0.50700533	15
0.23110254	24
0.3326728	12
0.46440488	17
0.28089222	11
0.19595268	23
0.57920092	21
0.15125199	67
0.2955561	16
0.089484647	1310
0.29145357	18
0.20369191	38
0.10721348	811
0.30493709	37
0.26264888	22
0.33286339	23
0.15852065	28
0.26816985	13
0.29557553	23
0.26917538	25
0.26716349	19
0.38200113	12
0.41274899	27
0.21813542	36
0.20902023	16
0.28094083	21
0.35035008	12
0.2934401	22
0.26098946	11
0.15600114	92
0.19637699	60
0.12322523	234
0.20808515	50
0.15991732	60
0.098742306	232
0.34465709	30
0.13968381	43
0.28474364	22
0.10283388	174
0.1402707	97
0.40069309	16
0.24165326	79
0.13509749	88
0.36705491	23
0.22534105	47
0.22431399	21
0.14672899	102
0.12956089	166
0.21851188	36
0.21612282	21
0.11543711	54
0.3638812	11
0.21307434	46
0.22508284	36
0.46854821	15
0.23405153	11
0.3098374	17
0.24444821	24
0.22926985	26
0.1781324	52
0.19091484	12
0.18905514	52
0.11099981	171
0.34877896	18
0.30161819	20
0.26545182	34
0.091957577	169
0.24783118	43
0.36528811	13
0.20592536	44
0.23851968	15
0.22524334	50
0.0968128	126
0.26726505	29
0.28372398	24
0.26754421	23
0.13789386	91
0.19015285	50
0.26400554	14
0.24764095	20
0.15053064	50
0.52903008	15
0.40997326	18
0.32993847	11
0.2171748	41
0.12277847	125
0.25283623	20
0.3759945	12
0.35414681	11
0.37020826	19
0.35431781	11
0.29434738	12
0.31208289	35
0.39860618	22
0.36714777	12
0.19256888	34
0.36174431	16
0.24878702	29
0.33627027	13
0.30288851	19
0.13529159	80
0.322624	20
0.23405902	55
0.17616837	56
0.15889487	84
0.34379342	18
0.14343092	80
0.23750444	55
0.2557871	23
0.096418314	75
0.08747872	202
0.34004152	35
0.22527474	36
0.35122335	11
0.25686949	12
0.077462681	102
0.47503471	11
0.20411406	63
0.065496504	105
0.082305931	129
0.22161405	36
0.1334575	43
0.12172351	100
0.11776024	97
0.30019698	38
0.18881112	41
0.094326146	195
0.24584341	35
0.32551277	21
0.32444391	24
0.23670448	37
0.16253418	20
0.40379748	15
0.32033312	12
0.2777831	19
0.29557902	17
0.26599264	169
0.25026897	25
0.35482362	11
0.193581	46
0.1941196	44
0.32266948	22
0.23627485	32
0.29885724	26
0.23402345	48
0.3111954	12
0.22347996	11
0.48100725	26
0.35225949	26
0.17577446	37
0.097161934	269
0.43015251	11
0.17010254	29
0.21954378	14
0.26832655	22
0.29205081	13
0.21639271	29
0.090216935	127
0.35612783	13
0.34160495	22
0.21370669	27
0.17287001	33
0.24380694	54
0.14010879	63
0.076966092	306
0.2073011	37
0.15460417	108
0.21507132	16
0.3221367	40
0.20498833	76
0.076266855	210
0.23861468	56
0.35563144	18
0.2035712	14
0.30100176	13
0.15391205	186
0.35381311	13
0.17956945	35
0.14814954	78
0.12105316	105
0.38040534	20
0.20315005	43
0.11529665	56
0.087206446	144
0.42289171	16
0.18685474	47
0.17373876	44
0.27130589	14
0.27996174	25
0.13825896	93
0.26101083	18
0.057418838	257
0.20614398	30
0.14741372	37
0.31700867	28
0.12111162	104
0.3980253	21
0.3131735	18
0.071638994	231
0.17986852	61
0.43823794	29
0.31556606	18
0.38433972	17
0.11819296	65
0.2846556	18
0.16417778	46
0.36745065	12
0.21550801	31
0.19048552	71
0.4700014	12
0.15296836	245
0.17159981	44
0.33040154	16
0.25148174	38
0.17118633	55
0.26633051	11
0.2101472	39
0.13485752	95
0.31723502	16
0.5310359	1006
0.43724051	16
0.40034083	12
0.42014712	17
0.14022066	118
0.16359594	180
0.25651249	36
0.34857616	13
0.36040339	26
0.38399842	16
0.36880815	16
0.19960754	26
0.23287795	28
0.23963155	13
0.26186496	69
0.25827283	16
0.10332511	116
0.3240231	13
0.23040062	26
0.22121736	28
0.19470669	37
0.22690667	51
0.28121784	20
0.24919343	30
0.28112468	26
0.1484642	73
0.17333375	54
0.020344459	1609
0.3187758	11
0.25885892	36
0.19137008	29
0.24468425	29
0.25550058	13
0.16881298	64
0.32876903	30
0.23425506	26
0.11546919	99
0.28227299	11
0.19043426	139
0.14735255	51
0.13339676	146
0.21870466	36
0.14166048	113
0.19225281	43
0.11215407	550
0.17810224	49
0.26329204	27
0.17291664	29
0.4483366	18
0.28093195	41
0.25867456	255
0.21289861	32
0.31334341	20
0.36639175	27
0.43837824	19
0.15774608	42
0.12625556	62
0.20470297	25
0.2064503	24
0.33970985	16
0.27381968	18
0.083498396	197
0.15455455	36
0.32586154	25
0.28326899	13
0.1413617	36
0.36806366	39
0.26187336	16
0.11488479	148
0.20424759	36
0.19733156	24
0.30708385	12
0.49234197	13
0.33000579	21
0.27160791	15
0.23250532	25
0.17512989	44
0.31870311	11
0.25539547	29
0.35144523	15
0.3371062	12
0.17436104	80
0.16286707	152
0.44006816	34
0.11055888	53
0.34875792	27
0.40554747	11
0.34710166	12
0.085537091	107
0.37580252	16
0.39416063	21
0.32034534	31
0.17138168	87
0.24454623	26
0.38514629	20
0.32572517	23
0.29049125	18
0.29951131	34
0.20932253	35
0.084784091	161
0.13570547	127
0.45210752	18
0.22111516	65
0.33326235	14
0.33860487	30
0.090377994	189
0.2626842	22
0.2567558	14
0.29597491	393
0.30471227	12
0.47665673	14
0.11651792	37
0.14714952	67
0.3571699	14
0.33469081	19
0.17632259	33
0.39164597	12
0.079805553	143
0.35192955	15
0.31125689	11
0.24835356	12
0.31166333	16
0.38940585	17
0.25572875	35
0.19195615	46
0.093818188	126
0.28564072	24
0.27909583	20
0.1776052	72
0.16806507	134
0.11970435	106
0.4423461	12
0.1834119	36
0.49991375	14
0.20940332	40
0.35265666	22
0.11205041	68
0.32196063	24
0.20038947	48
0.31292033	14
0.42567134	14
0.39218757	12
0.17170486	112
0.083385855	438
0.39219546	22
0.20089725	110
0.25520077	24
0.19688872	32
0.20246401	32
0.25675955	34
0.08629486	52
0.21638559	48
0.2818076	18
0.31493264	90
0.1904448	90
0.15024225	130
0.073323868	246
0.10283717	380
0.13974515	58
0.24844694	22
0.19623514	44
0.097093895	74
0.23252581	26
0.10767322	144
0.29969808	16
0.079758085	64
0.16388392	80
0.19861767	30
0.3270905	30
0.16418473	34
0.30444098	14
0.29466587	36
0.30237204	12
0.16525264	26
0.43164495	12
0.31704736	18
0.066551656	264
0.17484426	48
0.26682636	16
0.1768111	36
0.43156663	14
0.1053265	96
0.30541569	34
0.18762314	30
0.31616035	12
0.19705456	40
0.33646503	44
0.1940169	52
0.46604583	22
0.38664991	14
0.31599379	312
0.24521329	32
0.38214812	26
0.1086368	184
0.1082039	60
0.33508959	46
0.1200786	622
0.27717143	12
0.11674452	92
0.23271029	20
0.17256501	52
0.40914467	12
0.35308591	24
0.14927691	36
0.34938911	20
0.40052322	22
0.35778865	26
0.26395315	22
0.31632492	14
0.20357716	34
0.45426252	12
0.16305916	34
0.43489999	68
0.39595741	14
0.23566975	30
0.27862364	40
0.28075522	14
0.43051159	20
0.21391515	54
0.27959758	14
0.40042055	36
0.23665354	22
0.26291999	16
0.08422868	142
0.44744104	12
0.13696282	124
0.25728199	48
0.24298619	22
0.38396737	18
0.31483629	12
0.25049493	36
0.12497308	154
0.21341112	64
0.28195637	20
0.24319485	30
0.18988231	62
0.33571273	26
0.3377901	24
0.31260991	14
0.12249565	28
0.19087271	88
0.35016027	28
0.15839197	68
0.35541967	18
0.084428325	80
0.10643489	134
0.36272705	18
0.37094685	16
0.31881288	20
0.3463735	22
0.47751001	20
0.091778398	206
0.44411567	12
0.50922418	18
0.3585231	22
0.31975502	16
0.31801397	24
0.33896121	14
0.20178497	90
0.2670885	36
0.17820762	108
0.41863078	16
0.11900323	120
0.31585005	34
0.30589837	30
0.20010044	42
0.21241663	78
0.3252942	38
0.29579842	12
0.37514859	12
0.26764721	12
0.28979057	22
0.39631084	16
0.4045313	22
0.23020835	12
0.14997472	60
0.19700731	14
0.11162069	48
0.10240087	80
0.16037665	142
0.15943964	22
0.25552043	26
0.088262208	706
0.11240556	72
0.20666717	14
0.31132013	12
0.32720372	12
0.29182309	12
0.2018511	12
0.18973196	56
0.13389303	154
0.057226505	200
0.12761052	790
0.26834071	40
0.32474318	22
0.089933418	462
0.3100698	30
0.24357241	26
0.24737315	28
0.25625503	14
0.25830761	16
0.059165243	174
0.22132991	216
0.25925541	26
0.26146999	24
0.21727589	26
0.42806461	12
0.17092544	84
0.30726847	20
0.15327851	116
0.30496004	24
0.41074267	16
0.29052043	24
0.32417285	22
0.24694642	24
0.20966138	78
0.44071504	26
0.11901556	80
0.33739233	24
0.1915426	106
0.39797956	16
0.22359134	36
0.13031644	44
0.23689336	34
0.22560532	50
0.058608264	222
0.37802449	18
0.25603178	16
0.31029591	22
0.28844884	12
0.11859125	78
0.35492256	14
0.19673182	52
0.35264707	20
0.26923475	98
0.22573048	70
0.085911877	168
0.23506336	30
0.37554264	12
0.11329757	330
0.35458279	18
0.10933963	124
0.13948649	80
0.09965308	330
0.45425817	20
0.29958242	18
0.33654985	12
0.35651705	22
0.10222752	128
0.33298755	22
0.22665013	26
0.2690796	34
0.13893086	104
0.3796961	12
0.32419837	12
0.16807026	64
0.13772251	36
0.28256196	22
0.49553782	50
0.32997435	16
0.29222199	28
0.10534406	122
0.13725439	82
0.51103723	12
0.084688373	156
0.35909003	14
0.47806391	154
0.11664017	52
0.33126724	20
0.10193636	112
0.37071049	24
0.30938154	60
0.20531169	30
0.30143285	24
0.18691051	48
0.3395035	16
0.24379596	12
0.11503725	106
0.081447527	118
0.3299478	12
0.16070244	54
0.29361284	28
0.070859134	66
0.30608952	20
0.28345665	12
0.32669789	22
0.25716782	22
0.32642117	24
0.31420985	16
0.32656512	14
0.20500097	34
0.2177458	42
0.42408463	12
0.12936547	88
0.27467591	20
0.29117623	26
0.43028525	12
0.080879629	116
0.30959719	22
0.25987875	32
0.1639825	94
0.29048675	12
0.30722359	14
0.40349957	14
0.37858129	28
0.2677713	18
0.1032313	158
0.2640962	28
0.13451809	192
0.30132958	20
0.30726105	12
0.10773597	128
0.29788369	30
0.37646845	122
0.17513424	44
0.30960101	12
0.22101733	26
0.30925873	18
0.2716741	28
0.1028437	712
0.33156389	38
0.2918081	18
0.14753725	100
0.15698797	42
0.26424754	24
0.09174595	646
0.27805296	50
0.34906602	14
0.18213136	58
0.41863093	20
0.51431429	172
0.31603947	26
0.29245758	24
0.34088576	18
0.31525466	22
0.20481278	62
0.27138966	20
0.31368232	24
0.22398339	20
0.12014859	290
0.23580997	42
0.22107305	24
0.32143804	20
0.436317	12
0.31264168	22
0.37420753	18
0.17203581	72
0.37265456	20
0.24242847	34
0.24770088	522
0.19796844	36
0.42233872	14
0.25930342	46
0.12911488	46
0.10844007	210
0.14933904	158
0.39241391	18
0.12580094	102
0.43080199	22
0.23735909	14
0.14329425	54
0.23271783	24
0.1818053	26
0.29919964	12
0.38395894	20
0.29940355	18
0.21256281	16
0.46345922	18
0.15552656	44
0.3421014	34
0.25990787	40
0.10062025	200
0.30378336	14
0.21268828	36
0.33173421	12
0.18338659	72
0.34155807	12
0.38572797	12
0.19362184	22
0.31676424	18
0.12895642	148
0.24371514	30
0.076504998	106
0.20736709	34
0.31887895	18
0.26325735	16
0.14078969	118
0.19914444	50
0.50632429	290
0.23035459	22
0.16942349	130
0.13714364	102
0.15153547	68
0.46929127	14
0.32598561	16
0.11037151	240
0.1310021	88
0.081779338	80
0.20507812	52
0.32627296	20
0.328679	18
0.11727227	126
0.37716705	28
0.37871751	16
0.28488231	36
0.14691742	76
0.34497973	20
0.37468162	14
0.22017361	56
0.32347861	18
0.14379144	270
0.45950392	18
0.41062531	20
0.23777804	36
0.12946491	80
0.24913527	12
0.3179799	20
0.34832302	14
0.24001268	24
0.40519074	12
0.28273663	12
0.094066717	380
0.11682084	116
0.12305265	90
0.15925057	48
0.16025826	34
0.2617099	28
0.24791627	20
0.15429215	82
0.37658525	14
0.26954454	14
0.41256061	16
0.43133786	18
0.28616756	20
0.21069069	40
0.2151635	32
0.26869494	20
0.34708735	24
0.30667007	36
0.2385067	24
[truncated: 10,987 more rows]
