# Supplementary material for: Comprehensive structural assignment of glycosaminoglycan oligo- and polysaccharides by protein nanopore
Source: Nat Commun. 2022 Aug 30;13:5113. doi: 10.1038/s41467-022-32800-4 (PMC9427770; doi:10.1038/s41467-022-32800-4)
Supplement: Supplementary file 5 — Source Data [file 41467_2022_32800_MOESM5_ESM.zip › Source Data/Main manuscript/Source Data files/Fig2/HP_dp4_6_10_16.txt]

TT0C_0mV	IB0C_0mV
16.086914	0.31174654
95.945312	0.14665771
37.189453	0.20688893
31.570312	0.27735406
173.49219	0.11849491
154.60938	0.11875077
483.875	0.10162555
141.75	0.12309573
155.75	0.11125104
61.96875	0.13171789
159.09375	0.08309786
177.03125	0.088203907
156.25	0.1434775
95.65625	0.13899441
86.5	0.073179461
14.75	0.48673308
139.125	0.10838319
82.90625	0.14375313
207.8125	0.096320666
12.46875	0.47621393
134.53125	0.11180291
76	0.16913749
11.4375	0.55310637
553.5	0.19524622
343.625	0.064192042
11.3125	0.51961136
52.3125	0.24367282
10.3125	0.4204542
579.75	0.28510934
45.9375	0.26222187
69.1875	0.19253656
11.75	0.43436512
1155.375	0.41889954
55.375	0.15979679
127.375	0.096350975
680.4375	0.29553062
177.4375	0.12209862
114.375	0.13549712
157.75	0.11021053
604	0.056034029
39.5	0.2844255
773.875	0.057332616
142.8125	0.11928324
67.4375	0.18439995
155.25	0.064682104
146.5625	0.11178935
46.75	0.21445312
135.6875	0.20311441
131.3125	0.15614338
96.125	0.14661787
366.125	0.52288312
10.125	0.42613098
153.5	0.21667886
407	0.087437004
12.125	0.36987254
12.75	0.46820065
11.875	0.43512452
19.75	0.38167238
16.375	0.39876977
17.375	0.46274289
19.875	0.28949553
134.625	0.12421139
22.375	0.45749944
136.875	0.11957587
309.5	0.087414347
2058.375	0.17730784
32.625	0.43891668
22	0.35458866
15	0.43140361
15.125	0.27450535
314.5	0.059858121
29.75	0.21469305
526.75	0.071489319
48.875	0.19733028
22.75	0.29064748
39.75	0.20721889
20.125	0.3284606
16.25	0.37262592
25.5	0.35335642
106.75	0.53577393
21.25	0.29647622
344.5	0.20713425
20.5	0.31778631
238.5	0.086514995
332.875	0.069429919
14.75	0.22086154
25	0.25671124
11.875	0.44005451
129.625	0.12110161
56.375	0.21504311
52	0.1869183
808.625	0.044992562
396.25	0.070756756
25.375	0.26388535
214.75	0.14688241
183	0.091642298
990.75	0.049735442
109.625	0.16949965
62.75	0.19169497
68.125	0.21914449
97	0.20278566
11.375	0.33528873
30.375	0.28812838
28.125	0.35957208
79.125	0.1558314
89.375	0.20844147
16.5	0.55466068
599.5	0.063819781
37.75	0.18779401
18.125	0.36168396
32.75	0.37406975
18.75	0.31773818
15	0.38922787
32	0.32234806
28.5	0.34514934
98.5	0.14604831
14	0.43911004
171.25	0.088489138
12.75	0.39882982
34.75	0.27317071
13.75	0.5319488
227.25	0.45689601
52.5	0.42429686
67.5	0.23735756
41.75	0.33335516
21.5	0.34808776
20.5	0.32367486
33	0.51986909
36.25	0.29414773
33	0.2348168
14.25	0.39176977
13	0.40061867
305.5	0.08893653
117.25	0.14253737
63.5	0.24206968
639.5	0.4451755
76.5	0.17801756
331	0.066524722
11.5	0.49148253
39.75	0.27349433
356	0.069330893
19.25	0.50607383
154.25	0.107494
472.75	0.33090475
69.25	0.1645024
19.75	0.34088778
13	0.24256112
23.5	0.29986155
19.25	0.33796284
301.25	0.092025578
52.25	0.15409419
26.5	0.29519579
101.5	0.12558658
59.75	0.15024565
28	0.28203261
271.25	0.083482131
127.25	0.10117846
141.47363	0.10143042
215.77734	0.06489367
45.859375	0.30103895
116.67188	0.070157491
20.242188	0.42258039
11.476562	0.40799248
69.59375	0.2207543
65.546875	0.1877436
128.99219	0.11536614
298.11719	0.10453524
42.90625	0.22226276
359.5625	0.075726561
10.546875	0.52626723
52.578125	0.14133488
631.25	0.53220201
51.546875	0.1359452
16.03125	0.38220081
61.96875	0.16978285
22.859375	0.23444654
13.25	0.23435564
109.5	0.094217643
329.15625	0.12613183
140	0.098627955
677.28125	0.42459592
10.84375	0.33014458
47.84375	0.19763483
19.125	0.34242415
121.625	0.15611127
114.9375	0.20380223
37.84375	0.29884467
173.59375	0.11823995
66.4375	0.15319614
11.65625	0.36800978
106	0.32286114
23.4375	0.27359238
20.5	0.32737368
498.1875	0.55094147
25.375	0.29471707
658.9375	0.48571691
141.5625	0.091749862
213.625	0.066269189
454.75	0.53848541
111.8125	0.141185
30.25	0.22927131
547.4375	0.083744429
262.0625	0.0823384
34.8125	0.30351537
84.875	0.15361829
376.25	0.53323549
212	0.10605013
104.4375	0.15142263
156.25	0.078477666
298.875	0.054768737
24.375	0.35741097
211.4375	0.064448111
253.375	0.53721964
13.5	0.38599455
22.125	0.32361114
14.25	0.44093204
169.3125	0.07245148
36.0625	0.14830078
12.6875	0.51679939
413.5	0.081727177
508	0.050345607
196	0.091534995
30.0625	0.17786528
199.5625	0.076365814
147.8125	0.1388883
13	0.40623218
30.5	0.20705643
15.25	0.49920115
19.625	0.28770319
63	0.19682591
435.5	0.34181058
48.4375	0.26045457
16.875	0.46904802
184	0.18369333
81.5	0.1502229
46.75	0.26426557
255.375	0.069692045
21.5	0.30469096
330.625	0.081840515
13.625	0.43085885
25.5	0.24102397
11.5	0.47345927
19.25	0.35549188
57.625	0.22434421
465.125	0.067292497
23.625	0.35904416
325.375	0.46645266
41.875	0.27882963
128.875	0.1383334
14.25	0.55360252
10.875	0.38422796
47.625	0.17682539
10.375	0.31803793
12.375	0.28052786
408.875	0.26649541
42.375	0.50867301
14	0.2283181
11.25	0.41560543
102.25	0.13019621
59	0.16268098
10.125	0.33036551
67.125	0.25288394
107	0.11992433
135.625	0.13640267
1259.875	0.55303222
331.75	0.064451963
22.25	0.41464096
140.75	0.097110219
73.5	0.14943737
106.75	0.086337686
62.125	0.21372004
25.25	0.25679183
31	0.326913
162.75	0.079546265
341.375	0.068221852
22.625	0.43567199
142.875	0.084810108
169.75	0.10432867
912.25	0.43801436
49.75	0.22161409
125.25	0.44241101
82.875	0.10013945
16.125	0.33657044
47.5	0.18768139
44.875	0.2258942
353.375	0.083176792
16.75	0.38340205
60.75	0.21505329
136.5	0.14317274
11.5	0.43525741
74.375	0.1495392
107.875	0.16328058
362.125	0.06288866
23.125	0.40015703
17.5	0.38141045
749.5	0.049532086
54.375	0.22249107
29.875	0.29160461
18.125	0.35700846
47.125	0.21186428
227.125	0.097681694
11.125	0.38303363
31.5	0.28091997
436.5	0.096842498
17.875	0.31849623
36	0.24470457
213.75	0.065779932
14.875	0.44103557
19.875	0.44676402
25.625	0.27064508
259	0.075063206
13	0.38913262
22.75	0.32742241
30	0.39819574
158.25	0.094156437
58	0.18755974
15.25	0.42100331
49.25	0.19229877
255.5	0.18423612
40.25	0.12802905
14	0.29514092
18.25	0.40173355
28.25	0.24061829
26.5	0.37889212
327.75	0.071815751
50.25	0.1278906
11	0.34859514
76.75	0.13609296
167.25	0.10465448
10.75	0.30241808
17.25	0.50093162
20.5	0.25398773
116	0.13079888
354.75	0.078403361
22.75	0.4030295
16.75	0.49642345
24.75	0.25045848
434.25	0.081698477
11.75	0.25234839
607.5	0.39639923
138.5	0.10242383
19	0.41768909
1134.75	0.04373594
11.5	0.27772874
24.25	0.31806493
27	0.281762
258.5	0.090921327
81	0.12092376
106.75	0.10116652
11.25	0.40134695
50.25	0.20473972
17.5	0.43510842
24.25	0.30332026
13.75	0.37533605
23.75	0.28521162
66.25	0.090426937
21.75	0.34352955
31.25	0.26791152
87.5	0.1558919
14.75	0.4577933
19.75	0.39692247
13.25	0.29362416
11.25	0.3087692
108	0.092134997
82.25	0.21825245
16.75	0.33482924
12.25	0.3663967
15.5	0.46813902
13.75	0.39913839
24	0.26191762
34	0.22337057
89	0.14040986
140.25	0.21384399
97.5	0.079660416
32	0.22597174
131.5	0.14732577
437.5	0.22684003
525.25	0.054003954
62.75	0.17368913
74.5	0.21474369
20	0.4293021
146.25	0.10359156
491	0.051260583
33.5	0.31293669
21.5	0.29227629
12.5	0.36734435
50.75	0.20698012
51.75	0.47452745
17.5	0.4588545
297.5	0.059467375
439.25	0.082685135
62	0.22080223
18	0.32499692
101.5	0.08664345
16.75	0.36163208
1049.5	0.20080447
45.75	0.17306435
669.75	0.50837809
18.25	0.44647509
119.5	0.10466956
19.25	0.3565436
75.25	0.12175024
52.5	0.11524414
299.25	0.33548495
188.5	0.084954873
101	0.10788527
18.5	0.40430814
181.25	0.096617803
37	0.23315266
81.25	0.14805856
18.5	0.29305077
196.5	0.13391362
49.5	0.13552691
1834.75	0.19101653
320.5	0.070324421
84.5	0.15449122
294	0.091859892
35.75	0.27718374
106.5	0.13899961
19.75	0.46287087
109.5	0.10527563
11.75	0.41220352
36.5	0.33513126
389.25	0.16392228
55.75	0.25575584
130.5	0.11299968
13	0.38012111
69.5	0.25746787
80	0.15304871
126	0.13098352
36	0.21250832
73	0.20917383
54	0.18674566
659.5	0.04765309
27.5	0.16990554
10.5	0.36152443
83.5	0.13001244
49	0.30905244
46	0.16189733
107.5	0.14030103
114	0.10442092
402.5	0.4151946
38	0.12972753
97	0.11632999
64	0.16438617
594	0.067998357
274	0.074557625
166	0.10942493
48.5	0.27680448
11.5	0.44625556
140	0.10610362
131	0.13186389
211	0.09864451
92	0.11499944
69.5	0.151207
121.5	0.21373548
22	0.41188008
114	0.12057307
71.5	0.11131212
46	0.22451766
267.5	0.07376492
251	0.40125522
299	0.088192068
95.5	0.13712685
97	0.11994762
95.5	0.079779617
156	0.10249192
66.5	0.13568403
241.5	0.08658962
64.5	0.16004157
46.5	0.26847199
40	0.19471474
149.5	0.090160772
133.5	0.14895168
306.5	0.054016218
203.5	0.45739993
10.5	0.35483173
16	0.44466677
148.5	0.55573237
399	0.07995601
31.5	0.19723958
65	0.19971868
33	0.18211898
39	0.17442881
1543.5	0.050796594
110.5	0.11772995
263.5	0.086387716
251	0.096502051
244.5	0.076883703
170	0.14251976
13	0.45529675
14.5	0.50478548
105	0.12215489
26.5	0.34107831
82.5	0.18821345
12	0.31903237
110.5	0.25807059
394	0.053389929
916	0.38961592
370	0.084314853
15	0.42198884
62.5	0.20711885
190	0.16439265
289.5	0.10479329
13	0.33457655
16	0.47281685
592.5	0.05364788
22	0.33096284
21.5	0.31836003
12	0.41777202
302	0.091687471
18.5	0.26555365
193	0.11044154
831	0.52835137
15.5	0.42233625
89.5	0.13399589
151	0.11184402
11.5	0.46471304
26.5	0.11786177
657.5	0.056921277
116	0.21331027
11	0.44655433
13	0.50303972
25.5	0.372881
13.5	0.42277089
15	0.42174774
34	0.2949937
137	0.10175721
39.5	0.14850488
14.5	0.54789311
110	0.1111641
15	0.32683727
12	0.32986832
215	0.099729635
258	0.4965837
12	0.45470703
11.5	0.39173535
33.5	0.35337886
23.5	0.24822889
52.5	0.16915239
20.5	0.35425961
23	0.3694728
65.5	0.14590853
13	0.39749345
392	0.092060655
32.5	0.18710707
36.5	0.25405845
170.5	0.074045874
11.5	0.33726332
136.5	0.1210836
55.5	0.18163592
10.5	0.45286971
84.5	0.11350805
704.5	0.47844523
91	0.21123627
326.5	0.32939339
181.5	0.1673567
2114.5	0.078073405
35.5	0.18739629
270	0.47379029
314.5	0.069470339
231	0.12522654
310.5	0.12206814
889	0.50317693
34.5	0.23056617
66.5	0.11278212
13	0.43847355
13	0.35626176
49.5	0.21922217
11.5	0.27754015
12.5	0.30684367
32	0.16528147
29	0.22376584
32.5	0.33035108
120.5	0.12192224
26	0.28481367
74.5	0.17391443
30	0.1882029
15	0.51628047
11.5	0.42984715
463.5	0.091036171
29	0.28702593
10.5	0.42332834
23	0.332293
137.5	0.15292951
669	0.56075984
25.5	0.23144226
27	0.30222988
16.5	0.43728128
294	0.161745
19.5	0.24773237
115	0.12090181
12.5	0.42907354
38.5	0.25172409
220	0.51561821
11.5	0.29115877
121	0.13599905
226	0.069018938
106	0.43677476
153	0.55189109
46	0.27404591
21.5	0.42511797
80	0.12797432
91	0.10415425
64.5	0.21130806
226	0.17748961
26.5	0.28129929
19	0.50713569
67.5	0.16549629
68	0.090033047
27	0.28905132
26.5	0.27523819
1141.5	0.4538562
42.5	0.14493127
28	0.28220055
104	0.17036821
101	0.10666159
33.5	0.26186669
70.5	0.14874627
18.5	0.33372518
168.5	0.052333806
26	0.33336592
16.5	0.37508836
54.5	0.15348557
172	0.17142996
399	0.18626568
412.5	0.059781905
19.5	0.38238442
16	0.49090099
117.5	0.099257551
67.5	0.15558079
141.5	0.095907547
10.5	0.41295379
226.5	0.12095709
29.5	0.31478423
114.5	0.18771939
10.5	0.49778497
24.5	0.31135383
35.5	0.21193345
214.5	0.073060378
22.5	0.24649577
130	0.097985327
110	0.068922803
93.5	0.12844203
106.5	0.090072177
70.5	0.18670331
300.5	0.079108238
22	0.35380885
151.5	0.102421
14	0.39278695
60.5	0.15246244
123	0.099481627
229.5	0.068702914
24	0.40323988
291	0.086068839
28.5	0.38678068
34	0.25894421
349	0.11436961
132.5	0.15351909
46.5	0.13612995
149.5	0.062761262
163	0.10443378
11.5	0.4215712
46.5	0.14499068
296.5	0.10129987
10.5	0.44086286
14.5	0.34576923
58.5	0.26790673
12.5	0.46797249
12	0.39189175
173.5	0.1083838
22.5	0.38795662
111.5	0.12107914
12	0.40938392
200.5	0.058990564
28.5	0.36278477
16	0.29008043
20.5	0.49039808
124	0.24696857
80	0.15790626
16	0.31280184
13	0.35321584
16	0.38985062
19	0.41934267
470	0.058005758
28	0.29323256
13	0.51786202
129	0.08907339
19	0.29079273
18	0.38956958
1527	0.043814305
54	0.17196119
18	0.39437887
128	0.11392161
46	0.1973395
43	0.18825968
829	0.2235665
21	0.2808567
441	0.35985422
100	0.23293123
49	0.2460338
70	0.11384638
76	0.099306524
186	0.083709255
115	0.14121963
113	0.11972223
16	0.36044919
20	0.21593188
28	0.31276318
17	0.42370275
17	0.41162884
334	0.068323463
24	0.37807068
77	0.13165037
24	0.26312312
57	0.12890756
295	0.36602443
41	0.31362924
202	0.23827559
12	0.43447357
23	0.23680203
1420	0.31312931
37	0.39028576
3324	0.055736978
54	0.2107413
1216	0.044119537
19	0.40450153
71	0.14831996
23	0.45018426
133	0.10562009
12	0.20673355
217	0.063609831
41	0.2287858
603	0.046845842
166	0.097861387
11	0.37261981
24	0.2796973
38	0.26158318
170	0.078031003
47	0.18860272
20	0.46314636
16	0.37441486
20	0.2349086
12	0.40228993
197	0.071622729
57	0.19605704
41	0.27902773
35	0.18914734
259	0.16255018
1050	0.24880971
72	0.12969917
14	0.54561722
801	0.08127144
17	0.47062418
198	0.10189921
86	0.071630068
268	0.063009143
712	0.075102217
230	0.068492845
14	0.3905665
330	0.072058536
11	0.43555564
358	0.071472056
257	0.076907977
20	0.35997823
97	0.10781372
27	0.34180239
85	0.25528672
24	0.2679022
1794	0.44033974
14	0.26161432
14	0.42188746
11	0.34923744
108	0.12842309
734	0.13859463
29	0.29798096
388	0.067949235
12	0.34045029
44	0.30639651
201	0.10505428
32	0.28713951
18	0.50722837
103	0.10868902
32	0.27860293
53	0.16509372
140	0.093954436
58	0.16315696
69	0.22772028
70	0.15703242
20	0.4370749
167	0.29401517
94	0.098965615
20	0.3564865
11	0.46673068
395	0.062860303
113	0.11236982
1044	0.45752016
25	0.24757612
13	0.43561527
217	0.064539023
56	0.17573296
89	0.10862231
43	0.2000861
25	0.28155765
22	0.33012471
69	0.27957678
32	0.15636341
148	0.12827522
18	0.54922384
21	0.28788316
239	0.076117896
224	0.11545182
54	0.23572907
511	0.2599121
369	0.095340781
87	0.14067358
27	0.24754588
19	0.50893003
73	0.14187668
18	0.45947903
807	0.39172933
130	0.1735867
206	0.082400411
203	0.10482499
159	0.070873931
13	0.42676237
77	0.10153629
13	0.53010792
160	0.17398894
43	0.19672622
16	0.4453719
12	0.39860106
88	0.13686217
35	0.28894982
21	0.42334509
94	0.14499439
143	0.49772602
550	0.059703909
98	0.1367839
166	0.094855107
120	0.088556185
247	0.24175067
11	0.36344525
84	0.14357388
208	0.12834822
19	0.3284612
4617	0.048328422
372	0.050934955
78	0.12283395
137	0.13205917
105	0.16432385
161	0.10627966
650	0.050564587
43	0.37349224
14	0.26116535
12.07373	0.38977051
190.09277	0.072996631
341.23438	0.069442049
172.58984	0.098374106
70.007812	0.20157984
104.67188	0.09341494
10.34375	0.46625289
27.320312	0.35126758
546.42188	0.41070086
190.82812	0.074118599
164.07812	0.081650466
248.21875	0.084841669
4752.625	0.063048728
34.875	0.25142989
124.3125	0.16671093
50.78125	0.21774676
84.25	0.10634412
18.03125	0.34815213
96.03125	0.13668229
407.96875	0.059951905
10.125	0.53711122
26.1875	0.25730056
12.34375	0.26990578
210.875	0.10916413
753.84375	0.046501432
10.75	0.47467622
387.84375	0.071896181
178.28125	0.083727129
12.3125	0.42391869
143.125	0.090536341
23.40625	0.38315728
530.9375	0.084133409
191.8125	0.082789034
226.8125	0.11816893
408.125	0.076192454
81.4375	0.1033426
18.3125	0.27295092
109.3125	0.084432967
12.125	0.36101452
10.9375	0.31041208
19.6875	0.40587422
220.625	0.13243414
15.375	0.28091758
73	0.49265763
124.4375	0.093360335
142.625	0.090497762
13.8125	0.40356582
28.6875	0.27403966
192.75	0.094273277
11.5	0.39139596
12.1875	0.30814803
198.125	0.19476493
10.5	0.43598267
30.3125	0.29207435
22.6875	0.27576002
123.375	0.13223392
49.9375	0.13720724
51.5	0.20621754
350.25	0.073600657
14.4375	0.3328971
23.6875	0.31006885
196.3125	0.075183265
77.3125	0.18935116
301.75	0.10358212
19.25	0.35478038
25	0.28427455
27	0.33397856
141	0.098056026
121.25	0.13867165
49.25	0.14373621
11.25	0.40830061
282.75	0.099360056
54	0.22718976
174.5	0.089520909
26.625	0.28088504
12.75	0.32851055
127.125	0.30381209
55.5	0.20966083
332.25	0.063423946
122.25	0.11199103
47.75	0.17911996
10.75	0.29075831
21	0.47082138
16.25	0.39309648
334.75	0.070704907
159.75	0.11427427
135	0.14366518
48.375	0.27479249
147.75	0.094418325
124	0.12530762
548.25	0.09372256
65.375	0.1890188
24.875	0.3407886
60.625	0.16664192
994.5	0.5112673
110.625	0.085982725
31.75	0.19756109
22.75	0.36445048
42.5	0.1917661
36.5	0.207573
358.5	0.063534886
315	0.075911716
484.875	0.0730628
56.375	0.22663206
11.75	0.46668887
332.25	0.087376773
26.125	0.27562916
77.875	0.17159098
82	0.20238447
329	0.071454473
115	0.13365689
57.375	0.14376473
112.375	0.11028937
164	0.10655305
17.75	0.54321218
42.375	0.18120883
10.5	0.38079721
14.5	0.29732329
33.5	0.23982294
18.25	0.29957435
28.625	0.25801161
14.25	0.35674366
416.5	0.062618151
153.875	0.083098881
31.375	0.31202298
93.875	0.12630716
27.875	0.1997875
293	0.074669212
163.625	0.1085286
45.375	0.14920647
268.25	0.078553349
350.875	0.085891865
37.25	0.19944642
37.875	0.2154403
15.25	0.35080409
12	0.40804699
10.375	0.43283111
390.625	0.14113113
32.75	0.27134529
103.75	0.11968165
61.5	0.21714178
58.75	0.14055534
93.75	0.13832183
71.25	0.17628302
29.75	0.19507349
130.25	0.098640591
49.5	0.11380473
44	0.17076668
102.5	0.13955265
767.75	0.053430013
57	0.15780619
108.75	0.09297099
44.25	0.10010773
22.25	0.28173056
251.5	0.5583607
18	0.35341823
13.5	0.41434216
18.5	0.30799085
19.5	0.37267715
40	0.18168685
975	0.44329807
559	0.057475552
41	0.21194841
16.75	0.54468185
25.25	0.32785061
107	0.52456009
27.75	0.29803193
353.75	0.093138717
16.75	0.31549722
95.5	0.11779628
233	0.079316668
152.75	0.098738305
141.75	0.10618979
156.75	0.14094688
18.5	0.40064839
70	0.12968926
29.75	0.15759994
83.25	0.16307744
24	0.43548384
10.5	0.42481226
20.5	0.32533932
47.75	0.17649324
215.25	0.10497352
42.75	0.25328958
261	0.074111998
96.5	0.13484465
26	0.26454404
453.75	0.10247609
76.5	0.23007773
49.75	0.20522344
12976	0.055377956
71.25	0.2474032
19.5	0.29913005
34.25	0.23174745
156	0.10252286
49.75	0.13413239
349.75	0.074811988
83.5	0.20014443
26.25	0.36287156
26.25	0.2140895
27	0.26604208
62.25	0.19390841
983	0.47299752
124	0.097761728
350	0.067600712
10.5	0.48875043
359.75	0.054309182
54.75	0.27615777
90.5	0.14915504
61	0.28447554
17.25	0.33123705
331.5	0.078228824
12	0.47603807
11.5	0.46793249
140.75	0.089814946
60.25	0.16660213
28.75	0.2609801
42.75	0.2270571
13	0.44083625
11.75	0.31520042
174.25	0.10650663
119	0.080088161
15.25	0.39996719
18.75	0.34011179
160.25	0.10951779
68.25	0.1091179
12.25	0.19021662
583	0.061483312
884.5	0.17043646
58.75	0.12185431
124.5	0.1061554
200.5	0.079069391
22.25	0.34908891
84.25	0.11885821
14	0.21204728
13.5	0.22812642
42.5	0.21453962
82.25	0.10523006
22	0.26718545
25.25	0.28433323
32.5	0.20644942
339.5	0.077306956
131	0.11005995
1215	0.28592601
71.75	0.17888306
16	0.5523507
66.25	0.12493415
969.25	0.059831697
427.5	0.5427202
21.25	0.36509904
26.5	0.35340276
36	0.23482223
91	0.072841242
91.5	0.087821439
12.5	0.35585007
17	0.37603751
207.5	0.096927933
346	0.54581773
12	0.40597087
16.5	0.53946173
203	0.078017518
372.5	0.54952908
64.5	0.20292372
60	0.11682415
30.5	0.26621315
26.5	0.2715784
14	0.3539657
14	0.51248622
297.5	0.061307084
35	0.30696717
11.5	0.42796987
522	0.34306312
225	0.083356947
18	0.35686353
63	0.1842161
54	0.20562316
13.5	0.23611049
60	0.15924287
25.5	0.21497953
10.5	0.37499171
29.5	0.29940078
429	0.061796043
37	0.33708221
839	0.095582753
243	0.24255328
26	0.34312052
54	0.18529272
251.5	0.064746864
10.5	0.41904297
19	0.3097499
16	0.34635803
35	0.28001893
118	0.11652267
12	0.18299764
101.5	0.087924674
42.5	0.26956972
17	0.36936793
172	0.069582216
12.5	0.32554913
42	0.1911692
52	0.1907405
146	0.073658064
82.5	0.1182292
26.5	0.28883216
142.5	0.11527288
11.5	0.41742972
15	0.32761249
15.5	0.47401583
27	0.25928396
20	0.29652873
36	0.25844643
148.5	0.112096
195.5	0.087710604
429	0.06864123
12.5	0.42392671
203.5	0.065061539
25.5	0.2910268
27.5	0.26404852
142	0.13678914
75	0.14921173
106	0.1880255
190	0.099902697
13.5	0.37486368
21.5	0.3310042
687.5	0.052795801
17.5	0.34549901
17	0.50724089
63.5	0.1695008
21	0.32155573
18.5	0.25470868
107.5	0.096903294
12	0.37542769
327	0.068722986
10.5	0.26864117
4120.5	0.03777726
138	0.090159141
27	0.2153587
13.5	0.32850742
21	0.32559109
48	0.1902767
37.5	0.30488995
16	0.27096996
16.5	0.25907823
451	0.049185783
156	0.098305225
171.5	0.10827137
111	0.10968246
189	0.085347928
19.5	0.40812427
58	0.15400599
482.5	0.089140676
21	0.27808917
64.5	0.17616189
100.5	0.10704917
106.5	0.12596692
159.5	0.072503693
35	0.21118082
16	0.30539027
34.5	0.19945179
24	0.29871422
150.5	0.10316808
57.5	0.13312876
26	0.28114119
61.5	0.22267
456.5	0.054497577
68	0.15278959
63	0.17203422
41	0.13994712
14.5	0.46653432
171	0.099766858
11	0.39871061
54	0.12893832
142	0.13024788
142	0.17002288
71.5	0.14444101
250	0.088895544
116	0.11738068
14	0.43682355
14.5	0.35552284
118.5	0.10881211
201.5	0.073678747
34.5	0.36144757
15	0.3842127
13.5	0.3933388
26	0.25868091
320	0.31834635
196	0.11116156
461.5	0.4678545
21	0.30136901
79	0.16927579
70.5	0.11569475
22.5	0.25383121
25.5	0.31407747
16.5	0.40640521
93.5	0.15072681
31	0.1654676
21	0.26298103
45	0.2510457
16	0.32351223
13	0.3363651
21.5	0.26337585
13	0.38363516
98	0.090124436
68	0.15311398
104.5	0.12819238
69.5	0.15934691
134	0.14141206
22	0.41008949
306	0.12476277
15	0.47205317
181	0.08772359
42.5	0.23446222
35	0.36577228
33	0.23106582
165	0.080057167
23	0.30936134
14	0.50846726
21	0.26987067
22	0.31654125
46.5	0.18300745
15	0.40055072
10.5	0.35791311
54	0.1622494
11	0.37352648
22	0.30377468
29	0.21523893
63.5	0.1752408
91.5	0.235842
108.5	0.11332023
306	0.16982536
62.5	0.16945198
1008	0.046787534
19.5	0.39113775
14	0.29826611
189.5	0.098148234
25	0.2990551
19	0.38842511
116	0.10505436
141	0.10332727
18	0.22499718
18.5	0.33782256
43	0.18907136
78.5	0.14929439
17.5	0.31583536
217	0.45619631
30	0.21231188
517.5	0.18594821
145	0.11662617
26.5	0.23340607
489	0.049860615
138.5	0.068362102
14	0.45522821
136.5	0.32677075
85.5	0.12641296
735.5	0.060984328
316	0.13652648
187.5	0.10476816
26.5	0.22479329
42	0.24061492
537	0.065150261
150	0.15700223
16	0.55634069
186.5	0.11708939
319.5	0.051749688
18.5	0.38108188
25.5	0.23124562
163.5	0.12620248
59	0.23809895
62	0.13069077
195.5	0.18970554
11.5	0.39451411
1179.5	0.30287293
78	0.11195886
13	0.41353628
47.5	0.20188622
197	0.10750504
123.5	0.10801596
14.5	0.33470744
18.5	0.31749743
82	0.22025014
139.5	0.14958774
134.5	0.087708652
12.5	0.36303794
22.5	0.42060593
16	0.28934622
32	0.23429056
116.5	0.13737983
232	0.096148811
65.5	0.20054743
11	0.42627287
211	0.13278952
120	0.12972306
118	0.072172008
185	0.077100538
45.5	0.15138806
129	0.20121863
12	0.50695312
54.5	0.16667217
160.5	0.11976427
251.5	0.068500228
66	0.17843038
145	0.065604433
4490	0.068356313
76.5	0.072600402
23.5	0.39294347
18	0.27340192
131	0.10936546
88.5	0.099773906
12	0.24416836
82	0.16528906
840	0.044371936
13	0.39909205
179.5	0.51730639
106.5	0.16377378
53.5	0.25220543
16	0.20313983
53.5	0.18949671
147	0.077566162
22	0.31826952
11	0.42248809
22	0.36750221
11	0.44067016
197	0.097796902
13.5	0.41403648
127.5	0.09538158
30	0.33086818
14	0.27785134
51	0.18473318
351	0.48433101
232	0.10867141
50	0.24730213
23	0.32359543
12	0.49707642
11	0.52698779
124	0.11912961
23	0.28857532
313	0.38630471
113	0.10356888
17	0.37149322
34	0.27941659
28	0.18666357
11	0.45199233
41	0.14416601
51	0.15683067
17	0.38653326
115	0.094942048
134	0.12873597
79	0.175568
181	0.16671729
11	0.3725974
124	0.1022372
146	0.07643342
78	0.14152829
12	0.30664226
114	0.12039151
124	0.099134214
866	0.087724246
12	0.26417378
35	0.36412701
12	0.43420315
23	0.16305336
27	0.21833442
15	0.46008179
64	0.15120046
155	0.10447776
161	0.13126299
26	0.31492168
15	0.22278585
334	0.07940381
12	0.40736571
14	0.29380345
16	0.42948475
130	0.081637353
83	0.17782718
41	0.17376943
12	0.36856136
59	0.23044744
24	0.36066976
11	0.39197502
288	0.071008362
383	0.055119529
131	0.14871781
11	0.2745536
50	0.17507747
11	0.44906327
21	0.37631103
103	0.14482908
133	0.087520339
196	0.098797455
164	0.10371003
17	0.33318084
20	0.25991926
174	0.14525248
45	0.18105581
111	0.12092177
15	0.53760141
31	0.21373938
18	0.4552156
28	0.19509521
421	0.08509364
107	0.096666671
18	0.27929792
75	0.19152698
126	0.081453018
13	0.44700721
11	0.274863
297	0.098881997
131	0.10145249
23	0.29714912
101	0.18026009
163	0.27298775
12	0.41998401
35	0.22143503
128	0.51377982
138	0.10066233
120	0.075809255
20	0.23682538
33	0.19617867
28	0.25416529
11	0.41560233
57	0.25236419
30	0.17099397
13	0.38859698
215	0.076208264
168	0.18386784
246	0.079259023
47	0.16437511
28	0.22412683
12	0.36060727
52	0.15204653
118	0.090960123
12	0.34788695
19	0.36313465
80	0.1078936
55	0.1840563
223	0.11537035
14	0.36256611
14	0.30668205
11	0.34570056
24	0.37330085
29	0.15604995
142	0.16006908
23	0.29734951
21	0.34304303
13	0.34220323
29	0.33713907
76	0.1504554
204	0.078785703
14	0.40098438
320	0.05550823
12	0.41723028
65	0.27724168
156	0.10328811
25	0.17708379
71	0.1156597
310	0.076825641
64	0.20118959
547	0.069023862
11	0.4350495
921	0.056073047
63	0.24757151
216	0.086725116
11	0.38380638
1612	0.046726767
77	0.18573911
321	0.061464094
170	0.10340013
17	0.47683498
85	0.16144267
30	0.15507527
63	0.23303021
1226	0.043444842
43	0.1501219
26	0.31592834
793	0.06065584
29	0.2976425
117	0.082305811
17	0.43789345
201	0.058265429
24	0.2992219
44	0.13162263
30	0.2807481
168	0.11053503
109	0.15264669
54	0.18242447
117	0.10077359
83	0.13926344
56	0.22609305
29	0.20209523
41	0.11575371
175	0.077049591
26	0.24419832
42	0.19303043
145	0.14237644
29	0.18203089
168	0.084608793
36	0.31910336
19	0.33336213
120	0.11080887
27	0.29219121
64	0.17678435
155	0.11923723
86	0.18766908
91	0.16535872
18	0.31524131
14	0.25516471
197	0.37781474
14	0.24363564
29	0.26237047
44	0.2018059
15	0.40221864
275	0.068045393
12	0.4254649
314	0.090840071
24	0.33615154
65	0.11294959
78	0.11660311
51	0.2119026
338	0.070715286
42	0.10222878
13	0.29073611
186	0.071481481
550	0.058586814
733	0.053067923
453	0.12322523
103	0.11159911
105	0.097325303
479	0.054651119
132	0.095509008
178	0.17600811
54	0.10027158
14	0.41963789
68	0.13089626
12	0.34432462
14	0.27799159
539	0.45218289
18	0.3488656
182	0.078229181
405	0.08839798
52	0.14166072
312	0.090137564
639	0.042297177
129	0.12214712
144	0.09816958
27	0.19641522
392	0.072133817
53	0.16445649
21	0.31431738
154	0.078472368
91	0.14482081
13	0.30970082
14	0.30779243
51	0.17860919
48	0.14792985
706	0.071902715
200	0.087199993
26	0.31521365
11	0.40923482
42	0.23539774
94	0.20529325
49	0.1717532
721	0.060351424
21	0.39187285
17	0.5598554
12	0.39555946
19	0.43800178
39	0.16108847
13	0.38560906
29	0.19120747
38	0.22328129
20	0.2873913
11	0.43866083
16	0.36566645
19	0.3457641
14	0.39132783
627	0.056540173
158	0.13832115
20	0.34152409
224	0.11995777
233	0.10634324
181	0.097560167
74	0.21865734
449	0.056915693
264	0.1001101
25	0.25531048
165	0.11352533
12	0.31290573
73	0.14973046
48	0.11591997
40	0.27951732
20	0.50082994
152	0.08424966
99	0.21557923
11	0.48321265
215	0.071826197
22	0.30853263
196	0.084947452
11	0.38194412
138	0.11813514
20	0.28184551
119	0.21096916
24	0.2984345
30	0.297609
130	0.11243588
128	0.14865856
14	0.30223674
193	0.10277321
34	0.21149139
14	0.35155281
13	0.3643924
33	0.19949846
245	0.060082279
163	0.093951754
890	0.05414791
209	0.093510307
14	0.21643955
201	0.070216715
94	0.20298563
323	0.065910779
262	0.087293029
91	0.18375969
41	0.178526
15	0.4002271
16	0.37601042
34	0.2620905
11	0.4179478
39	0.23328459
16	0.21809997
15	0.28134274
28	0.22183166
14	0.30348799
496	0.060977593
13	0.38516173
3199	0.09352883
13	0.39507276
64	0.12562492
94	0.19652653
49	0.16704062
97	0.07537321
19	0.29533044
311	0.063588463
227	0.074236669
12	0.43677896
67	0.15081412
53	0.15796937
92	0.1302004
42	0.23970117
194	0.10809703
229	0.11927966
12	0.33388755
144	0.093316779
194	0.099370934
211	0.086158812
440	0.11709502
77	0.16429527
53	0.22542135
1098	0.40960768
183	0.097190015
402	0.52241385
13	0.35796404
63	0.15115425
16	0.32013229
434	0.077956915
103	0.10291187
32	0.41151375
168	0.14467387
323	0.075841352
94	0.14413756
12	0.48163533
690	0.045062754
113	0.12790094
175	0.070052765
22	0.29018554
97	0.15697362
15	0.47945338
399	0.069431722
32.863281	0.27283669
706.30859	0.36167717
158.3125	0.09612979
75.152344	0.097830892
31.742188	0.23387252
158.4375	0.14870712
11.460938	0.42386243
92.71875	0.14233676
113.32812	0.097086757
41.71875	0.1771449
58.546875	0.37022012
87.796875	0.16163364
21420.125	0.48149377
28.78125	0.19732805
1177.2812	0.12192612
21.28125	0.29572874
11.03125	0.38886291
86.1875	0.13493894
16.09375	0.45630366
13.96875	0.26405305
16.15625	0.41647351
147.40625	0.080522873
71.25	0.18080796
290.03125	0.12143308
14.65625	0.29375437
22.34375	0.2098473
50.0625	0.13741605
17.25	0.27795178
47.34375	0.2270415
81.875	0.1059724
488.5625	0.083307296
422	0.066132993
34.4375	0.25784293
1169.5	0.089613169
1050.5625	0.050376654
115.8125	0.083480589
118.9375	0.1018803
25.6875	0.24608696
23.8125	0.31402192
127.375	0.088413082
40.3125	0.17788005
64.6875	0.15251352
109.5625	0.11004028
30.4375	0.25962222
426.5	0.13160722
12.5	0.22641392
275.6875	0.1109246
20.1875	0.31234378
65.5625	0.14437456
21.25	0.27282241
163.0625	0.37415859
241.6875	0.084976159
78.8125	0.14455904
384.875	0.052609831
392	0.074870862
58.6875	0.1318513
225.5625	0.26981983
79.3125	0.18104376
166.1875	0.1337755
435.1875	0.052204333
27.0625	0.21196303
444.75	0.30978143
26.3125	0.28961179
309.25	0.075748317
59.4375	0.12515484
29.375	0.36056218
53.6875	0.24895357
234.6875	0.08859434
199.625	0.096191444
90.25	0.23562713
635.75	0.2555936
57.625	0.1756617
102.25	0.13623008
16.375	0.38859281
11.375	0.37274367
117.25	0.098115064
11.875	0.33689618
15.125	0.36175409
805.625	0.050183773
52.75	0.24361764
11.625	0.39304975
25.5	0.2338461
181.25	0.10763418
12.75	0.54134828
19.25	0.34519073
33.125	0.20416903
22.25	0.37008193
287.875	0.07563553
15.25	0.47030765
715.375	0.42506227
54.125	0.19225219
12.375	0.3862763
1821.25	0.039212618
53	0.1856131
198	0.10323182
206.75	0.082287684
50	0.18366431
120.5	0.13877057
10.75	0.30635926
254.5	0.32888642
172.75	0.096199505
709.25	0.15095007
318.875	0.089903653
103.875	0.11625966
477.25	0.057756882
13.25	0.31121576
95.125	0.19768293
68.25	0.27847335
182.75	0.15534937
13.375	0.32470378
31.125	0.31066427
19.5	0.2971383
30.875	0.30191767
212.5	0.070572309
19.625	0.36487025
20.375	0.37304649
36.75	0.23838907
1049.25	0.10675072
11.5	0.46052524
232.625	0.066156156
190.625	0.46208864
41.5	0.20256796
102.375	0.12989593
265.375	0.073883802
18.125	0.434378
22.375	0.28326094
104.125	0.11800794
75.375	0.10997432
12.25	0.23982413
11.125	0.32382154
164.75	0.10758373
10.5	0.29082137
10.25	0.47226104
11.25	0.30313751
361.25	0.10821868
80	0.33001947
140.25	0.13773055
66.75	0.13818267
17.75	0.41285041
162	0.089692064
10.25	0.4693822
21.75	0.32817039
263	0.08699622
79.5	0.14686681
11	0.36428952
24	0.34949067
196.25	0.10098811
41	0.28574365
110.25	0.14123027
142.5	0.10732601
427.75	0.062271524
100.75	0.10888346
11.25	0.40554899
23	0.33881384
476.5	0.11580936
24.25	0.37726098
10.5	0.52136868
47.5	0.18002716
536.25	0.36858973
11.75	0.42770949
24.5	0.18246216
17.75	0.49514383
25.75	0.24404271
651.25	0.057395104
155	0.10995014
171.75	0.072374731
165.25	0.097043976
13.25	0.36169717
319	0.071034849
63	0.12210169
102.5	0.1015975
62.75	0.20186707
115.5	0.14852728
44.75	0.28258753
34.25	0.30346555
179.5	0.086132593
127	0.12976322
642	0.4778516
92.75	0.43702146
12.75	0.38597697
341	0.064315788
166	0.12726863
491.25	0.54468977
164	0.30695927
61	0.19445501
86.75	0.16932455
34.75	0.19793481
346.25	0.32648376
20.5	0.40990448
24.25	0.34744683
28.5	0.32528627
25.75	0.42736757
184.75	0.11784568
35	0.21719794
119.25	0.11582784
14.5	0.33019584
139	0.080591559
98.25	0.14728421
19.75	0.41330892
36	0.29733527
18.25	0.35193083
11.5	0.36562622
53.5	0.15258119
91	0.21605805
122	0.12395547
82	0.15986526
178	0.088472791
64	0.21788265
27.75	0.30593705
22	0.37149844
104.25	0.13367897
902	0.27103361
21.5	0.36471221
76.75	0.27507535
233	0.064368494
149.75	0.083987288
11.75	0.44957706
13.25	0.52764845
464.75	0.09449745
104.25	0.17302676
10.5	0.48535612
17.5	0.42210218
27.5	0.42685184
16.75	0.31689158
164.5	0.1083764
16.5	0.36973479
14.75	0.34352618
477	0.54880404
28	0.23128338
95.25	0.15189382
61.5	0.25811988
49.5	0.25921121
15.25	0.27060795
191.25	0.12096655
272.5	0.50623089
64.25	0.12871867
109.25	0.14319061
61.75	0.26190332
137.75	0.092349425
13.25	0.3939493
349.75	0.088782065
98.75	0.12742299
80.5	0.1145877
211.75	0.088387512
12.5	0.2884534
21.25	0.33137932
279	0.099415407
172	0.13686192
511.5	0.085909814
51.75	0.20156683
10.5	0.31133774
16.75	0.33664399
258.25	0.081792966
35	0.22235261
102.5	0.11804018
314.25	0.06137206
14	0.28442103
118.5	0.087950103
21.75	0.31700909
97.75	0.22231597
289.75	0.30705699
14	0.39012527
163.5	0.077385597
429.25	0.4002299
206.25	0.072054312
34.75	0.28770089
12.75	0.3144356
27.75	0.31567842
[truncated: 9,640 more rows]
