# Supplementary material for: Comprehensive structural assignment of glycosaminoglycan oligo- and polysaccharides by protein nanopore
Source: Nat Commun. 2022 Aug 30;13:5113. doi: 10.1038/s41467-022-32800-4 (PMC9427770; doi:10.1038/s41467-022-32800-4)
Supplement: Supplementary file 5 — Source Data [file 41467_2022_32800_MOESM5_ESM.zip › Source Data/Main manuscript/Source Data files/Fig2/HP_dp4_6_10_16_20.txt]

TT0C_0mV	IB0C_0mV
11.628906	0.2920222
177.62891	0.41062334
10.144531	0.37878591
23.777344	0.33843967
56.980469	0.11308532
70.34375	0.14933605
225.73438	0.10185938
997.14844	0.064291872
49.117188	0.17500505
28.625	0.40779966
447.28125	0.065375358
168.26562	0.10045091
108.59375	0.14373508
111.29688	0.12899725
173.75	0.095165581
100.03125	0.083361663
141.21875	0.092360616
274.76562	0.10161416
373.625	0.062903099
10.0625	0.47265995
42.625	0.23922521
95.3125	0.15596315
98.5	0.10273384
28.21875	0.22245488
186.46875	0.08507555
514.8125	0.06223591
22.875	0.37927458
264.34375	0.059215292
64.5	0.18981816
233.71875	0.097658984
18.71875	0.43032548
51.84375	0.21884859
24.3125	0.31393245
7049.3125	0.055217125
28.125	0.20684083
16.9375	0.40602973
138.75	0.098900191
81.5	0.13713601
82.8125	0.22060049
51.4375	0.22384712
36.9375	0.33990902
12.9375	0.40207699
83.625	0.1519907
91.25	0.19492772
39.5	0.19566175
1390.6875	0.050358284
298.9375	0.063736364
205.125	0.10735211
23.4375	0.37597758
105.1875	0.13221414
30.6875	0.19342998
30.0625	0.31827879
11.0625	0.34287146
11.625	0.37033507
26.625	0.40409485
33.8125	0.31038544
239	0.12067755
118.625	0.19929051
45.0625	0.32816049
48.75	0.23528719
390.125	0.068990283
706.4375	0.04582544
99.6875	0.11879917
32.625	0.30815735
56	0.25257662
147.9375	0.11744387
237.0625	0.061869442
79	0.15762515
61.75	0.10776969
13.625	0.29559043
11.75	0.25286713
92	0.13625497
66.375	0.20745336
15.5	0.36554572
105.375	0.11442965
78.875	0.16724531
285.875	0.082412608
92.625	0.13219482
122.875	0.1022528
20.625	0.42346764
114.25	0.11550528
10.25	0.38472623
16	0.51321709
60.25	0.17328307
19	0.40289456
1399.75	0.41855714
28.125	0.25403118
10.5	0.28209224
263.25	0.073706754
52.625	0.11616568
157.25	0.084386326
83.375	0.15792622
66.25	0.13015093
500.375	0.074255571
33.25	0.28417471
17.625	0.52586591
213.125	0.48916376
513.625	0.080067188
11.125	0.38726175
144.25	0.10064556
15.5	0.43961418
161.5	0.15492301
54.875	0.22824021
11.375	0.3700662
300	0.081332013
12.875	0.442956
158	0.094819725
320.5	0.064228401
14.75	0.3687039
147.125	0.062874489
14.5	0.35375977
20.25	0.40567634
31.5	0.23840134
85.875	0.12295706
64.875	0.12926546
229.75	0.10381562
30.125	0.37775311
34.75	0.29010931
16.375	0.32568792
19.375	0.53926444
242.125	0.11485945
154.25	0.09337166
80.75	0.087505586
70.875	0.13603063
30.625	0.22035383
23.75	0.23253559
116.625	0.1115767
54.875	0.1734826
51	0.15250266
19.5	0.39843547
12.375	0.37696025
20.875	0.38808653
42.125	0.32181519
21.375	0.4147397
63.125	0.13779277
161.25	0.076889291
15.75	0.25598857
14.25	0.40473118
13.125	0.47178125
342.75	0.074844301
14.125	0.31354484
37.375	0.21508695
168.625	0.12615441
148.875	0.18060921
14.875	0.30401421
672.375	0.053985413
209.75	0.097305834
103.875	0.14332728
33.5	0.36296824
204.25	0.10170038
10.375	0.42439219
10.125	0.47421101
444.75	0.065664142
56.25	0.136098
20	0.40859595
47.75	0.17799467
17.75	0.34437442
11.25	0.50220937
17.75	0.41612864
20.5	0.30091184
125	0.12734501
1159	0.044844091
83.5	0.13462804
63.75	0.1782093
20	0.22639269
207.25	0.12596224
155.5	0.065662138
100.5	0.22379059
60.25	0.17547755
221	0.079944991
188.5	0.15337297
12.75	0.44174415
83	0.14860198
135.75	0.12156905
16.25	0.43825513
36.75	0.24551632
15.75	0.336155
453.75	0.057951603
29	0.39272982
105.5	0.14800352
27.75	0.33706987
31.75	0.24806297
53.25	0.15704584
2826.75	0.057741884
63.75	0.14934276
11.25	0.47684288
1358.75	0.051222038
11	0.46321115
20.75	0.4153758
115.75	0.15288572
465	0.060328137
635.25	0.062034141
50	0.21071251
149.75	0.1317098
16	0.29780817
134	0.12530062
134	0.087061733
43	0.20751713
231.5	0.073336929
205.25	0.085799553
29.75	0.27431133
48.5	0.21278968
218.5	0.082722247
59.75	0.17745109
15.5	0.34886208
16.75	0.35233977
24.75	0.2690818
27	0.26101151
15.5	0.30866385
16.75	0.21983713
46.25	0.2487742
94	0.16236898
131.25	0.15714169
261	0.071364529
273.75	0.098497868
47.5	0.16861367
1403.25	0.029574651
73.5	0.26626706
18.5	0.40465128
109.25	0.12394343
307.25	0.068885349
11.5	0.39381853
15.25	0.3612017
46.25	0.19546756
17.25	0.30604249
704.25	0.062228739
300.5	0.083152607
12	0.36280912
876.75	0.2702235
120.5	0.10023532
993.25	0.23582192
14.25	0.32792357
375.25	0.082782425
12.5	0.42736959
111.75	0.12692575
1304	0.047157787
42	0.21133314
41.5	0.33835226
322.5	0.051266871
111.5	0.13807121
17.75	0.53777206
165.25	0.079000138
18.5	0.38623238
28	0.24797972
198.5	0.085847691
449.25	0.352469
82	0.13956088
577.25	0.058089811
25.25	0.35477397
2281.5	0.18070662
16.25	0.41869229
167.75	0.089727692
40.25	0.27015534
27.5	0.23357016
658	0.056863766
13	0.40870124
150.75	0.096734658
201.25	0.12031423
21	0.34306455
100.25	0.093014166
106.75	0.13341182
20	0.34622264
17.25	0.43903691
675	0.058664311
117.5	0.12567924
13	0.42775768
203	0.10125153
316	0.074311152
15.75	0.30400154
39.25	0.24798116
204.25	0.089968942
303.75	0.066031545
397.75	0.056888867
228.75	0.10945395
12.75	0.3855513
18.25	0.41118419
23	0.28364497
15.25	0.4040311
135.5	0.11504968
58.5	0.20022817
63.75	0.16981402
10.75	0.4900119
476.25	0.050707731
26	0.43154341
436.5	0.087336764
26.75	0.2306083
22.5	0.25603479
1010.25	0.4855406
23	0.4216058
26.25	0.28322449
27.25	0.24151395
10.25	0.47980952
32	0.19417784
229.25	0.072315462
97.75	0.14539947
10.5	0.44289431
35.75	0.35166264
29.25	0.22404322
75	0.14974815
19	0.4121581
67.5	0.15805642
70.5	0.23050715
151.5	0.14210744
15.5	0.37022984
94	0.16307925
43	0.22352944
43.5	0.24413328
213.5	0.062292494
11	0.44090331
78.5	0.13163443
160	0.10769822
31	0.18452427
23	0.3187843
13.5	0.44817403
61.5	0.1811344
81	0.14042865
164.5	0.091138594
86	0.074806452
27	0.42873216
14.5	0.4370192
696	0.09949939
124.5	0.11240815
201.5	0.075878389
42	0.2350543
65.5	0.19732967
94.5	0.12709144
219	0.090649188
50	0.28373849
5401	0.029814664
33.5	0.26971817
12	0.3265582
546	0.066803329
80	0.1453927
14.5	0.24702826
111	0.10791562
14.5	0.46358809
171.5	0.099608943
10.5	0.46639436
132.5	0.10933331
15	0.24012953
1575.5	0.037916146
380.5	0.04647981
15	0.44814053
45.5	0.26351964
18	0.36302355
13	0.48539633
155.5	0.091636501
54.5	0.17655809
149.5	0.15198548
24	0.28096315
62.5	0.15948115
166	0.11957586
11	0.34145379
76	0.1615161
44.5	0.16075005
239.5	0.12008624
17	0.33642909
10.5	0.35061893
21	0.2076093
12	0.33837619
12	0.29186097
141	0.092552781
27.5	0.2504833
155.5	0.080789253
64	0.20328856
190.5	0.067613468
24	0.33792195
29	0.30253482
43.5	0.19415687
10.5	0.46633506
646.5	0.052908931
154	0.12029833
1398.5	0.35832733
20	0.36285648
15	0.31651443
38.5	0.18665868
99	0.11591306
19.5	0.2768355
141	0.10249797
718.5	0.39202148
434	0.057713214
535	0.17836839
11.5	0.39783171
31.5	0.22836713
11.5	0.38433862
466.5	0.064432874
50	0.17485863
132.5	0.14701442
122.5	0.11799434
41.5	0.43193054
173	0.1006072
553.5	0.071367972
59	0.21221235
207.5	0.044809178
343.5	0.10908314
10.5	0.46885321
59	0.20897579
28.5	0.25682476
64.5	0.18614709
31	0.30892783
679.5	0.52273691
37.5	0.25412551
54.5	0.11630456
56	0.15364632
1225.5	0.055023994
47.5	0.26979122
20	0.25123298
17	0.3975842
200.5	0.093196064
70	0.17817834
27	0.23363291
338.5	0.056237768
17	0.46332842
15	0.50414836
11	0.40283108
30	0.27526104
17	0.50259656
20.5	0.31156862
111.5	0.13042438
104.5	0.11927142
347.5	0.5424363
18	0.37324253
137	0.15925173
92.5	0.10011543
203.5	0.082622498
1213	0.36041674
18	0.33811983
124.5	0.074406214
30	0.23812415
15	0.31592217
13.5	0.48829389
33.5	0.2112191
20	0.37449089
24.5	0.23534136
35	0.25057372
13	0.26844132
12.5	0.47819024
139	0.11590053
20	0.39613608
181	0.091484644
97	0.132689
371.5	0.060265675
224.5	0.082929485
203.5	0.094532058
12.5	0.37197411
19	0.36101484
27	0.25789884
51	0.20062688
60	0.15525819
196.5	0.30517858
135	0.16706479
17.5	0.38784412
39.5	0.22263637
111	0.091676697
28.5	0.2921719
18.5	0.36506236
14	0.43661073
501	0.46565586
134.5	0.097160451
129	0.16724318
366.5	0.078562252
125	0.11403912
86	0.20984055
34	0.35220358
3220	0.04811484
81.5	0.10314282
98	0.13280813
171.5	0.11483991
19.5	0.28843144
219	0.071541347
85.5	0.18223307
14.5	0.4924596
710	0.038553458
10.5	0.32088503
134.5	0.093214884
16.5	0.33390307
14.5	0.23650932
104	0.35321718
47	0.15971163
19	0.39073879
39	0.27031898
373	0.062248208
180	0.087960117
263.5	0.063601628
14.5	0.16984044
222.5	0.53346425
404	0.0719212
420.5	0.1224478
178	0.084271908
750.5	0.056559447
52.5	0.13059911
47.5	0.15266596
37.5	0.16392617
527	0.1024104
43.5	0.23325582
105	0.11635169
19	0.38786259
107	0.11169604
92.5	0.11209323
10.5	0.44395083
104	0.13863531
299	0.079076827
170.5	0.10450052
219.5	0.095349789
44	0.18277931
145	0.091294236
11	0.28420016
364.5	0.081766836
108.5	0.14243922
860	0.056242142
45	0.23368971
73.5	0.11077866
79	0.14176355
39.5	0.22950183
12.5	0.41966838
25	0.3061991
70	0.15756632
102	0.11567535
271.5	0.068872578
12	0.34684071
632.5	0.43355331
506.5	0.30902147
180	0.10129843
181.5	0.12610525
387.5	0.055858433
55	0.13959314
119.5	0.13878329
12.5	0.5390231
168	0.095833361
20	0.37626886
73	0.13629954
18.5	0.471672
11	0.48673204
228.5	0.068800449
14.5	0.34717941
110.5	0.13772029
13.5	0.39925382
12.5	0.36047682
54.5	0.15789761
20	0.32150087
80.5	0.15195844
65	0.12688254
197	0.10175044
279.5	0.10019347
10.5	0.4633562
43.5	0.39716145
335.5	0.13153905
33.5	0.2163326
225.5	0.31298918
1054	0.047966093
13.5	0.47971517
468	0.070214279
14	0.30409038
75.5	0.10672294
18	0.3632381
225.5	0.39304775
427.5	0.064320974
57	0.22160095
11.5	0.48098877
17	0.47319686
20	0.36496696
88	0.26569203
14	0.48967355
46	0.1358552
11	0.39129975
20	0.37848312
241	0.34300834
90	0.15803134
68	0.10281675
13	0.30843574
38	0.1751353
13	0.38561374
237	0.086356848
13	0.36960003
129	0.1240031
40	0.220061
12	0.40417281
80	0.15815429
79	0.17699353
89	0.12471113
51	0.20663245
163	0.094133936
134	0.12573045
57	0.16150552
193	0.09497834
202	0.10168682
317	0.050374322
25	0.25416043
336	0.066883877
75	0.11984688
88	0.12738882
165	0.12083
1127	0.16426522
231	0.07653255
16	0.50226283
13	0.4170737
185	0.19745284
277	0.18204935
238	0.089834623
14	0.47824654
73	0.2256335
165	0.10876206
30	0.35169873
616	0.094586112
91	0.1046254
144	0.13103327
21	0.3107892
73	0.17943174
160	0.095783144
109	0.11332096
24	0.38523147
104	0.13157794
47	0.25294381
132	0.13214397
92	0.18736115
12	0.35677493
61	0.2177162
17	0.42631993
23	0.34148657
144	0.089934535
13	0.43964142
19	0.33718365
16	0.49644548
52	0.166972
479	0.49552608
57	0.22267802
39	0.25555664
31	0.18754581
58	0.18078202
11	0.35212308
388	0.29475588
15472	0.017240617
323	0.04014273
82	0.11118739
11	0.43154129
275	0.13437495
21	0.27571708
394	0.47635347
573	0.078524105
15	0.33108252
18	0.31660283
12	0.35075969
66	0.13333146
182	0.075566202
426	0.051158302
51	0.30288416
187	0.15880916
117	0.13359673
15	0.33792135
112	0.13643058
202	0.12954496
52	0.17609131
31	0.22119586
111	0.1079082
283	0.054299489
11	0.51476151
170	0.08514303
641	0.31751031
133	0.090412535
47	0.26432851
74	0.20238037
48	0.23023158
329	0.076379083
49	0.21742538
23	0.2468138
25	0.30189577
17	0.36790928
13	0.41936544
40	0.15956275
19	0.42163163
151	0.094429202
246	0.13550395
105	0.151324
28	0.23137073
271	0.10470404
435	0.055452202
92	0.16307315
73	0.16064043
150	0.13700514
58	0.16791791
66	0.15482108
256	0.08504688
123	0.12371472
69	0.16381295
31	0.24371843
243	0.10876003
13	0.32459587
96	0.13174433
41	0.29019517
113	0.1002178
29	0.27129173
158	0.10849441
28	0.27707246
17	0.36898288
102	0.12437933
119	0.13940023
13	0.36724919
107	0.51115036
30	0.34048322
79	0.12926933
62	0.20700639
356	0.52350485
225	0.067843229
65	0.12293638
120	0.12759998
48	0.20665155
877	0.4695434
956	0.0518029
36	0.23076297
235	0.1472255
491	0.067294888
82	0.14632808
21	0.33709133
162	0.07977657
76	0.17071822
11	0.51935261
330	0.063783675
20	0.29378566
212	0.072522312
298	0.097389102
111	0.12287394
40	0.20630074
53	0.20368059
165	0.10571074
150	0.12449002
28	0.25204197
37	0.25472373
19	0.38252559
23	0.26202792
67	0.12135407
26	0.33031619
166	0.099466011
18	0.35139799
439	0.065936014
127	0.13306631
117	0.1863769
18	0.43012911
94	0.13719171
42	0.35140613
180	0.13028415
143	0.079407446
13	0.43435907
56	0.18527527
14	0.23442942
37	0.27625272
18	0.43828788
261	0.085893691
960	0.23328424
74	0.14095831
12	0.50915051
23	0.27225456
29	0.22982872
102	0.08628016
375	0.078577317
41	0.25727597
137	0.10505441
29	0.26713175
21	0.34228393
621	0.065306276
106	0.36258146
11	0.48829401
192	0.09022855
196	0.089756817
73	0.12980863
14	0.46872514
33	0.28440905
70	0.18933918
94	0.24104063
145	0.077119961
26	0.29251105
36	0.20983757
73	0.15234414
129	0.10540634
181	0.10515118
27	0.34318835
46	0.21610226
151	0.11532626
21	0.32737556
264	0.47146127
11	0.44245845
18	0.43520117
111	0.14064713
331	0.085248895
23	0.25876045
19	0.42586491
61	0.15386871
14	0.27201331
140	0.10762431
71	0.16474976
19	0.3135533
955	0.044510629
48	0.26469725
44	0.11656659
141	0.12227163
651	0.048133329
260	0.055423532
129	0.14502609
72	0.12416582
16	0.32112506
67	0.13647251
141	0.099105358
19	0.36899853
76	0.23374374
12	0.484337
140	0.10025842
17	0.29664645
31	0.25557187
86	0.13740325
24	0.22855213
1079	0.059183396
19	0.37812319
12	0.34102222
399	0.063424438
607	0.053174384
262	0.078000717
59	0.17386509
57	0.21001351
12	0.40267238
14	0.36058667
12	0.38519013
94	0.1988952
16	0.37204018
76	0.21314053
146	0.12136183
11	0.44813251
721	0.05041004
746	0.47497076
45	0.20905118
138	0.13588792
169	0.093833677
218	0.080121696
42	0.14183253
11	0.33672491
25	0.3488169
63	0.14665228
157	0.093391843
38	0.2986519
255	0.086877748
157	0.13278782
222	0.1465639
28	0.25147167
78	0.14103295
204	0.075765811
178	0.11100578
20	0.2619932
39	0.20640078
66	0.1983441
79	0.15475029
18	0.51452118
45	0.29003212
26	0.28627208
73	0.15959336
25	0.25605017
230	0.081490755
477	0.29736736
343	0.058074284
264	0.060679719
16	0.30664861
24	0.34122777
1415	0.22459254
1117	0.066939197
272	0.073509239
428	0.05397347
37	0.23016925
257	0.43695518
56	0.23703125
95	0.13888073
200	0.10730501
483	0.11712747
11	0.46866634
213	0.43143842
190	0.060094301
181	0.085563771
814	0.53693014
309	0.090757377
253	0.089956723
32	0.2070843
70	0.17114556
41	0.17140304
50	0.22448082
84	0.16983071
22	0.33544955
78	0.12274371
82	0.17062728
63	0.24202672
146	0.1005304
44	0.25649446
921	0.063990548
159	0.1102415
19	0.40858081
132	0.085215583
69	0.13479622
132	0.11932176
23	0.31781468
527	0.088243984
109	0.13001284
76	0.16207929
228	0.059179317
14	0.26241106
490	0.4731335
17	0.2969119
40	0.27022785
96	0.089123465
194	0.12371442
206	0.06804321
199	0.11826805
22	0.31008765
235	0.1428864
81	0.17116493
24	0.26263636
176	0.097164109
12	0.49452206
14	0.47401223
123	0.13513702
1168	0.38261092
15	0.49262083
111	0.10431587
15	0.38729057
396	0.070259832
32	0.16023098
169	0.093331553
46	0.35037458
14	0.3792004
310	0.084825143
44	0.12871271
14	0.46483886
98	0.10012686
77	0.13626184
13	0.48625326
81	0.17234017
1153	0.04925184
33	0.28678972
12	0.37059367
139	0.085832767
255	0.11297371
12	0.43066919
11	0.41475469
71	0.14792569
118	0.13023254
94	0.11523569
35	0.23673986
141	0.11713725
284	0.063009731
114	0.12384786
93	0.12662645
112	0.12697379
195	0.43532458
36	0.24432378
208	0.12452558
40	0.2078428
76	0.16092297
62	0.11309166
102	0.11650021
49	0.19915065
555	0.15835363
23	0.3680684
168	0.14951645
14	0.53391039
91	0.17435704
487	0.051699255
1397	0.26566234
117	0.10455807
109	0.13568476
332	0.13655652
42	0.19080421
11	0.34742093
104	0.13402499
166	0.1118709
18	0.37088951
38	0.29653254
175	0.24368457
23	0.31492397
68	0.18884479
31	0.25537303
104	0.097242765
63	0.15533899
254	0.068769
42	0.23759754
187	0.080698639
41	0.24377225
25	0.23188807
588	0.04977015
11	0.43013239
65	0.16808659
25	0.23951313
250	0.091524668
104	0.13771378
391	0.11720849
145	0.1109574
215	0.077060185
45	0.22045778
922	0.30966136
12	0.43957883
282	0.30372748
41	0.27631676
271	0.065935344
1058	0.42761728
23	0.41507003
193	0.06818898
12	0.46259907
111	0.17745556
204	0.07414262
79	0.21691439
181	0.098848104
19	0.2832267
83	0.11400081
100	0.13450684
529	0.054737248
11	0.30263138
368	0.061511587
290	0.16570705
107	0.14637925
40	0.20411637
99	0.13651974
186	0.10825773
158	0.06211305
106	0.15925188
22	0.37343231
170	0.10134676
26	0.24701495
107	0.13634485
20	0.32193372
14	0.45225242
19	0.35815889
15	0.3597796
33	0.2434627
38	0.23968194
84	0.21039721
65	0.2279603
28	0.17568859
167.04004	0.13938503
46.714844	0.2061166
16.984375	0.34100538
17.765625	0.22556522
89.945312	0.1902248
107.51562	0.11506557
14.609375	0.33683807
492.46875	0.053065881
118.625	0.19995219
81.3125	0.21666496
37.53125	0.28008455
35.609375	0.23953342
22.8125	0.27893281
14	0.47151834
365.4375	0.065544777
158.90625	0.096397199
10.375	0.44899425
185.34375	0.11892624
90.75	0.25451839
478.9375	0.065096639
10.5625	0.44797996
538.5	0.067361295
28	0.22311556
75.875	0.14113814
229.875	0.063319683
125.59375	0.11468977
141.5625	0.11024418
336.125	0.060962178
45.1875	0.16461955
204.625	0.093142338
130.4375	0.13777301
48.4375	0.22086588
138.75	0.49557137
100.75	0.15728945
75.0625	0.18887261
18.75	0.32925618
27	0.32860997
17.125	0.41782168
47.25	0.16544378
715.5625	0.057694159
18.8125	0.35702676
23.3125	0.2866956
205.1875	0.070173524
38.75	0.19941929
69.5625	0.12791993
191.0625	0.099514343
1623.8125	0.19358203
681.875	0.47462428
18.25	0.47701779
15.625	0.48698384
217.25	0.074306667
58.5625	0.19020802
330.0625	0.10042728
539.0625	0.31573543
16.8125	0.37697464
18.5625	0.37492812
275.6875	0.080862209
20.4375	0.41192928
38.1875	0.22325577
421.375	0.47469389
515.75	0.42654186
241.1875	0.08411289
222.4375	0.47073126
32.75	0.28026894
143.6875	0.10575934
110.125	0.10311056
29	0.20568956
235.125	0.059707154
41.125	0.20262963
26.375	0.32924262
62.75	0.21013133
35.375	0.23946309
32	0.25981891
299.125	0.23695998
2845	0.055665091
10.875	0.39356053
135	0.11060801
156.25	0.10007577
51.375	0.17473979
21.5	0.2242991
11.625	0.38868839
59.375	0.2891728
69	0.11630543
18	0.33865461
322.875	0.06571839
133.125	0.14762019
53	0.20616689
16.5	0.41988114
29.875	0.23847814
300	0.12931944
994.375	0.39230764
117	0.13691403
11	0.54018557
624.875	0.47873014
219.875	0.11558459
20.125	0.31606334
20.125	0.43260077
86.875	0.15219694
26.625	0.29479584
381	0.079432361
112.5	0.13885345
37.5	0.38302121
32.625	0.37992755
43.75	0.23276865
77.375	0.1356888
56.875	0.18378247
26.5	0.28420997
184	0.099468574
31.625	0.31922486
63.25	0.19521298
119	0.14251199
27.5	0.22830322
62.875	0.11657114
143.875	0.11333339
165	0.078582354
192.5	0.16420364
48.125	0.18271637
398.75	0.063513748
15.375	0.36938846
155	0.15119191
48.375	0.24319007
12.75	0.43254688
46.75	0.19104074
335.75	0.071861029
191.625	0.067680329
18.5	0.32304683
11.875	0.39071643
46.375	0.21418616
214.625	0.2959387
167.375	0.076505274
291.75	0.072416365
192.625	0.10963306
30.75	0.30195183
143.125	0.0966914
24.25	0.22114338
66.5	0.17116493
16.375	0.47792044
181	0.18033442
456.5	0.068150491
314.875	0.17098123
13.625	0.45175999
77.125	0.15401824
11.375	0.2712228
229.625	0.081160314
268.875	0.10169341
29.375	0.36373281
22.25	0.38297105
31.75	0.28441945
12.5	0.3171809
306	0.052252412
76.5	0.12100306
35.75	0.19471161
77.75	0.46258575
27.25	0.24346696
18.75	0.45208186
201	0.082166523
86.25	0.21219553
93.75	0.11078174
189.5	0.069897212
14.75	0.42950732
21.75	0.30156344
15.75	0.30623335
13.75	0.40327677
3131.75	0.05337983
155.75	0.10939606
10.5	0.45712882
79.25	0.1484412
25	0.26570633
1389.5	0.089414231
16.75	0.40599832
204.75	0.086915165
318.5	0.073987216
50.25	0.27016607
24	0.31943712
12.75	0.48919356
146.25	0.088063218
37	0.20386775
592.75	0.061490752
66.5	0.17109747
13	0.46157312
29.5	0.3337698
11.75	0.53034014
38	0.15112042
37.75	0.26282796
1845.5	0.054019134
19	0.30638364
69	0.17692009
163.25	0.083774716
934	0.0561927
14.25	0.36299005
182.75	0.095466673
84.75	0.20988071
59.75	0.2019269
173.75	0.058787927
11	0.36331403
11.5	0.47044405
27.5	0.37002027
39	0.14027281
120	0.10332956
27.75	0.21612121
46.25	0.13366051
49.75	0.14081982
36	0.21075411
13.25	0.31349632
124.75	0.13056394
288.5	0.074129872
11.5	0.44767135
76.5	0.17671593
21.5	0.33589417
190.75	0.070069566
19.25	0.34971163
110.75	0.1133347
357.5	0.058427688
1223.5	0.18465097
11.5	0.37338027
89	0.12393422
70	0.16004865
114.5	0.12387569
124	0.1084483
60.75	0.16134891
255	0.07941135
18.25	0.53745449
38.25	0.25914106
335	0.068950936
61.5	0.2030365
172	0.12510949
20.75	0.41220307
33.25	0.25225061
65.25	0.21313052
653.25	0.096971363
1360.75	0.50820231
34.25	0.25904968
224.5	0.11268487
26.5	0.33499819
10.5	0.35742688
36.25	0.25922263
61.25	0.20876728
1681.5	0.051157966
318.5	0.065833181
14	0.3718777
48.75	0.13749371
149	0.17471531
18.25	0.35517323
111.5	0.28325531
282.75	0.061066676
284.25	0.075019933
417.5	0.076931939
1056	0.22750598
96.25	0.16005869
703.75	0.045323938
153.25	0.12359592
292.5	0.071120024
30	0.25039929
65.25	0.18677607
182	0.08561109
347.5	0.076487906
55.5	0.14302737
434	0.055434123
13.5	0.28907451
13.75	0.37253129
415.75	0.072551601
10.25	0.32260662
10.75	0.49067754
263	0.064480685
11.5	0.44324055
215.25	0.15258831
178.25	0.084589452
18.5	0.35450104
159	0.11345325
12.25	0.35805094
72.25	0.13268189
21.5	0.26796019
156.75	0.17562975
13.25	0.18236269
293.75	0.057350989
69.25	0.26284453
32.25	0.25679281
10.75	0.50118577
936.75	0.054388013
52.5	0.23229058
53	0.19441473
34.5	0.26600319
26.5	0.36376518
23	0.22662982
207.5	0.087674923
53	0.15319242
15.5	0.24408719
11	0.35160896
12.5	0.47517121
27.5	0.36382857
15	0.40233153
27	0.36384407
40	0.16255191
21.5	0.33392304
66.5	0.18848097
42.5	0.28373751
17.5	0.41783872
47	0.18559825
354.5	0.052488964
33.5	0.36296046
25.5	0.36710182
123	0.1300904
202	0.067324042
567	0.084267199
445.5	0.04017837
430.5	0.24286261
14	0.45628887
2772	0.1753552
510	0.059847172
423	0.045083895
36.5	0.19039536
96.5	0.12149779
566.5	0.038005918
32.5	0.23553675
541.5	0.41802025
15	0.37182876
155.5	0.12053103
24	0.37023959
41	0.2108956
702.5	0.057085659
18	0.4382458
71	0.10115077
28.5	0.27887508
38	0.22246337
642.5	0.12542728
34	0.23021929
77	0.20731212
123.5	0.12620278
99.830078	0.16335808
432.72461	0.44888356
16.546875	0.37547958
27.644531	0.23173447
94.039062	0.13593298
12.382812	0.46884528
10.125	0.4593229
41.03125	0.20353416
35.5625	0.21887904
21.609375	0.5027746
72.125	0.29448947
428.5625	0.071160346
114.53125	0.12328314
3709.25	0.024498474
17.75	0.34700051
156.25	0.10497511
472.5	0.47478941
1417.875	0.05931443
2307	0.16181388
213.28125	0.082433946
10.15625	0.43672156
21.0625	0.38745368
28.46875	0.26570797
333.65625	0.10743203
18.5625	0.36422509
123.125	0.15377262
41.375	0.30271989
25.3125	0.38422522
110.3125	0.10957706
111.71875	0.12479068
267.9375	0.11013767
10.46875	0.4084034
12.25	0.49336794
786.9375	0.49554002
126.375	0.11857381
10.625	0.44824749
365.375	0.13203779
23.8125	0.38991135
23.625	0.25959864
70.3125	0.13654557
180.6875	0.13089369
86.8125	0.18392032
883.25	0.039724715
51.0625	0.19559318
466.375	0.073431835
36.4375	0.23651443
20.9375	0.32428539
33.75	0.42399338
20.0625	0.45352724
15.4375	0.46428594
355.625	0.070438012
12.9375	0.47780794
27.125	0.34232831
122.4375	0.16853453
17	0.29155117
313.3125	0.069266573
36.5	0.21627405
555.9375	0.40131935
36.625	0.38315216
113.125	0.11668056
11.6875	0.44879195
20.5625	0.45021272
12.25	0.52419221
965.75	0.032476049
45.3125	0.28599742
14.75	0.32923302
176.25	0.07303185
656.375	0.075353675
12.875	0.33885178
136.5	0.10525303
333.25	0.078909397
49.25	0.15986219
28.375	0.27015358
65.625	0.16748257
13.125	0.34432611
147.75	0.14048049
10.125	0.49348888
412.25	0.1109497
57	0.22214426
214.125	0.09097559
689	0.060714044
16	0.38350809
17.5	0.391323
18.625	0.35161588
39.125	0.28772435
12.75	0.43392757
68.875	0.17702566
226.375	0.083345875
237.75	0.13151906
106	0.12734258
16.5	0.43821248
552.125	0.057680983
18	0.36624041
23.375	0.39261663
12.125	0.46295062
336.375	0.059555523
33.875	0.23442607
72.5	0.14308244
24.375	0.29250351
255.625	0.089739062
13.875	0.48413363
10.125	0.42483559
111.25	0.12328049
111.25	0.079526015
284.625	0.061173882
21	0.33226749
12.25	0.33661941
149	0.088676192
79.875	0.16400452
47.875	0.28583395
107.125	0.10773107
279.875	0.073885843
47.625	0.47626653
169	0.093066141
245.875	0.076004282
195.625	0.14781007
128	0.084919959
63	0.16650987
22.25	0.3580434
15.75	0.5428099
10.25	0.43071821
15.25	0.31201231
17.25	0.32525423
22.875	0.32768953
30.875	0.29350898
42.625	0.26927182
484.125	0.087289222
39.375	0.1831232
58.25	0.20930661
15.375	0.49246457
57	0.16557558
1658.25	0.37904078
12.25	0.43479648
118.75	0.099395096
74.5	0.13249604
203.75	0.13807258
234	0.065005995
66.75	0.12532118
120	0.16912678
90.25	0.15683562
318	0.068932898
13.25	0.37217087
18.75	0.48373362
69.5	0.15660419
27.25	0.19571188
13.5	0.33634305
26.5	0.30166543
117.5	0.12311906
50.5	0.33312052
781.5	0.045291834
52.5	0.19022453
240.5	0.076402254
17.5	0.50613666
186.5	0.07216049
11.75	0.36570334
15	0.3470706
12.25	0.46989542
315	0.068426929
296.75	0.05940133
21	0.34995928
13.25	0.47592822
79.75	0.12696287
143.5	0.12230258
29.5	0.3891508
78.25	0.15375932
13.25	0.37781322
91.25	0.16746481
484	0.0440588
13.5	0.48653558
12.25	0.51431
61.5	0.13332203
17.75	0.27925453
505.25	0.50736248
20	0.28244424
15.25	0.35600653
15.25	0.5078522
10.75	0.43336093
151.75	0.47238162
296.5	0.090788923
30.75	0.19817218
14.75	0.38184053
16	0.49456581
239.25	0.072756372
49	0.14693965
4302.25	0.032161254
11.75	0.35957003
29.5	0.31170729
1356	0.034655772
29	0.3064439
284.75	0.068101875
19.5	0.38552022
452.75	0.086954124
22.75	0.4809567
362.5	0.5209778
151	0.10754866
10.5	0.46573034
41	0.24367522
636.5	0.21226178
51	0.17162761
403.5	0.068651967
18	0.4885349
20.25	0.34143323
17.25	0.34382585
28.75	0.24578865
226.75	0.085683845
14.75	0.40579316
12.25	0.44130439
14.75	0.41703385
40.25	0.24207811
321.5	0.090281315
34	0.24806994
28	0.36756444
314.25	0.54540992
94.5	0.1455586
842.25	0.31901592
11.25	0.424992
21.75	0.3412894
221	0.104184
509.5	0.058147788
133.5	0.10055604
24.25	0.32612345
348.25	0.067218676
887.25	0.51098704
22.25	0.34728581
158.5	0.37562281
106.75	0.14467981
16	0.31518212
81.25	0.15505232
21.75	0.31035247
113	0.12164804
593.75	0.052012026
30.5	0.31162107
53.5	0.18925413
36.5	0.20673642
84.75	0.1222856
233.5	0.35412478
102	0.090966731
11.75	0.53347754
13.5	0.39011693
34.5	0.26979214
57.25	0.16362831
87.25	0.11744577
15.25	0.42338809
242.75	0.067376763
216.75	0.29971084
82	0.20877135
41	0.22733514
53.5	0.1345889
180.75	0.084260471
148.5	0.42925808
104.25	0.1716513
151.25	0.0944947
100.25	0.17648052
102.25	0.15807708
10.25	0.4784269
16	0.29647994
40	0.25470281
15.75	0.37852529
96	0.15556805
138	0.11325805
10.5	0.53114587
81	0.17947812
360.5	0.10735901
443.5	0.074560918
11.5	0.43176141
18.5	0.39223635
468	0.4496654
343	0.095672272
13	0.34542176
49	0.20687881
12.5	0.50932628
34	0.32287025
295	0.094636083
32	0.37138867
17	0.44529527
204	0.11313153
334.5	0.076099865
152	0.10784709
235	0.083032712
98.5	0.11301124
364.5	0.083013348
279.5	0.064082019
30	0.27833578
597	0.062535189
11.5	0.40244704
26.5	0.17108615
56.5	0.21038564
64	0.13450247
11	0.53369558
84.5	0.126901
804	0.040408649
210	0.056750771
82	0.10179287
23	0.30961555
728.5	0.052462716
94.5	0.52431577
21	0.40530857
95.5	0.19581063
140	0.11583368
481.5	0.2044621
71	0.19800304
83	0.22342533
200.5	0.087378815
130	0.14389557
373	0.47268423
213.5	0.098529406
22	0.40193579
59	0.17396323
192.5	0.082902066
161	0.082049638
17.5	0.40976071
647	0.063599214
61.5	0.29041174
12.5	0.48214355
218	0.068120815
12	0.39158961
270.5	0.15963069
115.5	0.15537198
100.5	0.16484986
174	0.1189329
121.5	0.12660372
198	0.27444091
32.5	0.34323153
13.5	0.36735362
51	0.21792895
334.5	0.071595952
192	0.10556556
11.5	0.35370418
63	0.20405534
155	0.1971308
76	0.23053981
11.5	0.31747815
39	0.29951665
397	0.068305679
107	0.1660419
432	0.058565602
82.5	0.12111931
188.5	0.13264865
68.5	0.14063379
25	0.30564901
12	0.39217252
25.5	0.30328345
397.5	0.046938583
48	0.2731086
233	0.16371237
106	0.12277286
72	0.13588201
120	0.13200778
326	0.1710085
24.5	0.3605724
471	0.066539168
13.5	0.42288139
82.5	0.16607621
615.5	0.058545157
866.5	0.3573741
216.5	0.079236969
22	0.28399488
100.5	0.14577092
16	0.45026657
3729.5	0.082987249
12.5	0.42142251
118	0.11065154
18.5	0.41046113
28	0.22079509
96.5	0.2989431
38	0.3371948
109	0.14414363
11.5	0.47706115
11.5	0.40359378
82.5	0.18354294
115.5	0.15440693
30.5	0.30973017
64.5	0.16531572
20	0.3009055
132	0.10944019
397.5	0.31444854
224.5	0.057887465
1860	0.030460851
61.5	0.17291592
11.5	0.37576348
44.5	0.18023115
315.5	0.27901426
38	0.16603145
306	0.41019988
10.5	0.4820196
121	0.10374892
854.5	0.044837456
10.5	0.5111984
1052	0.33615047
24	0.38900378
69	0.20020963
34	0.26084527
837.5	0.15496087
12.5	0.46563601
11	0.45980382
146	0.12181251
54	0.25024593
6421.5	0.10866398
258	0.076771714
80	0.13616969
80.5	0.13533022
102.5	0.13738789
207.5	0.26026532
155.5	0.14380959
22.5	0.32776681
85	0.16255261
319.5	0.071437843
13	0.36641222
90	0.16784967
77	0.097552724
125	0.38098457
267.5	0.077752553
25.5	0.23370956
180	0.12163869
92	0.17282295
11	0.46725392
17	0.50919235
669	0.44551069
270	0.083439343
88.5	0.13842954
98.5	0.082600027
11	0.43646458
126	0.090631738
74.5	0.14907084
47.5	0.20610276
54.5	0.22627088
361	0.18718424
18.5	0.45507336
574.5	0.25045183
14.5	0.40297624
178.5	0.10543839
333	0.070086628
278	0.095855266
22	0.32990685
2710	0.1585874
130	0.13417605
91	0.16000782
29.5	0.26335555
25	0.3104578
210	0.36415106
114	0.15388079
43.5	0.28605384
83	0.14569266
122.5	0.10381936
18	0.44088551
360	0.06652613
84.5	0.12497
94.5	0.47647732
565.5	0.45551264
906	0.046254307
16.5	0.52717227
58	0.25005016
404.5	0.12185896
134.5	0.090054221
30	0.23408304
19.5	0.48152775
14	0.49743155
180.5	0.14789389
479	0.087509997
214	0.091297343
59	0.17531163
334	0.10084883
10.5	0.4458701
18	0.4004899
104	0.10828191
18.5	0.43811375
2157.5	0.05775306
12	0.36978209
834.5	0.162497
51.5	0.29082313
20	0.47264734
17	0.38363409
14	0.49856481
91	0.15628219
829.5	0.47405291
11.5	0.44203621
25.5	0.2944999
19	0.37379998
13.5	0.39057621
13	0.292766
215.5	0.073310338
63	0.22731745
293	0.077752143
14.5	0.49173713
46	0.27320895
29	0.31652603
649.5	0.073206842
74	0.25855961
11	0.36872661
17	0.47977886
104.5	0.083622895
28	0.29912359
25.5	0.2414355
522.5	0.4507347
692.5	0.05038299
19.5	0.28253174
90	0.14877585
23	0.27881083
12	0.44735113
33	0.43144244
35	0.20268777
53	0.18992411
296	0.21100076
94	0.092532374
232.5	0.12591274
83.5	0.17427777
37	0.25799242
22	0.37787679
48	0.20986135
213	0.067762829
24.5	0.28111079
114.5	0.10534853
132	0.13420182
145	0.11795663
348.5	0.099034369
25.5	0.41786408
156	0.11007797
19.5	0.42005661
17	0.40788415
24	0.45493177
398	0.49896437
386	0.34708643
285	0.071098469
28	0.27996731
86	0.12268921
101	0.14205781
154	0.10418782
75	0.20277478
157	0.16288532
21	0.3632696
11	0.41247582
570	0.047853906
141	0.11475915
22	0.4168396
25	0.37751797
181	0.10032586
12	0.4986065
42	0.25622082
516	0.46198565
48	0.17810948
23	0.43434405
141	0.12276553
157	0.10963286
543	0.07127402
21	0.30757609
15	0.29575443
114	0.13769592
64	0.21030688
18	0.54494476
97	0.14903325
230	0.11870706
27	0.20479235
134	0.099206567
21	0.30700243
16	0.40494487
20	0.50211984
124	0.073114686
3897	0.048265703
27	0.27977163
89	0.092397541
817	0.33923599
198	0.077553533
35	0.29217029
76	0.18828192
12	0.41915768
64	0.1639981
24	0.22707359
14	0.32271278
388	0.072507307
279	0.066938415
89	0.34380692
46	0.17092961
22	0.30072016
718	0.054402702
226	0.083873123
153	0.1147371
18	0.3217583
90	0.12858914
11	0.50720143
39	0.17634203
130	0.11627442
123	0.13196829
32	0.32130307
52	0.22860096
54	0.14455639
14	0.34377569
27	0.2873162
12	0.40490532
114	0.13475904
98	0.13037202
25	0.30518046
89	0.14242855
437	0.10322165
31	0.21253221
38	0.31889036
92	0.25248924
20	0.2567116
36	0.21247348
18	0.41999841
176	0.096904129
29	0.31248981
15	0.32482547
23	0.32685989
62	0.12981939
24	0.33184606
279	0.071363367
755	0.17900063
15	0.52154416
31	0.34114105
253	0.054845847
204	0.074787624
62	0.14988582
152	0.11142293
13	0.34767306
95	0.13068941
29	0.27126378
46	0.23153007
12	0.3861064
74	0.13205793
298	0.086829007
75	0.15562871
29	0.29570571
11	0.41063938
867	0.052475307
11	0.45061955
776	0.49133492
25	0.1985852
17	0.38029861
56	0.23627742
17	0.53129947
32	0.24380155
138	0.10696457
94	0.18800938
113	0.13394427
487	0.055952754
17	0.36393335
140	0.076024219
1630	0.21322083
226	0.12418311
30	0.29374453
23	0.30432594
[truncated: 10,819 more rows]
