# Supplementary material for: Comprehensive structural assignment of glycosaminoglycan oligo- and polysaccharides by protein nanopore
Source: Nat Commun. 2022 Aug 30;13:5113. doi: 10.1038/s41467-022-32800-4 (PMC9427770; doi:10.1038/s41467-022-32800-4)
Supplement: Supplementary file 5 — Source Data [file 41467_2022_32800_MOESM5_ESM.zip › Source Data/Main manuscript/Source Data files/Fig2/HP_dp6.txt]

Tt	Ib
16.046875	0.24201074
32.59375	0.14196083
25	0.091445677
27.4375	0.1108515
26.125	0.18935595
36.625	0.2108842
31.5	0.17664315
17.375	0.49444658
32.625	0.17161933
17.25	0.56743139
29.125	0.23645529
43.25	0.20279381
19	0.23645842
27	0.45982981
26.75	0.25488812
35	0.16327767
67.25	0.15124768
105.75	0.070487991
68.5	0.1857482
23	0.21536854
64.5	0.30676219
21.5	0.29831561
15.5	0.26609686
13.5	0.13179004
44	0.2213923
85	0.12685874
35.5	0.28905311
38	0.086143754
73.5	0.19431435
40	0.34176141
11.5	0.37198293
37.5	0.16478512
39.5	0.20055336
51.5	0.15111566
26	0.27073765
11	0.34210309
13.5	0.28908294
71.5	0.058135636
19	0.22260103
49	0.10952943
25	0.11623508
22	0.19309688
21.5	0.28733918
26	0.27507603
12	0.36607379
40	0.23560099
29	0.11794754
11	0.26859975
15	0.45529523
23	0.22928214
111	0.42454597
80	0.13346159
18	0.3179512
66	0.46469933
23	0.27465218
34	0.56241095
44	0.17456008
20	0.28945008
35	0.20310795
20	0.27117968
23	0.26875091
93	0.21304145
28	0.30437583
11	0.14261261
14	0.2269925
47	0.22954436
52	0.18228762
19	0.31013635
21	0.31468427
29	0.15591313
12	0.28277269
14	0.32615396
10	0.22087745
10	0.14376274
103	0.15226547
17	0.14165951
21	0.18919198
181	0.14841504
34	0.10131285
63	0.041541748
31	0.24948111
15	0.3148891
10	0.2130467
49	0.24410084
22	0.40387616
10	0.1752409
32	0.13713856
11	0.17952538
19	0.25549695
109	0.11284065
110	0.13539073
104	0.29114425
29	0.27390701
11	0.21179676
22	0.32998341
26	0.16628106
36	0.24253379
24	0.14944154
44	0.17820077
27	0.22549924
12	0.20198131
16	0.27087694
20	0.2653439
24	0.19589618
24	0.12732178
52	0.1954183
18	0.2314743
80	0.13440901
18	0.32511005
26	0.082993805
38	0.12323288
22	0.16129526
56	0.082215257
50	0.15974335
62	0.44037253
28	0.14803016
32	0.59550226
78	0.18088678
20	0.24765386
36	0.26035121
146	0.089885399
192	0.12743007
26	0.15436254
10	0.22891639
26	0.21609034
32	0.23961532
22	0.12746814
66	0.18321152
24	0.38533857
16	0.30235693
10	0.23932286
44	0.15401053
46	0.21624851
10	0.32566425
20	0.25501001
10	0.14706263
14	0.23206402
18	0.14405629
38	0.21458112
22	0.18579121
182	0.13378814
30	0.18217303
12	0.30713347
40	0.12543209
28	0.26512825
36	0.22033879
22	0.16320419
24	0.21903633
40	0.19707203
12	0.19613835
18	0.2343711
26	0.074363679
18	0.2271059
16	0.21791631
14	0.20793526
22	0.32114962
10	0.2869238
14	0.26603368
10	0.25703692
32	0.17555586
50	0.12139946
14	0.20061657
16	0.23304474
24	0.21519403
22	0.22223181
32	0.23211189
14	0.092700623
70	0.18798943
10	0.17257297
10	0.240104
464	0.2576026
24	0.23920161
18	0.21824278
112	0.12954263
48	0.24504879
18	0.35800934
34	0.22558954
24	0.20014803
34	0.18648979
66	0.52573901
12	0.2205743
26	0.22777537
18	0.17843895
16	0.19551878
68	0.17387743
30	0.19455644
36	0.19515395
142	0.11234952
164	0.4779028
60	0.11190557
22	0.23008327
20	0.19387309
12	0.26120439
150	0.43377793
16	0.27628797
84	0.096669249
12	0.19168143
174	0.15287679
94	0.13809289
18	0.30528408
10	0.2343155
20	0.31047392
28	0.18266086
18	0.41611037
22	0.24906749
20	0.32829073
14	0.27346197
36	0.26355436
10	0.35335207
20	0.22327714
62	0.1842858
22	0.34767932
14	0.25239477
30	0.20200287
22	0.27775526
10	0.24998176
40	0.26212645
10	0.23381926
16	0.26378748
28	0.16428186
22	0.11031717
20	0.29831991
12	0.33961353
36	0.19386256
24	0.29339635
28	0.17890933
184	0.23465131
52	0.2180478
112	0.17792429
52	0.20734511
24	0.14593555
44	0.13996887
12	0.37158993
36	0.15227176
20	0.28862265
40	0.1818556
20	0.1405469
52	0.15653838
36	0.24055733
40	0.26101753
32	0.24420783
40	0.19443843
24	0.11885425
88	0.179489
80	0.47768173
36	0.22228895
24	0.2268905
48	0.28739044
20	0.30121389
36	0.20608112
36	0.086243071
48	0.18669431
20	0.2418748
20	0.20784286
20	0.11447318
40	0.17822304
36	0.31308442
12	0.25966874
20	0.17129949
16	0.31515846
32	0.32694674
12	0.20102535
24	0.17580593
20	0.22879712
12	0.16109033
20	0.33952928
16	0.32488078
20	0.1832305
16	0.26132706
20	0.22613472
20	0.2201343
16	0.33529088
36	0.11264296
20	0.21713142
20	0.21562998
36	0.13892135
24	0.20743661
20	0.11777556
40	0.22754861
52	0.1695803
36	0.1933835
24	0.2039309
132	0.092748567
24	0.26286361
12	0.28593242
92	0.18551694
20	0.26021081
24	0.30728063
24	0.20455146
24	0.23191792
36	0.20691201
12	0.35947964
16	0.32730931
40	0.15247902
40	0.1913826
40	0.17516489
84	0.16846783
24	0.28109074
24	0.27455106
12	0.38508347
20	0.1964601
20	0.37571725
56	0.2528145
52	0.13795407
20	0.33084959
20	0.24904618
20	0.14972644
44	0.15678447
20	0.23362042
44	0.19513254
20	0.26018003
20	0.2237834
216	0.12690187
32	0.26695859
68	0.2146378
40	0.2344276
24	0.21389896
16	0.48326087
12	0.33482823
24	0.193137
24	0.31688133
20	0.20410162
12	0.23174109
28	0.21367742
24	0.089468695
12	0.22962689
12	0.19671482
24	0.18543921
28	0.1942659
20	0.25135559
52	0.26444468
24	0.12094095
20	0.16980167
28	0.21386689
16	0.064922459
24	0.31212494
76	0.16097458
16	0.46412483
24	0.27985477
16	0.19918704
68	0.16610521
48	0.22162677
20	0.31532794
20	0.49200529
32	0.18932921
36	0.2264097
24	0.13737652
16	0.25342467
36	0.31135499
16	0.24139
28	0.2849502
20	0.38686323
24	0.20916122
72	0.20641768
20	0.21842954
12	0.11173671
40	0.15764752
12	0.34483829
12	0.33833072
60	0.13248438
16	0.29732347
20	0.037350208
28	0.21825834
20	0.23900579
20	0.23273851
48	0.13802513
12	0.31053415
24	0.21900058
44	0.18783404
20	0.24148205
28	0.33731803
68	0.11836447
28	0.59566694
12	0.18464597
16	0.22516999
56	0.1444404
24	0.081569411
52	0.18452124
52	0.17173631
20	0.24199322
12	0.19318485
16	0.25207385
20	0.19449292
320	0.09969642
39.9375	0.16336901
85.5	0.12351973
29.375	0.26757401
21.8125	0.18449366
21.0625	0.19821618
21	0.16181886
12.0625	0.28594729
18.125	0.42622268
51.625	0.17141382
18.625	0.10419475
39.5	0.1514328
125.25	0.14912581
21.5	0.2743752
21.75	0.20769553
229.5	0.075125359
19.5	0.28193957
10.75	0.20861363
12.75	0.31225958
27.25	0.19274543
13.75	0.35735583
47.75	0.17293771
26.5	0.28730154
10.5	0.2537376
85.75	0.12006156
40.75	0.083309725
15.25	0.29406294
12.75	0.30180421
37.5	0.28657106
14	0.23856033
96.5	0.1673006
32	0.24430788
45.5	0.28304222
21	0.28295919
88	0.14297976
29	0.16926074
41.5	0.13961887
52.5	0.22707389
41.5	0.19946083
19	0.29096222
64.5	0.19737981
145	0.25679314
46	0.15420708
21	0.35024047
21	0.55193609
32	0.16747651
107	0.34202787
16	0.33491188
16	0.298482
93	0.17871389
20	0.29644269
10	0.21426003
135	0.16563746
33	0.16217567
19	0.17842184
18	0.28215262
50	0.13046339
22	0.20718683
26	0.21730308
10	0.22619461
20	0.29398054
56	0.10716365
49	0.35509408
42	0.11801592
23	0.32690191
181	0.073921412
13	0.083392203
53	0.21417668
13	0.1102
10	0.2528576
12	0.27253029
35	0.27122682
19	0.26230329
13	0.30521658
23	0.28096566
23	0.52649397
16	0.19576423
19	0.22050701
12	0.22551584
44	0.20614126
21	0.23808171
19	0.25262022
10	0.28823516
24	0.14775774
13	0.28207278
53	0.25268093
27	0.24890642
41	0.18180913
15	0.32381642
25	0.18098366
13	0.39311266
23	0.18648997
33	0.18765433
41	0.18868783
18	0.2342395
26	0.21442157
10	0.22530192
18	0.21006715
18	0.24934033
190	0.066839784
10	0.37426323
16	0.29488769
38	0.23050281
12	0.10878357
20	0.32367206
26	0.18287462
70	0.18259715
16	0.20613597
14	0.26255468
42	0.22348058
18	0.22067368
22	0.23997501
18	0.5468027
62	0.18585828
128	0.15542127
16	0.23763415
22	0.26808783
38	0.30447149
126	0.11545651
10	0.22687176
38	0.11059652
20	0.096836552
32	0.20379111
22	0.24653387
66	0.12928049
24	0.22738765
18	0.27020797
22	0.19585039
10	0.18311574
38	0.15164384
12	0.2824007
20	0.32126555
122	0.30058098
18	0.30286679
10	0.29071653
20	0.3312293
20	0.22726028
20	0.20745377
12	0.20117851
96	0.22813438
86	0.28516743
16	0.25355786
20	0.17287371
18	0.38664967
28	0.30688491
22	0.28111643
20	0.092616946
64	0.17466375
12	0.27289864
20	0.27374619
12	0.25897938
28	0.025907591
22	0.26988155
16	0.1853416
36	0.24249932
16	0.28950447
24	0.17392398
64	0.26388213
22	0.17910042
20	0.16842069
12	0.26665339
26	0.29951555
30	0.22853826
10	0.18928325
10	0.38826236
12	0.34502652
126	0.16070096
68	0.18908843
10	0.26853004
20	0.12755483
20	0.37219986
30	0.15361618
28	0.24930711
10	0.41971689
38	0.18124786
18	0.29746217
16	0.37226805
34	0.32031292
16	0.29183221
38	0.17565559
72	0.16441467
50	0.22468463
66	0.18890238
20	0.29932424
98	0.13193896
184	0.073037028
142	0.18146561
96	0.19628394
52	0.15958138
60	0.2099174
112	0.10708453
16	0.33156788
52	0.15028124
32	0.20960143
62	0.17141126
24	0.24660504
14	0.26240334
46	0.19872144
22	0.32313302
38	0.33691731
46	0.46525794
38	0.13727131
30	0.1739289
24	0.21387623
24	0.22670819
28	0.15013981
36	0.21976601
88	0.16262217
20	0.11431946
28	0.23925093
12	0.33417353
116	0.14207396
16	0.41859889
16	0.36682293
24	0.21447089
12	0.38559571
24	0.24726194
32	0.16316837
12	0.37863106
28	0.23246959
12	0.17283383
60	0.46199816
20	0.36053777
16	0.23216383
40	0.36788031
28	0.17760421
16	0.37596384
12	0.24978693
20	0.2954545
20	0.2612564
24	0.22352284
12	0.22888039
48	0.16751447
24	0.19770928
12	0.37953886
12	0.42175606
28	0.26377466
24	0.29864439
20	0.27871001
20	0.38788873
52	0.16886884
16	0.38314673
20	0.34192163
36	0.214329
20	0.31900436
68	0.16361921
12	0.27623647
16	0.22329707
12	0.14754826
28	0.20093523
12	0.32046288
20	0.18794426
16	0.29779035
32	0.28520891
16	0.3734743
12	0.15810063
20	0.23271947
56	0.14141622
20	0.24224825
20	0.23813896
24	0.30635336
12	0.15860137
20	0.063400462
32	0.2922219
12	0.094060689
12	0.34830254
24	0.21399663
36	0.24891935
56	0.17884561
16	0.19976473
300	0.12507109
12	0.38163134
32	0.24741937
28	0.32473841
12	0.38268539
20	0.2604132
52	0.20775229
28	0.2638106
24	0.2038846
20	0.38087869
96	0.19170858
48	0.28916556
28	0.28569534
28	0.22848701
20	0.24913259
64	0.15624036
24	0.20945893
68	0.17831218
16	0.31850174
64	0.41430989
12	0.41216403
52	0.19412997
28	0.2321503
108	0.17045717
20	0.36378318
12	0.3779867
40	0.22062279
24	0.31716853
64	0.14909308
40	0.25279206
80	0.18078186
16	0.26753578
12	0.24170181
20	0.24268825
56	0.24758388
228	0.1725179
16	0.26446837
280	0.031044582
28	0.15789586
12	0.10228642
16	0.36462563
20	0.29324666
28	0.087736696
108	0.20691425
36	0.19274612
20	0.38257051
40	0.18580583
36	0.1826787
76	0.1274851
52	0.11415662
24	0.19278684
36	0.20333903
32	0.27649447
32	0.18466774
96	0.1736799
12	0.32532814
24	0.30455565
36	0.1547531
12	0.15587014
20	0.33797872
24	0.10301824
20	0.26538897
16	0.10649762
12	0.35485736
16	0.38728812
12	0.31405243
28	0.22735097
48	0.15302661
48	0.14173703
24	0.51891547
40	0.16911389
36	0.22213548
36	0.23824717
24	0.20060295
20	0.30044839
48	0.21435681
20	0.18738124
104	0.19834697
28	0.1677095
24	0.28927934
32	0.18390289
24	0.28435487
28	0.25930756
16	0.25050375
28	0.34820396
160	0.13777621
20	0.42972121
48	0.26987568
40	0.16064879
92	0.20345069
24	0.24595323
20	0.20045862
16	0.25467548
20	0.2555021
308	0.13199982
20	0.4873043
48	0.097942643
24	0.2777397
36	0.15455429
12	0.40806529
20	0.30921122
12	0.23677289
16	0.27934027
12	0.27169746
24	0.53522241
41.5625	0.22632384
11.125	0.21411279
21.5	0.34675637
16.875	0.37376636
19	0.26056346
26.75	0.14298321
25	0.40721521
20.25	0.35768092
12.25	0.21160254
35.25	0.15657207
17.5	0.34946409
20.5	0.24903992
16.75	0.25469264
16.5	0.44330037
48.25	0.49897647
38	0.26537386
19.5	0.29355726
49	0.18723905
11	0.32957691
18	0.097478211
56	0.12173015
426.5	0.058634192
39	0.25818354
24.5	0.2196492
42.5	0.17848133
34.5	0.13978177
24	0.29133001
26	0.32905084
21.5	0.18962643
34.5	0.24859098
12.5	0.23285882
23.5	0.23914221
19	0.30411935
20	0.50235188
18	0.32509667
23	0.20846088
14	0.25036418
21	0.26487797
38	0.22729911
21	0.307055
12	0.29836655
15	0.45650503
42	0.18190511
19	0.28204858
25	0.21698524
24	0.1149156
22	0.25252858
19	0.15035474
16	0.29501173
13	0.18183252
40	0.20492291
24	0.18910006
21	0.1986011
125	0.16939715
26	0.19934234
37	0.25725487
66	0.17731878
19	0.29321054
28	0.18138121
25	0.20375519
36	0.14954774
49	0.19455513
20	0.21244901
22	0.26838943
21	0.3384074
23	0.20722467
16	0.32889467
10	0.37870294
38	0.10240066
80	0.17094444
13	0.23321936
30	0.09745536
10	0.1689797
53	0.15737693
33	0.23385808
17	0.29363945
25	0.26301178
25	0.19139248
20	0.2933642
27	0.14350162
33	0.17553605
88	0.091984279
20	0.3373208
48	0.20121424
16	0.33688986
24	0.31035247
12	0.31459215
18	0.29251698
34	0.17811814
34	0.1510935
20	0.26548654
10	0.2179313
76	0.25611943
38	0.18486926
38	0.36745697
12	0.19632697
34	0.44701263
34	0.44554454
10	0.35625377
20	0.23474033
10	0.22776677
14	0.18332946
32	0.25615907
64	0.20537314
10	0.23341621
26	0.19087319
24	0.13111643
18	0.20581584
140	0.14569722
10	0.22288892
22	0.29533514
48	0.19341394
14	0.16069321
22	0.29897463
24	0.25157985
36	0.20894121
20	0.31596076
18	0.2439809
72	0.084710076
30	0.27437845
10	0.30245283
24	0.16524754
24	0.20978409
52	0.13327834
70	0.15460503
24	0.23047477
80	0.17773624
12	0.28547454
52	0.16206963
26	0.085232586
12	0.28349388
10	0.27295318
22	0.20178398
10	0.31920168
24	0.18618836
62	0.21025559
10	0.32930887
14	0.25880063
12	0.14651453
18	0.17704315
26	0.22150114
22	0.31082031
22	0.16952182
36	0.15311795
32	0.42971694
10	0.31495303
14	0.24555339
12	0.20335168
10	0.36442429
140	0.54323578
10	0.17519125
10	0.22883369
16	0.16395356
10	0.2235451
34	0.27134314
12	0.18001322
22	0.18437459
38	0.2561588
18	0.35429382
38	0.19527255
20	0.29576927
12	0.19683062
18	0.30858973
10	0.30012798
10	0.39964876
36	0.21206808
34	0.12655388
66	0.12474551
66	0.14775965
10	0.16911252
218	0.15095499
12	0.33364636
38	0.049526665
16	0.2742832
34	0.17023438
92	0.25400978
80	0.17578495
10	0.34765321
14	0.41738728
52	0.15290974
36	0.20295922
36	0.24373055
16	0.14151038
152	0.058521595
64	0.23558922
80	0.13891476
24	0.17597662
56	0.18626648
100	0.10896134
36	0.23138246
12	0.37403551
20	0.25127017
20	0.56487328
60	0.11016606
36	0.51006103
28	0.30090761
12	0.26023856
12	0.36140203
24	0.26412821
28	0.22818458
28	0.23887026
12	0.16212319
24	0.2705847
28	0.28412372
24	0.24615388
28	0.096004613
28	0.26244161
20	0.45599189
20	0.46999824
60	0.11098287
20	0.25194138
20	0.26628643
104	0.10884176
12	0.33281967
16	0.21818742
32	0.32858509
52	0.15485083
20	0.066482097
32	0.22051802
28	0.13786487
68	0.19817708
20	0.20699242
24	0.23359318
24	0.41332597
24	0.32034442
36	0.26456952
12	0.21544519
12	0.27735803
20	0.55695295
60	0.18009683
24	0.22734758
24	0.12461127
20	0.25552848
12	0.23147467
36	0.14614359
12	0.20593394
12	0.29198664
36	0.15390688
24	0.18291314
12	0.49430898
52	0.20975149
12	0.32368407
20	0.14035046
20	0.17130406
20	0.32754001
12	0.10545716
12	0.32840788
44	0.21058777
20	0.33265427
12	0.2605536
44	0.17003603
16	0.32414553
28	0.2433439
16	0.30875975
36	0.19939928
24	0.15904076
28	0.28174165
40	0.28269076
28	0.2477193
12	0.22788447
36	0.069370307
16	0.26428467
28	0.18192261
56	0.16135512
44	0.23306209
84	0.20142247
16	0.37471992
12	0.3864958
16	0.34222361
124	0.1279047
84	0.15701059
24	0.27553779
180	0.17734794
12	0.29749784
40	0.1837212
12	0.30205885
156	0.21022169
96	0.13565657
12	0.10488538
32	0.21057546
12	0.32398605
16	0.19144374
16	0.31754902
12	0.16977826
40	0.12071101
36	0.1595079
20	0.31528288
28	0.21625461
16	0.41797188
44	0.23842819
12	0.43344495
28	0.30764204
36	0.18316144
16	0.20653577
24	0.27004522
16	0.259565
28	0.22328787
36	0.17537117
216	0.22716872
20	0.24830185
36	0.18917409
20	0.22824299
40	0.15483133
32	0.19424669
20	0.34764469
24	0.39195728
24	0.25886303
20	0.23151194
48	0.51024246
24	0.27279422
24	0.26314941
60	0.18410346
88	0.14833897
64	0.13883087
140	0.18791188
52	0.20746022
48	0.234511
32	0.35693136
44	0.181568
36	0.29943767
44	0.19758207
12	0.24373934
16	0.43181941
24	0.2419084
24	0.19578049
92	0.15188025
12	0.37367767
20	0.32968751
32	0.22540629
24	0.25628635
12	0.25111088
24	0.2723408
68	0.19396368
16	0.28664261
12	0.2735413
16	0.39374965
112	0.18430538
16	0.232538
12	0.34673348
20	0.3426438
12	0.27279556
16	0.25984213
12	0.2242641
48	0.36806953
24	0.168476
24	0.24328558
12	0.24084201
28	0.3211889
10.75	0.21077478
112.5	0.18485261
19.75	0.42951119
16.875	0.25360993
18.375	0.25530934
19.5	0.18525475
10	0.2632513
27	0.26561585
20.25	0.34167051
11.25	0.23549992
29.25	0.24829744
27	0.20199507
17.75	0.24381848
24.5	0.1595699
38.5	0.13140468
20.75	0.31853187
14.75	0.43988419
54	0.14632989
13.25	0.20104177
12.5	0.24446873
35.25	0.22815363
21	0.18068489
24.5	0.23657195
32.25	0.15709868
91	0.18195839
48	0.21116236
23.5	0.27416319
121.5	0.13764651
14.5	0.15570267
21	0.38578367
51	0.16970378
12	0.11294177
23	0.13428625
21.5	0.26089412
24.5	0.24372368
19.5	0.34984156
26	0.18854009
30	0.11816236
188	0.15871356
25	0.14409168
73	0.16706428
18	0.29348961
22.5	0.29214507
19	0.35351175
127	0.19225083
22	0.20624937
30	0.18411043
61	0.21252555
17	0.52800262
37	0.18500915
10	0.27729815
16	0.20188846
18	0.29587609
141	0.1839525
23	0.17461814
65	0.21575104
18	0.21252118
23	0.4466497
37	0.1945025
84	0.14376493
13	0.30411676
20	0.28722286
31	0.082315147
21	0.22674011
62	0.24544223
23	0.32336977
16	0.44038898
23	0.20392178
20	0.17597972
11	0.2050873
99	0.13343437
10	0.35453561
19	0.45979723
19	0.23370416
25	0.16287562
21	0.22241054
18	0.33943489
90	0.12687968
25	0.22470494
19	0.26158762
13	0.23546165
29	0.13806705
15	0.25861815
34	0.23552239
11	0.32490766
18	0.31149048
21	0.19650516
33	0.25588146
56	0.19646375
83	0.13277629
19	0.2615217
11	0.3356261
38	0.2247906
49	0.14826918
138	0.24213822
34	0.17999923
20	0.44120833
18	0.17920588
22	0.11151517
18	0.29768124
82	0.5206607
20	0.22317278
12	0.27421087
10	0.14363965
18	0.1491702
30	0.15454303
12	0.25158942
10	0.18242262
24	0.41056317
12	0.39175174
10	0.35273367
18	0.15901808
52	0.23519674
14	0.21290807
98	0.11382513
24	0.274739
24	0.22962691
22	0.20682229
38	0.1552956
24	0.16255912
10	0.25851676
22	0.31002608
16	0.36597458
26	0.25679946
40	0.27797776
22	0.13459235
12	0.20230611
30	0.31119347
50	0.17537069
18	0.23634601
10	0.29322857
16	0.35912141
22	0.25634739
34	0.26925436
94	0.16693251
24	0.22342238
20	0.32119551
16	0.49469116
10	0.24760644
12	0.30137277
12	0.33773202
14	0.18082498
74	0.19239198
10	0.11445898
18	0.45499787
134	0.1650397
32	0.21652713
22	0.16373797
68	0.16408211
52	0.18063051
86	0.44821629
16	0.36824697
20	0.37773833
18	0.20363116
14	0.16115488
14	0.24470575
78	0.22544153
46	0.27095875
14	0.34830499
18	0.23989999
26	0.020711264
10	0.32389304
24	0.31407332
82	0.23577313
10	0.32805926
40	0.19318762
18	0.29652268
10	0.34353998
16	0.36439565
54	0.084476516
20	0.31116751
20	0.22651437
22	0.2991907
24	0.13653372
32	0.15106493
38	0.16491492
14	0.37372613
104	0.19205801
12	0.33701119
170	0.13773045
20	0.28178048
38	0.16466458
54	0.20995195
60	0.21192487
20	0.22199053
34	0.26366132
32	0.22503738
20	0.29258382
46	0.24776159
22	0.21224929
94	0.18139119
18	0.31246838
18	0.26070663
20	0.40085617
16	0.37565652
18	0.29453051
66	0.16409282
32	0.25982288
10	0.23626414
40	0.12578306
44	0.19247903
18	0.21185899
12	0.18353562
16	0.28114766
164	0.15101857
12	0.36331451
16	0.43210655
20	0.16667798
24	0.34029728
28	0.33579913
36	0.20242269
20	0.16178575
20	0.3072992
64	0.20814115
24	0.34860942
40	0.19152136
12	0.20844951
132	0.1033278
16	0.56548274
24	0.15743765
24	0.070937462
52	0.21296036
20	0.2807636
16	0.37825799
200	0.1971097
12	0.36483446
20	0.13834818
12	0.25031376
16	0.23024908
72	0.17032541
16	0.35238436
12	0.12257877
12	0.35262033
36	0.12972364
128	0.14291051
72	0.14652237
20	0.25312874
64	0.16868481
24	0.21832255
80	0.17344804
16	0.12380382
24	0.33738703
104	0.14873752
40	0.20860662
420	0.086503394
44	0.11472461
244	0.11383694
48	0.3133412
28	0.2084996
20	0.29976556
24	0.22942427
12	0.39188102
20	0.34710038
16	0.3074632
28	0.31078663
12	0.2075296
32	0.23501277
20	0.3407923
12	0.422916
24	0.20941432
44	0.19945872
16	0.23831879
44	0.095331863
24	0.45502627
16	0.23130143
44	0.20813419
16	0.52558428
20	0.11205158
16	0.25108811
16	0.40488404
80	0.13503785
20	0.22658861
16	0.19532406
88	0.22792333
12	0.30269799
20	0.42943889
32	0.19593261
20	0.45440248
52	0.20952997
32	0.32880759
48	0.21072489
116	0.15603031
16	0.28605771
20	0.29096535
48	0.3057563
20	0.27055153
16	0.27562952
20	0.11188383
20	0.29375392
36	0.20396812
84	0.19629011
12	0.26445323
12	0.15434124
12	0.17540593
20	0.19021051
12	0.21945064
32	0.20034498
24	0.22563089
20	0.22640879
40	0.15048577
24	0.40694389
36	0.17231467
60	0.17652734
12	0.32071117
24	0.27296099
52	0.22014257
16	0.22805312
20	0.2609908
20	0.29594144
12	0.37112167
40	0.20874895
44	0.25222269
32	0.22047815
12	0.3077001
16	0.25763068
12	0.36912718
16	0.20362803
28	0.21976113
20	0.33690733
20	0.33998471
128	0.2376979
180	0.14173974
36	0.20654795
32	0.28068867
24	0.17249866
24	0.28939557
56	0.16052204
172	0.10468885
12	0.41953281
12	0.22354613
24	0.30443761
12	0.34896317
36	0.16010207
16	0.46688616
44	0.19017872
156	0.076486252
52	0.27688414
36	0.25439709
56	0.19526295
20	0.32358414
24	0.13842136
16	0.25303498
12	0.27868405
12	0.096554056
20	0.2552655
52	0.15689978
24	0.24920633
68	0.1109442
20	0.36124536
20	0.29322767
24	0.12295153
20	0.34128231
12	0.39655471
24	0.27671245
24	0.073543884
28	0.25321564
20	0.28778508
36	0.2143224
12	0.16367494
20	0.44338641
12	0.32043219
12	0.16618918
36	0.099723294
108	0.14792329
20	0.38330472
12	0.26681969
16	0.37209523
20	0.36738425
28	0.21124692
12	0.38242373
12	0.39313895
32	0.28534219
16	0.34808597
32	0.16546215
68	0.2096319
12	0.2536644
40	0.14798476
40	0.17476134
24	0.21468948
24	0.1256367
24	0.25691086
16	0.33740246
24	0.29655626
20	0.34017342
24	0.21183003
20	0.36058804
24	0.11056307
32	0.23628406
24	0.25723052
36	0.16730441
36	0.24106033
20	0.29361886
16	0.28374866
16.46875	0.29084376
26.65625	0.10580511
19.375	0.18947126
99.5	0.12324589
14.8125	0.4009445
19.6875	0.34115186
33.375	0.32699636
40	0.11412646
31.625	0.093863517
12.25	0.23151173
15.375	0.23596004
11.375	0.29149014
10.125	0.29931754
32.75	0.28062448
17.875	0.29787788
33.5	0.28444964
246.75	0.12246799
39.5	0.11202502
19	0.29730868
18	0.20132761
47.5	0.20409477
25.75	0.32183772
22	0.25233027
15.25	0.28840032
32	0.30591413
33.5	0.19072874
11.5	0.13586454
34.5	0.16421135
17	0.33470285
36	0.2951296
19	0.27041942
35	0.081218936
23	0.28570357
47	0.17037936
34	0.23896679
21	0.31556094
12	0.28889513
18	0.15356137
19	0.31923154
33	0.17997997
28	0.19343793
223.5	0.15624125
25	0.15218531
14.5	0.12600008
43	0.15045364
11.5	0.17567037
23	0.27223152
10	0.17244741
213	0.16168813
43.5	0.17150284
23	0.21795319
128	0.13868439
10	0.18422782
16	0.17333622
26	0.16233911
38	0.13830085
18	0.22716789
45	0.14387211
42	0.2562516
10	0.36461613
11	0.35670474
27	0.18799996
67	0.19933078
132	0.1258695
76	0.20810977
22	0.19194305
10	0.24427973
23	0.23306097
12	0.20004478
21	0.17215371
38	0.19695598
13	0.098305896
12	0.10101048
29	0.35931244
18	0.2682665
290	0.045519035
82	0.083504625
15	0.27439377
13	0.25918221
21	0.21306047
23	0.32271978
124	0.15050164
19	0.4547019
43	0.22102536
23	0.13653973
203	0.097438589
10	0.16917862
26	0.11000904
12	0.36205521
18	0.21145263
42	0.14890504
10	0.27608773
16	0.16545978
10	0.17605095
16	0.24611722
18	0.28500909
24	0.24267489
40	0.16453993
40	0.14370666
32	0.13558321
16	0.41108039
108	0.22795172
14	0.24644473
10	0.21251406
20	0.21403351
10	0.22171663
28	0.18494338
34	0.26186666
10	0.21251406
20	0.21403351
10	0.22171663
28	0.18494338
34	0.26186666
42	0.18902653
22	0.26018021
14	0.22105339
14	0.075347245
96	0.21348716
22	0.13960928
28	0.16455825
10	0.18526527
20	0.22865027
84	0.14649712
174	0.14406228
18	0.20445088
240	0.14115535
10	0.37594542
38	0.15210792
28	0.3467229
40	0.076560371
18	0.30593601
10	0.38496378
36	0.17504217
432	0.085510038
18	0.24900788
26	0.1752222
20	0.23425467
10	0.29903746
20	0.23195766
52	0.060784705
20	0.21173809
18	0.38718757
22	0.3418709
34	0.19207999
36	0.11967585
32	0.20980148
22	0.27588263
10	0.22728319
18	0.27479568
32	0.24587019
20	0.17313233
50	0.15775743
20	0.21979776
20	0.18762937
10	0.19273797
54	0.19045112
82	0.13931896
760	0.078568622
18	0.21164113
22	0.29437995
16	0.24302369
26	0.092144497
12	0.24837483
68	0.10711811
10	0.025236055
12	0.1112849
32	0.12488486
36	0.16827959
22	0.2602511
20	0.23324245
32	0.15806732
24	0.14334665
70	0.16575123
10	0.26794264
20	0.2008775
764	0.36128798
20	0.22341864
34	0.20057192
10	0.26763344
66	0.12286491
12	0.14530632
150	0.1709079
48	0.21277013
22	0.22361343
18	0.26958072
16	0.51609451
20	0.31568825
68	0.14455839
20	0.20409489
36	0.16450498
596	0.14555199
20	0.1938412
24	0.27451858
16	0.28628233
24	0.16708843
88	0.17176777
20	0.16747922
28	0.18016125
136	0.14235118
20	0.37087223
24	0.22229795
16	0.29967058
48	0.21216637
72	0.19197144
32	0.14734621
12	0.35187894
12	0.25319761
12	0.20612171
20	0.19328254
68	0.18387806
24	0.24458672
28	0.28534234
56	0.19202031
52	0.15804878
12	0.31125742
16	0.24995612
12	0.36998841
32	0.52756941
20	0.21004038
52	0.21095084
12	0.2949627
20	0.29547757
24	0.13638271
16	0.26016203
40	0.11695987
24	0.23652829
100	0.16608535
16	0.43838847
36	0.17625959
12	0.30870345
20	0.32941929
20	0.060336251
16	0.15298225
20	0.17088091
56	0.17258415
16	0.25304481
28	0.15843388
20	0.16684501
44	0.1141068
24	0.12404063
96	0.077104568
24	0.20459682
16	0.34393752
28	0.14497258
24	0.31155035
12	0.35437182
16	0.30605692
40	0.25552887
12	0.2784833
12	0.36083978
16	0.24997564
68	0.089713484
24	0.2568574
16	0.30830857
16	0.24307851
16	0.25891683
24	0.085273348
60	0.14968066
108	0.17599131
12	0.27672383
16	0.23138525
20	0.13812992
24	0.29749683
24	0.28854084
20	0.18607242
36	0.21722537
12	0.39619732
16	0.19371608
20	0.14288191
24	0.26761165
20	0.21019562
20	0.31296936
36	0.16028967
68	0.13562669
16	0.14910699
24	0.13838221
20	0.30059421
12	0.29609606
20	0.35679746
76	0.16066727
12	0.36845237
60	0.079674371
12	0.30647269
32	0.32247409
20	0.37972283
20	0.50577039
52	0.21381927
12	0.21235125
20	0.29653421
12	0.23075777
12	0.36926857
28	0.20422107
16	0.20692091
32	0.29965159
96	0.3588689
16	0.27125931
56	0.14889328
16	0.30889776
28	0.22580189
28	0.1319367
28	0.23941259
16	0.48237523
20	0.4613404
40	0.25430149
28	0.15580845
20	0.25892091
20	0.28681019
16	0.32200846
12	0.34527606
44	0.15998995
12	0.019177213
100	0.14215021
20	0.35910589
20	0.41488266
36	0.14724705
16	0.18676123
24	0.058986302
140	0.17129573
16	0.22286582
16	0.29335815
24	0.20738202
460	0.53309643
20	0.23577149
12	0.37048715
24	0.35785085
68	0.10965376
36	0.18659838
10.375	0.37070689
24.6875	0.17393981
22.3125	0.30806369
14.5625	0.30811635
20.8125	0.30581462
16.5	0.31979543
50.875	0.22655225
12.25	0.32379755
37.5	0.15717168
26.5	0.22403412
17.75	0.21798319
18.25	0.33321097
21	0.31553054
66.25	0.22465065
18.25	0.16991682
47.25	0.25510648
79.5	0.18363434
51.75	0.16873002
21.75	0.18056595
10.5	0.22857918
10.5	0.13714196
23.25	0.26021001
50.5	0.2287675
46	0.23189484
40.5	0.1282523
121	0.17701653
84.5	0.13017057
22.5	0.30835888
63.5	0.11633164
89.5	0.14315897
14	0.21166044
36.5	0.14249356
48	0.21334076
21.5	0.46377012
21.5	0.22165662
23	0.22605185
87.5	0.13583307
21	0.26082236
21.5	0.20959112
37	0.1898476
27.5	0.22264929
27.5	0.31314045
24	0.24910265
96	0.2030021
22	0.10888354
38	0.11053009
18	0.22833177
22	0.27841425
20	0.37926066
11	0.19226605
13	0.25120497
106	0.17197682
31	0.27370161
24	0.2855863
23	0.31762949
26	0.12026599
67	0.15652753
27	0.19442873
35	0.15614551
48	0.12289562
12	0.15715791
166	0.084768891
36	0.18946655
12	0.10414945
17	0.19821461
23	0.28062651
35	0.15021391
24	0.20018244
57	0.28200772
22	0.10480444
49	0.13807419
15	0.27432799
51	0.27103803
13	0.16954364
18	0.29792091
98	0.083396211
19	0.17868797
35	0.22729723
23	0.24737881
28	0.3622877
48	0.23061398
21	0.238143
27	0.14109679
13	0.35864687
51	0.16276996
82	0.15102609
16	0.30963179
16	0.17973925
72	0.1659603
52	0.20930707
92	0.47734955
64	0.12052106
26	0.11238554
60	0.16419047
80	0.13694517
36	0.21889156
16	0.41475368
16	0.12696855
26	0.18529075
34	0.15280457
36	0.24176906
20	0.15557376
34	0.26196939
34	0.28895792
50	0.13935764
28	0.15102279
28	0.27726492
20	0.23419429
40	0.12365311
20	0.24012992
42	0.083170235
10	0.3348332
10	0.27528995
196	0.13322839
68	0.19109088
26	0.0860456
26	0.18236737
24	0.047108479
18	0.29927984
10	0.26413283
50	0.16939409
30	0.19602403
24	0.27992183
26	0.33618709
46	0.22543125
16	0.20903029
20	0.19977492
10	0.29160914
18	0.33029655
22	0.29176518
34	0.21835651
20	0.28411037
30	0.21840385
16	0.33149379
34	0.1454846
90	0.18449478
36	0.32197455
18	0.333942
24	0.33633846
12	0.31387982
26	0.29945755
44	0.23370929
16	0.25046802
12	0.033698212
74	0.13274263
64	0.1210572
20	0.18389277
34	0.18826896
12	0.21609992
82	0.51229161
34	0.30017033
12	0.22001456
18	0.27985784
112	0.11743211
10	0.31900325
26	0.083361581
22	0.19539723
16	0.29513428
36	0.16743012
20	0.34827816
32	0.49019447
42	0.23652932
20	0.3379477
32	0.33775902
54	0.16222134
26	0.24200244
12	0.23916265
24	0.11292142
54	0.20343608
12	0.26332751
10	0.18041399
26	0.13611345
22	0.20119521
[truncated: 2,163 more rows]
