# Supplementary material for: Comprehensive structural assignment of glycosaminoglycan oligo- and polysaccharides by protein nanopore
Source: Nat Commun. 2022 Aug 30;13:5113. doi: 10.1038/s41467-022-32800-4 (PMC9427770; doi:10.1038/s41467-022-32800-4)
Supplement: Supplementary file 5 — Source Data [file 41467_2022_32800_MOESM5_ESM.zip › Source Data/Main manuscript/Source Data files/Fig3/HP_11k.txt]

Tt	Ib
705.5	0.042537056
397.75	0.04013731
765.5	0.03904032
609.5	0.045962028
7670.25	0.046137754
1039.5	0.022536997
1107.5	0.026367122
878	0.040364031
2791	0.015892182
88	0.09786056
1082	0.037448321
1232	0.022629201
676	0.031724468
148	0.091993175
984	0.036892705
2718	0.026810743
1812	0.022366049
1440	0.025811214
1472	0.025822235
648	0.053653214
858	0.041279539
3501	0.021631917
2918	0.015856834
327	0.048775822
360	0.05557901
888	0.033762999
3510	0.016623219
102	0.080909006
1452	0.021711865
1044	0.031986408
492	0.030375335
1048	0.039516985
1352	0.029097341
360	0.061513092
552	0.041229319
332	0.050365854
656	0.034107719
732	0.054129548
572	0.048757076
368	0.063557506
3200	0.019376013
5008	0.017822536
816	0.023167694
520	0.032983162
2880	0.024429247
680	0.04013275
1936	0.030251438
336	0.078691587
720	0.060729042
37920	0.010300139
552	0.039265599
384	0.052184433
2144	0.03603857
488	0.037157554
1024	0.033887461
712	0.044847418
1392	0.025586708
1512	0.039030816
440	0.035347614
296	0.055339951
1440	0.035670266
552	0.037614405
1376	0.032309096
896	0.057077449
680	0.044057328
520	0.05297032
1112	0.043464635
408	0.061175346
1024	0.035484143
472	0.056991685
960	0.033322934
608	0.048823424
2488	0.015429423
2987.1875	0.023611436
2251.9062	0.035884343
3917.5	0.031658687
1113.25	0.037277896
1768	0.038711574
1124	0.043966241
3519.5	0.014544869
298.5	0.060421653
1222	0.038735501
1676	0.03152873
1664	0.025172865
2206	0.023656549
327	0.079516694
1110	0.024905898
3348	0.022113804
1584	0.0272568
780	0.024416033
2136	0.024288252
612	0.054048907
4096	0.018363766
704	0.042482842
4782	0.021564597
200	0.049286813
504	0.083940633
828	0.047828171
480	0.03445771
2264	0.046234924
1116	0.035471212
2148	0.021911502
3436	0.1118007
740	0.040765211
900	0.038892068
80	0.14248663
820	0.035603628
1360	0.027692882
1188	0.037252918
936	0.038727097
928	0.028263705
2712	0.025376154
2152	0.028944626
816	0.055495683
1316	0.030677499
856	0.043727212
1228	0.037189789
476	0.055866934
228	0.14893736
976	0.031326603
968	0.02916464
1852	0.028378449
468	0.054559894
580	0.067450836
580	0.047375422
288	0.068520196
472	0.073192731
1904	0.020368688
488	0.029987732
1104	0.046112031
392	0.074901059
1472	0.035621632
2400	0.02524944
624	0.056151412
2296	0.027436346
608	0.042149641
616	0.052097112
720	0.032168645
2040	0.020675581
176	0.1023037
1112	0.038877092
384	0.045844514
784	0.043865509
1472	0.049945857
1040	0.04081545
352	0.056386583
1144	0.028831266
472	0.061124969
536	0.045037065
552	0.12318049
3064	0.053034578
88	0.15661919
304	0.070605613
1960	0.018404821
672	0.057482611
4744	0.014131996
1144	0.033384684
1808	0.032557297
488	0.051413503
616	0.057972509
128	0.12353003
3408	0.023134392
1072	0.030588517
1064	0.039488092
608	0.031327628
856	0.041907016
424	0.038169045
2224	0.023755087
3848	0.011212363
1568	0.031823702
1296	0.031436849
424	0.069422722
2024	0.028514564
832	0.024602761
1304	0.077528968
224	0.057502691
1912	0.033970371
1024	0.032079585
430.90625	0.04796638
447.34375	0.036358632
19832.438	0.018194176
2895.5	0.019346569
1681	0.029267248
145	0.097275108
2282	0.017939351
1289	0.037385106
976	0.028043935
356	0.056376211
166	0.077331953
383	0.044565979
2865	0.018196441
194	0.085448556
936	0.030291026
780	0.063009389
736	0.044951629
526	0.044545885
364	0.056734826
3298	0.023620343
626	0.031231547
254	0.05985067
408	0.0579977
532	0.046670552
3408	0.021075675
532	0.048060749
1127.625	0.044843238
734	0.060044616
809	0.040805742
336	0.044708714
2173	0.025045479
4183.5	0.015790293
4253	0.018983215
199	0.065758675
1558	0.022607945
889	0.044943623
876	0.044705074
175	0.10541884
1919	0.021077976
70	0.1232045
8429	0.018932465
176	0.073054135
2746	0.020054383
1820	0.025025001
946	0.033649482
1620	0.02687137
1144	0.031379525
290	0.065990932
836	0.047564741
802	0.050394643
1786	0.023016473
5808	0.024516692
2576	0.013561965
3116	0.023372734
190	0.078752279
2974	0.066627309
2318	0.021392601
496	0.049997956
504	0.035936344
3452	0.01249438
72	0.12565811
488	0.040562619
1004	0.032532725
1400	0.016693244
4812	0.021212699
356	0.060109321
1268	0.020216122
480	0.033472084
3468	0.025891459
1148	0.029655177
220	0.051437236
280	0.057100464
2832	0.02252556
1156	0.04104406
544	0.042963888
852	0.037873391
1236	0.031479899
244	0.06914971
620	0.041465122
1348	0.038125157
17728	0.13457441
364	0.069463216
1877.5	0.017890936
1776.75	0.021992663
1388.25	0.02477487
357	0.035017468
595.5	0.04122657
48	0.13883342
1467	0.03343191
1940	0.018417317
1100	0.036028758
1121	0.03671588
2197	0.024464957
730	0.046058718
3918	0.020212086
950	0.024712434
388	0.049503773
60	0.090378791
3536	0.018485192
2800	0.019384682
800	0.056051772
4160	0.016067365
4882	0.019810064
216	0.091160327
928	0.15194392
532	0.030947063
3688	0.019649997
532	0.040196691
976	0.022535874
2536	0.025203247
320	0.061028477
2308	0.025746603
68	0.13142365
112	0.10632573
3620	0.019254632
184	0.083773963
2244	0.031629782
1240	0.033608839
396	0.062138043
7476	0.020099426
488	0.056263778
52	0.13747858
696	0.039193321
940	0.039895717
1288	0.035280652
360	0.061990004
540	0.056776572
1524	0.029782223
3012	0.020956123
464	0.045456897
1376	0.023758756
1296	0.038345713
1088	0.03510718
1128	0.033851676
2056	0.018648922
1008	0.029181274
560	0.041612618
688	0.045964155
2048	0.034552328
672	0.032341849
1032	0.032194536
952	0.034885827
4496	0.015589805
832	0.025332969
1752	0.025929362
552	0.04828443
408	0.039651208
9128	0.017607927
432	0.060943883
640	0.042490132
2000	0.0218025
856	0.048149727
1576	0.040671911
872	0.032409515
352	0.054596715
720	0.033811085
760	0.041213963
1592	0.024943648
1248	0.017176714
5832	0.020018073
488	0.042694028
2360	0.034826819
1304	0.025618389
344	0.045571048
7832	0.014805225
1304	0.030200984
8600	0.015093801
440	0.056089118
3592	0.019357637
3016	0.019160416
400	0.04524814
1264	0.028306246
848	0.065878615
3000	0.021714263
960	0.033934716
144	0.091172397
2776	0.029656654
880	0.03581721
1616	0.025299167
864	0.050167654
744	0.031785272
3192	0.01923551
568	0.04884382
864	0.035710532
7768	0.014797897
1200.125	0.037751891
2298.25	0.018583599
599	0.041999936
3022	0.021233188
446.5	0.066002235
4857	0.020796232
5329	0.010499944
954	0.032306977
1613	0.035985861
2091	0.02784689
2138	0.0127808
418	0.048688304
579	0.045280553
706	0.040527709
556	0.040686361
444	0.036138844
636	0.03844421
1332	0.027391501
950	0.036462646
2104	0.026405919
1718	0.025104618
1002	0.030612584
2214	0.021226263
2536	0.013339433
2122	0.021467024
976	0.026714925
876	0.03498679
868	0.031257603
488	0.052584205
1830	0.02035033
4450	0.023405148
812	0.038673837
1068	0.031991579
100	0.10228287
632	0.042599685
2704	0.023901291
112	0.12038251
656	0.047183525
1456	0.020935362
100	0.080842696
3020	0.01835518
200	0.087078169
572	0.063960604
1352	0.022672249
1328	0.035659425
2112	0.019399654
1444	0.033539914
1028	0.034802284
220	0.047797464
472	0.0408822
1812	0.033690605
300	0.051572811
180	0.080615759
124	0.11385749
636	0.045682237
164	0.082718812
1088	0.032212835
2960	0.016560201
1976	0.029566098
1856	0.028550452
2312	0.023890197
1088	0.031405196
3672	0.016607109
608	0.039514437
4312	0.018049335
592	0.056718405
192	0.073972531
3264	0.024544461
304	0.071545243
624	0.04985778
344	0.049910747
5120	0.021428015
1512	0.030719727
1296	0.040977579
2512	0.01923777
984	0.035119131
4008	0.023864914
1792	0.016550856
2128	0.045126431
1224	0.049071547
2112	0.035367344
2112	0.019190192
896	0.039170586
4928	0.019890815
448	0.058021791
56	0.15943398
1608	0.041415248
1568	0.03408692
792	0.038000189
864	0.044433437
1520	0.033437986
792	0.042214956
3752	0.019551829
6080	0.023440666
1072	0.030108938
2136	0.026643101
888	0.033390399
160	0.062224541
1808	0.030833762
1008	0.032674812
1336	0.028811827
1008	0.036774557
2472	0.039035447
168	0.05204615
1728	0.025982421
607.96875	0.054086629
4425.375	0.026199792
1021.25	0.032462738
236	0.074984089
85	0.13715179
1953.5	0.022079883
154	0.10849145
8444	0.019844797
1463	0.036703281
1304	0.025298743
1736	0.031835396
1072	0.032028403
572	0.044138059
256	0.069086306
602	0.071669139
1144	0.03928066
910	0.027339347
706	0.052024264
1090	0.035137601
2710	0.024382351
490	0.050323363
538	0.11518095
120	0.095566966
854	0.053224035
468	0.044425819
2324	0.031211596
686	0.031828482
2592	0.024883691
424	0.045932382
496	0.053587187
736	0.043260876
240	0.061525114
504	0.033236261
2356	0.018862514
1300	0.025166195
1276	0.027497634
764	0.03619786
4028	0.0223714
1856	0.02588677
4640	0.010558483
1716	0.045824256
1988	0.024454709
3992	0.012457979
1152	0.039563347
7016	0.029065877
352	0.05857525
3440	0.02375621
540	0.045218542
556	0.051502671
3060	0.01854047
436	0.049097259
308	0.064710386
2328	0.034829538
1256	0.03658428
488	0.040431976
1824	0.03896388
736	0.050028335
1560	0.03667894
216	0.082350247
472	0.050931614
696	0.044387873
944	0.050320107
120	0.095463209
1416	0.036912814
1168	0.042922314
1560	0.026590457
2104	0.022556467
1608	0.022048343
4112	0.020919362
560	0.054597914
3664	0.014991823
1472	0.02535901
1896	0.035576157
2408	0.022045018
928	0.037132908
832	0.035384368
3328	0.020386698
328	0.072316736
6152	0.04988597
664	0.03824478
1896	0.017718827
592	0.042552885
414	0.037440136
230.25	0.073229946
905.75	0.038146775
232.75	0.08102756
280.75	0.062624797
5653	0.015148204
581	0.050141905
1363	0.036616698
3050	0.01301877
1976.5	0.022806786
670	0.032484051
1420	0.028017662
990	0.023114083
1408	0.026163785
1007	0.048500963
1046	0.025165468
240	0.072304271
1024	0.031493336
2792	0.022663835
1264	0.034902293
222	0.079050623
1650	0.020872226
2452	0.018942472
1010	0.022019992
3886	0.020195831
14170	0.015953938
600	0.022286547
220	0.14302383
972	0.044364624
4672	0.021041054
5100	0.009362543
2024	0.033522815
632	0.045998424
5676	0.011090115
48	0.14151172
248	0.045577493
1288	0.027523778
688	0.032445155
1336	0.028241152
1212	0.027334116
3732	0.026401548
2848	0.015788324
320	0.073587433
3260	0.014656601
956	0.028436948
2220	0.023602523
304	0.061424334
1072	0.034213331
2392	0.016290545
1080	0.022578362
984	0.032354493
7760	0.023241516
3872	0.022191597
544	0.058943566
2048	0.016921619
192	0.05660674
400	0.04963246
672	0.062146969
144	0.1034964
5144	0.018613985
6568	0.0173396
1560	0.017773401
816	0.038780324
960	0.032150209
1168	0.032479305
3184	0.020565143
5072	0.022098698
2744	0.018236963
2912	0.019734677
904	0.028468678
1024	0.042976409
2496	0.031092195
1824	0.016220525
1160	0.030846458
680	0.042784218
976	0.035406996
9112	0.019229071
2944	0.022713687
416	0.047683932
1416	0.020907944
304	0.049605906
5856	0.02246644
3208	0.017817318
264	0.054721147
4400	0.027764581
2272	0.022022605
3256	0.029708993
3040	0.018800154
3080	0.024550119
712	0.043936532
184	0.082127452
1696	0.025650488
1272	0.021446202
4680	0.024458636
1336	0.021782819
536	0.035489351
1176	0.028836804
2848	0.014638335
752	0.036942028
408	0.048831727
864	0.038724124
432	0.040371049
856	0.028172515
352	0.058373999
840	0.030325303
3216	0.013737052
472	0.045497816
1864	0.018452628
1736	0.035345435
4048	0.01559075
2864	0.024148982
1566.125	0.024191244
645.5	0.036702782
203.75	0.055483174
286	0.064145401
4599.5	0.012660893
631	0.030642346
1160	0.017689371
2274	0.024395283
1515	0.026569642
976	0.029801939
5842	0.011960951
505	0.051280808
1016	0.028205235
714	0.064407773
962	0.040555865
10530	0.039969012
726	0.036590658
988	0.024775237
2584	0.019263921
404	0.038742416
780	0.03682182
556	0.039155316
496	0.042302236
888	0.03616333
828	0.030840306
700	0.034388773
1588	0.039321311
1172	0.036892582
360	0.052789986
332	0.045928676
1472	0.03850181
3956	0.019341066
2096	0.019443166
188	0.067262597
744	0.035154954
956	0.048004232
452	0.049342632
744	0.029134829
1008	0.030976547
184	0.053614467
780	0.035629235
876	0.038257401
176	0.06571199
272	0.053035632
1696	0.028843444
884	0.054706849
112	0.11850382
1132	0.038686879
1352	0.042991336
64	0.10877087
280	0.10179383
288	0.045644164
2600	0.026179567
608	0.022208177
5912	0.014302452
504	0.044025026
1472	0.033606332
1608	0.040335372
14360	0.024276067
1536	0.036673743
264	0.076500803
3112	0.025281705
448	0.04290203
568	0.05935394
2408	0.019002033
2000	0.027399106
296	0.068962887
224	0.07545872
968	0.02655039
776	0.023040004
1568	0.028395617
1944	0.018892365
9240	0.022165433
384	0.054764252
4064	0.014278461
1448	0.026177103
1344	0.024324248
128	0.11059144
3160	0.0128331
1576	0.053729463
1368	0.03605321
1536	0.038081158
1000	0.028162848
648	0.041744482
6384	0.009184571
1072	0.043136027
608	0.043376047
584	0.051485084
4664	0.025058815
2560	0.042862274
1992	0.021082766
1896	0.026174953
384	0.038744003
1632	0.020076187
1864	0.028325817
4680	0.02009351
1872	0.030520361
912	0.032990862
1363.9453	0.035394419
463.75	0.05852909
876	0.024547201
702.5	0.041180417
741	0.030520227
3594.5	0.024591941
2079.5	0.025079589
2029	0.022629466
2795	0.023325674
2364	0.028463634
1491	0.024038557
1304	0.03719208
772	0.043150298
266	0.070556559
205	0.08059033
1061	0.037106507
3246	0.022447066
812	0.11858671
932	0.053378776
2288	0.026215676
1268	0.047516726
870	0.044661149
2246	0.022808716
290	0.062520377
3256	0.029730784
2668	0.020064296
1036	0.040848929
316	0.068682469
1752	0.025144259
588	0.035095692
140	0.10879232
752	0.036168814
2128	0.025538282
216	0.089358211
692	0.053071372
352	0.068498805
972	0.045427714
536	0.041711941
2884	0.021319624
3696	0.018551931
380	0.056522619
392	0.054215994
3056	0.019403573
608	0.046486966
592	0.048034277
13476	0.01277542
484	0.060837321
320	0.050109271
404	0.039990999
3024	0.02029619
1076	0.034069359
400	0.046901088
1068	0.045181185
280	0.061297078
3692	0.018692497
427	0.046513181
1643.5	0.023256328
1584	0.029884189
2130	0.01573503
2375	0.027974965
458	0.054489926
4256	0.014117146
85	0.11417454
154	0.073550604
3640	0.016405158
1162	0.021613153
1626	0.02119909
3826	0.02594812
1148	0.027908282
840	0.033439096
620	0.03410947
1472	0.029585823
208	0.14622322
972	0.032013033
3616	0.019909509
2328	0.018923638
1208	0.034929775
660	0.051568549
804	0.039074544
476	0.048183959
4536	0.018128941
1076	0.026782861
1384	0.040777717
1508	0.018086895
6244	0.019112498
236	0.079941474
64	0.15284872
2624	0.019854553
232	0.069612719
1168	0.035308871
1504	0.030628022
1516	0.033500094
5344	0.019522214
2600	0.026762493
5648	0.020770736
240	0.11131623
760	0.041651234
2496	0.024576988
6128	0.021676913
904	0.034911461
3400	0.025937969
4752	0.025138754
3304	0.020670902
3544	0.021479534
888	0.038863245
848	0.038793407
208	0.075845167
1896	0.023626588
1120	0.037842002
1536	0.025275638
864	0.034271635
3592	0.022093413
1568	0.039248999
184	0.085597649
416	0.052133452
600	0.037423573
536	0.040565118
2832	0.023222784
1096	0.028228251
1520	0.022629948
2336	0.022592342
1304	0.033104211
1400	0.036151968
904	0.034277663
5920	0.015198407
776	0.032601342
472	0.050175164
296	0.079394691
264	0.086544745
592	0.042971984
1216	0.022929203
616	0.045971226
1768	0.029242922
1496	0.01943098
400	0.060623158
360	0.058860425
5120	0.018258803
1200	0.022194814
896	0.043042067
8056	0.017682312
2720	0.018426981
968	0.026249588
1104	0.027691338
2832	0.019466693
832	0.048158765
224	0.10553513
2792	0.038479872
1376	0.035551786
1149	0.02319449
9095.25	0.017493373
2378.5	0.016959723
949	0.030661181
720	0.035822164
281	0.056324229
668	0.043531604
1392	0.038118448
2310	0.020916836
1906	0.022253763
524	0.032186992
742	0.028822804
10166	0.012057589
634	0.049702253
1408	0.020608783
1818	0.027930791
7100	0.015902355
1244	0.025579939
340	0.06467142
1624	0.023892058
888	0.046558835
1506	0.019905251
1296	0.049510229
860	0.040731747
2300	0.012325246
6912	0.016742041
348	0.049294285
1372	0.026250491
672	0.044399891
6088	0.023803234
1688	0.035019312
1648	0.03243389
736	0.032931529
556	0.061327931
664	0.041908037
168	0.040778182
88	0.13962102
4528	0.014272969
684	0.024263686
388	0.041171309
444	0.040721226
496	0.045972895
608	0.047537655
888	0.032170884
1096	0.033816192
912	0.038615976
2800	0.026254015
1888	0.036252458
1248	0.03613871
864	0.050708115
288	0.048652299
1536	0.031488515
400	0.064212404
2024	0.027150186
2120	0.02416951
1816	0.02369871
904	0.039385557
6464	0.014652003
160	0.087462604
1160	0.033305936
1736	0.025449537
568	0.052925404
1256	0.050191097
2832	0.014582074
240	0.078527309
2952	0.028669467
464	0.040320434
488	0.050573815
696	0.021421019
872	0.020371469
1384	0.043684419
184	0.078003481
832	0.042364202
1304	0.028273135
2520	0.030152455
64	0.13863122
56	0.14785574
1120	0.02570775
2152	0.024187578
384	0.045801736
3312	0.027120039
1792	0.034422241
296	0.063060723
14968	0.010659171
2592	0.023393616
1168	0.030691914
1528	0.033365455
2464	0.02465334
536	0.032313384
7640	0.020697789
224	0.054814026
2940.5	0.018566843
4071.75	0.016123623
336	0.048670992
3179	0.016194094
2228	0.033453353
124	0.12016443
3440	0.019938998
2823	0.13328733
622	0.037805349
182	0.090385877
5902	0.013095059
4308	0.025825363
152	0.13373768
486	0.051798064
788	0.041406788
1188	0.027018862
408	0.051612429
4080	0.019695399
4144	0.020194575
1876	0.019686308
228	0.084900036
1064	0.030233527
2232	0.03749986
928	0.037879162
668	0.045314342
336	0.052339267
1964	0.021120241
6128	0.016618049
1364	0.03491753
548	0.051243708
1012	0.04784406
824	0.040206794
620	0.044977497
1340.4688	0.041212335
745	0.023881655
484	0.049521096
2112.5	0.035713684
781	0.041674491
768	0.049537569
381.5	0.048159
1582	0.03088245
972.5	0.041015044
594	0.039892577
3464	0.022032885
3764	0.022012398
4064	0.012824604
624	0.04629093
1396	0.024275439
622	0.039928745
444	0.050980549
886	0.047543544
954	0.035137687
474	0.043729983
12702	0.022755371
3400	0.02040492
262	0.059710473
1176	0.02040259
934	0.0445401
1128	0.036664005
852	0.042800799
552	0.034568187
1788	0.018128399
1812	0.024788363
1332	0.02411443
2236	0.019997872
1984	0.13280958
1460	0.034165218
2080	0.030911459
944	0.028541571
980	0.026869873
1640	0.031280212
2140	0.022286626
944	0.038050391
1692	0.030188648
1112	0.05340885
3556	0.018640904
352	0.054575026
736	0.03518872
4184	0.013085403
5868	0.012527814
3452	0.025500916
1032	0.036298525
4576	0.024076076
352	0.054963846
328	0.064859472
2032	0.024161484
2112	0.025742736
400	0.050456151
720	0.049531963
1776	0.023397522
400	0.047451891
872	0.039902657
2768	0.036280908
1600	0.021885525
320	0.05207029
1704	0.028753858
824	0.041345786
2552	0.022568835
1352	0.034457657
200	0.067078441
1056	0.038278796
1792	0.029609185
3104	0.01909782
336	0.056079656
1048	0.025718331
3592	0.026057173
880	0.065801762
1192	0.027499421
792	0.039103754
1384	0.024203919
1976	0.033593703
1336	0.035814364
3520	0.015820628
480	0.057016257
1264	0.032931477
2408	0.022164021
192	0.055216778
1816	0.047966719
448	0.028293025
920	0.030620335
440	0.049918488
1672	0.026024209
656	0.032583803
1200	0.03222597
304	0.064565822
1432	0.026269227
520	0.028438918
3672	0.027531577
2168	0.02437615
5832	0.012531869
390.34375	0.060953386
1856.125	0.020773767
1381.125	0.027037932
2105.25	0.024093878
993.5	0.027035415
917.5	0.042676255
1750.5	0.015990825
534	0.030039309
3613.5	0.013502641
210	0.048873667
298	0.054059658
4057	0.015539604
1490	0.032050051
700	0.035740733
1680	0.016638501
872	0.048888437
4194.5	0.037278756
567	0.040031113
512.375	0.049989704
4049.25	0.023129687
499.75	0.048834201
411.5	0.051249549
1973	0.025155861
2418	0.022385897
590	0.037364319
1849	0.023692338
338	0.080823928
625	0.040747598
974	0.037951943
637	0.034008667
2082	0.022290867
1416	0.022041658
856	0.046872295
1402	0.02205172
454	0.055546567
9820	0.015485791
272	0.063239031
1694	0.030847864
1498	0.019759245
3074	0.022545718
330	0.057518121
3160	0.035408016
9972	0.014193344
1472	0.025453242
580	0.054014474
284	0.082536824
616	0.060185418
1400	0.039987862
1288	0.032544345
768	0.046468087
1780	0.022022421
1984	0.02907311
2728	0.025727741
812	0.030286167
983.875	0.031581171
1061.125	0.039819662
502	0.040791541
2400	0.014316784
692	0.022753447
3253	0.022777263
2155	0.02509024
796	0.025583094
2444	0.026480261
3300	0.019400602
1616	0.024019336
526	0.036036707
186	0.051904887
518	0.043266632
1340	0.039821398
444	0.049701832
2378	0.026333779
1748	0.039915055
1546	0.015761737
2634	0.016726663
642	0.033425573
856	0.035114817
1798	0.021682385
2070	0.026547588
2292	0.025886815
376	0.045930203
1004	0.033739638
892	0.024861109
312	0.055590991
7800	0.017226916
740	0.034836471
452	0.036757287
1468	0.028017575
1580	0.030856142
380	0.043294944
424	0.04127422
2296	0.030980431
3476	0.029013956
520	0.053247944
435.875	0.04406919
1267.25	0.028218748
2761	0.029621154
1433.5	0.027934946
1528	0.032491442
224.5	0.068715572
1904	0.018691573
764	0.05401298
349	0.067311361
1096	0.0299855
1400	0.0326383
480	0.042747755
1388	0.028747801
578	0.041840002
692	0.043894079
786	0.039985333
402	0.061959535
514	0.048046984
754	0.028907673
182	0.10071053
560	0.045033116
556	0.046242028
988	0.026594104
2864	0.027388893
2388	0.02201293
312	0.047600802
732	0.043554839
112	0.086373627
996	0.029158939
292	0.069115669
1728	0.022632394
964	0.028188972
1568	0.03139456
2136	0.033591285
636	0.038963605
1396	0.021945003
324	0.06664627
664	0.032300923
816	0.041713476
940	0.027563771
168	0.09544345
624	0.036271706
3460	0.017758109
1368	0.03275856
640	0.037818272
1356	0.033902168
2176	0.023566665
1020	0.031624191
1636	0.031156536
560	0.048888799
112	0.11477084
680	0.032746542
5480	0.0099546304
968	0.022637693
216	0.078163542
736	0.028130636
448	0.047749363
432	0.10245029
3144	0.020471772
3008	0.022511596
648	0.041384671
872	0.036915597
720	0.038454559
3592	0.026030637
208	0.086536594
3296	0.029245827
960	0.039765734
10544	0.035314918
808	0.047375634
424	0.041999061
688	0.039131638
752	0.022725368
1408	0.037783783
264	0.09726201
152	0.07098797
3784	0.017860435
96	0.13429344
288	0.063750409
176	0.10507503
2064	0.025391549
2472	0.019847577
4008	0.024814982
2232	0.021981942
1832	0.032913849
688	0.031144973
304	0.068127677
1328	0.033855334
3264	0.018232496
816	0.033516418
1256	0.030258283
592	0.056740776
768	0.033858996
1448	0.028705293
1880	0.024851205
480	0.05739798
248	0.066218011
1376	0.030029532
168	0.096214071
344	0.066712648
2544	0.03178817
12960	0.017556187
224	0.046083841
2128	0.017406115
707.125	0.04718535
1171.25	0.02678596
5375.5	0.021785645
547	0.051251009
1965.5	0.072795078
461.5	0.0519864
2327	0.034198992
408	0.052606873
2779	0.022836201
4292	0.025559178
265	0.078690752
840	0.029946711
2814	0.025137771
734	0.044554006
2672	0.017010175
320	0.057997499
1516	0.062378503
122	0.14122282
1048	0.1112439
136	0.076619633
548	0.056380112
3284	0.019914616
248	0.070555069
4272	0.022993732
828	0.0414376
268	0.078923374
1544	0.027123887
2480	0.025326999
2388	0.063354053
324	0.06924814
160	0.087442823
1604	0.020675037
13312	0.077083565
2160	0.11116626
496	0.12130541
5440	0.017626585
1564	0.037791792
2200	0.029304845
4476	0.095778339
1280	0.029033944
184	0.10715811
688	0.061292872
232	0.083066896
656	0.05415022
1624	0.022143614
720	0.044352554
280	0.064496808
368.125	0.053534437
4225.25	0.024200877
517	0.03620382
780.5	0.027042627
1509.5	0.026033955
674	0.04531391
851	0.033492122
384	0.063524365
641	0.038983785
3300	0.014643455
1592	0.035420518
1614	0.035187088
1410	0.027569974
1294	0.022780221
1638	0.020414643
2378	0.020856827
752	0.046136577
2496	0.017078809
40	0.1554525
3416	0.018523969
2320	0.023192309
1044	0.027628798
626	0.05005357
2446	0.021941673
1454	0.023352902
1566	0.037119403
968	0.032160327
2808	0.018520489
2474	0.011315722
936	0.022171699
2320	0.038184904
844	0.039435357
4168	0.022293743
396	0.045233786
3092	0.013975241
1600	0.024729699
464	0.031665038
1512	0.031818051
388	0.049684178
2044	0.023883274
5948	0.013295983
2192	0.019788953
5392	0.017344501
832	0.048443642
2840	0.023460506
2472	0.016597856
248	0.064199172
452	0.046843495
1500	0.03357812
920	0.020983037
2364	0.016497865
2348	0.01490231
192	0.081568018
196	0.077960931
176	0.10070696
1664	0.019167989
888	0.027215378
408	0.047227196
632	0.041036963
5384	0.010269312
1904	0.054047398
264	0.093879715
4024	0.02472146
4064	0.022047121
1224	0.019583602
3352	0.010354129
2144	0.036145236
2296	0.01504709
17024	0.012784104
376	0.047010336
808	0.044272844
2792	0.018026136
1008	0.038505252
2144	0.022292593
232	0.11673526
592	0.035284504
5640	0.025057137
1592	0.023534322
1464	0.036633383
10096	0.028001769
2056	0.025759418
128	0.095686845
248	0.056384645
664	0.047142711
280	0.05912938
1552	0.018251117
2256	0.02315991
480	0.036014162
752	0.048834663
176	0.10270336
304	0.079331048
1192	0.040333088
1872	0.027620077
1696	0.02629498
552	0.035948839
424	0.051069111
200	0.073807672
240	0.051744223
1744	0.029956294
904	0.02303924
1904	0.021454187
4576	0.0165997
1816	0.022053698
7864	0.016725557
1672	0.039382972
888	0.042654138
777	0.039282668
597.5	0.028068656
1669.5	0.023082225
1471.25	0.04658521
1188.5	0.0294718
1012	0.035923086
629	0.038867459
408	0.047020812
1938	0.028988104
802	0.044880342
1910	0.030246785
578	0.034658577
392	0.030805439
492	0.058200568
578	0.078060426
904	0.036652692
340	0.075942338
690	0.098692454
186	0.066112503
190	0.068443775
552	0.037136804
306	0.052370619
324	0.050519403
852	0.020921797
216	0.075293794
64	0.15523784
420	0.058569811
1496	0.038360678
3708	0.030279482
516	0.042632073
408	0.050545081
512	0.033259787
1980	0.024504181
1996	0.033983648
252	0.060413495
640	0.04039574
3740	0.038632281
144	0.12994343
100	0.099594936
3008	0.02162182
332	0.055180002
920	0.028916912
324	0.039430238
1312	0.028797923
404	0.04538339
616	0.056018755
1684	0.03096904
516	0.053565241
776	0.03421336
544	0.030464917
3832	0.027304709
1616	0.025086679
2208	0.031176992
384	0.04750644
1136	0.03328111
1552	0.023992701
1408	0.03814882
1048	0.022818377
1056	0.031711493
2480	0.01972414
2104	0.02988608
2488	0.0360035
784	0.040749595
1464	0.0359715
4104	0.019474583
1392	0.064788915
1080	0.035912067
128	0.10526243
1904	0.032086529
336	0.057181992
1096	0.043076109
1600	0.034594789
1680	0.027639598
648	0.034461334
1040	0.036880489
1440	0.025568038
1064	0.042242687
576	0.037772007
2752	0.014901627
824	0.024033785
432	0.047186825
1704	0.030331045
664	0.034376483
1912	0.045087822
198.8125	0.080228686
2680.75	0.027180899
1726.625	0.027474839
677.25	0.029522579
122	0.087964356
4264	0.021441139
1217	0.036194783
1864	0.025219742
1081	0.02842916
704.5	0.049722362
1316	0.041618582
700	0.026431527
1562	0.027019266
2677	0.012374524
544	0.055914886
1698	0.020574149
132	0.08431226
410	0.063368648
1708	0.038113322
1208	0.034684211
2556	0.019353759
256	0.081588343
796	0.034670502
1936	0.030813193
4072	0.02845729
50	0.14263888
812	0.035569761
728	0.026418991
1292	0.021387292
324	0.055325944
532	0.045949284
1968	0.019988768
1904	0.031115796
2648	0.027731219
2212	0.025056556
136	0.072202332
2648	0.017680986
2096	0.034697026
560	0.047779396
440	0.04720379
4656	0.014826206
2576	0.022594741
1896	0.026598118
88	0.090580232
180	0.083670102
8116	0.035810791
528	0.031701844
1188	0.039960202
848	0.056566611
1248	0.041321874
20184	0.060971182
752	0.037904445
272	0.067063779
1960	0.02511229
832	0.033560935
11136	0.010064204
1240	0.031769391
752	0.042487573
820	0.02589163
2288	0.018075066
2572	0.01982162
1352	0.024350185
1040	0.043421589
928	0.050282467
624	0.042589478
880	0.039755039
3240	0.023472752
512	0.049179524
520	0.065603182
824	0.047605366
2792	0.027894322
584	0.045674693
632	0.048984863
2744	0.021643111
528	0.031834073
880	0.051800825
616	0.047389578
948.875	0.048706204
140	0.097831957
2368.5391	0.024747258
406.75	0.064492524
387	0.068477891
747	0.036913745
13907	0.10716348
1083	0.029536506
5461	0.015989982
103	0.10921914
399	0.041987434
1416	0.037215296
871	0.062295821
712	0.038431596
1626	0.018298604
1448	0.027307052
2242	0.016994154
814	0.037539843
288	0.073036641
2710	0.029606866
1178	0.026920572
1148	0.037063323
246	0.082018904
264	0.084891021
872	0.033353098
2356	0.020135012
684	0.03689659
1592	0.029004911
460	0.061009131
1452	0.030706432
244	0.055939563
1188	0.033122387
5826.5	0.010368291
1885	0.032258391
1281.75	0.036105778
1228.25	0.032615878
352.5	0.04700749
4978.5	0.014729024
1316.5	0.038749125
1221	0.034103692
903	0.038330413
4307	0.022657134
1141	0.02645945
1148	0.030042965
1256	0.03936062
528	0.043458454
388	0.05195941
3568	0.081580736
526	0.056889255
170	0.074925676
1042	0.031879589
1374	0.024390601
574	0.045259714
1984	0.033651534
436	0.038468692
764	0.035630174
164	0.10124306
844	0.036856655
1164	0.033601694
1728	0.025101654
1932	0.031816304
3724	0.013097134
336	0.062151276
924	0.042006642
2520	0.02946843
304	0.052979331
2620	0.025944836
1176	0.024897691
588	0.032833159
1672	0.03588517
1980	0.028089475
1084	0.032708567
7628	0.013683341
2896	0.02436878
380.5	0.055451799
919	0.035861943
292	0.049435038
1266	0.029232144
917	0.03363876
4148	0.015859898
1581	0.025511168
817	0.023509759
1950	0.017229604
862	0.038182896
550	0.037948709
740	0.030019334
566	0.044314694
4584	0.023247926
1232	0.031323023
1528	0.026141906
1650	0.039993681
1340	0.032840367
130	0.10786363
1362	0.022978147
876	0.044499431
1264	0.031505093
1180	0.023628959
172	0.098676324
664	0.056508247
428	0.081429265
1084	0.0303495
564	0.037154123
844	0.032336354
488	0.049492221
540	0.030319715
1712	0.019793259
1428	0.030057544
1828	0.028272709
204	0.07792861
1448	0.020335566
184	0.04372488
1496	0.028203862
4112	0.013193712
2984	0.030389929
500	0.034210086
988	0.035613503
1120	0.033766408
620	0.049198143
516	0.027965765
756	0.037036046
468	0.096762717
1432	0.026614264
1008	0.039544605
1240	0.034295924
1448	0.034717746
232	0.08431989
2496	0.023182213
680	0.05303406
296	0.081095695
2504	0.024394417
992	0.033004452
240	0.067211576
880	0.032170124
768	0.044613957
2344	0.030936955
1568	0.01913565
440	0.064295866
2688	0.024152977
1624	0.026478782
1464	0.040050458
888	0.030298898
624	0.068089083
11776	0.021751827
144	0.08243221
2232	0.012001781
584	0.046993993
528	0.048186369
2184	0.031526178
4808	0.015465448
672	0.048470851
152	0.10713925
1576	0.024053549
1448	0.023391906
520	0.046154696
1040	0.028603913
2272	0.02062094
1408	0.028494734
3640	0.025551854
528	0.036742095
280	0.072302066
880	0.033157583
912	0.030055437
536	0.043650031
1336	0.030473365
3112	0.017003398
808	0.037404113
1224	0.041209348
872	0.028132606
1608	0.039704051
1280	0.028041434
405	0.051767372
204.5	0.045639567
569	0.042390194
427	0.11516506
1877	0.014353015
1891	0.03470685
1372	0.023151554
649	0.044384576
276	0.059614588
934	0.039516244
158	0.081307501
1120	0.032071307
2126	0.024248356
2410	0.021155903
374	0.047528982
620	0.032313965
716	0.033472139
1524	0.025233924
2886	0.011350974
2250	0.016615812
420	0.065896131
712	0.028504407
216	0.057277732
3380	0.01837695
360	0.058473121
304	0.05540397
2100	0.035278089
552	0.04695943
184	0.084771574
1740	0.029180966
564	0.049374349
156	0.090915062
1572	0.031009065
732	0.047328569
3452	0.052768763
264	0.061088607
1380	0.030265333
1364	0.059372008
640	0.055868376
320	0.055054571
1664	0.021331828
220	0.088031299
580	0.050096106
736	0.031467289
2148	0.021312512
820	0.026169401
752	0.044095319
3072	0.025551423
300	0.072534144
2672	0.014143782
176	0.070687078
144	0.082368553
1680	0.021093275
1144	0.037902836
2408	0.019713247
360	0.049090024
264	0.05983441
464	0.061915178
320	0.047698088
5328	0.019543178
1752	0.03022684
408	0.0456632
3744	0.019653583
1600	0.029775182
168	0.10331953
232	0.067276537
3136	0.015401199
1008	0.02920384
2144	0.026142983
1928	0.017827129
400	0.074143305
1672	0.017331183
1328	0.039317925
1664	0.035904519
280	0.057253476
6056	0.013671068
5824	0.023114584
1384	0.021037867
2688	0.026184401
2176	0.020301631
640	0.045584578
256	0.062150177
160	0.0922805
1736	0.027068179
64	0.16018002
504	0.040570367
328	0.057965729
216	0.10770291
392	0.051180959
2360	0.022265017
880	0.039770033
656	0.044561669
168	0.095015533
2144	0.028466482
2168	0.021099566
632	0.032018133
536	0.039576609
2840	0.04339857
512	0.0500625
1784	0.03022079
4248	0.020887891
680	0.034542106
1416	0.023454558
412.57031	0.058679242
600.75	0.041127931
1358.75	0.03080569
534.5	0.061347499
1767	0.031026814
1758	0.061848119
678	0.039209943
8647	0.011666909
333	0.058807716
964	0.036765583
388	0.051381577
66	0.12532645
1430	0.02881344
966	0.037218072
168	0.07623779
1528	0.031210534
456	0.056034368
756	0.043481253
1586	0.037560992
280	0.047993988
456	0.079958402
1988	0.023693254
2740	0.020635419
296	0.077557959
2060	0.018129002
1832	0.027541952
160	0.11121281
1332	0.032460928
1632	0.036441028
732	0.049413651
1688	0.018612316
140	0.10922655
336	0.050221227
672	0.036692627
2304	0.021726878
2188	0.028916538
1936	0.033376303
1488	0.036015473
1392	0.024998598
1132	0.041547913
832	0.022158518
516	0.052585822
948	0.024503153
264	0.063083038
1072	0.04251723
6400	0.10570776
320	0.046252169
440	0.14813542
1400	0.024276592
648	0.051472116
600	0.052313231
1344	0.044806175
5800	0.029374704
816	0.045467924
936	0.035995007
1616	0.027605345
1096	0.023305327
1624	0.024739346
960	0.028792828
928	0.040568937
432	0.072594181
448	0.057451103
216	0.077114567
880	0.032909371
4216	0.017439548
1088	0.044307072
1920	0.017178351
2456	0.024316315
1696	0.036372963
2776	0.027009239
448	0.043618813
752	0.04172093
336	0.069793284
3712	0.019796517
3128	0.020139601
296	0.064389683
912	0.065668695
392	0.072891936
2984	0.026053648
528	0.057199366
336	0.053757012
560	0.058601148
2664	0.024803234
456	0.038978506
832	0.037598528
368	0.055298086
1424	0.041614857
2008	0.029789062
[truncated: 1,545 more rows]
