# Supplementary material for: Comprehensive structural assignment of glycosaminoglycan oligo- and polysaccharides by protein nanopore
Source: Nat Commun. 2022 Aug 30;13:5113. doi: 10.1038/s41467-022-32800-4 (PMC9427770; doi:10.1038/s41467-022-32800-4)
Supplement: Supplementary file 5 — Source Data [file 41467_2022_32800_MOESM5_ESM.zip › Source Data/Main manuscript/Source Data files/Fig3/HP_11k_TtHist.txt]

TtHist
0	121
145.83332824707	282
291.666656494141	305
437.499984741211	305
583.333312988281	272
729.166641235352	249
874.999969482422	237
1020.83329772949	180
1166.66662597656	158
1312.49995422363	163
1458.3332824707	134
1604.16661071777	106
1749.99993896484	109
1895.83326721191	98
2041.66659545898	83
2187.49992370605	69
2333.33325195312	60
2479.1665802002	55
2624.99990844727	48
2770.83323669434	54
2916.66656494141	31
3062.49989318848	38
3208.33322143555	35
3354.16654968262	26
3499.99987792969	28
3645.83320617676	25
3791.66653442383	18
3937.4998626709	21
4083.33319091797	17
4229.16651916504	16
4374.99984741211	7
4520.83317565918	16
4666.66650390625	14
4812.49983215332	9
4958.33316040039	11
5104.16648864746	8
5249.99981689453	10
5395.8331451416	8
5541.66647338867	8
5687.49980163574	9
5833.33312988281	11
5979.16645812988	4
6124.99978637695	7
6270.83311462402	3
6416.66644287109	5
6562.49977111816	1
6708.33309936523	3
6854.1664276123	2
