# Supplementary material for: Comprehensive structural assignment of glycosaminoglycan oligo- and polysaccharides by protein nanopore
Source: Nat Commun. 2022 Aug 30;13:5113. doi: 10.1038/s41467-022-32800-4 (PMC9427770; doi:10.1038/s41467-022-32800-4)
Supplement: Supplementary file 5 — Source Data [file 41467_2022_32800_MOESM5_ESM.zip › Source Data/Main manuscript/Source Data files/Fig3/HP_16k.txt]

Tt	Ib
538.98975	0.033848625
12042.438	0.0191571
1051.8125	0.038837235
6612.4375	0.091482282
196.5625	0.095522635
1153.125	0.028432392
538.3125	0.04477194
9383.625	0.018492928
182.375	0.04050212
404.375	0.041323978
2282	0.10989427
2385.75	0.026221212
1537.875	0.037820242
24134.25	0.14491138
2595.75	0.1381336
79.34375	0.11489169
177.03125	0.086258851
741.125	0.032711606
3006.25	0.01570606
2923.0625	0.034268949
1325.0625	0.047323365
1269	0.034004081
1287.625	0.023313766
1248.625	0.032481622
1830.0312	0.032754246
155.5625	0.091330007
1545.5	0.030014949
479.78125	0.059183441
2246.5	0.025755141
65.4375	0.082928263
1020.0625	0.04084431
1007.375	0.053317688
2978.6875	0.021849569
1507.75	0.025876177
82.25	0.10444593
1371.25	0.034919851
1340.75	0.034602795
2789.125	0.02075625
1078.375	0.038510509
562.875	0.053337507
388.375	0.061815057
1904.125	0.027354501
956.875	0.040426802
1607.125	0.035463996
4915.25	0.020194545
1228.25	0.02464243
3244.5	0.13871282
1257.25	0.031542376
3707	0.022681426
625	0.073640399
1248.5	0.048611842
20031.75	0.079652295
7086.25	0.02046901
1015.5	0.045978829
2204.25	0.032894269
2073.5	0.018151678
3028.25	0.029087499
7546.5	0.01865357
7186.75	0.018353326
2622.75	0.01737228
4061.6641	0.019668166
1398.2812	0.038132854
3292.4531	0.024425874
171.53125	0.10662435
2671.4375	0.030684715
2172.1875	0.03106473
8911.6875	0.022740064
1596.625	0.02429096
1016	0.051455129
1449.625	0.024729405
1409.625	0.022085104
5183.625	0.026855091
594.75	0.049170524
237.24219	0.070869885
1690.7266	0.026519652
2130.9375	0.033787496
441.875	0.046502948
7694.2812	0.02946708
567.75	0.076720595
54.5	0.14386277
438.25	0.065528125
2547.9375	0.025182264
1045.6875	0.047252692
9106.125	0.021511095
1772.875	0.024455776
508	0.050484873
3202.25	0.020959562
4385.25	0.021084497
1237	0.033860218
3608.25	0.018344808
2022.375	0.023175512
717.875	0.039830502
2734.5391	0.02833798
750.40625	0.022504415
405.28125	0.045399386
300.59375	0.057908975
65.375	0.13888687
112.375	0.05707847
13691.75	0.02213279
4816.875	0.1070577
8880.25	0.021039337
2091	0.031775884
491.25	0.050323136
1649.625	0.020980462
3431.332	0.13167955
1009.4121	0.04664306
1178.4492	0.035082422
1949.5625	0.029420102
1873.7812	0.034083605
11916.438	0.031945929
1769.0625	0.10796431
929.8125	0.045167893
183.8125	0.081605203
5460.5273	0.028279454
1678.3438	0.022139795
889.32031	0.025759235
1772.7656	0.033104155
186.14062	0.055110127
1374.1875	0.025058124
3465.8438	0.020800976
1456.1562	0.037103936
3481.4375	0.015672667
2431.75	0.029139288
4744.4375	0.017818624
472.4375	0.049963564
496.75	0.04920416
774.5	0.043212522
954.5	0.038815912
193.875	0.064919516
807.625	0.031199863
19545	0.041625317
840.25	0.037436128
993.125	0.030749746
295.375	0.047351703
1124.75	0.044214487
850.875	0.063528933
546.25	0.045351341
388.25	0.047192764
6166.3164	0.018793458
23471.18	0.032730516
1656.2188	0.029975999
940.375	0.055771939
1019.875	0.035743184
2927.25	0.035540618
836.71875	0.032954089
405.25	0.050046694
4902.25	0.026846154
143.8125	0.054342873
4426.4375	0.068153992
1859.3125	0.083651893
228.875	0.063466385
17467.25	0.018841017
1381.4453	0.030270196
7685.9414	0.077350453
122.96875	0.11600076
1161.4688	0.030312805
2839.5	0.035364598
805.66406	0.033760387
18260.547	0.017073452
198.625	0.060533483
1010.6875	0.035506334
262.25	0.072721191
20578.125	0.01492082
2316.75	0.12979992
496.625	0.058357999
451.25	0.032409653
1741.625	0.032256231
2695	0.13162795
9068.5312	0.085972309
909.21875	0.030804019
3490.9375	0.043930888
11526.5	0.092662059
1194.5156	0.032285653
2726.5234	0.023889843
2409.0781	0.018492037
2370.8438	0.035245098
1225.3906	0.02150137
658.59375	0.055499669
4015.3438	0.023151271
1285.125	0.02222663
644.9375	0.05157939
3616.1875	0.023395438
2546.375	0.11187785
1059.0312	0.028389104
5467.75	0.022148078
2696.4375	0.020936327
4614.875	0.027995579
3863.5	0.027151925
654.375	0.11771773
11114.25	0.054761138
1241	0.040223598
852	0.024200846
2105.5	0.10560657
3860.25	0.1400833
1488.5	0.01892245
4031.5	0.025851883
2366.5	0.026610639
1536.75	0.032316193
4624.5	0.026066333
11436.5	0.016999552
5259.25	0.078322664
22861	0.051243789
2889.5078	0.077471785
219	0.05064879
1574.4375	0.03136735
3234.125	0.074213512
229.4375	0.052757099
107.5625	0.135658
3763.3906	0.11428184
1085.5469	0.10132953
3988.5469	0.027183348
6588.5625	0.022218669
5446.8125	0.026579967
11367.25	0.050302345
187.8125	0.082287244
452.39062	0.05270246
871.84375	0.031971723
1556.9062	0.11445167
673.75	0.045386169
174.4375	0.073790774
474.125	0.033823259
2057.8125	0.071086332
1133.75	0.035794199
572.625	0.051369004
4703.375	0.022479154
38.375	0.13555199
21964	0.08796785
169	0.079869166
364.375	0.04717629
20925.125	0.10848276
1973.25	0.022650797
3746.5	0.033286855
1570.875	0.028920079
65.851562	0.13337605
520.6875	0.048722845
51.1875	0.10689393
38515.156	0.046272755
7666.5312	0.14223588
473.59375	0.04397684
1519.375	0.032795135
1799.5312	0.027173011
3794.0625	0.015914325
120.25	0.083306633
2458.8438	0.024055094
362.3125	0.048386477
3208.4062	0.020192584
110.59375	0.093000792
4431.25	0.14678429
3397.125	0.018494545
348.8125	0.080124728
487	0.046973977
2106.875	0.03875028
2600	0.025169503
877.30469	0.03897677
5503.2344	0.02259066
2894.0312	0.023553224
817.1875	0.037640627
174.6875	0.091001883
1339.6875	0.037289105
299.625	0.079548456
1790.9375	0.035085633
3674.75	0.027706789
405.125	0.066589907
3883.3125	0.018502181
403.3125	0.035824943
2954.0312	0.10758904
366.42188	0.053713746
5031.9062	0.020500045
31198.469	0.085272655
2179.4375	0.075666301
542.3125	0.055969048
1286.625	0.022184562
124.03125	0.11471519
4677.1875	0.01925146
4776.9062	0.11467015
3474.625	0.025480125
502.375	0.076672278
6064.1875	0.14644547
1428.8125	0.02706982
209.5625	0.085908577
360.3125	0.056942895
6521.9863	0.12537125
6974.6406	0.066758193
3536.375	0.022760853
2599.6406	0.032522108
8601.5781	0.013501951
1288.2969	0.034965593
1969.875	0.020527344
316.125	0.055008639
1218.5	0.039998032
552.90625	0.043955576
3405.1875	0.091598883
3193.0312	0.021867059
6237	0.097332202
127.84375	0.055408336
183.125	0.083308063
4202.375	0.02220406
486	0.042199824
3205.75	0.026484493
1265.75	0.025706131
5326.125	0.020390918
6621	0.021074021
2473.875	0.023600388
156.0625	0.056730643
125.25	0.067552447
732.9375	0.039748684
418.1875	0.044223011
7697.5	0.077259548
970.25	0.027455252
7249.875	0.024402592
21376.125	0.04474321
1059.25	0.03515432
284.375	0.054329868
661.36823	0.04505628
2780.3672	0.021599358
1423.8516	0.028345531
1583	0.069132693
125.79688	0.089228652
923.125	0.044082016
2186.375	0.023774402
317.53125	0.071840413
1739.4375	0.090608925
775.8125	0.04425719
4252.5625	0.022842566
6793.7188	0.13002092
472.6875	0.057629079
127.5625	0.076719396
555.40625	0.04567581
3844.625	0.023364626
4067.25	0.021636955
6202.3125	0.096503563
601	0.041710339
2019.9375	0.027783375
4464.875	0.085029036
514.375	0.066991858
478.1875	0.073076144
656.5625	0.046270698
379.875	0.070784613
651.875	0.043454062
5465.25	0.023823963
408.125	0.048938069
3858.125	0.016963234
241.25	0.10912204
83.125	0.09452001
615.625	0.03909947
850.125	0.054245975
766.48828	0.03857211
5532.1602	0.026039852
212.60156	0.072385691
1777.6562	0.018186482
1391.9531	0.13984706
959.67188	0.03609658
568.98438	0.034348607
969.09375	0.10254028
2297.3125	0.02428481
3257	0.02719499
5046.625	0.15298823
56.6875	0.074876681
734.5625	0.034708031
642.0625	0.044524338
145.75	0.082172036
1823	0.023692451
1043.125	0.028475717
301.125	0.051725656
1206.5	0.036804166
8505.125	0.081764124
1496.125	0.083439365
3851	0.021528926
33.875	0.091114104
65.25	0.12777141
493.5	0.037024472
496.25	0.06415721
5747.5	0.1364522
1910.875	0.042176001
177.625	0.063180394
7999.6094	0.034312703
121.28125	0.078527093
332.60547	0.049702391
8107.7969	0.023743033
9824.6016	0.046374295
223.32812	0.089173362
724.4375	0.04937458
374.07812	0.061637804
6218.5938	0.021183515
585.29688	0.032577682
2233.5625	0.068244174
158.40625	0.090678282
4728.4688	0.11611398
1105.3438	0.023864832
3271.9375	0.12049495
4572.375	0.026869824
5232.9375	0.13170014
1204.125	0.026197683
321.0625	0.040354364
1783.375	0.021097695
1018	0.030882092
1043	0.028167794
5292.75	0.021904439
1277.125	0.047627784
5053.125	0.021854855
1352.125	0.038330629
111.25	0.081250548
305.625	0.044027977
1208.875	0.037027705
197.125	0.078973144
1507.25	0.026871158
5491.625	0.021466641
2803.875	0.021299301
6270.375	0.021010429
1424.375	0.020794271
202	0.078730404
210	0.048033591
854.26562	0.027989259
1220.9297	0.024626758
6670.2344	0.021299584
1270.2188	0.026120119
116.78125	0.13308673
168.75	0.062993467
1480.6562	0.023270041
2400.8906	0.032010812
203.625	0.092697024
4378.75	0.01906844
1211.6562	0.033851266
1683.7812	0.027614551
845.375	0.046468105
690.125	0.066454336
1738.875	0.03274719
553.375	0.053516019
1340.6875	0.027720293
1234.1875	0.034270369
3430.625	0.12726645
3294.4375	0.10478084
1797.5625	0.039928131
1066.625	0.11334007
2008.6875	0.024733251
2267.9375	0.01959843
1103.2881	0.045840248
2961.332	0.12088398
939.35156	0.026740357
739.32812	0.042793654
1709.6094	0.14274263
2723.8281	0.015345689
1097.625	0.046438169
2575.5	0.023409549
292.21875	0.078114562
690.78125	0.044730429
3712.5	0.10154849
40.1875	0.13627183
282.3125	0.083012328
59.4375	0.14196217
965.125	0.044445314
26260	0.03994536
11971.188	0.11908861
13660.875	0.073501997
167.875	0.091552548
130.125	0.061817478
506.875	0.055723369
1800.5	0.018064
5036.875	0.093633875
1101.5879	0.048024837
404.77734	0.052331835
292.17188	0.049013924
1140.9531	0.024449194
900.15625	0.043822866
1282.2969	0.032400705
122.9375	0.09354271
368.78125	0.031643324
388.375	0.042410187
9143.5312	0.024286244
465	0.05045389
1091.8438	0.026029861
4404.5625	0.023166632
733.875	0.027608437
868.0625	0.028258655
15776.938	0.029328523
128.9375	0.055392954
4109.9375	0.0093794307
1369.875	0.02220217
1592.1875	0.028886259
3017.3125	0.025811151
2870	0.02657352
4200.75	0.040484924
4259	0.065866642
3323.875	0.1502777
883.5	0.037335604
3507	0.029964356
1015.25	0.030905217
271.125	0.086236216
3381	0.14704745
317	0.038904782
185.75	0.07455533
357	0.063019872
870.375	0.025094159
939.75	0.034028988
4652.125	0.047696911
2366.625	0.026773125
3706.25	0.024334174
405.375	0.065446019
6789.75	0.018649204
6483.875	0.019661054
3230.3945	0.036304481
3296.7285	0.027798813
1116.9961	0.047319479
231.92969	0.050740812
290.3125	0.039068423
3912.2812	0.077010222
122.96875	0.081691429
4015.5	0.021487392
745.70312	0.055650815
4372.375	0.078323178
1697.875	0.033652477
685.4375	0.061582673
109.78125	0.13112745
9484.7812	0.057332851
7598.0625	0.022639066
1347.5938	0.028138183
1011.8125	0.049498361
151.125	0.10663268
793.0625	0.038911663
1103.75	0.037768755
540.3125	0.050870579
1106.25	0.02763027
1103.6875	0.03343707
2134	0.024948131
97	0.14358214
24624.688	0.028811811
2507.1875	0.10838157
291.625	0.040012375
5639.4375	0.066964284
7170.5	0.021936944
1896.875	0.030051125
5255.625	0.10017613
76.6875	0.10925342
2092.375	0.018628992
721.375	0.045174353
263.5	0.066118017
4261.375	0.020025015
2076.625	0.04368427
5322.125	0.071232311
1367.375	0.036790658
422.5	0.051065266
496.125	0.062021475
305.5	0.050557472
1965.75	0.031705964
624.625	0.059081141
1262.75	0.03481666
4380.5	0.14406817
358.75	0.070582032
3338.75	0.019676996
777.5	0.043462195
1508.625	0.043621674
2706.125	0.024957839
2435.75	0.032204393
1617.5	0.11142962
200.25	0.086786039
993.75	0.033402685
5787.25	0.025485259
300.75	0.0776219
244.5	0.049588442
358.5	0.060489751
3716.5	0.02002137
1692.5	0.025520604
1695.25	0.058929022
1931.5	0.022747904
4558	0.12538894
6665.5	0.089052983
1740.75	0.018568633
169	0.074238174
4784.5	0.14588505
419.75	0.036153704
763.5	0.033145115
983.75	0.040887285
703.25	0.044546932
2528.5	0.017116517
4295.5	0.058558032
1803.25	0.02660571
2995.5	0.13020436
3222.5	0.11421716
3625.5	0.028477781
1509	0.03847954
113.53955	0.10427171
4444.1118	0.032605089
728.11328	0.050236493
439.04297	0.04015097
1801.75	0.033419143
676.78125	0.028497072
840.67188	0.043698352
118.26562	0.12535611
1248.9531	0.037814699
552.1875	0.05354609
555.89062	0.053511754
778.5	0.034689534
5158.4219	0.01796939
7989	0.033664498
330.53125	0.048611499
6318.875	0.020813655
2278	0.023265287
1051.0938	0.036852032
211.21875	0.064474814
2764.8125	0.025600191
564.75	0.052315164
4756.5	0.025672391
2002.4375	0.034185
5581.6875	0.021196188
2217.3125	0.023192108
473.875	0.035612144
64.375	0.13530265
464.5	0.043908868
686.3125	0.032900959
2620	0.027118366
48.0625	0.12981115
847.3125	0.047256514
263.4375	0.030295547
3202	0.024796724
191.4375	0.069616705
2544.8125	0.036384515
244.9375	0.070664547
330.25	0.056727834
658.75	0.042006552
337	0.038019348
2115.875	0.026826272
1225.625	0.030758396
391.875	0.04277144
620.625	0.030894475
3760.5	0.034979083
194	0.081056021
301.125	0.04260562
1250.25	0.029144512
213	0.094806179
3613.75	0.020136528
835.875	0.034026254
426.125	0.04229866
715.875	0.072093926
3003.5	0.021351198
5779.875	0.14936587
1549.75	0.023648962
55.125	0.089161716
347.5	0.052608524
673.5	0.041521169
851.375	0.030320816
1004.5	0.028286288
449.5	0.054479882
3505.25	0.025102392
6049.5	0.023113657
311.875	0.039827392
2776.25	0.046066474
510	0.034560561
9413	0.022308262
1681.75	0.02730925
1853.75	0.033469573
2335.375	0.071167074
1069.25	0.040359493
966	0.023360251
116.25	0.079628818
288.5	0.069035232
2865	0.030280178
124	0.15224917
463.75	0.042218734
614.75	0.054604948
3218.5	0.026501317
254.5	0.068310909
611.75	0.039247725
254.25	0.094467543
361.75	0.042731371
2884.75	0.02653929
1395.75	0.044210531
248.75	0.058160972
1237	0.035059057
2272.25	0.029007412
933.75	0.036912788
1201.75	0.031033723
1311.5	0.043486051
402.25	0.049974848
791.75	0.031062255
1426.75	0.028065005
153.75	0.056554195
320.25	0.045250021
505	0.067732766
1900.5	0.023230037
404.5	0.042845681
2053.5	0.044740338
280.25	0.081067964
1411.5	0.10834716
329	0.051033542
1904	0.02340867
24815.75	0.089102536
1416.5	0.02590234
4541.75	0.093920447
1403	0.030098861
2019.25	0.028305566
1838.75	0.037846148
3188	0.021814121
269.5	0.048420873
1542	0.022957323
1373.5	0.025760522
5761.75	0.018529518
549	0.048602179
976.75	0.043915778
799.75	0.050326906
1255.25	0.031198885
164.25	0.063136697
686.61719	0.043592706
3485.375	0.025875984
3350	0.026906844
208.51562	0.082256995
230.28125	0.067541167
1003.3125	0.038750261
686.09375	0.042335082
404.9375	0.060825989
766.40625	0.042085979
4489.4062	0.02621619
173.875	0.086585306
280.5	0.065640777
345.0625	0.073970765
4063.375	0.01816161
3931.3125	0.022425318
1647.25	0.026717924
967.875	0.029232681
126.0625	0.11814829
343.75	0.064178646
749.125	0.030215124
331.375	0.039404139
640.875	0.038106903
1116.0625	0.019571243
1924.6875	0.11864904
5443.375	0.021384094
2989.625	0.11062742
81.039062	0.11818249
6067.9141	0.073298775
198.125	0.081489675
989.64062	0.037856668
290.125	0.066241287
514.09375	0.051595192
917.625	0.027830917
655.34375	0.030507894
66.4375	0.13734506
3451.9375	0.028272046
4259.875	0.016982403
4182.9375	0.034762405
911.875	0.037814524
2469.1875	0.085809194
325.6875	0.047653593
64.4375	0.12903312
1868.375	0.021154353
1831.25	0.0275946
1384	0.11721118
169.75	0.085988052
378.375	0.064947538
10189.25	0.029694527
658.375	0.029184068
6523.125	0.06666486
1175.25	0.035929125
2328.875	0.029179737
500.625	0.049998857
2956.375	0.017161913
3759.125	0.14751211
3089.125	0.019051095
2490	0.020271327
1705.75	0.030477116
436.5	0.044136204
641.875	0.055180725
35	0.13770437
2946.5	0.028624345
609.5	0.038564406
253.875	0.059151608
1276.75	0.021875838
2594.875	0.025464674
448.25	0.041922294
8575.375	0.079457052
498.625	0.032272335
3125.3906	0.025087861
604.46875	0.03442036
1540.0938	0.093766414
956.9375	0.034131877
1235.0625	0.031316608
2758.4375	0.029422009
6995.375	0.034912098
258.375	0.063275464
38.3125	0.14866032
39.375	0.14184228
2667.0625	0.02637306
5335	0.021235449
7125.9375	0.097020023
1015.375	0.037724603
3580.3125	0.034170557
1612.25	0.08552774
3290.875	0.025844349
1186.75	0.067261383
2988.5625	0.03470245
3800.875	0.11069401
1984.8594	0.099554718
140.5625	0.10641634
991.21875	0.037901647
3394.0938	0.14051685
9542.5312	0.07063517
138.71875	0.065714352
385.46875	0.028546864
374.6875	0.062426321
2029.5	0.086885348
3526.9375	0.029822631
1908.3125	0.059717331
178.9375	0.1007453
442.25	0.062267181
2932.625	0.026109019
184.625	0.090530023
4212.375	0.027454998
2586.5	0.07533244
3858.875	0.1528479
702.25	0.034142312
2979.625	0.026233969
9488.125	0.020705214
1502.625	0.022197057
6157.625	0.018320896
43.890625	0.081566878
36792.977	0.035491258
638.54688	0.030564509
3030.7656	0.039695065
2019.4219	0.026579956
1280.8125	0.027378729
1458.25	0.024162067
169.28125	0.10608153
5996.5938	0.017071228
99.34375	0.11607008
509.96875	0.040761415
1775.625	0.033138871
777.375	0.055227034
3395.1875	0.060543105
3516.75	0.11761753
283.9375	0.0748531
85.0625	0.14109847
1442.0625	0.029608598
6154.625	0.035551582
3915	0.021629604
434.125	0.045092762
6252.5625	0.080746025
23245.312	0.07943996
542.5	0.053632792
1926.5	0.055542078
7929.625	0.090839438
41	0.11810852
170.25	0.059171915
2560	0.019399911
3127.625	0.11708836
122.125	0.084571309
700.125	0.026451398
144.5	0.038242344
267	0.065235563
363	0.02578171
819.25	0.030721437
13676.676	0.016008701
137.54688	0.096651621
640.53906	0.046302117
2014.0625	0.029531499
178.51562	0.09043102
585.9375	0.043705422
8495	0.035194062
469.59375	0.033634167
248.125	0.048399188
16269.094	0.015824998
1797.9688	0.056260768
849.8125	0.047313638
572.28125	0.04628804
2570.2188	0.095874257
83.75	0.12458632
14947.25	0.074058086
2226.8125	0.025587745
3565	0.14571545
3947.5	0.024054304
51.375	0.14240533
7680.375	0.11532408
2086.5	0.04386884
202.375	0.064670622
98.625	0.084946722
24.375	0.12493112
866.375	0.029351555
9871.75	0.013332305
3084	0.028697943
4090.25	0.075344972
5487.375	0.02124255
392.375	0.063517869
282.5	0.069276422
6969.125	0.023081725
1683.75	0.044868022
658.875	0.048121709
944	0.050146755
4871.75	0.060762696
23.5	0.14296407
1120.75	0.024152061
424	0.063682027
96.75	0.123579
583.25	0.026738057
1977.25	0.026948271
1615.75	0.033880014
1770.5	0.037746746
5069.75	0.021920916
181.75	0.083386809
316.5	0.052485663
1027.75	0.066099219
1348	0.030166045
8135	0.024653098
415.5	0.12016071
870	0.051842619
3204.25	0.051853336
348.5	0.068842694
357.25	0.045184955
1270.75	0.029973542
6486.75	0.020295143
2954.5	0.020109221
2417.25	0.019701583
2193	0.032835811
2693	0.083642259
894	0.024693644
1785.5	0.029715043
1859	0.020293234
379.25	0.0577145
3947	0.018869279
38.75	0.14473195
2698.75	0.030918704
2136.25	0.10924254
18572.25	0.018754562
1965.5	0.027961578
233.75	0.043880649
2552.25	0.021714354
2459.5	0.020539189
346.25	0.05772071
3178.75	0.022084065
1056	0.034913186
2032.25	0.023585759
1842.25	0.036691688
2162	0.09840256
364	0.031825542
701.75	0.032852642
6872	0.025586121
303	0.063528247
584.25	0.053015068
8566.5	0.027838659
171.5	0.075134382
2436.5	0.077038862
361	0.061980817
1682	0.033547711
3439	0.14316049
3536	0.023571977
4564.5	0.027379012
191.5	0.070612185
1561	0.024912549
1574	0.031269766
1671	0.031853572
323	0.069455363
1096.5	0.042176474
714	0.045443401
1749.5	0.017291017
1484	0.033345643
128.5	0.097705185
660.5	0.051130235
2768	0.11274289
509.5	0.062596329
673.34375	0.051091619
2219.9688	0.032160074
106.54688	0.11333442
6605.0781	0.1037275
1220.5469	0.037802622
1310.2344	0.025400769
195.23438	0.078132711
5525	0.020485712
2331.1875	0.020302169
1054.0312	0.050586633
388.46875	0.060396589
8433.0625	0.037680123
2632.875	0.070145577
4074.875	0.031896438
3900.8125	0.12130902
6376.25	0.021874819
2258.625	0.072901629
2165.625	0.022723965
3815	0.024218125
2890.625	0.032420542
116.875	0.064869262
2089.625	0.063555762
1572.25	0.026213707
564.75	0.056892872
257.25	0.054348536
1529.8047	0.13428116
774.97656	0.037994388
2455.125	0.026613953
1590.3906	0.02156849
89.375	0.10146959
2613.25	0.025177307
1315.1562	0.023908839
1657.9062	0.015867315
166.5625	0.09309794
474.5625	0.047691237
929	0.052389815
1663	0.10094115
938.75	0.025706938
652.125	0.13877229
936.25	0.036175583
9775.75	0.014649266
610.75	0.045512341
4575.5	0.043292113
1367	0.028254386
75.375	0.086975679
1252.75	0.030516008
5272.625	0.022025464
68.125	0.127415
1237.25	0.018422961
4590.625	0.14168191
3559	0.1424201
200.5	0.079601131
863	0.037948038
2214.25	0.023692021
82.25	0.12650643
2543	0.028935943
997.75	0.050472446
2451	0.024625681
746.5	0.035160597
1905.25	0.018085431
152.5	0.098898984
654.5	0.049353473
671	0.044597838
408.25	0.053677559
93.25	0.11196908
1401.5	0.03199121
2532.25	0.030629896
3671.75	0.025710192
2058.5	0.02512034
110	0.091523401
2518	0.023381801
2363.75	0.023378402
109.5	0.12389515
1953.75	0.020421159
2372.5	0.024106303
2294.25	0.031734716
539.5	0.053927239
1361	0.037776574
246	0.089781441
6449.25	0.048054509
1186	0.035012044
5625.5	0.05792493
2721.25	0.023012977
3579	0.027159343
140.75	0.066843189
1365.75	0.04340829
3565.25	0.066531226
2928.5	0.031429838
1546.75	0.024658976
1478.75	0.11191493
499	0.050687291
920	0.027911227
66.5	0.089083247
1307	0.029038381
626	0.051248804
1313.5	0.034662243
382.5	0.032972131
2274.5	0.11726579
2735.5	0.020719565
98.5	0.085311852
92.5	0.095240533
1858	0.13458636
3171.5	0.079324253
98.5	0.1072778
2891.5	0.023603167
157.5	0.073989913
2366.5	0.024425479
1279.5	0.032982282
144	0.1118222
346	0.03389192
14228.5	0.031175546
212.5	0.079221137
234.5	0.093242712
1092.5	0.11011956
352	0.044525124
2368.75	0.03195015
2556.0312	0.14242907
4377.5	0.024085268
419.625	0.06018924
2501.875	0.033142012
259.1875	0.084526539
619.8125	0.039694257
874.75	0.053959675
526.625	0.033066269
4506.5625	0.023131454
466.875	0.036256243
336.5	0.040873542
5200.625	0.017752452
7281	0.046654712
1379.75	0.033642847
75.375	0.12524761
187.5	0.046338253
2484.25	0.02176048
582.25	0.029209454
445.875	0.05957697
5141.125	0.026127715
5309.875	0.063394293
332.875	0.037599631
364	0.0374984
1239.75	0.028706266
287.375	0.06073153
4249.625	0.025547642
141.75	0.088854067
2629.875	0.019658858
427.375	0.041947868
822	0.040994138
10026.75	0.075733997
4773.75	0.016409902
3610.75	0.069442675
1616.25	0.031275228
1644.25	0.035334319
1024.25	0.076514602
2883	0.020391159
2730.75	0.027087076
563	0.092178121
140	0.09951809
461	0.048441753
162.5	0.090959944
1297	0.030039364
1027.25	0.035124328
523	0.045865569
209.75	0.050230242
1723.75	0.05591882
1853.25	0.022454953
1680.75	0.033846918
123	0.1070194
1042	0.10656465
896.75	0.027868988
1434.75	0.11127134
2022	0.027520662
1154	0.086762235
1945.25	0.067054972
632	0.030303398
909.75	0.044530623
109.5	0.062201694
519.75	0.088610023
7221.75	0.018005019
1346.25	0.02436357
2686	0.026874723
1868	0.03051574
1274.5	0.07783784
3241.4609	0.025231538
3019.9648	0.040416408
1994.3125	0.1156064
291.1875	0.058544945
147.95312	0.10030917
2103.9219	0.032862712
306.875	0.076959446
584.03125	0.046131007
122.0625	0.079791501
4137.5	0.14818713
1157.25	0.023042142
1831.4375	0.14479257
1725.875	0.026682626
5890.375	0.12125536
1165.625	0.031413741
413.9375	0.060520981
424.625	0.054488607
1638	0.015816076
1898.875	0.044201735
279.75	0.092301823
5455.3906	0.018996986
4581.9219	0.027137043
244.54688	0.066368401
2077.3438	0.035768319
8284.0625	0.020339794
2736.9062	0.08739008
1024.1875	0.036055129
973.71875	0.030761894
497.8125	0.049277086
78.875	0.12998608
469.125	0.035484396
338.9375	0.040084708
98.5	0.096983731
4386.625	0.019523937
2106.3125	0.020235911
474.625	0.050708905
3160	0.017414097
59.875	0.058591094
1812.125	0.036923118
1616.625	0.038661063
2425.5	0.03193827
4714.25	0.089175008
4311.5	0.020479523
373.875	0.050752748
887.625	0.043332197
1860.125	0.15162341
2086.875	0.026597708
8077.25	0.10306017
2452.375	0.019398257
1567	0.032789852
69.375	0.10875581
3701.625	0.11425858
2501.25	0.021317247
1711.75	0.034117442
746.25	0.041299142
755.75	0.042418785
764.75	0.033583879
874.75	0.036614154
503.25	0.045114599
467.5	0.048295919
3698.25	0.024268361
1132.75	0.031072816
1662	0.058281511
254.5	0.048288103
707.5	0.044096865
80.75	0.10827895
181.25	0.097607814
3737.25	0.02310797
2174	0.018277681
1091.75	0.031617921
2789	0.02553466
1282	0.02743501
5141.5234	0.024974985
2738.0469	0.023820162
1077.2812	0.034930717
9203.2812	0.022379855
8059.3125	0.12451442
1621.75	0.10594648
2893.6875	0.078369781
462.1875	0.039984126
469.125	0.053336002
630.6875	0.031572826
2838.625	0.072573818
6584.8125	0.026251029
20142	0.065649442
699.5	0.052694514
2236.25	0.028300345
1842.125	0.036274854
688.875	0.04394782
549.75	0.044062089
1064.125	0.050122302
189.25	0.066395707
3208.125	0.021312162
2174.375	0.028291272
1844.125	0.037449881
2782.875	0.023099855
1502.875	0.027127648
622.625	0.03737171
2465.25	0.10072453
429	0.066299468
16805	0.057565425
575.25	0.06369447
744.25	0.055318553
2152.5	0.055286821
4983.75	0.015086845
3865.75	0.021882841
210.25	0.10605741
12999	0.048641771
8575.25	0.030162964
209	0.092202716
292.25	0.047833562
565.5	0.045824494
539	0.047317132
21991.25	0.044808991
3823	0.024579793
651.25	0.029970642
1368.25	0.049769111
2884	0.020898614
832	0.032149367
1734.5	0.047191482
5070.75	0.018437624
175	0.050781853
1200.5	0.039398417
276.25	0.070878148
759.5	0.081380263
5900	0.025622401
182	0.07636077
2151	0.12862386
5618.5	0.11978021
803	0.048919089
270.5	0.085875981
1285	0.051612228
81.21875	0.090481192
960	0.058518041
1663	0.037239484
575	0.057205267
242.5	0.079147384
300	0.068565138
2348	0.025415808
129	0.036920216
451	0.050074413
274	0.047401849
2768	0.024898443
924	0.043512702
377	0.059730899
974	0.038695764
1722	0.030099448
2953	0.019431608
597	0.050218433
133	0.10020055
82	0.10072238
239	0.060563281
315	0.069071263
488	0.051262017
728	0.043748029
580	0.038265772
2128	0.026865089
2892	0.026973728
480	0.075859375
1340	0.027701642
102	0.11186969
1462	0.038554668
3130	0.032569431
276	0.091497481
262	0.066528022
320	0.049383149
1286	0.041320834
1982	0.021084649
1232	0.02485472
1202	0.041532226
2766	0.04820786
776	0.040178157
2722	0.083300754
1114	0.055263571
198	0.063079223
630	0.030361367
630	0.037165653
3528	0.03130107
1964	0.02250126
986	0.029919518
656	0.042243138
750	0.021950323
1364	0.034245268
202	0.079869851
4272	0.052532744
1222	0.031481549
82	0.052649748
108	0.12397937
2410	0.025848102
1288	0.042856123
920	0.051283546
364	0.049791332
2310	0.024843445
480	0.027806763
482	0.04445529
400	0.071131945
80	0.095803961
774	0.050772984
1140	0.032158382
3328	0.15254495
1336	0.078388624
462	0.064163879
436	0.046303596
774	0.033148013
5988	0.071668312
24	0.11687671
1386	0.024686264
482	0.042753533
522	0.058875326
2692	0.078126892
996	0.055402711
678	0.033160415
2912	0.056690235
790	0.044889249
24	0.092907429
1500	0.038940828
318	0.031242073
234	0.058450073
104	0.15308288
680	0.03908259
100	0.07804583
1208	0.048022062
56	0.073194861
1206	0.022773869
138	0.071271695
792	0.03690422
22	0.14527622
1132	0.029301627
3858	0.13799876
362	0.081178501
166	0.097574934
110	0.10823763
424	0.051827699
194	0.075290218
702	0.039985515
1178	0.047574446
1768	0.025517976
2538	0.036330607
242	0.064874016
1416	0.027866676
2896	0.079403266
558	0.059986509
80	0.1271873
120	0.12541254
344	0.075595737
4692	0.12973742
552	0.066493534
3232	0.024647938
262	0.072685577
1368	0.036484074
1058	0.046906676
1858	0.030743459
228	0.058757629
560	0.045001984
680	0.040314637
168	0.10290781
1780	0.037261277
1144	0.055329073
780	0.03286225
192	0.049993541
196	0.092799552
228	0.052492738
3120	0.023202674
13108	0.0089524183
340	0.050040413
4160	0.11213013
1620	0.027728178
776	0.041247323
788	0.027146054
72	0.073055997
4012	0.021313336
304	0.048175655
2620	0.021960927
264	0.086519755
52	0.135415
356	0.050023068
1132	0.049421147
320	0.054922462
96	0.062966116
468	0.042857703
312	0.060803525
3176	0.025984338
1300	0.046835408
108	0.10370225
600	0.027442174
3984	0.023247013
96	0.083178632
784	0.049495332
880	0.029135739
2784	0.029877124
196	0.095175073
816	0.12178151
1436	0.035784844
944	0.06219529
556	0.027281996
84	0.066118471
448	0.050386656
4836	0.021211609
496	0.049115792
324	0.071410991
