# Supplementary material for: Comprehensive structural assignment of glycosaminoglycan oligo- and polysaccharides by protein nanopore
Source: Nat Commun. 2022 Aug 30;13:5113. doi: 10.1038/s41467-022-32800-4 (PMC9427770; doi:10.1038/s41467-022-32800-4)
Supplement: Supplementary file 5 — Source Data [file 41467_2022_32800_MOESM5_ESM.zip › Source Data/Main manuscript/Source Data files/Fig3/HP_16k_TtHist.txt]

TtHist
0	189
214.285720825195	160
428.571441650391	131
642.857162475586	100
857.142883300781	86
1071.42860412598	82
1285.71432495117	63
1500.00004577637	57
1714.28576660156	55
1928.57148742676	43
2142.85720825195	32
2357.14292907715	41
2571.42864990234	39
2785.71437072754	33
3000.00009155273	24
3214.28581237793	22
3428.57153320312	26
3642.85725402832	19
3857.14297485352	22
4071.42869567871	15
4285.71441650391	14
4500.0001373291	15
4714.2858581543	11
4928.57157897949	9
5142.85729980469	12
5357.14302062988	11
5571.42874145508	7
5785.71446228027	5
6000.00018310547	7
6214.28590393066	6
6428.57162475586	10
6642.85734558105	4
6857.14306640625	4
7071.42878723145	7
7285.71450805664	0
