# Supplementary material for: Comprehensive structural assignment of glycosaminoglycan oligo- and polysaccharides by protein nanopore
Source: Nat Commun. 2022 Aug 30;13:5113. doi: 10.1038/s41467-022-32800-4 (PMC9427770; doi:10.1038/s41467-022-32800-4)
Supplement: Supplementary file 5 — Source Data [file 41467_2022_32800_MOESM5_ESM.zip › Source Data/Main manuscript/Source Data files/Fig3/HP_5k.txt]

Tt	Ib
621.25	0.050523888
652	0.042075347
227.5	0.062375877
341	0.045247793
97	0.079888113
1099	0.031760901
279	0.023038534
99	0.18139139
380	0.039226282
398	0.091388218
93	0.10418306
1225	0.027937656
1595	0.013821212
1001	0.036747463
2512	0.031618509
147	0.14436892
83	0.029922696
466	0.028355824
154	0.086031176
250	0.045178819
2982	0.010400672
256	0.048434854
368	0.039670222
834	0.064151332
1016	0.043660287
216	0.096552454
28	0.17837125
140	0.13620783
158	0.069739409
86	0.1226243
84	0.063467376
576	0.027530365
1202	0.034600183
690	0.03288839
730	0.035034131
156	0.050626021
368	0.046266146
120	0.088806272
300	0.055182777
124	0.087530114
168	0.092645086
464	0.033359166
312	0.054132953
256	0.068113707
1208	0.039894618
156	0.041209731
516	0.045706991
708	0.059016827
100	0.080703184
232	0.08557269
72	0.1340328
208	0.057894133
224	0.08431147
312	0.039250832
1040	0.056766082
824	0.051339854
696	0.029601073
84	0.12165338
96	0.14161433
116	0.1163296
140	0.064603046
568	0.039750874
64	0.17633842
36	0.17291169
408	0.046967529
244	0.075432152
432	0.040710393
1712	0.066202499
412	0.05455019
336	0.030792834
120	0.11075049
132	0.096885771
3060	0.058199659
2856	0.018039256
104	0.14411488
264	0.08145792
88	0.12963897
144	0.086964361
448	0.067396186
1608	0.028383305
360	0.07971932
184	0.099770695
272	0.061354116
456	0.05570497
152	0.090306245
648	0.032502696
320	0.052247293
560	0.03703453
152	0.11698926
832	0.04700147
20856	0.027568532
184	0.061678465
360	0.041299377
464	0.051786359
48	0.09940964
168	0.075780757
184	0.079062596
368	0.040907297
560	0.053319216
696	0.040838502
24	0.11958887
296	0.047418013
280	0.061541028
240	0.078873225
1496	0.039405681
144	0.071352817
120	0.092271611
336	0.051614031
688	0.059542909
544	0.062511332
744	0.042372502
216	0.056932997
392.25	0.042183388
139.25	0.05436876
2860.25	0.059221286
203	0.075595655
283	0.065072164
64	0.16084266
78	0.13251907
162	0.062601976
200	0.081263497
752	0.033449303
125	0.074326865
439	0.044135604
145	0.061262742
2836	0.047575489
88	0.030139798
980	0.041111149
838	0.048491776
758	0.046745334
278	0.052064843
416	0.043349087
148	0.084062293
156	0.071183346
418	0.056947414
464	0.060276516
44	0.18113978
208	0.080122508
1892	0.040827591
260	0.038047656
516	0.05610935
344	0.050912064
132	0.0941355
84	0.076463379
764	0.060122643
756	0.038066834
944	0.042322952
380	0.042602979
892	0.055560172
340	0.041655075
284	0.050703481
40	0.020711264
1348	0.040250983
124	0.11070182
412	0.030188268
72	0.097356044
176	0.070901714
188	0.062252402
32	0.16579418
2352	0.035307061
384	0.071653895
344	0.026775537
128	0.086299047
416	0.056110412
528	0.040693134
616	0.047667667
168	0.065459356
160	0.10133776
624	0.049180131
232	0.054746825
152	0.084499866
288	0.056453671
600	0.025921084
232	0.051267702
112	0.11648045
832	0.048796955
128	0.10451546
416	0.049980819
184	0.11099062
248	0.059465919
400	0.071383044
472	0.055732634
632	0.036178827
120	0.11566114
80	0.14084053
56	0.11951111
120	0.10782681
112	0.096401319
96	0.092425428
664	0.05621032
80	0.18892197
136	0.11221942
496	0.046807479
288	0.086228222
168	0.11554046
304	0.048815202
64	0.1018227
112	0.053714786
2392	0.031892616
4720	0.018818468
176	0.081859559
30816	0.033739209
104	0.075714089
280	0.046539579
1256	0.041572589
552	0.044994645
232	0.052335422
128	0.065842606
344	0.042879868
64	0.11746396
2680	0.033223264
224	0.054646313
616	0.044619814
560	0.052849784
392	0.06355907
728	0.041466489
768	0.04090957
192	0.06746681
6648	0.029895933
448	0.06602449
872	0.10565108
152	0.081147157
112	0.14400184
288	0.075341515
1512	0.031438872
912	0.03426614
304	0.052023754
296	0.061350606
394.125	0.037483893
356	0.03548843
184.5	0.060267694
47.5	0.11425402
840.5	0.040099256
233.5	0.069296353
334	0.034396429
415	0.059853848
224	0.096969485
2565	0.034482412
351	0.052687701
257	0.058095884
672	0.05047787
753	0.050245486
166	0.062982403
58	0.13858132
724	0.034679327
204	0.069060951
192	0.044009089
63	0.085273176
107	0.076230854
124	0.098952956
286	0.06496007
112	0.085437857
38	0.17869587
996	0.036509503
100	0.14533591
90	0.092674591
480	0.028950149
734	0.047946706
246	0.047606811
102	0.11647642
3294	0.047115356
540	0.028401414
300	0.097333126
168	0.072728999
268	0.062343173
172	0.096999049
6756	0.022767331
1484	0.042903304
284	0.059638139
124	0.11139255
600	0.040526338
1068	0.038627282
1356	0.024889233
412	0.022190304
204	0.080919653
1160	0.029993262
1908	0.048645567
400	0.058303878
680	0.041933931
556	0.05330608
780	0.051031418
576	0.030016912
180	0.074959949
1968	0.042515919
96	0.093267687
1496	0.031609565
288	0.072046876
760	0.048646435
244	0.095999904
1232	0.024561135
464	0.044019036
2856	0.041382354
456	0.056137443
108	0.1198231
1060	0.039142281
64	0.1670216
592	0.046392042
704	0.049909633
248	0.089793183
408	0.041279588
488	0.042635061
176	0.084129013
240	0.080124386
1752	0.0408023
176	0.062235575
496	0.051795654
80	0.090871096
696	0.043199044
200	0.068019181
392	0.047962248
184	0.1218031
240	0.094637021
248	0.099355459
352	0.03511367
248	0.10753303
416	0.065596111
240	0.042017721
88	0.12475593
2448	0.024676584
216	0.063570932
1176	0.050070424
880	0.040689409
80	0.097135879
280	0.037815094
184	0.062796444
448	0.055758838
696	0.068589129
4208	0.04089028
88	0.091272354
568	0.057648886
312	0.050106637
1568	0.055736672
232	0.097473994
344	0.072757259
816	0.071462579
272	0.065870322
912	0.043153558
464	0.045002516
112	0.14300348
152	0.10049707
368	0.086921535
96	0.05697098
120	0.085054107
408	0.05594933
456	0.04285584
360	0.041246578
48	0.13554259
952	0.046868358
151	0.061320025
97.75	0.15253252
558.5	0.044969548
335.25	0.044617716
468.5	0.061710089
446.5	0.0381594
1247.5	0.19336191
827.5	0.030624257
157	0.085295916
857	0.034352936
159	0.060868308
306	0.077673815
985	0.041037403
462	0.06725394
739	0.051307078
324	0.06407503
271	0.084759228
77	0.088491499
294	0.078710102
213	0.069492534
998	0.028663712
798	0.034046762
402	0.042028092
1358	0.028704125
16306	0.048546828
30	0.11933029
160	0.030278997
128	0.061017685
362	0.051261723
1514	0.027271727
218	0.05164963
212	0.082621761
264	0.036050323
260	0.033017829
680	0.044272102
268	0.062828191
216	0.059034444
108	0.11130364
760	0.044466648
392	0.055928279
156	0.057749491
36	0.18202364
636	0.037219346
820	0.044921678
52	0.18042432
1004	0.036014486
844	0.035296936
320	0.058924098
5164	0.10971045
236	0.046541661
4244	0.089428529
108	0.10962687
128	0.086465932
416	0.051383119
764	0.037989244
300	0.074147485
316	0.05228335
200	0.079701371
332	0.087911271
920	0.044682048
640	0.053170059
152	0.061918389
1416	0.050696891
936	0.039560694
760	0.035214782
792	0.039030883
352	0.086133242
192	0.10605738
840	0.04114132
128	0.093878865
608	0.045925993
976	0.044148665
400	0.062557414
192	0.065148115
1392	0.025362018
272	0.066112481
72	0.15817407
336	0.061802745
280	0.054117873
344	0.091805771
1736	0.014867757
608	0.051413707
240	0.080497921
48	0.14680928
1256	0.040423039
208	0.047718942
1704	0.05586265
392	0.04439551
224	0.08576569
64	0.17974176
392	0.040650818
1600	0.054898661
200	0.054454602
104	0.063054889
872	0.046786986
736	0.042984027
192	0.093469813
240	0.061867107
920	0.039496638
152	0.097190753
264	0.074516222
248	0.11099122
792	0.054539096
168	0.071167052
80	0.10140173
1520	0.044768378
464	0.029440716
48	0.01714634
32	0.1815996
360	0.063541062
264	0.036659621
360	0.049609393
440	0.036972936
1080	0.034582414
488	0.041645855
768	0.053098701
96.15625	0.052486908
236.0625	0.056907136
511	0.036127754
4860.5	0.018279709
648	0.044730015
308.5	0.04095047
408.5	0.043452237
318	0.072559215
123	0.046461113
119	0.085398272
746	0.032647032
140	0.088757649
222	0.052519891
268	0.052728757
92	0.16308157
324	0.032912116
318	0.074136555
72	0.12516266
330	0.053300165
486	0.056776296
284	0.057824116
1120	0.048520274
144	0.045387011
136	0.087154232
756	0.065457508
364	0.078128077
732	0.039991062
156	0.09518595
2956	0.018814465
216	0.064410098
76	0.16643591
284	0.060663678
232	0.061522808
172	0.070473962
384	0.04882459
136	0.06875971
1272	0.037836302
1360	0.061322652
1036	0.034189794
1048	0.055804968
3020	0.023508677
344	0.08368212
152	0.089115769
1524	0.025805511
1160	0.028612645
660	0.031745516
1764	0.031110648
192	0.10878409
588	0.051294882
176	0.088830993
140	0.063676767
428	0.049692813
516	0.029980632
32	0.14956352
208	0.091344595
32	0.14797877
1392	0.042538736
504	0.042968165
824	0.028952232
112	0.045605306
328	0.077453896
504	0.033331275
72	0.14760163
48	0.13533966
1968	0.03456172
328	0.040150959
328	0.038501423
184	0.066038564
536	0.025563071
360	0.05704654
280	0.10386869
152	0.086223967
1320	0.035164513
96	0.12979271
616	0.040642697
224	0.081595622
256	0.075545155
824	0.0277317
568	0.039341573
184	0.044640586
472	0.065544233
640	0.040533904
56	0.13894044
688	0.046659976
1776	0.029793784
408	0.045589797
512	0.078255937
72	0.10785128
240	0.049966253
192	0.063765943
104	0.1025428
640	0.043462284
1264	0.033974037
88	0.10935265
920	0.040127397
4064	0.021436431
168	0.076183602
728	0.0378385
656	0.028856527
64	0.16612087
1224	0.036837507
1112	0.03730325
1008	0.042248517
312	0.041531269
840	0.028499173
408	0.054360017
40	0.13636091
165.875	0.097856335
441	0.04960588
159.75	0.075234786
748	0.046094686
124.25	0.10318774
219	0.056363605
109.5	0.060989093
67	0.0955351
858.5	0.049466994
1776	0.025179956
605	0.043028004
374.5	0.076422475
93	0.12490914
59	0.18836126
57	0.13309842
103	0.079178877
530	0.047506995
104	0.15127367
372	0.066301942
254	0.043671086
172	0.055625241
622	0.033574499
444	0.054084718
1214	0.037536759
344	0.058225852
24	0.053942122
56	0.059357509
210	0.053151079
382	0.059789583
270	0.11535393
490	0.081418939
1190	0.051007316
452	0.049663171
148	0.067428373
148	0.071282215
28	0.1546782
12416	0.02047882
1820	0.022915697
156	0.071997233
456	0.037300602
100	0.12510933
64	0.1446607
396	0.043447863
104	0.11547133
176	0.085739896
1144	0.05299985
276	0.064347088
1356	0.030273421
560	0.044149678
8152	0.030774668
1828	0.022630082
1056	0.032056797
232	0.083254427
120	0.1338575
368	0.064405963
612	0.049979795
44	0.15289046
496	0.054047327
1016	0.04025346
332	0.044317421
724	0.038502321
508	0.035426192
140	0.093448594
616	0.040421888
616	0.034681816
208	0.085866161
72	0.089744695
256	0.051490348
848	0.033902545
264	0.047487821
976	0.055062614
304	0.058538411
648	0.05231116
408	0.05730506
2584	0.030238003
992	0.046876121
112	0.12809867
408	0.037449293
1360	0.031592071
324.375	0.088733517
116.625	0.13516541
1210	0.052055731
263.5	0.067370571
98	0.1017625
692	0.047026865
49	0.17741312
233	0.031003617
4809	0.02764594
467	0.056891844
1927	0.027535448
249	0.058498707
766	0.034814186
1666	0.036911134
266	0.045665435
274	0.05010432
1852	0.011135777
1198	0.03143077
1188	0.046006065
552	0.042672116
656	0.064019628
494	0.061678156
268	0.077196397
1408	0.10219475
110	0.11719999
368	0.03397882
402	0.063489318
50	0.13372239
54	0.095898785
2514	0.025159342
840	0.039848857
224	0.070920378
19768	0.017757094
104	0.095543042
556	0.05569471
316	0.042956267
580	0.046655774
1052	0.049594402
632	0.030780073
348	0.051491346
88	0.020786576
152	0.11268447
148	0.067277305
304	0.055931393
216	0.074564077
408	0.063213214
432	0.055997416
960	0.017795999
848	0.031834099
64	0.085081235
1352	0.043084234
368	0.060623746
64	0.1116429
196	0.081836678
452	0.045136493
8048	0.017305518
228	0.056672137
88	0.11893472
112	0.087865211
288	0.063403964
264	0.077218316
496	0.044716734
488	0.055123609
960	0.031835355
152	0.072134271
528	0.061237223
336	0.059356868
32	0.19275144
200	0.049051449
176	0.065570459
480	0.03815598
128	0.16258453
648	0.043163873
792	0.034346819
128	0.12940444
240	0.0516164
848	0.053336449
488	0.042510435
192	0.086337171
248	0.073412471
400	0.062294852
368	0.04699849
160	0.11888179
496	0.046595242
296	0.048594698
360	0.048190765
1024	0.04485894
624	0.024591919
120	0.097368792
112	0.053113226
928	0.02772228
200	0.096272431
1024	0.061542407
200	0.075786904
216	0.060093384
88	0.14487994
4112	0.068088435
672	0.053227369
72	0.14664146
320	0.041229453
104	0.10759778
120	0.092780136
144	0.08267837
72	0.13510673
744	0.045390654
464	0.050446756
296	0.11435089
240	0.056606922
2224	0.018295027
72	0.18403737
1776	0.0287086
128	0.091837838
408	0.028275361
184	0.049429134
192	0.088075571
2424	0.03603005
168	0.060807146
416	0.064471632
64	0.14709266
200	0.082405865
1112	0.012112574
112	0.10423201
288	0.060963154
421.75	0.040386651
90	0.058135375
72.25	0.069942437
73.75	0.038825128
1400	0.0430931
608.5	0.059248075
580	0.055861812
116.5	0.11148845
259	0.073194452
179	0.085427083
88	0.11764544
189	0.061381385
206	0.055400204
709	0.053520761
369	0.045447178
48	0.1225993
160	0.086117208
1000	0.056822494
354	0.050885528
5326	0.029245751
148	0.094000116
192	0.013183471
542	0.045588907
386	0.052564081
190	0.06233345
476	0.064743049
598	0.052938595
404	0.044844981
142	0.08125075
328	0.05370469
96	0.10596361
248	0.069474749
796	0.043843944
580	0.03960656
252	0.049801666
660	0.044808041
96	0.046550289
136	0.1097611
1368	0.039773073
236	0.078248464
280	0.074424669
236	0.060791276
1064	0.04924424
952	0.030193709
24	0.18127178
44	0.14066908
484	0.029957047
844	0.058838468
744	0.035988856
416	0.062685035
496	0.043041658
44	0.14341554
184	0.070408456
240	0.084621407
1380	0.025589861
128	0.073537268
328	0.053533062
584	0.084880397
920	0.047704872
300	0.072607435
140	0.093582876
684	0.042634409
124	0.031549007
88	0.10525312
2736	0.027083457
952	0.043113865
5152	0.027173936
2952	0.039607011
1200	0.074397035
72	0.15354808
136	0.13515876
336	0.07863722
784	0.044729427
256	0.056157395
136	0.074482985
112	0.13863525
136	0.067074597
720	0.056482814
416	0.048580825
504	0.050035741
152	0.10208351
664	0.051832918
200	0.077227868
712	0.05378506
144	0.096287452
816	0.025347751
120	0.10232731
48	0.14978896
360	0.051170904
120	0.12384627
168	0.077064045
736	0.01874654
120	0.10578651
280	0.059809532
352	0.051730301
144	0.066309623
728	0.052890852
520	0.047495194
160	0.065188617
480	0.028310833
416	0.046560708
80	0.10730117
184	0.10766493
72	0.17022663
1696	0.0261622
344	0.064002208
436.75	0.049082503
766.25	0.030167634
137.5	0.10964812
107.5	0.13021387
873	0.048574075
162.5	0.064735763
146	0.066973068
297.5	0.061745498
258	0.062435873
806	0.045472283
110	0.070506707
309	0.051392432
499	0.059758518
737	0.0438453
124	0.1170939
202	0.088017471
238	0.086647354
334	0.080780849
140	0.10926788
190	0.084768891
338	0.077121332
674	0.035518389
172	0.076953791
244	0.062181111
116	0.028058415
224	0.11051497
728	0.056078181
424	0.054322582
172	0.073817253
720	0.041266359
224	0.098389633
364	0.034551594
168	0.091931723
68	0.11944824
952	0.036291126
852	0.031095419
796	0.049019508
1512	0.049541507
160	0.08050774
452	0.034266591
948	0.063794024
168	0.074371964
200	0.057703156
76	0.11869766
60	0.10029998
124	0.1163502
392	0.049745563
500	0.034231242
172	0.070302665
296	0.047492135
284	0.06526421
1356	0.043773547
348	0.065364845
104	0.1282623
1452	0.04187737
184	0.093764178
112	0.086951315
116	0.13483132
448	0.039283864
832	0.047410682
176	0.11602736
280	0.064931944
392	0.049584936
448	0.070299476
5384	0.037697721
1408	0.017785452
776	0.050418369
56	0.17057408
128	0.022233978
256	0.057128757
672	0.039644826
480	0.047084834
144	0.070280381
64	0.081745006
80	0.068752326
96	0.14290749
424	0.04923854
560	0.059719961
528	0.054237861
624	0.050941385
216	0.10076127
1104	0.043240376
1824	0.028252162
672	0.044941776
152	0.053294752
248	0.041194391
256	0.056069944
368	0.061031554
432	0.041668754
496	0.031447239
152	0.047582921
840	0.038200106
888	0.03421757
504	0.04453212
1472	0.036264975
128	0.08320719
720	0.04232356
280	0.029306779
608	0.056013178
400	0.10118578
488	0.055244576
336	0.02251547
744	0.037322234
400	0.044930227
112	0.11518588
200	0.039894715
608	0.072212659
32	0.13163517
96	0.15354048
816	0.033867445
240	0.057088081
9888	0.032649849
400	0.048130333
320	0.047185268
376	0.047515232
646.25	0.04250947
406.25	0.051796637
66.5	0.11989067
832	0.046704259
225	0.10205508
362.5	0.052208446
252	0.041095853
3230	0.014194207
139	0.10250924
134	0.16165547
252	0.061270937
318	0.062621519
136	0.12194672
304	0.030464606
140	0.08087229
474	0.033975355
246	0.079078101
1090	0.032562796
634	0.036557168
634	0.036557168
634	0.036557168
634	0.036557168
634	0.036557168
634	0.036557168
634	0.036557168
634	0.036557168
634	0.036557168
634	0.036557168
634	0.036557168
634	0.036557168
634	0.036557168
634	0.036557168
634	0.036557168
634	0.036557168
632	0.05219065
182	0.065051019
132	0.07464093
794	0.040725593
84	0.082858853
72	0.14483599
29728	0.019961124
1812	0.037576668
100	0.10252927
572	0.04298307
1180	0.048222702
356	0.067579612
1916	0.14569581
68	0.13510658
716	0.042783152
188	0.075999431
520	0.048043068
512	0.031578969
76	0.14611113
236	0.056974646
452	0.05941863
216	0.075527705
448	0.056783617
336	0.053038906
2908	0.022269288
308	0.049747653
288	0.073658668
84	0.10604827
336	0.053473648
400	0.040406059
3132	0.022765609
556	0.045067903
24	0.11890715
236	0.060845204
1872	0.033107795
220	0.063765489
292	0.049490973
572	0.033042621
68	0.12702926
392	0.063919954
360	0.04578153
488	0.045713037
2928	0.039143749
728	0.05490886
208	0.069493078
144	0.092156112
224	0.078606613
152	0.058768384
104	0.10907625
576	0.060353119
288	0.075420231
720	0.044026341
240	0.1236996
536	0.042677883
200	0.061930545
1952	0.0302762
3808	0.18024482
240	0.064809225
520	0.042856071
3952	0.17802101
1152	0.034282595
232	0.090224251
160	0.088970184
640	0.03340533
176	0.045926653
248	0.060098425
392	0.082467824
488	0.066641368
224	0.067411244
496	0.049145535
1384	0.049556222
304	0.051805876
288	0.063169912
96	0.059703305
288	0.068409681
376	0.043424252
744	0.037493266
680	0.033910349
1696	0.025094245
464	0.031890392
120	0.11205548
1624	0.040366881
96	0.11132523
1336	0.043020751
448	0.032656271
280	0.067886136
616	0.030999638
608	0.04439158
392	0.059593894
56	0.17454793
736	0.040375914
144	0.095563851
472	0.048244677
984	0.04826073
520	0.056674432
328	0.040319316
520	0.045785777
400	0.053266209
256	0.052813496
303.5	0.046924733
1025	0.044401783
1050.5	0.053734217
486.5	0.033506989
261.5	0.071254641
3218.5	0.055264428
405	0.059519708
483	0.046204019
23	0.1898068
3923	0.030050904
361	0.043724176
6562	0.041177884
658	0.027080571
120	0.11311715
170	0.061695069
102	0.07711678
264	0.0508858
52	0.14078628
140	0.08370579
478	0.044174656
384	0.046294428
98	0.093730792
664	0.026627328
1808	0.029165542
38	0.078823656
27896	0.15589695
140	0.062183645
1836	0.037463129
262	0.063447706
474	0.05266536
112	0.11489769
228	0.043543812
664	0.026256038
328	0.059033003
204	0.048319519
328	0.048639197
8148	0.032728612
76	0.1610619
436	0.050805636
680	0.045364767
84	0.080180049
120	0.11782219
228	0.080920801
220	0.087252565
254	0.057299003
170.625	0.070322379
3739.625	0.033172835
114.25	0.08829996
404.5	0.055438746
186	0.054739796
314	0.066365063
194	0.084842004
613	0.045565639
4565	0.045252271
603	0.057161007
110	0.087950878
100	0.14044492
672	0.05159786
346	0.048901666
113.1875	0.07561104
288.90625	0.064980187
187.375	0.057094913
109.75	0.052199531
390.75	0.052687641
190.5	0.091392972
872.25	0.030507406
384	0.046198409
851.5	0.03607852
455	0.058018338
1245	0.037347075
1184	0.057097778
784	0.035191674
708	0.066113837
80	0.12932052
867	0.044222686
1724	0.028093481
320	0.059526362
733	0.034434751
3112	0.025138397
1997	0.029096112
528	0.052258149
858	0.035453536
952	0.031508353
632	0.051872477
280	0.053670529
490	0.035120912
146	0.11226399
908	0.038862333
1300	0.043307085
172	0.056738053
278	0.076058075
2014	0.037968978
504	0.054937996
198	0.070282377
938	0.039698407
264	0.092525616
2852	0.048473906
884	0.041065451
252	0.064749144
184	0.050125349
188	0.11872342
3684	0.040342294
404	0.055849768
316	0.046786409
316	0.05023589
260	0.057631884
104	0.11405805
456	0.0594225
232	0.077806726
300	0.04686664
124	0.087278076
168	0.090241805
2328	0.050923038
328	0.061205015
320	0.080764815
172	0.14538331
52	0.19096686
428	0.035508372
284	0.060463976
192	0.064680412
1884	0.049420442
132	0.12825818
172	0.082882144
588	0.037672643
132	0.10424279
180	0.074355751
976	0.017606864
244	0.045652725
344	0.017418597
224	0.063439071
112	0.087037332
440	0.035034914
584	0.047654983
496	0.038350083
512	0.051822454
1080	0.061474044
304	0.051605433
144	0.076547764
72	0.092933074
3824	0.010869723
672	0.045094501
168	0.10251628
2840	0.027383117
464	0.085901394
280	0.051079255
296	0.050653838
424	0.046057332
992	0.037618674
176	0.1066847
376	0.070994884
696	0.051538777
128	0.10272218
504	0.04880045
368	0.037240267
632	0.05132103
632	0.038949355
288	0.051493976
224	0.084794469
528	0.064650744
72	0.12469228
1312	0.040134173
1432	0.033052769
400	0.066767648
272	0.05126242
408	0.047173232
648	0.044635069
1184	0.037267547
1000	0.038368538
112	0.054153562
776	0.058427319
288	0.042869076
2480	0.034421772
408	0.051398542
712	0.027863767
184	0.067631483
488	0.064178191
80	0.13648875
984	0.043023013
592	0.05990338
261.76562	0.043139983
123.875	0.092078559
1390	0.034365151
198	0.068681858
331.5	0.056069024
322.5	0.059628766
1480.5	0.032801948
481	0.050667133
90	0.14908461
546	0.06020299
349	0.063641213
792	0.034949061
313	0.064889744
125	0.11755735
186	0.068912119
2017	0.040783562
192	0.072666205
198	0.10539287
461	0.046258405
340	0.046356883
464	0.060474295
352	0.090235986
522	0.035631072
232	0.063441887
202	0.078923404
710	0.05095863
294	0.074919268
570	0.039736405
746	0.039066553
648	0.060522106
528	0.03960029
386	0.051165428
922	0.034539722
128	0.054114822
4312	0.025228333
254	0.067324974
28	0.062668554
412	0.043088887
300	0.045238417
1280	0.031323146
512	0.037500631
256	0.05893426
216	0.081428356
184	0.070049785
180	0.097630307
448	0.067777306
456	0.042143021
488	0.044291332
452	0.042595915
556	0.041982956
28	0.093719669
24	0.18081132
1724	0.032753628
132	0.099136353
112	0.079570115
2096	0.035976876
140	0.08871422
2692	0.048765007
184	0.084907666
96	0.093619652
1332	0.072147556
324	0.071996905
556	0.048968956
604	0.048805736
476	0.047922853
156	0.088107347
344	0.067368113
908	0.049292017
724	0.043049593
424	0.038217075
264	0.055307984
616	0.038185623
472	0.053076122
68	0.070211813
768	0.041311231
864	0.04313815
200	0.054580197
196	0.079613589
416	0.031668227
232	0.050005805
360	0.058130879
416	0.060392197
1344	0.03771463
2120	0.036875308
152	0.053229377
280	0.049765717
624	0.044702493
48	0.078266375
680	0.072551817
960	0.026618926
136	0.12235028
344	0.036027279
3016	0.066091403
664	0.057869978
136	0.088503316
208	0.051541001
704	0.044740375
384	0.049251314
736	0.059356816
352	0.046647243
80	0.11016716
160	0.087230802
560	0.072528638
488	0.042350944
1032	0.04979245
176	0.068295471
288	0.079128526
128	0.04380687
1056	0.033073209
192	0.10943589
104	0.035952039
368	0.044122003
296	0.051715817
1152	0.019658916
145.5	0.067293085
1282.8125	0.031762071
1749.5	0.03675152
364.5	0.0675302
68.25	0.13460769
302.5	0.061778694
57	0.079160959
876.5	0.040167991
374.5	0.083882354
162	0.11707564
1415.5	0.03920462
1002	0.033908296
567	0.044346932
612	0.047377739
2125	0.037557632
239	0.062520936
784	0.026202505
726	0.045318689
269	0.054293845
247	0.071892068
604	0.043121934
622	0.04090796
412	0.055543069
172	0.12100991
514	0.051939879
708	0.031581279
692	0.033956077
2546	0.014971294
300	0.061459765
312	0.058999114
630	0.045842204
42	0.039774794
352	0.064416796
236	0.054805681
1540	0.02894455
114	0.06056498
372	0.053288341
448	0.03972362
308	0.061819032
424	0.04143174
208	0.057557341
256	0.060641732
112	0.11163247
524	0.081170924
624	0.050385598
3016	0.027818726
152	0.065625794
696	0.068129092
732	0.04052823
816	0.039041761
488	0.039923392
712	0.046556711
136	0.06560833
208	0.061409969
860	0.059084322
500	0.056164999
52	0.16169767
508	0.049082488
84	0.10820223
312	0.053579263
248	0.045096774
40	0.14949165
56	0.1559059
272	0.072775327
1216	0.03333132
848	0.044466324
174.0625	0.085983336
772	0.052322835
522	0.045488309
381	0.08232297
624.75	0.15125552
723.75	0.020404566
894	0.030167779
851	0.04223039
764	0.047281303
1175	0.030612767
984	0.040203162
678	0.036228135
380	0.035237059
993	0.03870599
112	0.13227127
194	0.11913047
194	0.13033995
184	0.099283628
242	0.083231568
98	0.080819473
706	0.032553032
238	0.064084336
86	0.16587541
410	0.053070657
688	0.055948362
796	0.032904379
1272	0.042437356
234	0.041026305
470	0.07997594
1440	0.14748304
408	0.0304628
408	0.048729103
36	0.12659222
1130.2031	0.16478939
217.8125	0.043826263
127.75	0.081413135
412.5	0.057507139
128	0.12362791
94.5	0.18153979
105.5	0.081021279
27	0.13009493
51	0.1758159
92	0.10130287
435	0.045613665
283	0.084295399
2997	0.021964232
339	0.052583043
201	0.07289914
256	0.10286654
846	0.036587834
188	0.06709417
80	0.15438926
674	0.049558729
550	0.049729444
684	0.055378318
656	0.046801664
44	0.16949256
452	0.054288547
331.25	0.048186637
234.5	0.063720129
2672.25	0.037497893
324.5	0.048604123
208	0.056902796
183	0.089057118
743.5	0.056190018
18745	0.050337333
233	0.066628695
477	0.058931638
414	0.04976711
1985	0.027197495
806	0.039764017
474	0.069503017
354	0.04508939
510	0.063165419
658	0.059037827
54	0.12097159
550	0.034934089
112	0.12215265
42	0.14355357
184	0.042953361
184	0.058398101
152	0.092977196
594	0.048154734
410	0.064745441
106	0.081340656
64	0.1691926
236	0.0572953
408	0.079437405
128	0.099374816
820	0.065032929
124	0.08584033
284	0.052230515
760	0.043507021
516	0.048896678
996	0.041479312
516	0.066662259
888	0.029426679
896	0.046327699
1601.9688	0.038399331
103.25	0.091690771
10671.25	0.023085753
37.875	0.16557997
1355.5	0.023002816
255.5	0.077615418
96.75	0.088116065
479.75	0.046327461
81.5	0.024616851
140	0.068965733
1489	0.027769407
438	0.043738343
586.5	0.014967474
1379	0.037356649
228	0.098094605
139	0.092645891
363	0.045495816
199	0.14097284
88	0.13703761
248	0.043493487
240	0.045465603
1068	0.023332158
42	0.049023978
556	0.042744137
1308	0.033106491
214	0.073663533
196	0.075918719
1546	0.04202858
266	0.074556969
340	0.055418693
504	0.048318759
696	0.047368668
104	0.099189959
68	0.10446459
1108	0.031578932
652	0.038372878
1036	0.017360969
352	0.052333765
204	0.055762544
472	0.054587331
412	0.052517015
160	0.081906743
188	0.081004843
88	0.12904508
1720	0.055773798
384	0.064827263
336	0.038186163
116	0.10803603
136	0.080640763
2876	0.017929444
452	0.034147654
208	0.045826111
24	0.17383145
64	0.11842959
604	0.031073334
472	0.045505058
76	0.13279958
480	0.04923192
472	0.041185077
88	0.043661945
552	0.037078664
240	0.071217127
472	0.056810658
920	0.04307216
928	0.026876369
616	0.06099645
288	0.067500956
696	0.056964856
88	0.098329611
384	0.069878861
328	0.056220483
216	0.084376179
96	0.096144013
216	0.084909745
304	0.055982653
496	0.038397092
3496	0.035111796
120	0.054739777
160	0.068534642
96	0.090103969
280	0.084338017
200	0.043795984
200	0.1807036
48	0.11202522
400	0.082753919
144	0.094433546
792	0.063645922
824	0.0815873
432	0.065095976
120	0.093234241
180.0625	0.073847771
90.8125	0.082553692
414.25	0.047438983
1350.625	0.031872373
391.5	0.036877681
436	0.045283888
158.75	0.103044
1445.75	0.037662011
312.25	0.041211363
167.5	0.080438964
1191.5	0.045877907
696	0.050666295
279	0.088281535
79	0.10821901
198	0.08435069
245	0.058112103
1571	0.049245328
889	0.028918017
105	0.12040609
64	0.13678303
582	0.071402572
881	0.036283508
457	0.066445492
238	0.078020468
72	0.068335555
764	0.038873695
190	0.10055412
1486	0.027771523
1924	0.037972178
116	0.11911311
13730	0.050535936
2294	0.035716109
204	0.055170227
304	0.11030832
94	0.08061593
398	0.12234047
532	0.043387949
158	0.056869254
552	0.052258614
114	0.1216884
520	0.022903947
450	0.057354972
464	0.038984645
614	0.052459616
276	0.11188965
1200	0.086279511
28	0.14816035
988	0.07388667
372	0.10342668
226	0.09889961
215	0.073124535
230.75	0.15059735
737	0.05482522
58.5	0.15398598
267.5	0.12059966
309.5	0.11586031
176.5	0.15288644
190.5	0.10138939
382	0.063930638
68	0.079247124
422	0.055082023
92	0.18543479
228	0.10674787
794	0.052166548
1114	0.092815407
402	0.11449506
248	0.077821575
556	0.084132604
216	0.14002046
340	0.090600364
368	0.11480758
320	0.12674147
220	0.14768878
196	0.13453813
352	0.10437156
316	0.093560584
