# Supplementary material for: Comprehensive structural assignment of glycosaminoglycan oligo- and polysaccharides by protein nanopore
Source: Nat Commun. 2022 Aug 30;13:5113. doi: 10.1038/s41467-022-32800-4 (PMC9427770; doi:10.1038/s41467-022-32800-4)
Supplement: Supplementary file 5 — Source Data [file 41467_2022_32800_MOESM5_ESM.zip › Source Data/Main manuscript/Source Data files/Fig3/HP_5k_TtHist.txt]

TtHist
0	68
60.5263175964355	205
121.052635192871	181
181.578952789307	187
242.105270385742	140
302.631587982178	122
363.157905578613	116
423.684223175049	88
484.210540771484	72
544.73685836792	51
605.263175964355	76
665.789493560791	52
726.315811157227	51
786.842128753662	38
847.368446350098	27
907.894763946533	24
968.421081542969	26
1028.9473991394	15
1089.47371673584	10
1150.00003433228	18
1210.52635192871	10
1271.05266952515	8
1331.57898712158	20
1392.10530471802	9
1452.63162231445	9
1513.15793991089	7
1573.68425750732	5
1634.21057510376	1
1694.7368927002	10
1755.26321029663	6
1815.78952789307	6
1876.3158454895	6
1936.84216308594	5
1997.36848068237	2
2057.89479827881	1
2118.42111587524	2
2178.94743347168	1
2239.47375106812	1
