# Supplementary material for: Comprehensive structural assignment of glycosaminoglycan oligo- and polysaccharides by protein nanopore
Source: Nat Commun. 2022 Aug 30;13:5113. doi: 10.1038/s41467-022-32800-4 (PMC9427770; doi:10.1038/s41467-022-32800-4)
Supplement: Supplementary file 5 — Source Data [file 41467_2022_32800_MOESM5_ESM.zip › Source Data/Main manuscript/Source Data files/Fig3/HP_Enox.txt]

Tt	Ib
28.078125	0.088560715
30.125	0.094696499
224	0.081672706
37	0.19986793
34	0.16561736
108	0.089893296
52	0.39399382
4534	0.022790916
44	0.48296744
22	0.553801
138	0.11464109
20	0.50282788
828	0.059332207
32	0.19033542
92	0.15738812
436	0.06759014
12	0.28209555
128	0.1125815
260	0.058326792
40	0.20212677
64	0.37560093
12	0.3492589
36	0.25254023
68	0.12896997
232	0.036059052
20	0.39492148
500	0.05640104
56	0.12968786
16	0.51584929
64	0.26097447
16	0.50258553
24	0.54190147
280	0.089419216
48	0.19194192
144	0.055328172
40	0.24922061
24	0.21855138
24	0.58917588
32	0.40771723
40	0.20461439
24	0.061519679
968	0.11506498
16	0.38687542
128	0.080581017
96	0.12028196
40	0.14815138
32	0.28630361
24	0.043094002
16	0.45010269
40	0.51024288
3608	0.042481475
32	0.13428767
24	0.19853279
16	0.38291979
16	0.39693907
16	0.16167377
16	0.18630838
160	0.060065094
72	0.24452023
544	0.054446079
46.75	0.5745036
36.25	0.5571391
555	0.29308185
1246	0.1522747
30.5	0.37908056
1776	0.021488015
38	0.50511748
20.5	0.48681161
19	0.47611487
193	0.1266703
51	0.19604382
120	0.13927896
20	0.53604418
364	0.090239562
536	0.054397687
1522	0.057507664
13982	0.4849149
10	0.25938052
18	0.45722875
20	0.4313699
76	0.14776947
964	0.038507797
24	0.51720721
68	0.16934656
16	0.30576551
52	0.16987124
24	0.50408733
292	0.10275077
552	0.12313765
188	0.092603758
28	0.46977687
16	0.29071394
480	0.090271033
32	0.14313661
64	0.18739364
16	0.37728223
16	0.30081609
24	0.17005469
24	0.25823152
1152	0.56941742
32	0.11758649
176	0.081817053
24	0.43780303
16	0.5417394
2560	0.030842733
32	0.52006912
40	0.30287284
2792	0.028806608
24	0.24646138
264	0.055753432
96	0.14491427
120	0.12384079
40	0.20061907
16	0.36983112
16	0.31603768
1000	0.046613231
16	0.27759668
32	0.50337678
64	0.45992792
88	0.092743024
16	0.44664571
32	0.21330754
16	0.36048263
56	0.14621079
216	0.072396532
16	0.40738556
200	0.10649683
96	0.12516189
72	0.13285193
15320	0.014064108
24	0.42442086
64	0.11153984
408	0.086692698
2296	0.37782463
752	0.058753483
32	0.24050227
32	0.29926157
88	0.082330979
16	0.53884315
128	0.085781641
37.625	0.47941911
22	0.57208717
57	0.50355476
50	0.15269157
107.5	0.17464581
31	0.34121826
18	0.33974013
31	0.15152411
189	0.056542695
28	0.31269273
48	0.14469092
48	0.23968497
32	0.16769928
10	0.34196997
180	0.093298055
180	0.10625871
24	0.25263306
20	0.58292204
376	0.030382315
22	0.33069494
104	0.091142431
178	0.10230348
66	0.12438872
260	0.097498573
32	0.21470751
66	0.13396297
32	0.29391125
26	0.17550552
20	0.24456266
24	0.26322973
76	0.14378971
52	0.17554379
62	0.18132453
176	0.092561595
20	0.31717429
20	0.27206922
20	0.50391412
56	0.17520584
12	0.29061425
216	0.041993838
20	0.20205547
44	0.13314353
16	0.22833489
16	0.1021402
116	0.51931727
92	0.136821
100	0.077416621
112	0.11890303
16	0.50766724
12	0.36243662
288	0.080364585
360	0.048539042
36	0.20004521
16	0.28550088
24	0.40089598
12	0.21497051
852	0.061733745
20	0.1551418
16	0.25086042
20	0.226355
24	0.52397382
196	0.095554762
136	0.093963712
12	0.34546179
64	0.27401188
644	0.044301555
64	0.17510797
52	0.32884634
64	0.095656395
48	0.17785485
32	0.17384993
1120	0.032067802
224	0.18320291
120	0.12309812
964	0.077986553
16	0.5255751
304	0.071029596
36	0.26964328
12	0.34065154
112	0.13360107
472	0.078774258
32	0.475205
16	0.3558273
56	0.045921296
232	0.10998992
152	0.095631629
16	0.27351299
16	0.22484982
24	0.16838926
16	0.27585483
24	0.2955226
64	0.081775688
64	0.21146913
136	0.069857419
1232	0.22947189
200	0.091214389
28592	0.024805132
200	0.12113614
400	0.060082216
184	0.11525286
184	0.092985041
56	0.12702355
104	0.21229661
248	0.091602959
16	0.32435727
256	0.11541241
48	0.54482687
40	0.21266322
72	0.16687585
24	0.21656533
24	0.34644911
200	0.070993707
24	0.44515002
120	0.1245046
192	0.076844141
16	0.44458851
16	0.39947265
96	0.16189024
16	0.40372273
32	0.22490747
24	0.22853541
24	0.28762275
16	0.52868199
1168	0.039316867
16	0.39053002
64	0.1054978
16	0.489977
280	0.089304641
128	0.35593748
888	0.053300742
24	0.13794853
496	0.081656702
152	0.17796546
64	0.15759856
264	0.13283993
40	0.29373607
104	0.10141359
32	0.1485915
16072	0.18369123
48	0.18940747
272	0.050649557
24	0.58833438
24	0.38078088
24	0.28982604
1968	0.022524355
976	0.22428453
80	0.10062432
32	0.28355786
128	0.17384039
32	0.30524421
32	0.23491956
24	0.20577769
16	0.35726082
24	0.22513053
56	0.54809207
16	0.24182723
24	0.28717643
1768	0.03335711
16	0.26817125
104	0.16262951
88	0.069182836
232	0.072247803
888	0.052209817
40	0.21811317
16	0.34706113
200	0.12872776
16	0.45603406
40	0.16524714
16	0.29492766
48	0.20553142
152	0.112135
24	0.087860316
176	0.14762455
16	0.27968824
48	0.17138819
16	0.21580137
320	0.081767708
48	0.079208046
48	0.099494785
16	0.38738933
16	0.18053733
176	0.068334356
48	0.18843554
120	0.12593074
40	0.21835928
1072	0.036385782
448	0.040743068
56	0.17837629
584	0.036328748
24	0.2270702
464	0.046367891
104	0.16774265
24	0.23377293
32	0.15134525
24	0.26158652
32	0.14699379
88	0.29895827
16	0.27753502
24	0.30419293
192	0.060466502
24	0.29531032
24	0.1333757
24	0.25875813
48	0.17477082
32	0.31590247
200	0.085415684
16	0.58420324
152	0.084087335
16	0.30729496
32	0.51122493
544	0.038884047
192	0.08994554
320	0.0557262
88	0.16577205
88	0.16331488
24	0.57919604
96	0.11113671
16	0.19524083
152	0.069951408
80	0.1360333
16	0.45458099
24	0.45325169
72	0.18822627
16	0.48223081
104	0.15448108
472	0.058528084
64	0.16532609
96	0.18838616
1072	0.040670063
32	0.1401695
1064	0.026431385
72	0.18359101
24	0.4209491
24	0.20068984
40	0.15796465
208	0.13489741
88	0.54617572
256	0.059737388
208	0.067813419
16	0.23603216
320	0.077316046
40	0.13825671
288	0.06761802
88	0.1555731
136	0.063515529
80	0.20818646
1120	0.02985128
24	0.30710778
49616	0.36850864
280	0.056128662
24	0.34964934
16	0.36946461
16	0.37579027
1696	0.047580242
23.75	0.14125726
649.3125	0.052306976
12.25	0.2927677
132	0.075538225
99.5	0.12552053
90.75	0.09122473
189	0.066234611
598.75	0.036177516
12.25	0.34269339
11.5	0.2741386
67	0.15574446
16.75	0.3553769
14.5	0.22096652
636.25	0.042392984
35199	0.17785782
175.5	0.48393258
15	0.36276728
198.5	0.062988967
456.5	0.053029139
42	0.13474824
1279.5	0.041322403
466	0.047298759
128	0.10578221
14	0.30869779
69	0.13896124
20.5	0.20994121
47.5	0.53031838
23.5	0.2877042
83.5	0.10334986
32	0.20416275
10	0.31668845
138.5	0.32416782
22.5	0.24120745
14.5	0.32561392
157.5	0.10332146
234	0.076691359
199.5	0.085177064
50.5	0.15870935
25.5	0.28545263
19	0.21927723
11	0.29808456
26	0.23326495
22	0.28161252
17	0.41491729
17	0.15629718
1906	0.029010205
64	0.14520104
131	0.087069511
106	0.21998686
50	0.23606513
139	0.07840883
667	0.39522696
40	0.18164571
78	0.074398831
516	0.04825905
771	0.53416228
516	0.04825905
771	0.53416228
516	0.04825905
771	0.53416228
516	0.04825905
771	0.53416228
516	0.04825905
771	0.53416228
771	0.53416228
34	0.21219546
48	0.17287232
15	0.25765973
13	0.20899953
272	0.081689633
15	0.27919394
340	0.073259145
32	0.27392486
22	0.25502741
24	0.3604435
108	0.15102607
188	0.088242181
18	0.33591452
12	0.27945405
10	0.20310363
10	0.3427012
22	0.21800739
32	0.23910156
16	0.46044838
24	0.24956544
52	0.13863426
28	0.16295552
124	0.12479346
686	0.046262689
206	0.078102767
28	0.22397727
208	0.12409313
10	0.27530089
10	0.35280889
52	0.18116409
28	0.19207011
10	0.21074018
188	0.09825252
214	0.11482558
18	0.50449395
292	0.039875876
20	0.5158366
188	0.073754907
322	0.053210452
86	0.12288635
38	0.15756907
22	0.29187286
80	0.51576746
142	0.098409668
120	0.10560242
278	0.044188965
12	0.25238344
26	0.19918589
736	0.058235202
704	0.054377522
380	0.057574984
254	0.10512594
10	0.4236823
834	0.040599577
170	0.063647896
10	0.26803982
22	0.2573384
190	0.095542997
14	0.23892531
36	0.20618959
32	0.1498843
930	0.025546364
70	0.16570714
54	0.14050922
34	0.20403616
18	0.52952075
8126	0.10014892
300	0.052510779
66	0.10433843
20	0.26365504
40	0.29302087
48	0.17538254
16	0.45976731
64	0.13135281
28	0.22789542
56	0.17488274
60	0.19675477
24	0.15472196
16	0.25064361
2016	0.033958688
164	0.070299976
20	0.40153921
112	0.18599838
744	0.035706803
192	0.087276973
36	0.47728392
124	0.10596457
272	0.062756591
20	0.31443247
44	0.14579521
392	0.08572866
60	0.14434785
52	0.21705803
144	0.15607801
648	0.26989576
44	0.16257508
480	0.0417355
28	0.29786822
188	0.085745066
48	0.13628265
20	0.27645043
20	0.20124336
212	0.11749675
60	0.23367946
160	0.120357
40	0.18636321
48	0.23531301
52	0.073566176
28	0.47818732
32	0.49984995
68	0.19194587
108	0.16542341
76	0.23017147
600	0.048291784
24	0.1898302
28	0.25582147
16	0.51689535
304	0.066799715
300	0.14974844
40	0.18035786
16	0.47480839
228	0.061437327
244	0.076949388
728	0.04340037
32	0.25044376
68	0.1985748
32	0.18891177
1612	0.12061056
748	0.05339399
16	0.32597789
116	0.10156494
44	0.1473358
52	0.25736251
36	0.23590595
24	0.22141677
132	0.084920689
364	0.062298484
2316	0.019710563
28	0.20380557
476	0.07179904
44	0.12497088
512	0.052898385
2364	0.26799136
52	0.21820736
52	0.19344546
12	0.35054767
20	0.32482317
36	0.089692868
136	0.057777755
184	0.093906246
268	0.14024924
36	0.16070037
260	0.44948247
984	0.031072985
148	0.10657275
24	0.31650093
76	0.11496828
20	0.27914074
16	0.37143737
168	0.10966777
108	0.12925336
104	0.12431528
12	0.35406443
652	0.093576662
20	0.32423267
1068	0.045858108
16	0.17224893
228	0.26745132
12	0.32929981
24	0.23232977
1464	0.089090437
372	0.056011986
24	0.1943437
48	0.54054356
28	0.44588244
224	0.073155597
60	0.18022558
32	0.19919251
376	0.05779117
12	0.47125772
356	0.086069025
76	0.1279176
728	0.026180923
180	0.13883975
112	0.17393443
20	0.42670026
44	0.18825255
248	0.10389042
156	0.11341439
16	0.31258541
24	0.29487029
16	0.41196725
452	0.073075511
64	0.15358546
24	0.24241434
448	0.042734493
24	0.1447892
604	0.035634108
512	0.043417253
108	0.14031504
20	0.25435859
204	0.087903567
16	0.26301345
24	0.3631202
48	0.26360917
112	0.11614434
20	0.316199
24	0.28952509
52	0.38812655
40	0.22607081
36	0.24103428
20	0.3244895
52	0.15610741
32	0.2210087
28	0.20481044
536	0.30621609
28	0.15721534
16	0.30785882
20	0.47190574
48	0.52898169
2628	0.023914292
24.03125	0.17553298
19.9375	0.15913178
35.5	0.14536132
96	0.12672737
1036.5	0.029918572
420.625	0.071161911
11.5	0.3309083
920	0.04197222
76.75	0.10825878
30.75	0.13925032
55	0.13218601
194.75	0.068275549
10.5	0.29487693
191.5	0.068778887
172.5	0.091000482
28.5	0.085006826
67.5	0.11150081
4581	0.43898934
49	0.14059579
155.5	0.096128389
18.5	0.55866563
776	0.054697223
21	0.22106646
30	0.1767552
61.5	0.11162414
217	0.099649541
63	0.15435602
604.5	0.04443964
1156	0.029692939
777.5	0.041738153
195.5	0.069817737
18.5	0.25252557
75	0.14816202
3402	0.038000792
33	0.24765344
283	0.061471101
39	0.20466061
126	0.083061352
127	0.12156675
139	0.090181679
34	0.18668838
53	0.24246201
160	0.089773707
26	0.23221122
161	0.10581271
40	0.19555964
2798	0.02838886
245	0.075407557
206	0.067536667
2765	0.027489832
30	0.17913306
13	0.2713061
86	0.2503874
142	0.1717452
68	0.11672707
70	0.23439766
2414	0.036907665
11	0.25482962
88	0.096017279
32	0.3069506
216	0.077364802
34	0.14100769
111	0.073487304
35	0.22643989
44	0.21325135
168	0.086549379
184	0.049536731
392	0.070485689
14	0.36522007
2300	0.02051509
24	0.54333276
182	0.10947333
52	0.10866223
86	0.15845959
20	0.26903102
18	0.33514979
162	0.10220608
20	0.17315891
242	0.05284138
42	0.1689025
258	0.054103293
26	0.18850511
12	0.23871028
448	0.069270313
530	0.038070507
72	0.089872621
130	0.061433647
58	0.12865667
44	0.1574194
22	0.2112446
96	0.16573586
78	0.52640712
626	0.087117471
34	0.16958873
318	0.053092144
246	0.031013424
34	0.16394258
382	0.073656008
66	0.18596311
38	0.13389257
232	0.08984866
2260	0.063898012
152	0.087436788
26	0.19883324
260	0.05462537
80	0.095133819
14	0.25728253
20	0.39167714
50	0.1234661
58	0.18377234
104	0.12051118
3378	0.027429463
200	0.068285972
98	0.097644284
10	0.13471852
438	0.055667788
160	0.080684371
1804	0.031829532
52	0.09549991
12	0.2602599
730	0.060387496
634	0.054925732
456	0.053212654
20	0.25921306
66	0.16230185
148	0.055803142
34	0.19747004
52	0.1339823
240	0.075634912
20	0.3070251
18	0.24251026
12	0.091183059
912	0.037508793
24	0.31408501
404	0.078396939
4412	0.022286547
60	0.15542491
12	0.26367137
172	0.081579864
512	0.03924688
12	0.34703541
12	0.11769006
92	0.095736846
24	0.30615672
460	0.0743808
376	0.0521174
20	0.23483999
24	0.15422228
16	0.57336593
60	0.22553383
20	0.27659324
96	0.19986069
16	0.3234404
116	0.14292155
48	0.12937142
68	0.13981321
368	0.088573627
12	0.27767038
28	0.27254695
140	0.081481144
24	0.23412135
268	0.091071025
48	0.15642472
24	0.50652349
648	0.043798432
28	0.20074677
148	0.074583091
12	0.21960281
764	0.040526971
24	0.20339294
28	0.2572242
940	0.035404131
12	0.33522451
72	0.094793081
24	0.34123442
184	0.077900268
112	0.087098621
668	0.039409719
828	0.095532566
96	0.097127832
1740	0.039870687
28	0.20804013
28	0.15175119
20	0.52481019
52	0.17615053
52	0.15494774
184	0.073517434
72	0.06848368
392	0.12914595
24	0.20572552
20	0.2574445
268	0.070102237
36	0.20581064
12	0.21271653
12	0.31237242
20	0.30455625
20	0.28990528
16	0.31753403
44	0.1305856
24	0.24766345
12	0.21844772
172	0.10560322
156	0.08024013
20	0.36715165
52	0.14787325
44	0.17001975
1752	0.053927124
404	0.073609225
356	0.055002857
68	0.22685522
108	0.066824369
100	0.1184902
3064	0.043353111
36	0.26144105
184	0.0753574
132	0.095657162
288	0.05768786
80	0.14762342
288	0.077016406
20	0.2156505
32	0.19955134
128	0.053584695
144	0.099501371
52	0.13088289
892	0.052131034
56	0.12744285
36	0.27763763
36	0.21336164
40	0.19395851
336	0.09937945
56	0.12642807
152	0.1186922
168	0.14873548
244	0.07088916
16	0.51495302
5192	0.023103619
48	0.13276398
56	0.099819697
64	0.16014057
40	0.12270848
12	0.23962098
168	0.065125994
76	0.14945152
2280	0.12647019
44	0.18155205
336	0.084409423
96	0.14438209
140	0.096366622
84	0.079101875
288	0.08213947
12	0.34792304
24	0.20096041
56	0.11270231
36	0.26627088
644	0.049161971
28	0.091120727
24	0.19620509
24	0.24610189
12	0.32133389
128	0.090093873
128	0.09575069
24	0.30967376
40	0.18982504
16	0.25791454
40	0.46247298
96	0.137972
344	0.048081044
832	0.037564337
24	0.23879012
40	0.1353981
112	0.12800613
56	0.12397756
16	0.36675632
16	0.25776523
152	0.10361233
320	0.1368959
512	0.06439928
48	0.095033303
16	0.5278765
16	0.30957022
16	0.28109074
792	0.073012076
16	0.29682869
24	0.33218095
560	0.045174573
40	0.38435429
88	0.18713079
98.246094	0.25063679
44.96875	0.24159881
390.70312	0.069318891
735.125	0.047749262
38.5625	0.16469091
428.1875	0.050389405
32.375	0.33618829
4049.5625	0.017668271
21.625	0.18350618
72.125	0.087651104
290.125	0.066359058
275.75	0.11518518
2970.5	0.025804419
43	0.57325
10.75	0.24566768
16.25	0.39453727
17	0.32122269
55.5	0.10947543
18.75	0.27970886
10	0.136345
794.5	0.036235496
21	0.21446107
97	0.21039848
38.5	0.22623308
17.5	0.17104076
76	0.12967448
143	0.068169415
289.5	0.071748912
288.5	0.10411932
119.5	0.10866389
17.5	0.42021003
13	0.26514301
10	0.26847616
116	0.10198025
10	0.24318334
295	0.061603695
2995	0.028610358
758	0.11323802
24	0.2075015
35	0.17072794
53	0.18750887
541	0.041260283
656	0.052476462
48	0.11000649
88	0.1494265
19	0.20339762
425	0.067919336
103	0.11302803
64	0.12139411
24	0.30049264
11	0.2117866
64	0.12296381
14	0.24660784
1024	0.024053259
169	0.096039347
120	0.061151613
1527	0.026241897
137	0.12020855
17	0.3036727
11	0.27123362
111	0.14799811
176	0.096533954
262	0.062250428
16	0.41547576
25	0.1372052
19	0.24507348
182	0.14489822
10	0.23198684
216	0.11254231
10	0.22083046
20	0.55673003
274	0.13428469
12	0.13751587
48	0.17995642
448	0.050198346
98	0.097172104
10	0.19549449
10	0.27863121
66	0.11367761
392	0.051538035
738	0.051216278
44	0.1511133
36	0.20024517
20	0.21376042
794	0.044055406
34	0.16499169
52	0.12725097
18	0.25753719
770	0.047458656
20	0.36947381
22	0.22854352
36	0.24283727
80	0.10185543
20	0.20078097
52	0.11184641
64	0.12367529
1044	0.062806703
84	0.09435229
492	0.067058824
72	0.17854142
206	0.082326427
1218	0.031423457
18	0.43707412
76	0.091156796
58	0.091190547
382	0.064558513
206	0.088005029
22	0.28659078
10	0.29840714
10	0.38668787
24	0.24010506
40	0.19591607
128	0.114977
58	0.19282512
38	0.19488728
18	0.47615668
38	0.13279411
52	0.17021406
20	0.25205705
20	0.48024535
20	0.24583341
36	0.23641714
6566	0.023399146
76	0.061415736
60	0.2727285
154	0.12768589
290	0.073973387
22	0.21988371
3888	0.48838142
12	0.29752308
204	0.072753392
32	0.23483768
10888	0.010734634
4576	0.2417569
20	0.17498213
100	0.11003783
44	0.12056655
29764	0.061716162
128	0.061774373
40	0.22521946
44	0.1836601
344	0.046113081
1224	0.038096741
36	0.2244339
600	0.068670385
172	0.085734069
228	0.075970292
304	0.060416095
152	0.094233021
20	0.5714516
648	0.051214032
124	0.091366284
120	0.064248115
168	0.071435101
292	0.070500024
28	0.24499568
16	0.22261363
244	0.07021071
28	0.15936549
228	0.097510815
588	0.072989263
544	0.043495055
12	0.30028129
500	0.14950597
72	0.16987289
28	0.21743664
36	0.30343276
48	0.22836244
32	0.24130513
124	0.13668801
160	0.14425303
456	0.058301963
116	0.094292335
24	0.31848603
20	0.3234669
200	0.097715907
12	0.38107041
124	0.13463028
408	0.062899031
24	0.22894146
48	0.12809551
280	0.060003169
704	0.055983707
2640	0.025302388
24	0.20927383
212	0.10983628
28	0.27411053
28	0.30709738
188	0.049390718
16	0.18348902
540	0.041859608
16	0.34576216
532	0.04080582
96	0.12832773
36	0.23776437
264	0.073871791
160	0.046226587
28	0.2779339
20	0.19796716
1180	0.051411819
444	0.05119767
304	0.060184956
28	0.16943657
12	0.011743207
332	0.081684165
184	0.067906149
1004	0.030077105
220	0.08634083
20	0.18528657
408	0.037636518
16	0.57041782
28	0.11545143
64	0.068179607
412	0.0923234
292	0.054173816
424	0.054369681
16	0.23855411
20	0.3309232
48	0.1152397
92	0.10409173
20	0.28964621
60	0.16332233
20	0.33683464
88	0.15843746
28	0.26809391
108	0.077006422
76	0.14166786
296	0.068857595
160	0.080135301
260	0.11197997
5368	0.035792448
648	0.034705445
32	0.055249058
16	0.17008191
168	0.080361262
20	0.40208986
244	0.070602559
56	0.1382032
20	0.34625661
384	0.072508141
56	0.15980303
96	0.18892442
236	0.071346074
460	0.05133583
20	0.51105553
24	0.2758145
12	0.32460386
12	0.27480364
180	0.096183114
108	0.094643883
188	0.088005975
20	0.27007654
288	0.072330393
36	0.25569132
12	0.25661564
32	0.14058086
72	0.11882245
116	0.084662177
12	0.18643676
5768	0.031387884
44	0.1527952
12	0.19507402
12	0.29081547
64	0.13883714
160	0.08309897
96	0.11525489
240	0.079453155
24	0.52415484
304	0.046364095
48	0.13497524
704	0.050493009
160	0.10796656
32	0.24392815
272	0.1214145
312	0.056688681
64	0.13831101
24	0.22911571
24	0.29034618
120	0.11667129
28176	0.10687298
24	0.1901404
432	0.038071197
24	0.24976398
232	0.11760477
16	0.2862215
32	0.19162703
16	0.3852219
40	0.12805207
32	0.15070406
48	0.18526724
16	0.25958335
144	0.071694188
440	0.047789995
16	0.40326118
24	0.36138842
24	0.20800139
32	0.47517842
3000	0.024953127
136	0.085717455
80	0.10945222
16	0.3144694
120	0.13294554
1920	0.038631074
112	0.071674787
416	0.061414197
48	0.12380351
54.90625	0.11653361
472.875	0.2959384
68.8125	0.097086191
150.5	0.11606824
409.125	0.058064666
160.25	0.13515159
274.25	0.078970149
126.375	0.098756775
162.25	0.13186806
13.25	0.26913777
523	0.061114114
15.5	0.36951879
18.25	0.36803851
905	0.027860096
34.25	0.207247
676	0.045006007
157.5	0.082592659
14.5	0.25777701
84.5	0.091577627
44.5	0.17311962
122	0.12540017
1215.5	0.036866449
475	0.051625621
23.5	0.24945308
20	0.38191423
35	0.15170519
42.5	0.17289424
318.5	0.070439212
69	0.11775854
13	0.18871127
63	0.13592784
24	0.43268016
39	0.17328992
14	0.2236079
61	0.11583073
67	0.32822734
49	0.13593306
133	0.10483692
2576	0.0210458
20	0.38386908
114	0.097659431
37	0.22333312
476	0.043007672
273	0.077440731
154	0.4453705
245	0.084644258
10	0.25839084
30	0.15250076
32	0.21789116
1063	0.05313012
77	0.12680306
632	0.044224132
20	0.15834901
2815	0.034212008
10	0.30652735
83	0.099806257
34	0.15919688
103	0.13651745
90	0.13317671
344	0.057394806
50	0.57928586
31	0.064926676
10	0.2938188
54	0.13615175
42	0.16277303
420	0.10061136
292	0.060772609
312	0.040998474
38	0.24759108
12	0.29440424
64	0.22318947
16	0.26040497
32	0.18465921
262	0.054626159
56	0.15150157
88	0.092314094
96	0.15917954
314	0.041498695
10	0.33213109
244	0.09096352
88	0.11761086
12	0.20168938
68	0.11724201
18	0.29784676
20	0.48421538
448	0.059118319
54	0.29839
40	0.18339707
26	0.23286876
44	0.099100761
42	0.12254205
44	0.22176963
238	0.11638496
10	0.34039894
22	0.44755694
76	0.16999584
12	0.25883496
222	0.094781637
586	0.061852865
66	0.25201836
160	0.082310021
24	0.24543369
576	0.047472458
240	0.081445381
60	0.19728324
44	0.11532158
116	0.089247309
66	0.20957707
282	0.22158733
20	0.27957845
810	0.36610538
228	0.063362017
22	0.27716544
152	0.077108428
236	0.083094202
18	0.33968136
520	0.090970859
152	0.095479161
920	0.048691571
140	0.044306044
12	0.24551284
38	0.22381677
110	0.097403273
748	0.054376572
10	0.2940194
736	0.051771369
28	0.25640181
20	0.46379533
16	0.30676851
660	0.04531575
44	0.20322007
128	0.096800365
328	0.058591671
28	0.29736668
12	0.24403167
48	0.18710873
20	0.23781657
1216	0.026892284
12	0.31535071
48	0.13571995
36	0.14507328
288	0.053263225
392	0.049948622
32	0.5929389
24	0.20731924
108	0.056180272
36	0.20612541
32	0.56375051
248	0.080901146
20	0.1674585
24	0.25713152
52	0.21409126
372	0.057235282
1512	0.43381998
52	0.091592632
76	0.088816486
60	0.20461909
140	0.063120358
2300	0.032157451
116	0.12262701
4668	0.03322823
20	0.3524105
304	0.069062263
352	0.056132428
20	0.24350704
20	0.24747679
216	0.086634859
32	0.30214906
220	0.090948455
140	0.072117649
4736	0.032291219
336	0.072996967
192	0.065814756
24	0.15980601
504	0.056271221
1356	0.055101614
672	0.088044219
44	0.20932239
28	0.15181197
644	0.067856833
136	0.088826641
36	0.47281191
356	0.14393711
40	0.15176207
36	0.1932825
1036	0.034075115
60	0.13583875
2128	0.040836755
1300	0.03361772
200	0.11460342
9528	0.023988873
40	0.10746981
124	0.10764019
16	0.28654817
116	0.12297712
388	0.052839112
52	0.17565536
76	0.11959035
892	0.03936151
52	0.50920302
988	0.029972877
80	0.087964721
24	0.36403731
56	0.10075272
3236	0.024208881
24	0.25105727
12	0.31132698
356	0.077503853
92	0.093609184
148	0.11089063
1752	0.057573888
48	0.21491222
48	0.16434151
20	0.14455268
136	0.10538206
44	0.13320512
836	0.04749899
44	0.23259717
44	0.14282615
36	0.23419888
180	0.08174222
1184	0.031927973
40	0.39439425
84	0.044948228
388	0.085786328
72	0.19186918
272	0.088308766
20	0.32171199
268	0.075552039
65.375	0.14591196
32.25	0.18742748
330.25	0.061543278
83.5	0.10882563
26.125	0.21104312
16.125	0.44618475
25.75	0.2696164
34.25	0.23821452
15.75	0.26810828
17.5	0.25652945
824	0.050312337
173.25	0.11001047
661	0.043029819
94.5	0.12288782
155.5	0.12840723
13.5	0.17204133
30	0.14936244
10	0.31570983
19.5	0.23872162
219.5	0.060789473
89.5	0.13813134
12	0.37383947
169.5	0.089178234
37	0.21159652
35	0.087288499
670	0.045466948
37	0.19158986
83	0.11257882
277	0.088041544
108	0.13818648
92	0.12495541
77	0.19509146
117	0.1158141
494	0.042065404
106	0.10009267
37	0.18038793
41	0.14044344
47	0.14564396
197	0.080755271
1025	0.04034568
197	0.090037853
84	0.14750226
62	0.19907662
23	0.31501424
546	0.049819104
9173	0.019238649
28	0.15063561
548	0.099777386
10	0.39331806
85	0.15516773
17	0.47647321
114	0.13160832
37	0.13016637
78	0.1301894
286	0.050789282
22	0.35882217
78	0.09987735
26	0.21987194
26	0.28507039
12	0.25729585
56	0.1330016
64	0.25835308
224	0.071946084
44	0.18193258
162	0.090762079
12	0.30933821
84	0.11577095
24	0.2766262
10	0.29632616
198	0.067499839
76	0.13782296
838	0.053071048
12	0.13664556
24	0.19797038
36	0.27066991
572	0.061822746
20	0.32795042
260	0.106034
10	0.37117839
166	0.060534056
188	0.15473229
344	0.070941024
10	0.22942913
262	0.14050527
24	0.30126867
12	0.2585074
36	0.18377091
10	0.37509903
20	0.33829495
66	0.17207956
50	0.27663499
14	0.2525667
134	0.08969906
6282	0.024942925
40	0.2029672
176	0.11645202
42	0.15146275
122	0.12523946
10	0.30990487
1924	0.029377645
3616	0.039953191
250	0.043107618
180	0.076403886
12	0.17220108
546	0.073064245
56	0.10013756
10	0.22737452
418	0.069496982
730	0.047163147
42	0.11691196
40	0.20980655
22	0.15364474
96	0.12500133
902	0.067000724
12	0.049469754
12	0.24565373
11852	0.015836449
20	0.39497727
36	0.18357094
16	0.56721556
188	0.10004617
12	0.51692849
412	0.040476654
28	0.1786779
24	0.13562702
16	0.33601409
108	0.12626497
52	0.1090145
380	0.055745769
20	0.58376724
12	0.37579557
32	0.20092547
16	0.35811317
768	0.13378461
28	0.22130789
2180	0.029085629
32	0.16838542
76	0.099038161
116	0.081387609
64	0.11143379
112	0.10519897
232	0.041055698
300	0.087868311
172	0.10540264
96	0.047645271
192	0.089992091
48	0.13740389
88	0.15271108
80	0.22522454
28	0.23133419
68	0.12700485
248	0.058408365
36	0.29673192
16	0.27955756
40	0.1269273
12	0.24080226
84	0.13832656
136	0.079521835
392	0.245766
840	0.024544645
36	0.23573886
528	0.046726953
60	0.17844236
72	0.12101185
24	0.27783772
52	0.14889932
648	0.04854643
12	0.40681618
3524	0.02440081
20	0.26074469
64	0.13677861
140	0.085613318
12	0.39225981
128	0.12431179
48	0.21142752
116	0.11761054
20	0.24198958
24	0.10429854
156	0.081979677
25296	0.24435064
80	0.12770814
44	0.24748635
56	0.21497238
16	0.28552434
52	0.12314209
16	0.42900112
68	0.10521757
216	0.06168925
120	0.14838736
40	0.48507151
88	0.16718602
44.9375	0.13935955
17.4375	0.29332265
64	0.095968083
63.25	0.14557123
25.25	0.12249462
54.25	0.14578663
69.25	0.11868937
699.5	0.034049962
219.5	0.059664022
204.5	0.076264501
22.5	0.22872615
55	0.14265375
29.5	0.27514443
59.5	0.15665306
207.5	0.065464325
44.5	0.28301227
124.5	0.074756227
106	0.099593513
62	0.1124317
12.5	0.27460864
1585.5	0.023372635
119	0.079417914
66.5	0.1618049
48	0.16994986
244	0.060404595
22	0.57916689
15	0.25801122
101	0.20149463
68	0.11128324
287	0.50695622
19	0.53718483
110	0.051696356
222	0.065972969
23	0.21626608
484	0.073680364
22	0.38204494
110	0.3759338
38	0.18122207
12	0.45182815
143	0.10896861
50	0.16677898
2136	0.0339645
22	0.27195874
1521	0.056351803
18242	0.17289336
52	0.1273794
98	0.12255216
68	0.087169692
1906	0.02980179
76	0.17501129
66	0.13348593
56	0.13563351
10	0.20153385
34	0.18929036
14	0.24476543
96	0.077711612
44	0.1781344
12	0.3302336
238	0.052349851
92	0.14602496
98	0.19021703
38	0.22312745
138	0.11441217
92	0.09158925
26	0.16369228
782	0.054146156
16	0.29592383
568	0.04620827
10	0.3324202
140	0.15178609
42	0.095392652
48	0.19427224
202	0.069559239
250	0.076078117
78	0.13752197
76	0.12867174
76	0.18134254
46	0.24395721
42	0.28935868
32	0.20543234
46	0.11592896
716	0.089496091
22	0.19376096
62	0.18657449
18	0.38392183
18	0.37319219
2752	0.025322376
356	0.060108051
440	0.05138018
66	0.19611888
24	0.31109285
132	0.10722835
204	0.10105254
16	0.42597911
10	0.2153786
264	0.030760553
38	0.16581418
12	0.41447601
16	0.29484209
150	0.087247126
28	0.22318345
64	0.10522669
100	0.12521566
20	0.18534723
20	0.27472696
24	0.3348681
44	0.18039532
24	0.23721685
660	0.070858486
20	0.12216465
20	0.4677445
72	0.11204512
136	0.067771696
176	0.054130316
64	0.10959172
32	0.16497275
64	0.12667377
32	0.33622879
48	0.12370168
68	0.1107306
252	0.07341066
432	0.07111764
12	0.26636884
200	0.07854078
24	0.30866781
232	0.10343925
52	0.14854127
856	0.043697186
520	0.033366416
36	0.52966809
80	0.2334068
260	0.083351985
64	0.11992424
224	0.052041359
60	0.14679316
16	0.25819311
52	0.1728047
44	0.20392588
40	0.19303082
36	0.19153455
24	0.17841312
44	0.12426005
20	0.46704176
312	0.053537209
1868	0.030696796
336	0.08504191
248	0.081232227
32	0.18402609
24	0.32337993
20	0.17989501
512	0.041403119
52	0.17437649
36	0.1505976
104	0.10365084
72	0.17127138
64	0.1444366
1520	0.068308912
20	0.30970615
40	0.22739515
56	0.15389992
260	0.065818861
20	0.21676002
356	0.12572879
132	0.070210993
1892	0.35581163
112	0.069272071
360	0.10008523
20	0.29188758
12	0.27175197
2044	0.068250582
76	0.14864701
12	0.17242223
640	0.032747019
32	0.21672294
88	0.063343719
20	0.39802521
2052	0.02440433
272	0.11725716
24	0.19117831
108	0.55015576
28	0.21787141
28	0.15963747
20	0.35519788
12	0.21408971
176	0.074993357
100	0.11049388
192	0.067577258
24	0.36837333
184	0.1062353
316	0.065937564
148	0.10595764
20	0.19380723
64	0.19566533
32	0.19790608
600	0.058209613
440	0.47601083
168	0.073902503
72	0.14440256
56	0.12870309
44	0.18432193
16	0.29574323
12	0.18085453
20	0.54715598
2924	0.027937854
12	0.061545581
16	0.27701443
1944	0.041092589
32	0.21928075
48	0.17077455
80	0.0692119
692	0.043358035
88	0.16782545
740	0.040828217
32	0.26181722
16	0.4167574
68	0.22165222
12	0.23551191
96	0.092151895
20	0.54753804
464	0.069913022
16	0.52822685
16	0.53470188
132	0.073656507
5864	0.015591762
44	0.14618963
132	0.095253952
84	0.1157828
12	0.32643643
144	0.093876213
792	0.049222823
144	0.10530718
36	0.29086384
3260	0.027834209
16	0.25287932
56	0.13425247
24	0.21000785
552	0.046352349
312	0.068820283
40	0.14036934
64	0.4992322
184	0.13509095
32	0.12612027
536	0.062146202
112	0.11233654
304	0.081059612
24	0.24247915
48	0.2643576
240	0.051851079
1264	0.034786168
16	0.15163217
640	0.052211318
88	0.10669459
136	0.095925443
240	0.050463147
424	0.10474455
24	0.09658245
32	0.2030924
2512	0.033841331
424	0.18278825
16	0.39596313
104	0.089919545
16	0.36376941
16	0.37495852
104	0.14113362
424	0.054000437
312	0.090379059
360	0.060201697
48	0.13390453
312	0.04804951
40	0.57775778
272	0.055839371
16	0.3975431
136	0.053918745
248	0.11653654
72	0.12689851
16	0.45309305
664	0.074267954
40	0.21700248
32	0.12753581
1320	0.036454003
64	0.14806794
48	0.10299641
24	0.44769695
21248	0.25718227
72	0.094969146
88	0.1881737
120	0.1791202
32	0.16093478
80	0.097480379
16	0.28778207
24	0.24192235
112	0.12311665
336	0.04913548
24	0.097663753
40560	0.25046164
56	0.1182211
280	0.067127667
536	0.085457571
168	0.39695165
24	0.1028292
32	0.29456764
32	0.34227052
48	0.14941271
40	0.2159556
16	0.18370326
32	0.27632692
[truncated: 2,176 more rows]
