# Supplementary material for: Comprehensive structural assignment of glycosaminoglycan oligo- and polysaccharides by protein nanopore
Source: Nat Commun. 2022 Aug 30;13:5113. doi: 10.1038/s41467-022-32800-4 (PMC9427770; doi:10.1038/s41467-022-32800-4)
Supplement: Supplementary file 5 — Source Data [file 41467_2022_32800_MOESM5_ESM.zip › Source Data/Main manuscript/Source Data files/Fig3/TtHist_enox.txt]

TtHist
10	1868
52.5714302062988	559
95.1428604125977	323
137.714290618896	228
180.285720825195	165
222.857151031494	141
265.428581237793	97
308.000011444092	64
350.571441650391	68
393.142871856689	53
435.714302062988	47
478.285732269287	44
520.857162475586	39
563.428592681885	30
606.000022888184	31
648.571453094482	23
691.142883300781	24
733.71431350708	33
776.285743713379	21
818.857173919678	13
861.428604125977	27
904.000034332275	13
946.571464538574	16
989.142894744873	12
1031.71432495117	13
1074.28575515747	6
1116.85718536377	12
1159.42861557007	4
1202.00004577637	7
1244.57147598267	9
1287.14290618896	4
1329.71433639526	5
1372.28576660156	0
1414.85719680786	5
1457.42862701416	5
