# Supplementary material for: Comprehensive structural assignment of glycosaminoglycan oligo- and polysaccharides by protein nanopore
Source: Nat Commun. 2022 Aug 30;13:5113. doi: 10.1038/s41467-022-32800-4 (PMC9427770; doi:10.1038/s41467-022-32800-4)
Supplement: Supplementary file 5 — Source Data [file 41467_2022_32800_MOESM5_ESM.zip › Source Data/Main manuscript/Source Data files/Fig4/HN_10.txt]

Tt	Ib
77.96875	0.3542746
94.96875	0.33190659
85.125	0.27314994
101.125	0.28816923
61.28125	0.22955987
85.53125	0.25145867
102.6875	0.26271987
112.375	0.2647621
55.25	0.33243611
242.375	0.28001848
68.375	0.32461384
54.75	0.3118726
71.5	0.25574222
52.5	0.30859137
213.5	0.31459704
59.75	0.28172523
57	0.30063361
64.25	0.27506909
64	0.28051314
77.75	0.26390961
202.25	0.29122356
78	0.27888173
92	0.31705844
63	0.32288781
111.5	0.3309195
25	0.31769389
50.5	0.38054737
67.5	0.27793878
82.5	0.31095883
124.5	0.29934004
150.5	0.30478287
190.5	0.34758833
29.5	0.35462677
108	0.32258388
116.5	0.32388413
79	0.25486234
113	0.29379395
49	0.34376603
76	0.26505175
85	0.23070018
111	0.30677208
193	0.29925668
150	0.29975724
365	0.29335049
76	0.31767881
29	0.38776037
137	0.27013457
124	0.29536739
166	0.31891164
35	0.26783177
83	0.2208492
65	0.32822609
68	0.29323247
83	0.34144908
177	0.28273717
123	0.25488845
75	0.34995496
86	0.32103163
79	0.27717218
87	0.29935759
182	0.33447084
271	0.28524065
79	0.28496641
133	0.30201948
80	0.29574916
114	0.32815805
115	0.3206099
124	0.28245267
151	0.25975519
133	0.2682237
69	0.27578747
70	0.26363316
39	0.3731384
93	0.33093807
88	0.26498967
88	0.30653447
174	0.30441108
118	0.27732357
76	0.32588902
48	0.3089844
106	0.34627596
72	0.3437598
134	0.26402012
156	0.27503851
238	0.29320076
294	0.29872972
52	0.35852954
210	0.34787875
216	0.32123381
392	0.30818307
140	0.22611639
142	0.28980705
74	0.30898133
264	0.27606702
48	0.33123615
54	0.2912533
114	0.29257289
114	0.20318162
126	0.25260699
34	0.37136066
26	0.28682569
56	0.3049548
92	0.31152627
38	0.33220375
74	0.29407361
98	0.27709508
54	0.26958504
186	0.29216918
126	0.34338659
64	0.27543536
26	0.25881121
64	0.34827346
68	0.37468138
72	0.29725751
126	0.3317191
34	0.38708967
80	0.2839238
306	0.29542476
88	0.32310808
98	0.33180326
118	0.29187006
198	0.26360238
92	0.29313204
82	0.27805254
96	0.27775171
62	0.26457825
80	0.30576822
88	0.35721406
32	0.24025592
140	0.25801849
84	0.2882908
80	0.30097324
152	0.31135753
108	0.27745628
76	0.29794821
72	0.26805288
96	0.32727033
128	0.28009507
32	0.29465726
224	0.30013835
108	0.30245003
180	0.29609939
64	0.34502888
88	0.26754373
84	0.29778168
72	0.32592043
60	0.33440197
52	0.33139342
96	0.29082799
44	0.36725199
140	0.25247625
200	0.31284016
100	0.27827927
92	0.25488722
76	0.2893905
80	0.26072749
76	0.32175133
288	0.30826238
72	0.33985302
72	0.31931895
56	0.27326038
88	0.33745235
228	0.30448765
192	0.29764387
112	0.30154696
108	0.24944766
60	0.30720794
84	0.25795662
56	0.29352185
96	0.30512267
104	0.27557543
24	0.33862218
180	0.27554473
220	0.30584082
56	0.32662612
312	0.33792055
24	0.38893151
68	0.36665922
112	0.27210876
124	0.29059976
156	0.30339047
80	0.33771357
156	0.30215624
96	0.29859781
128	0.24726503
184	0.30222353
244	0.32207471
140	0.2750338
52	0.35206261
68	0.29141101
60	0.29793599
140	0.28715613
84	0.31028375
88	0.26845622
200	0.26106912
48	0.28969437
40	0.2896345
60	0.31357902
80	0.28441355
368	0.26741838
88	0.28825098
60	0.28147268
84	0.29921663
96	0.26478136
72	0.25367841
108	0.308539
268	0.20715411
72	0.35258889
56	0.32544461
284	0.27052611
64	0.28199339
324	0.28577852
56	0.32808858
56	0.28873956
188	0.25679713
284	0.332789
76	0.33722544
64	0.29231438
124	0.31264773
124	0.27322602
136	0.3124319
124	0.24327695
60	0.32682559
36	0.2501356
184	0.28253424
108	0.27073196
176	0.25326931
92	0.34094355
268	0.28757274
164	0.32624188
40	0.32009143
116	0.28502256
100	0.30900422
148	0.30258444
88	0.29853484
48	0.37030554
248	0.26089668
112	0.31726593
140	0.27538162
24	0.40006521
64	0.35774547
204	0.31003815
140	0.28233361
140	0.23422517
48	0.30579525
60	0.31936401
52	0.3265855
116	0.27548999
60	0.28373185
100	0.32704306
104	0.31112891
116	0.29161596
52	0.30874512
64	0.32910132
64	0.27997592
128	0.29288739
64	0.32118461
32	0.22215456
128	0.24687232
48	0.27557266
136	0.36053389
56	0.24992305
96	0.31518123
32	0.24558108
128	0.29952946
56	0.25144407
162.53906	0.28624782
115	0.29171112
169	0.35103261
113.5	0.29808304
320	0.32752594
85.75	0.33072376
98.625	0.28093913
91	0.28023958
151.625	0.28754306
90.5	0.24653299
56	0.31103054
31.5	0.32739601
41.75	0.33402783
198.5	0.31925967
77.25	0.26489982
52.5	0.2915532
218.5	0.29807222
86.75	0.27123982
170.25	0.25268707
55.25	0.25599453
23.75	0.34259614
130.5	0.32981864
153.5	0.32528555
102.5	0.36457625
46.5	0.33454531
91.5	0.25614887
116	0.32452706
145.5	0.26441905
179.5	0.30976358
136	0.2929427
124.5	0.32247058
87	0.32845515
91.5	0.26602307
162	0.28732899
74	0.27993453
169	0.32223192
93	0.2882666
52	0.28806844
53	0.31588599
292	0.2942653
190	0.28304556
57	0.26864704
70	0.29537806
24	0.36893225
75	0.31819597
115	0.28356802
144	0.2888163
69	0.32370245
65	0.29966626
139	0.28646016
155	0.26396963
92	0.28979629
52	0.21942261
102	0.32245341
104	0.27634695
101	0.30040976
139	0.28308532
84	0.29826981
233	0.31495854
144	0.2901718
127	0.31559503
75	0.33530101
46	0.29939231
137	0.28045198
56	0.3110404
92	0.29366592
148	0.28791901
191	0.28714371
46	0.32248589
113	0.26809365
92	0.34480724
76	0.33668759
128	0.29699644
106	0.30423501
40	0.3201879
156	0.27992049
156	0.28799313
32	0.3394818
74	0.32516465
36	0.31153169
114	0.31143209
68	0.25386545
136	0.33888313
72	0.32215902
44	0.28359881
62	0.25214007
44	0.24148758
152	0.26191673
172	0.26693985
148	0.24599437
84	0.21350978
140	0.33432817
62	0.32032797
222	0.30576339
142	0.27358988
82	0.29489166
76	0.24067374
124	0.29209512
72	0.26439315
226	0.33312413
200	0.2688418
66	0.28803155
82	0.32647786
96	0.28397647
144	0.31614304
88	0.24825506
94	0.28387862
56	0.27901071
146	0.27384654
104	0.31130397
126	0.27710751
188	0.29109472
44	0.3696923
74	0.28807867
90	0.31525731
124	0.29570293
116	0.29705119
36	0.40093589
42	0.28830597
52	0.28986245
86	0.24912949
124	0.28590134
112	0.32330954
132	0.27304792
170	0.31629893
98	0.25385201
46	0.34501216
110	0.3121216
72	0.34835303
290	0.29966503
82	0.27159762
112	0.30352807
110	0.2948564
86	0.25258607
34	0.30685261
108	0.28499594
88	0.30872041
216	0.31648338
260	0.32960731
80	0.29922056
80	0.23045914
188	0.2554414
56	0.35068959
52	0.30949509
48	0.3350473
136	0.31932655
128	0.32385495
80	0.30020264
48	0.3426877
136	0.30998522
96	0.28286377
64	0.27048588
148	0.32936752
96	0.27659297
48	0.30706465
60	0.31802455
104	0.34765646
116	0.26925009
224	0.30797309
272	0.33111724
316	0.29435974
28	0.37719014
120	0.29779744
152	0.2554456
68	0.32445362
80	0.27813366
176	0.3208127
60	0.29909223
60	0.24714978
32	0.32240421
220	0.28746298
24	0.40704495
220	0.3240239
64	0.28905064
144	0.27080998
148	0.33434764
48	0.31582326
236	0.28458422
72	0.32857957
56	0.28260761
68	0.27557379
88	0.32034254
68	0.27938589
216	0.27985498
88	0.32668355
176	0.28241682
64	0.26931173
164	0.29699004
252	0.33922774
216	0.33984548
224	0.30427745
84	0.32704952
64	0.28650567
140	0.31184059
124	0.31834635
92	0.3113634
132	0.2789509
52	0.33508405
124	0.34082314
100	0.27765393
236	0.25198555
40	0.33992296
96	0.27344507
48	0.23987022
56	0.28820223
28	0.2563116
24	0.22092232
168	0.30387604
148	0.32234389
76	0.34221289
132	0.29186091
156	0.30115247
112	0.32358065
64	0.32309681
80	0.24350578
92	0.31047976
140	0.2960541
52	0.30267847
68	0.28388539
60	0.33824748
188	0.35999927
260	0.285209
88	0.28465515
64	0.28507197
60	0.35454205
128	0.25411263
172	0.31441262
120	0.30822802
248	0.29474726
100	0.30654603
68	0.32791299
188	0.27164987
116	0.31758693
144	0.27258649
48	0.26747587
68	0.2941252
64	0.28881025
40	0.3838886
76	0.34099936
132	0.32552293
180	0.29154927
224	0.28997719
80	0.33737752
172	0.34805331
104	0.28608495
68	0.35274878
128	0.27988946
144	0.25090966
64	0.32380646
136	0.28132012
40	0.31926823
184	0.30943173
112	0.306391
88	0.31019634
40	0.30268663
72	0.33886734
64	0.31074259
144	0.27119952
32	0.33569711
112	0.31770921
136	0.29462296
88	0.30585101
80	0.31633645
96	0.3157582
72	0.28636104
120	0.32804421
72	0.34850603
168	0.29527694
192	0.32787108
48	0.33112252
104	0.34864959
48	0.28516737
96	0.33464554
216	0.24874237
32	0.38029078
96	0.29723585
40	0.30834073
72	0.31535965
96	0.26626495
72	0.3271192
128	0.31764826
48	0.30693406
88	0.30391562
120	0.25200257
128	0.29584882
88	0.30648124
80	0.33904594
176	0.28584594
64	0.32468459
64	0.2626991
104	0.35216406
224	0.34200439
112	0.26155001
64	0.2512292
136	0.29184899
64	0.2866227
144	0.2785258
48	0.27555439
184	0.2867243
120	0.31293476
248	0.31497693
248	0.2995986
128	0.2970567
112	0.31254053
96	0.33513543
88	0.28147626
40	0.3481462
264	0.31745186
96	0.27345225
88	0.3234618
128	0.2930142
88	0.32036099
152	0.2989116
88	0.32264227
272	0.27859345
104	0.31461522
184	0.29484597
168	0.29589024
72	0.39132515
80	0.3131133
40	0.37192416
136	0.33593222
120	0.30167907
184	0.28179741
56	0.30220431
120	0.31890577
112	0.35775399
96	0.27418709
168	0.28358129
144	0.30336481
136	0.28639442
88	0.31727433
368	0.27595836
72	0.27419281
32	0.25639334
152	0.35974243
24	0.40745431
88	0.32510704
88	0.34986427
136	0.26763093
80	0.33038792
72	0.33537054
40	0.30522662
152	0.29439208
64	0.29241362
96	0.25888076
144	0.31170064
216	0.29811779
56	0.28811926
80	0.27762783
72	0.29283017
256	0.27804443
240	0.32349485
40	0.33221269
160	0.33620086
96	0.29078832
112	0.25931451
152	0.29685277
96	0.2347896
72	0.29746646
128	0.28549063
136	0.28851041
168	0.2998403
96	0.35285574
176	0.29343912
40	0.38828555
88	0.30316514
48	0.30875874
96	0.32347572
96	0.35625395
136	0.32262021
72	0.33700687
256	0.34323272
48	0.3584176
96	0.39084002
160	0.31556997
64	0.28304955
96	0.28362882
104	0.3022472
96	0.31850842
88	0.29172537
72	0.32255238
272	0.2955206
64	0.2997143
96	0.34633982
184	0.2775383
80	0.29688361
208	0.32240051
80	0.2903443
128	0.25378177
152	0.28607431
112	0.30616373
72	0.30013236
216	0.27984527
112	0.30215174
64	0.34124371
168	0.34790707
112	0.29319629
64	0.25139946
112	0.27883312
64	0.3027423
40	0.32842717
56	0.3106972
128	0.33574995
80	0.30310261
152	0.30624366
184	0.30390695
120	0.26051074
160	0.30276722
280	0.31503236
168	0.27797478
192	0.19798076
136	0.31149629
80	0.27702755
32	0.40471366
56	0.26664978
56	0.29172406
208	0.32733935
144	0.29838723
176	0.20204657
72	0.33457702
120	0.36856988
136	0.28300154
32	0.24527796
96	0.32973906
56	0.29840618
72	0.32814953
96	0.29792881
96	0.31034014
24	0.35579297
32	0.32625663
72	0.33136722
192	0.31504065
48	0.31313461
56	0.31289652
64	0.28759775
104	0.28553468
104	0.25454706
144	0.3094241
344	0.28899458
48	0.22995634
128	0.3427774
176	0.31119555
80	0.36217231
240	0.31132734
104	0.2382946
144	0.31121439
144	0.29764941
256	0.32749167
96	0.29506058
152	0.33615467
96	0.26031074
24	0.20145302
40	0.31944743
48	0.34041801
160	0.26948106
72	0.350095
72	0.27744311
112	0.30346209
32	0.34555569
104	0.35839853
64	0.25704789
96	0.29080895
104	0.32377088
320	0.3107715
80	0.29866406
144	0.23776336
40	0.37956864
80	0.29402825
88	0.35471737
32	0.26329198
24	0.30371684
120	0.32517189
40.515625	0.25104389
71.53125	0.32108167
81.875	0.27744529
184.5625	0.28017059
94.0625	0.27692106
84.625	0.30698019
80.375	0.30893597
72	0.3456611
183.75	0.27917194
77.25	0.27053308
88.75	0.30661458
47.5	0.25379249
107.75	0.33516338
94.5	0.28418776
168	0.3271977
85.25	0.25827095
35	0.40974861
229.5	0.33122802
58.5	0.28013048
111	0.28613079
94.5	0.28987879
63.5	0.37557289
82	0.29850933
92	0.31975013
52	0.33632401
159	0.28887215
103	0.29907092
66	0.26486149
144	0.33673224
83	0.25345123
97	0.26296964
64	0.29676414
113	0.27397999
110	0.28738806
95	0.31158572
41	0.32793778
75	0.28385362
249	0.2927008
42	0.26701674
289	0.24289453
62	0.32854024
128	0.24122192
376	0.32365578
315	0.28610912
64	0.31314299
33	0.31600359
38	0.3433488
67	0.26597562
199	0.33897018
54	0.3190555
167	0.27673516
54	0.30951363
106	0.30165872
211	0.28536659
240	0.28129303
170	0.3215133
121	0.23501417
68	0.33458817
163	0.31892264
112	0.36038876
80	0.32471105
436	0.4049201
92	0.24204177
90	0.32665783
96	0.32008544
158	0.30324051
46	0.32955244
48	0.31488067
80	0.25966215
52	0.29967102
90	0.26545751
58	0.33159021
108	0.26318452
76	0.20489973
258	0.30174199
58	0.26558548
142	0.29067263
36	0.26342216
46	0.37123314
110	0.3063319
64	0.3181822
130	0.21549387
68	0.24354044
248	0.40255079
54	0.31432718
266	0.30066404
156	0.25711304
196	0.27542928
182	0.34735805
52	0.25781485
34	0.30883113
180	0.31677857
162	0.31125298
126	0.24721669
68	0.3146221
122	0.32497093
60	0.30907065
74	0.34554255
66	0.29225144
140	0.23160143
68	0.28125095
98	0.27951542
42	0.24458516
72	0.32692948
102	0.27550754
84	0.29877496
80	0.29529691
144	0.3154566
114	0.23639807
68	0.27874351
162	0.32158366
202	0.27161971
44	0.3269102
262	0.28806946
256	0.31585267
68	0.26988572
108	0.33886924
24	0.29570907
48	0.24649739
32	0.29673469
40	0.33715668
152	0.27778623
64	0.30986124
204	0.33286408
108	0.27732089
200	0.31576324
188	0.33450484
24	0.36289585
192	0.29616466
100	0.28028134
108	0.29300484
92	0.29354495
144	0.28049895
100	0.28922245
80	0.26635021
48	0.29729226
56	0.33543757
76	0.2829501
96	0.34328082
68	0.27845246
80	0.31793189
52	0.31537843
52	0.28821218
104	0.27598301
80	0.34729701
200	0.31215593
192	0.31237215
96	0.28555924
44	0.30605692
76	0.30229801
304	0.26214641
108	0.31353962
112	0.30905861
60	0.25387189
304	0.31232646
72	0.32463655
76	0.2925823
88	0.34655052
96	0.33342254
120	0.29006031
52	0.32603896
56	0.33738968
120	0.27236098
236	0.28028232
136	0.28925031
68	0.27630797
84	0.32625484
64	0.32450679
84	0.28277999
192	0.27829331
128	0.33636963
68	0.31701079
156	0.29057452
76	0.29498664
76	0.306411
164	0.26319668
120	0.30529055
44	0.32351732
156	0.2862176
160	0.27333224
240	0.31070271
156	0.27353001
68	0.28257838
80	0.23845918
108	0.29252711
48	0.32225174
64	0.31155649
220	0.26976401
124	0.33244196
184	0.25769913
80	0.33875528
108	0.30336735
68	0.34648743
84	0.34985727
84	0.29871324
44	0.3081286
84	0.25370499
44	0.2922731
120	0.29573137
176	0.33492252
96	0.32298499
176	0.33430058
156	0.26315716
60	0.35274267
112	0.29229432
132	0.28254417
56	0.30563083
68	0.30143878
108	0.27355018
40	0.27255389
168	0.2454472
188	0.24000543
80	0.29954761
72	0.34040993
52	0.35046729
152	0.27593046
80	0.33826825
44	0.29914311
164	0.31919828
164	0.2822814
148	0.30846655
104	0.2494451
60	0.2995353
116	0.33561784
44	0.28512904
60	0.29398996
40	0.34141073
160	0.25851861
152	0.28256059
72	0.32344154
104	0.31031677
52	0.31892437
144	0.30264616
32	0.29292172
68	0.35226542
264	0.30190328
204	0.30316624
120	0.3500306
48	0.26605406
68	0.27027038
32	0.3120099
112	0.31645209
48	0.34155035
56	0.26130736
84	0.27498287
108	0.27370685
96	0.30176994
148	0.25866479
116	0.30812943
68	0.28214321
48	0.32690391
268	0.2600072
84	0.29695669
72	0.27271494
72	0.29567152
88	0.27414507
280	0.29778767
68	0.28298199
48	0.30720842
432	0.37857649
52	0.40222144
216	0.27932629
84	0.32427356
32	0.35656372
200	0.28373298
56	0.32081273
56	0.38989818
88	0.26163936
88	0.30333829
88	0.25878075
56	0.2721068
200	0.28570309
96	0.34186751
80	0.40604216
56	0.24028854
96	0.33142552
24	0.29217586
48	0.26142043
184	0.28865436
96	0.30378705
64	0.31796807
72	0.33881745
208	0.26976854
208	0.26390627
208	0.24482538
128	0.30945578
88	0.32206461
232	0.2740266
96	0.29845315
56	0.32488012
48	0.38118345
144	0.32161176
120	0.30243269
48	0.28660464
64	0.29888558
96	0.25237978
168	0.32842973
96	0.29244545
192	0.31957769
96	0.29529849
144	0.31927091
120	0.30975738
184	0.28430268
64	0.34463218
168	0.29496825
48	0.32830065
80	0.35202494
40	0.31550899
80	0.31945744
88	0.35292539
64	0.30550864
160	0.28139386
384	0.34457538
56	0.29954571
192	0.27935708
176	0.27052116
56	0.30406794
104	0.29303953
80	0.33890405
136	0.28030446
40	0.38197148
80	0.29658252
40	0.32382104
144	0.33524123
112	0.24794577
64	0.36722386
24	0.28721303
48	0.29684457
176	0.31812942
144	0.26413321
32	0.35841608
256	0.31114131
96	0.37529188
56	0.27961066
104	0.32494202
208	0.32780585
256	0.28573811
104	0.24809448
152	0.29048815
72	0.24308355
96	0.32933
48	0.3097938
240	0.30810079
40	0.27258402
104	0.30085117
224	0.29296607
72	0.32341048
144	0.3383733
120	0.30463457
136	0.31767404
208	0.30143371
176	0.30035406
120	0.29971683
96	0.26065138
104	0.31733528
24	0.35977793
56	0.29590479
160	0.28902912
216	0.32221162
128	0.28051373
144	0.30346316
72	0.4016178
96	0.33554918
40	0.39995223
136	0.31463704
288	0.26365784
128	0.28463641
200	0.29016531
112	0.26275459
80	0.35082862
120	0.31373748
40	0.33534095
192	0.28407171
80	0.28230622
80	0.27522987
128	0.28568599
128	0.29714498
112	0.25414458
128	0.33177185
328	0.26551732
72	0.32165703
152	0.32721445
248	0.31495023
192	0.26834407
144	0.29346833
176	0.30406478
80	0.33567777
232	0.34083644
56	0.27340373
152	0.25865725
32	0.34232214
56	0.34832665
136	0.30834645
24	0.34789783
88	0.34358639
88	0.21099049
96	0.26047474
64	0.28501824
144	0.25212139
176	0.35182306
48	0.35337678
64	0.35384256
24	0.35607603
120	0.27799439
64	0.33367532
112	0.30469424
88	0.28769514
104	0.3292715
208	0.29404011
240	0.30118093
80	0.28473797
48	0.26650658
56	0.25435656
128	0.3194809
152	0.29261667
120	0.29622704
64	0.27098885
64	0.30315965
112	0.30234489
256	0.27282012
152	0.30220798
40	0.28212178
56	0.25943971
120	0.32219055
72	0.33039477
96	0.29458874
104	0.26569337
24	0.32979241
32	0.23142754
64	0.30426264
128	0.26877195
152	0.32656115
264	0.26763842
64	0.36033547
80	0.30331209
144	0.32986465
88	0.2359485
248	0.29639977
48	0.34497645
48	0.3176012
80	0.30639911
40	0.30409139
120	0.29850742
112	0.27991325
200	0.28896788
136	0.24040599
56	0.28909287
72	0.28949511
48	0.35879439
64	0.33652705
72	0.22281638
56	0.25471985
32	0.36045203
48	0.2867693
56	0.35490108
128	0.3035073
256	0.29871798
88	0.25993586
40	0.36441386
72	0.33701712
128	0.25434735
136	0.31205758
96	0.30493763
48	0.23384656
144	0.32224375
56	0.28517768
120	0.29727083
88	0.31537896
120	0.29160753
72	0.29810989
160	0.29733971
72	0.28674826
184	0.31635046
80	0.33837748
104	0.31267038
72	0.31592283
128	0.29582909
88	0.29485902
120	0.29614264
72	0.28511074
96	0.27602842
72	0.25211027
120	0.34295353
56	0.32795346
160	0.29535988
272	0.26883075
64	0.29798245
80	0.35095078
104	0.25516716
24	0.33358604
64	0.29014948
48	0.31028512
144	0.28353581
176	0.29093924
72	0.2802237
272	0.3240813
72	0.29154846
94.5	0.29472908
69.75	0.2696428
170.375	0.32384977
95.75	0.31850663
25	0.31951901
134	0.31772318
68.25	0.29426986
391	0.25619355
59.5	0.27388483
156.75	0.3258833
141.75	0.31603065
65.75	0.27599123
50	0.31849062
119.25	0.32783681
130	0.28715602
81.75	0.30782929
95.75	0.31407443
107.75	0.27053991
149.75	0.25123015
53	0.31752154
75.5	0.30113459
66.5	0.29162359
76.5	0.27817497
28	0.32916802
138	0.31269443
60.5	0.3119511
114.5	0.33144376
150.5	0.28432465
128.5	0.26333115
186.5	0.40668878
61	0.26034391
79	0.31070855
92	0.28332317
213	0.35721853
231	0.3052004
155	0.27482215
349	0.24947223
54	0.27453768
157	0.28481433
255	0.32158461
71	0.27935398
44	0.33825415
48	0.28750366
81	0.30137897
47	0.32057887
98	0.2824237
114	0.34815064
68	0.26617277
76	0.25699154
108	0.29599673
82	0.27833128
32	0.3030723
48	0.25495854
84	0.20513734
48	0.3014299
200	0.26221544
98	0.30281398
98	0.26949999
80	0.3080464
222	0.26292452
190	0.29008248
76	0.26817814
152	0.30276337
184	0.26375571
86	0.29658213
106	0.23431797
208	0.20011179
36	0.35021672
70	0.27456567
140	0.28913257
116	0.3196663
144	0.27503961
64	0.31909874
28	0.33593953
118	0.34559122
90	0.29654267
68	0.26228008
76	0.2982181
80	0.2737096
110	0.2441234
50	0.29921627
58	0.33897346
276	0.29125577
138	0.32704648
112	0.29625568
84	0.35215306
54	0.26010177
192	0.29010481
134	0.2931698
82	0.36096033
72	0.39035055
26	0.32385385
56	0.31776503
170	0.29376757
96	0.2935375
24	0.33331642
156	0.33441901
80	0.26664895
42	0.29345986
44	0.31481293
56	0.33121437
152	0.32837135
144	0.28893203
70	0.34232199
54	0.33130696
104	0.37719318
214	0.25237635
68	0.2473516
116	0.30990091
52	0.25267205
50	0.27048916
66	0.29436442
66	0.24019508
74	0.24241564
48	0.32015228
96	0.24034399
32	0.2971746
72	0.28568369
156	0.29790911
284	0.31451553
104	0.33091635
96	0.30946615
68	0.32337078
116	0.2285458
32	0.39189088
80	0.29828376
168	0.28594232
128	0.31089413
220	0.27620858
172	0.31919047
68	0.27419293
80	0.31669083
192	0.29045168
140	0.28390655
232	0.35004222
60	0.2638697
120	0.29386958
84	0.30554959
156	0.26836675
88	0.30950761
64	0.3189131
60	0.32038012
156	0.26134083
200	0.23564415
120	0.26335528
112	0.32980478
64	0.22763801
52	0.33460876
112	0.2510871
52	0.2961261
120	0.29956031
40	0.27714625
52	0.24551088
152	0.26580477
120	0.27096796
48	0.36866239
56	0.29161915
92	0.31964913
100	0.25394872
88	0.26719025
28	0.21082789
28	0.29189804
216	0.31438187
44	0.24490727
88	0.29392499
40	0.2710278
72	0.32364991
224	0.30990124
24	0.33697391
24	0.24852434
24	0.25159892
24	0.34003162
68	0.28893855
80	0.3476792
100	0.24079341
80	0.31736305
116	0.33012241
136	0.30239102
100	0.24826518
44	0.34947553
132	0.25587562
88	0.35811216
84	0.26355445
108	0.28239149
128	0.31858981
36	0.30546716
120	0.24958935
48	0.32014957
56	0.26724392
64	0.27874565
80	0.36150545
80	0.32019281
60	0.3088946
100	0.28557923
100	0.29478008
252	0.31765118
76	0.27403393
36	0.25712958
476	0.26725879
32	0.32007021
68	0.3246865
84	0.29620311
64	0.28539124
172	0.27090785
148	0.30156371
80	0.25836354
48	0.27511588
172	0.34826165
32	0.33415908
32	0.37120965
56	0.324332
68	0.28849062
68	0.3129932
112	0.28699103
120	0.3039946
120	0.24124339
68	0.30184615
80	0.27994156
204	0.31655273
72	0.30122361
28	0.31085765
80	0.34317145
24	0.26444477
52	0.35911798
68	0.27867708
68	0.33446735
44	0.33373016
108	0.26435587
124	0.3067483
124	0.27521402
68	0.25160161
72	0.32740563
104	0.28578788
40	0.33976588
60	0.33163747
68	0.30696246
35.59375	0.2517539
108.4375	0.31459913
42.6875	0.40436518
179.125	0.29532811
68.25	0.289516
98.875	0.27964124
99.875	0.27523056
112.5	0.30197734
47.625	0.32705635
64.75	0.38573205
41.5	0.31432554
38.75	0.33580169
131.5	0.25587955
77.25	0.25586683
128.25	0.27062866
30.25	0.38856015
35.25	0.34800938
55	0.30987179
291.5	0.22041544
90.5	0.20173851
102.5	0.31680122
317.5	0.27472085
73	0.27344865
106.5	0.23679596
84	0.30183396
62	0.38735339
299	0.26398379
64.5	0.26111296
85	0.30953023
61	0.30084115
109.5	0.28194931
218	0.25531256
69	0.27111679
80	0.31017751
209	0.30391723
71	0.28040868
45	0.23418626
140	0.30162194
79	0.31196162
100	0.3393684
183	0.28105912
96	0.31654128
194	0.26167095
92	0.29283398
92	0.19561948
37	0.35143495
73	0.28593934
81	0.28017354
172	0.29450795
275	0.29745981
108	0.29254347
50	0.31837562
62	0.38770908
89	0.32156286
96	0.31553808
151	0.27345699
173	0.29585004
90	0.31129396
56	0.31301495
48	0.24203083
24	0.29162157
26	0.3295247
86	0.28104702
194	0.31473184
130	0.28013191
194	0.30060256
48	0.32500672
66	0.29379395
96	0.2525529
58	0.28620392
124	0.33262017
82	0.28507611
110	0.28737321
142	0.27897987
72	0.28559613
132	0.38423029
124	0.24358453
70	0.28076196
178	0.27446482
324	0.28569862
70	0.27160144
166	0.30711919
38	0.31866533
200	0.28245199
142	0.26069561
120	0.33384794
78	0.314827
48	0.32841554
102	0.32648632
118	0.28394744
100	0.29156128
190	0.31150171
80	0.30191597
202	0.27832621
200	0.26581359
194	0.23711731
50	0.23437886
278	0.28334993
98	0.32705411
24	0.2504302
30	0.30647871
104	0.32327521
166	0.28780881
42	0.27118164
58	0.31308204
64	0.29810169
206	0.31503257
82	0.29065686
54	0.28300703
114	0.32108656
60	0.31222981
60	0.2887525
172	0.3579452
252	0.29417253
172	0.28273714
152	0.30277425
128	0.25168845
48	0.25017598
80	0.30325711
144	0.30720288
148	0.2951301
224	0.28376621
56	0.28531832
188	0.27446213
104	0.31367943
288	0.28539807
108	0.34059584
88	0.2614364
36	0.40697366
108	0.29605785
80	0.29427648
188	0.2867896
228	0.30202773
56	0.31602424
52	0.27944282
48	0.28273481
144	0.278283
40	0.32581985
108	0.26455927
72	0.2468935
88	0.30256107
76	0.29683995
152	0.29689294
40	0.31983635
108	0.35318157
112	0.30177048
68	0.37077981
196	0.27469361
48	0.379785
80	0.25688127
112	0.30344993
92	0.2581948
80	0.2519902
224	0.30613106
104	0.30707186
76	0.27969703
40	0.32200107
180	0.32528394
88	0.32371128
132	0.31790248
104	0.26702362
128	0.30246699
128	0.28659743
44	0.24449144
92	0.31554332
40	0.27545181
48	0.36797002
80	0.33766529
212	0.33091629
100	0.27885202
48	0.31512916
40	0.30265841
140	0.31216624
56	0.32602608
84	0.26202151
60	0.32177362
180	0.31514579
108	0.29938728
152	0.26078993
64	0.28387511
164	0.2738874
56	0.29206038
80	0.26738733
68	0.26647219
96	0.24108671
184	0.30548042
68	0.30680937
48	0.30027869
264	0.27855715
56	0.27254921
264	0.25224072
48	0.28686449
212	0.3552593
80	0.27396736
108	0.32640138
36	0.32752249
76	0.29569295
48	0.33410496
100	0.25997648
220	0.24975592
116	0.27572748
72	0.27036643
56	0.30335712
128	0.25986397
64	0.29370475
72	0.31795067
112	0.31941763
180	0.30230072
144	0.34802803
80	0.28923747
92	0.28201461
232	0.29079595
200	0.25218898
120	0.29659891
56	0.22647688
80	0.31383315
112	0.38466102
80	0.2700091
56	0.30482975
288	0.33316848
152	0.27175894
56	0.28234985
120	0.27485129
72	0.32830256
96	0.35283229
56	0.36184734
72	0.2841177
96	0.34281325
104	0.3226243
96	0.30993566
120	0.30384186
104	0.304768
56	0.34191051
56	0.28678876
32	0.35288927
80	0.30467758
264	0.31610012
160	0.31459147
64	0.33613068
80	0.38231677
72	0.35771233
288	0.31847101
312	0.28056824
128	0.28174147
160	0.28325263
64	0.29274338
80	0.33929959
136	0.31204742
104	0.29971534
64	0.34103304
112	0.33237857
72	0.34637609
128	0.27899629
128	0.27642891
72	0.26921988
272	0.28927037
96	0.28067768
80	0.25306359
80	0.28513205
48	0.31175259
208	0.2862739
56	0.30085814
208	0.28415322
104	0.32371402
48	0.31710097
72	0.28951564
72	0.34030768
128	0.23730259
104	0.28686357
104	0.32878309
40	0.24728309
120	0.33873665
264	0.28440756
88	0.37271872
280	0.27922109
48	0.35655734
136	0.33224726
96	0.33042556
96	0.32701764
72	0.38053042
88	0.37232116
144	0.3025052
272	0.26074624
104	0.31502622
56	0.27506772
184	0.29414558
56	0.24752134
40	0.37884316
56	0.24158302
112	0.31999543
64	0.33199763
72	0.32685775
152	0.28140908
120	0.26991937
64	0.28069761
64	0.3565121
32	0.34303945
120	0.27802306
72	0.34337282
88	0.23885931
64	0.32504928
80	0.30258772
32	0.29022035
80	0.31844288
112	0.29414013
24	0.25506788
24	0.28732029
128	0.24543265
32	0.25562689
120	0.2602714
112	0.32661545
48	0.29679123
160	0.31714612
128	0.33243757
64	0.37065598
320	0.33406231
96	0.31290105
64	0.36318451
48	0.35444409
184	0.30306739
64	0.29096845
80	0.32793796
360	0.30034772
64	0.32311827
168	0.28640434
160	0.28963175
48	0.23793356
104	0.24604508
96	0.31678975
96	0.32790938
120	0.31024066
72	0.28780088
56	0.25753465
72	0.33512264
64	0.34485069
48	0.30813551
56	0.2409793
64	0.33447471
168	0.30071476
200	0.30401897
192	0.27570525
72	0.29626057
64	0.31468466
56	0.27664489
120	0.27279028
104	0.27079231
48	0.32105663
64	0.31890851
96	0.26761717
112	0.33511272
152	0.30583397
104	0.32339668
112	0.30208343
56	0.30470511
168	0.3368786
232	0.31029359
96	0.25533316
96	0.35409707
136	0.25547859
184	0.32068691
112	0.2901912
80	0.26101255
112	0.27479401
120	0.258775
160	0.2414743
80	0.36044985
56	0.32141665
48	0.32206044
128	0.3276839
40	0.34190756
32	0.26155284
88	0.25005484
80	0.26485088
80	0.29815075
160	0.2959196
56	0.28872427
88	0.36474091
104	0.36399332
136	0.27997461
120	0.33753747
136	0.23449875
80	0.34226957
152	0.24806291
112	0.31196913
136	0.31933737
144	0.2853753
40	0.28584948
120	0.31861576
256	0.33355984
96	0.26636842
64	0.30488405
168	0.25355694
200	0.31041601
72	0.32424775
72	0.32629302
112	0.32678384
40	0.27479997
184	0.27648568
376	0.23749906
72	0.32058629
56	0.33073327
80	0.2617678
56	0.34562472
152	0.33244145
104	0.28226322
56	0.33305252
112	0.30437437
160	0.29346493
128	0.32881939
120	0.32366148
64	0.34396914
152	0.28737181
64	0.33346617
160	0.32619479
184	0.27275324
232	0.31566435
56	0.28515863
88	0.32799885
158.64062	0.29357526
149.375	0.27465856
180.5625	0.28946054
536.625	0.31308758
153.875	0.27112043
153	0.27944908
125.25	0.25236869
128	0.31976593
107.75	0.30426747
84	0.31933707
237	0.28940031
42.5	0.33457303
122.25	0.26098371
64	0.30985194
103	0.26898924
117	0.298509
160	0.34572539
216	0.30248052
40	0.30368435
76	0.312778
174.5	0.31091404
346.5	0.23557718
317.5	0.31567124
42.5	0.25553554
95	0.32559115
128	0.29578608
300	0.266738
231	0.30707127
178	0.29852736
64	0.35207427
197	0.25554913
24	0.29452634
89	0.27091572
82	0.30079392
29	0.2977562
89	0.27171448
123	0.2865684
172	0.32809508
154	0.29493424
40	0.32608587
190	0.27827898
148	0.27974352
134	0.30277297
113	0.29788142
58	0.30228877
186	0.32068679
26	0.37512454
126	0.24932869
170	0.28067917
48	0.29871663
126	0.31187546
102	0.33896953
80	0.30811867
184	0.34190065
76	0.25960076
86	0.32693824
116	0.30670735
136	0.25883332
112	0.33727542
38	0.27898934
38	0.27038145
106	0.28310639
40	0.24757431
62	0.27775148
92	0.24995193
70	0.27665874
104	0.31625167
146	0.31035441
48	0.29006717
38	0.29030204
78	0.3020373
38	0.328987
226	0.27866036
98	0.24628352
202	0.26169804
78	0.31653416
160	0.25651553
64	0.31216195
170	0.28329042
42	0.26323333
110	0.32588437
80	0.3179388
98	0.28636762
86	0.26205137
50	0.2915208
68	0.29462197
82	0.30251381
90	0.30576733
24	0.25332645
94	0.33060881
94	0.33986822
172	0.29540357
142	0.31492031
232	0.31224877
80	0.30629951
72	0.20381285
122	0.31842533
128	0.28553692
66	0.29679549
52	0.31116247
60	0.39615154
152	0.32452062
176	0.27134556
72	0.29249996
124	0.3085508
164	0.29613701
66	0.35800335
128	0.28812042
74	0.29574171
[truncated: 12 more rows]
