# Supplementary material for: Comprehensive structural assignment of glycosaminoglycan oligo- and polysaccharides by protein nanopore
Source: Nat Commun. 2022 Aug 30;13:5113. doi: 10.1038/s41467-022-32800-4 (PMC9427770; doi:10.1038/s41467-022-32800-4)
Supplement: Supplementary file 5 — Source Data [file 41467_2022_32800_MOESM5_ESM.zip › Source Data/Main manuscript/Source Data files/Fig4/HN_20.txt]

Tt	Ib
898.5	0.14266397
440.625	0.17355923
1743.5	0.14614691
538	0.16869104
325.5	0.17772403
502	0.16539104
417	0.13738652
148	0.19560392
104	0.20073284
708	0.14626896
1564	0.13527545
520	0.17789951
268	0.16930777
156	0.15932539
516	0.15813881
374	0.13211116
214	0.16813983
310	0.18336512
296	0.16316471
620	0.15401919
468	0.15376739
996	0.15316348
428	0.14395064
1108	0.1593193
360	0.1561527
500	0.16920781
1192	0.12420092
392	0.14583232
1168	0.14823818
700	0.15767032
548	0.15656736
468	0.17567343
264	0.14617202
236	0.19724213
412	0.1456714
236	0.15719771
244	0.16688299
476	0.166264
292	0.14313221
608	0.17558803
652	0.13685578
924	0.14043249
220	0.17430829
260	0.19359739
604	0.18000744
208	0.18274821
384	0.15967874
232	0.16066398
808	0.1554129
656	0.18778256
272	0.15060431
608	0.15895769
400	0.16349345
224	0.21382174
792	0.16689262
432	0.14447215
536	0.17451045
176	0.1983586
528	0.16025081
368	0.16142945
640	0.1698482
688	0.16081601
624	0.1294577
368	0.2129284
200	0.18614326
456	0.16241679
328	0.19397275
504	0.17809847
736	0.16645022
928	0.15625647
992	0.17622799
608	0.15520234
160	0.17851348
1224	0.19970071
264	0.17754066
536	0.17779109
696	0.16864473
120	0.20031166
440	0.17437534
384	0.17838933
216	0.21998723
216	0.15063256
395.5625	0.16473639
429	0.167235
430.5	0.16544148
204.5	0.18574516
216	0.15225761
387	0.16082835
264	0.17599887
982.5	0.1473908
373	0.17847914
768	0.16282274
214	0.18498012
476	0.17092033
308.125	0.14801238
345.5	0.15086953
280.25	0.17511986
541.5	0.15070997
1039	0.12419593
699	0.14678025
233	0.15642768
550	0.14943868
236	0.1687658
192	0.19718751
308	0.16217607
488	0.14938574
438	0.15078834
788	0.1637201
428	0.16506216
240	0.19734345
522	0.13921322
308	0.16182436
506	0.14826645
404	0.15051819
564	0.14432862
412	0.15256894
592	0.15354496
220	0.16737901
272	0.18754911
440	0.15748277
728	0.16301601
224	0.19478659
424	0.16385514
172	0.23108171
2928	0.24434622
176	0.16667067
448	0.16219456
432	0.16391349
836	0.15550813
372	0.17440884
240	0.193332
544	0.15321834
277	0.16173218
249	0.15666509
570	0.15510508
626.5	0.15048836
1096	0.15219055
890	0.15822712
233	0.20320374
454	0.17436464
396	0.19470546
418	0.14971168
642	0.15122862
202	0.22272536
456	0.16892427
248	0.16022186
680	0.15470357
280	0.19387522
550	0.16219278
414	0.15859737
486	0.15829375
310	0.17572452
366	0.17282093
228	0.20650493
422	0.17235114
306	0.16424975
432	0.13978572
204	0.18942703
624	0.1605784
344	0.1627669
532	0.15665996
804	0.15657513
684	0.16500033
468	0.17902112
760	0.14514704
392	0.16949111
344	0.14765935
348	0.19103001
236	0.18013929
252	0.16662808
236	0.18720025
564	0.16771074
996	0.16436872
228	0.20886633
764	0.15359306
688	0.14159879
416	0.15377216
272	0.19180962
240	0.17144389
216	0.20955497
552	0.14645937
360	0.16030921
392	0.16460168
176	0.22598171
368	0.14832637
568	0.16895773
448	0.17676532
264	0.17227407
312	0.18218768
816	0.15227191
192	0.19878
592	0.15920283
488	0.16950192
408	0.18378523
400	0.16713305
128	0.16514415
480	0.15422238
592	0.16725414
768	0.23661849
984	0.1415648
432	0.14618579
392	0.17230348
360	0.15559895
216	0.15859573
1120	0.15787917
504	0.15964633
384	0.17358354
456	0.16027585
536	0.1612293
352	0.15639585
232	0.17039952
360	0.17007308
248	0.15171294
696	0.14391209
744	0.1462411
208	0.18359084
848	0.15977694
472	0.16699046
663.9375	0.171297
1093.5	0.14591105
452	0.18334091
765	0.14050131
374	0.15593554
772	0.15054186
368	0.16572967
612	0.14674835
711	0.18353947
406	0.1567079
396	0.1617085
368	0.16435333
280	0.18636097
178	0.20855308
318	0.16791099
328	0.19230682
228	0.1625835
396	0.14776315
602	0.14578655
220	0.15914258
1498	0.12924379
276	0.18528137
380	0.14536755
444	0.16795547
212	0.24289255
228	0.19940393
308	0.18179461
556	0.11590281
240.3125	0.17182542
614.5625	0.1508007
296	0.18724169
647.25	0.16707548
2811.5	0.20799781
551	0.13663149
700	0.152087
431	0.14450255
594	0.16985062
655	0.16219103
427	0.2064933
726	0.14162344
280	0.13166851
358	0.15658145
694	0.12605074
402	0.17561856
678	0.16417472
798	0.14447899
786	0.16975936
384	0.17071609
232	0.094927497
182	0.20021179
322	0.18691432
546	0.15506087
448	0.14146502
224	0.17738609
324	0.18352291
296	0.15864861
756	0.14006671
196	0.20488091
192	0.15581611
416	0.12923945
472	0.15134335
212	0.17053191
437.6875	0.17651166
214	0.18940102
260	0.18381044
306.5	0.16938028
184.5	0.20841198
399	0.20339634
697	0.15349092
261	0.15682362
319	0.19560383
152	0.17355473
348	0.17770371
382	0.1700366
566	0.14606415
274	0.19679165
394	0.17327107
498	0.20890178
430	0.18356609
424	0.19342668
528	0.14925708
928	0.15672196
516	0.18214166
312	0.17798418
516	0.1775879
580	0.15840243
296	0.17494576
300	0.15319216
388	0.14250517
424	0.21133235
408	0.15378602
712	0.15374163
328	0.1697157
520	0.16119179
384	0.192118
808	0.13973404
752	0.1498432
704	0.16003002
480	0.15575877
432	0.17035946
712	0.16289389
408	0.18818937
312	0.17381583
248	0.14417112
848	0.11880291
744	0.14209695
584	0.16887616
136	0.2322129
636	0.15007122
193	0.17924206
509	0.17410822
1012	0.13354722
648	0.16201647
199	0.16719101
920	0.1259905
1322.3711	0.15592755
594.625	0.14694932
325.5	0.1539463
696.25	0.15688826
551.5	0.16846885
242.5	0.18223926
567	0.15019415
401	0.15234427
404	0.16663148
636	0.17962147
756	0.16077635
414	0.17176288
190	0.19019128
232	0.1683957
244	0.18032505
584	0.16200909
780	0.1567757
744	0.14672506
780	0.15412526
228	0.20754758
352	0.16504632
992	0.14014421
1046.25	0.15929919
264	0.16708097
442	0.16259693
298	0.16611253
516	0.16377871
184	0.16651577
528	0.15828671
232	0.16375583
222	0.2300806
264	0.17798854
112	0.22700381
428	0.18262281
564	0.17439854
216	0.19169801
516	0.18086942
748	0.1692064
704	0.15625189
368	0.17549984
404	0.15702195
428	0.17098355
628	0.15882333
448	0.15047936
348	0.15835154
256	0.22045887
384	0.22713463
616	0.14442408
320	0.15585592
400	0.15333953
264	0.19977869
256	0.20373532
1384	0.14705767
208	0.17536758
288	0.15918079
392	0.15144327
264	0.1646523
1248	0.13537669
424	0.13891289
424	0.15713307
656	0.14069265
318	0.15297966
228	0.18364875
352	0.17196143
264	0.18279181
636	0.15302102
268	0.1695983
352	0.16618216
1480	0.14968379
508	0.14621091
308	0.17151183
324	0.18522277
728	0.1520496
2128	0.097933583
488	0.15408057
1072	0.16069336
784	0.14647043
256	0.1845478
432	0.16355421
304	0.14495762
728	0.14323595
448	0.16928247
448	0.17614
576	0.1780268
488	0.17690751
616	0.16262966
408	0.18128933
408	0.23911949
592	0.16318703
728	0.1472638
568	0.14972159
232	0.18324475
296	0.14600387
472	0.14897062
688	0.16247267
232	0.20782803
432	0.172288
1128	0.14511842
267.5	0.18138506
822	0.1502551
796	0.13445978
486	0.18725468
982	0.14202632
457	0.17532331
1014	0.17381923
602	0.17236538
604	0.16118476
472	0.17305617
664	0.14862096
648	0.15054069
776	0.15305613
342	0.18802135
784	0.13695982
552	0.15635967
324	0.16363791
396	0.14689365
1088	0.14843199
448	0.19089718
488	0.15973759
724	0.17013606
760	0.16521384
552	0.16424406
704	0.13837028
352	0.18060252
504	0.14533572
712	0.15919994
1056	0.14112878
920	0.19197391
184	0.18829696
496	0.16382666
354.46875	0.1957861
611.3125	0.14184085
456.125	0.16000015
652.25	0.13882095
515.5	0.16657834
226	0.17021054
262	0.17227329
614	0.16460708
298	0.16242495
1628	0.13248993
296	0.20091377
544	0.15839903
1308	0.15128109
548	0.1558769
320	0.14702131
260	0.20117348
688	0.14687711
736	0.16184328
248	0.19154748
568	0.13157883
752	0.17355117
480	0.14642191
240	0.17608905
312	0.17442314
256	0.19273992
816	0.15823045
288	0.21730088
240	0.15167627
368	0.16092126
324.5	0.16630866
318	0.16236272
382	0.14702223
276	0.19358265
616	0.13147645
476	0.15578745
256	0.16444647
1240	0.15434366
292	0.15908517
1400	0.14457567
1056	0.15175086
976	0.1601118
860	0.12853765
372	0.14826465
1004	0.14633989
544	0.16503893
232	0.21548139
448	0.14001684
383.4375	0.22137418
273.5	0.17259839
481.5	0.14022908
433.5	0.14697793
507	0.16150993
884	0.14725159
395	0.20683058
145	0.24843284
344	0.14205934
190	0.22224633
556	0.1250032
1636	0.12486369
394	0.13840614
334	0.18192872
980	0.15878111
714	0.1539209
496	0.19996791
382	0.17699713
2172	0.14726318
372	0.18058552
768	0.15146154
748	0.17872702
463	0.15476969
968	0.1608505
791	0.12600522
257	0.17951326
325	0.15060537
363	0.17997688
431	0.17306682
747	0.15596063
208	0.1839689
1272	0.13196293
708	0.15658095
240	0.11427788
532	0.14934625
504	0.16985379
436	0.14834101
476	0.17966846
1524	0.1237939
352	0.14725292
340	0.18588221
264	0.18590835
536	0.14597835
436	0.14799723
220	0.18340155
612	0.13457599
344	0.20425142
408	0.14609236
776	0.14950617
388	0.14740463
236	0.18587384
280	0.16234612
184	0.20196436
356	0.16247441
168	0.19308122
312	0.1763206
488	0.15534446
712	0.1474632
160	0.16488378
832	0.16065492
512	0.18081331
232	0.179216
832	0.15392135
616	0.17284319
872	0.14314936
312	0.16715848
120	0.24762394
752	0.14660548
224	0.18305235
720	0.13310349
424	0.1415564
248	0.16884366
192	0.18904813
2328	0.073832922
768	0.15575783
296	0.17103277
1352	0.1378798
496	0.1631778
408	0.19378844
128	0.22730494
960	0.1506487
1424	0.14054196
464	0.15806781
368	0.14578246
800	0.14908499
720	0.18709546
1264	0.13909401
528	0.18230748
600	0.15525182
904	0.1380218
552	0.14249393
952	0.17273365
552	0.16478737
304	0.14322583
608	0.13943017
408	0.14861616
632	0.17660813
680	0.14794412
1136	0.13876602
672	0.15245487
400	0.18015245
509.10156	0.15768829
258.25	0.16376413
403.75	0.17234337
570.25	0.1516749
572.5	0.1986673
545.5	0.15452273
610	0.15710571
318.5	0.18222481
1015	0.12591064
662	0.12724227
323	0.15289034
425	0.15177175
592	0.15344766
824	0.14602913
688	0.12822685
332	0.14756119
852	0.15521081
578	0.15494448
818	0.14766936
338	0.1599558
744	0.14416279
632	0.14296931
220	0.15435345
568	0.15436892
940	0.14618762
248	0.16347708
720	0.17602766
724	0.13038006
308	0.15678488
172	0.1535099
884	0.14839327
348	0.17082687
276	0.17075157
572	0.12213548
112	0.17855655
268	0.18174917
476	0.14176144
472	0.17711204
1256	0.13766611
196	0.18966566
2136	0.13090925
384	0.15954162
1800	0.12506893
236	0.17651263
288	0.15405326
696	0.15485273
560	0.14497215
692	0.16782026
348	0.13788819
440	0.14039053
1148	0.15436435
832	0.14977685
968	0.14921044
416	0.15026672
768	0.18577224
424	0.13131268
632	0.16515301
824	0.14100063
544	0.14236584
344	0.18050259
552	0.15389755
520	0.14625044
784	0.12685691
432	0.16802336
600	0.14892951
384	0.15284917
384	0.19503547
368	0.14974336
912	0.17610383
512	0.14540699
352	0.17884882
776	0.14823496
384	0.13239686
416	0.15731247
808	0.16433293
120	0.19370475
512	0.1820972
424	0.15792418
448	0.15190563
376	0.20016325
1088	0.14795075
546.5	0.15130961
326.25	0.17125663
763	0.1587553
704	0.14513218
333	0.14156511
857.5	0.15512192
442	0.15605742
265	0.17734221
819	0.15207732
441	0.20765775
366	0.15728804
504	0.13398188
762	0.17644969
458	0.17681375
226	0.17622741
472	0.16656059
696.75	0.14542128
654.25	0.14231634
166	0.16933389
112	0.23671569
516.5	0.15196696
396	0.17291941
522	0.15734498
748	0.15763271
531	0.13732199
908	0.16759408
412	0.15485239
528	0.1914258
487	0.19628428
239	0.16592209
406	0.15279077
132	0.22547857
394	0.19276026
914	0.14517441
482	0.16505337
1220	0.14858626
1166	0.13521469
242	0.16646661
414	0.13030672
308	0.19601257
594	0.14085822
576	0.1837215
536	0.14852591
648	0.16507398
264	0.15695667
328	0.15442634
296	0.14961515
296	0.16043064
1188	0.15500897
808	0.14608714
300	0.1524204
484	0.15653449
368	0.13833681
564	0.13657166
536	0.16713651
368	0.19836895
788	0.15347177
492	0.16594648
464	0.15755284
484	0.13453919
336	0.151908
332	0.15251532
716	0.14330861
372	0.15585624
408	0.16407129
572	0.1450848
344	0.18069188
508	0.055708632
1336	0.13524695
236	0.17764202
444	0.15291871
436	0.17268491
544	0.16843292
728	0.12561749
184	0.20950313
688	0.17456511
800	0.14234062
584	0.14481667
672	0.15831135
296	0.15796328
392	0.14750254
320	0.17785563
336	0.14555983
232	0.16304734
298.625	0.15894781
1491.625	0.12842336
320.5	0.14925212
336	0.16558224
293	0.16572089
565	0.17323458
1195	0.14954576
328.5	0.16234191
400	0.15402216
474	0.14720491
1241.5	0.12552418
609	0.14545186
595	0.18456493
441	0.18023951
1197	0.13494545
594	0.14319657
346	0.17948824
382	0.17935769
508	0.15171815
448	0.15644877
482	0.1728455
264	0.16848701
294	0.19823076
680	0.13298544
654	0.13972013
1128	0.16269764
826	0.15383562
793.4375	0.18000799
1196	0.13574359
258	0.17203781
1007.5	0.15321143
306	0.16710195
412	0.19038093
481	0.1622847
398	0.15999438
323	0.18826082
306	0.17599785
300	0.14336848
628	0.15193975
408	0.17602551
374	0.15504858
368	0.18953888
1162	0.12995902
192	0.18515442
566	0.16697004
700.93018	0.15179603
260.375	0.16647446
465.5	0.18537925
812	0.15105639
855.5	0.15156858
606	0.15536332
659	0.1576097
820	0.14847398
520	0.12540601
433	0.13339941
2443	0.059416026
294	0.19531931
245	0.17735964
329	0.20995018
660	0.16642386
350	0.14757326
758	0.16617845
418	0.13438475
376	0.16857284
750	0.19123101
174	0.1802035
636	0.17726022
632	0.14051278
438	0.14012153
824	0.13813381
580	0.1454514
580	0.1262949
424	0.17168096
160	0.20551196
420	0.17169407
668	0.14215662
280	0.17831559
620	0.14768565
324	0.16346939
208	0.24125719
396	0.14977792
400	0.15145405
1220	0.14797445
236	0.15800314
344	0.18933389
312	0.1741378
724	0.14675623
520	0.13543901
544	0.17336932
224	0.18059613
1136	0.15578452
156	0.25135076
240	0.19350159
397.25	0.1355187
277.25	0.16461195
594	0.14839955
270	0.17013158
613	0.16307646
628	0.15672925
1410	0.16469456
323	0.15364593
581	0.14392039
321	0.17918539
763	0.13552965
880	0.20768423
308	0.17008322
1484	0.14972366
490	0.15821952
250	0.19601674
308	0.17565499
726	0.15900455
194	0.16432378
488	0.16095772
740	0.16552609
338	0.19392249
1072	0.1499538
340	0.14827584
392	0.14228822
1760	0.10870909
940	0.1352438
300	0.16103896
928	0.17257583
1084	0.13713354
900	0.14465709
724	0.16451357
348	0.1724353
1196	0.1494305
464	0.15513079
96	0.21350271
546.75	0.15585698
451	0.1669355
726	0.15230715
1766	0.1491521
216	0.1619733
271	0.19184259
516	0.15937847
188	0.18598957
185	0.18894006
337	0.1724866
574	0.15612693
279	0.19436073
698	0.12869735
910	0.13874236
338	0.16244946
530	0.1519686
294	0.14649957
595.60938	0.16157915
127.875	0.25699612
1866	0.14799874
469.75	0.16792214
782	0.14046964
367	0.19471093
257	0.19867484
413	0.16806538
1352	0.14145391
438	0.20289233
654	0.25555491
188	0.17404434
734	0.14575583
648	0.13664982
176	0.20229205
812	0.16174258
444	0.14003319
496	0.17378804
424	0.14267679
392	0.14513597
406.25	0.17663422
503.25	0.1714647
524.75	0.15595026
276.75	0.17605825
457.5	0.14011993
350.5	0.15705925
274	0.17479187
325	0.18108296
386	0.14707249
142	0.19025023
285	0.17706741
412	0.16563252
154	0.068365246
766	0.14923678
256	0.15655154
1730	0.14871298
612	0.16728598
2218	0.14104891
322	0.17236176
262	0.16140676
196	0.17390424
386	0.16556613
908	0.17263716
328	0.17579111
268	0.21087751
424	0.20076698
488	0.16725992
408	0.16682835
824	0.12844972
276	0.16874096
1076	0.14538722
496	0.16432202
340	0.18163323
464	0.16307202
1072	0.1499185
452	0.16437219
544	0.14336807
920	0.13948862
328	0.19368361
484	0.15732376
1204	0.13545235
508	0.16716132
608	0.16240196
272	0.14875251
996	0.14756051
352	0.17059633
488	0.17215866
552	0.15210254
720	0.16610479
2752	0.12057088
344	0.15044531
1376	0.13307472
304	0.13668311
744	0.15529068
1720	0.15876579
608	0.17500331
2072	0.11556077
448	0.15671776
536	0.16335252
536	0.16720438
824	0.14348885
256	0.18733703
512	0.17497553
680	0.14587212
328	0.17600548
440	0.17643395
400	0.17761621
1056	0.14074449
664	0.16078307
376	0.16941112
216	0.19616556
1360	0.13497719
547.3125	0.15237223
157.25	0.18054047
714.5	0.16636226
1363.5	0.13506159
1617	0.14680441
677	0.13982858
1148	0.15158415
446	0.1384712
860	0.16570002
424	0.18601029
596	0.15053774
310	0.15072003
366	0.19124648
264	0.18467453
484	0.16594279
370	0.12677787
306	0.24716894
694	0.13409171
702	0.15087889
738	0.14807706
446	0.15249205
192	0.16260749
384	0.16997893
1532	0.11070482
288	0.18563041
228	0.17554203
592	0.15113614
276	0.16958433
228	0.19324833
524	0.15064071
888	0.18830831
528	0.17113428
668	0.16111128
1052	0.14614779
780	0.16534564
380	0.19800708
571.95312	0.1664767
229.125	0.17700791
294.5	0.15784444
584.5	0.1705638
225.75	0.17858499
579.5	0.16367136
403	0.17688701
519	0.16056718
885	0.16331837
271	0.16213372
486	0.16334556
1130	0.16190644
464	0.16617517
322	0.25397962
806	0.15506746
1382	0.14457953
508	0.16699986
140	0.18148105
370	0.19334888
792	0.20018491
238	0.19036335
368	0.17407365
460	0.14905484
320	0.14571278
688	0.1607652
308	0.1689471
444	0.17115472
224	0.17463589
292	0.20322531
160	0.18016465
356	0.16134763
280	0.16823111
596	0.16801813
212	0.16879921
376	0.17872405
200	0.17710395
576	0.14750114
356	0.15652439
420	0.15822348
276	0.18359454
428	0.22430001
432	0.16532917
376	0.1768693
392	0.17724057
514.98438	0.15375049
786.9375	0.15562062
490	0.16857871
202.25	0.20086585
272.5	0.15043879
1014.25	0.13907617
358	0.14881104
486	0.18245833
453	0.19138671
279	0.14301907
603	0.17790943
203	0.16393033
327	0.15774961
1281	0.15642212
280	0.16596334
444	0.1808451
98	0.2444216
313	0.16009623
139	0.21412811
203	0.17427321
376	0.18201537
266	0.1285
410	0.17969002
530	0.16794522
796	0.16367701
520	0.16150516
146	0.21053983
204	0.15204906
458	0.14874801
386	0.1628864
292	0.15350154
788	0.15636161
430	0.16407149
684	0.15267135
424	0.14737983
494	0.15374096
402	0.14830995
460	0.18768126
128	0.19161427
292	0.20534691
420	0.16531664
800	0.1943951
476	0.14625406
400	0.17735308
824	0.14932722
260	0.15149741
720	0.14445204
292	0.17693529
436	0.15633586
236	0.17453682
356	0.16707364
256	0.16755913
444	0.13325974
1296	0.14282252
264	0.14295971
1016	0.14868602
1156	0.13556737
204	0.18150342
836	0.15822296
432	0.16876338
364	0.13925292
300	0.18263006
348	0.1776827
392	0.15354487
724	0.15223047
404	0.18549651
404	0.20921443
256	0.17161515
244	0.1419536
448	0.16602442
312	0.20107654
224	0.19575448
2032	0.10486691
528	0.13253608
720	0.13549429
568	0.17353308
216	0.18211924
584	0.15537348
368	0.14091457
464	0.17705412
184	0.15282901
488	0.12642634
104	0.20119467
448	0.16804455
272	0.13718213
328	0.21058382
408	0.15611447
192	0.18708584
184	0.1655656
208	0.1473397
616	0.16359898
520	0.17947568
512	0.17903689
920	0.15986072
712	0.1508199
416	0.19390742
672	0.15775448
992	0.16981824
1008	0.15686427
448	0.17982195
744	0.1407111
344	0.20112416
248	0.15959604
816	0.15757811
544	0.1516584
592	0.15087502
424	0.15051575
696	0.15505043
520	0.15423852
200	0.19405247
192	0.16326129
344	0.1530984
296	0.16819784
848	0.16660064
248	0.17729354
208	0.16765876
392	0.18934762
592	0.19524822
472	0.16569425
960	0.14609161
592	0.15520959
399.6875	0.15755846
460.375	0.15601829
594.25	0.18479085
329	0.1742553
265	0.18002155
559	0.15496248
490	0.14751035
476	0.16692697
538	0.1503714
228	0.19074281
390	0.1603992
230	0.19530021
868	0.19619422
372	0.16747372
262	0.15331922
970	0.15577999
142	0.20660233
448	0.16717185
120	0.24998163
336	0.16975091
300	0.15506162
468	0.16510242
192	0.25156355
560	0.14125817
824	0.15068458
368	0.1711009
356	0.16209659
332	0.174446
680	0.15581232
976	0.16430464
404	0.15799117
320	0.20978335
296	0.179691
316	0.15547445
244	0.1699684
896	0.14866762
288	0.19559236
824	0.13990787
288	0.18309189
264	0.14463888
312	0.21064144
1384	0.14631459
400	0.15728885
432	0.16143654
144	0.25254315
264	0.20406197
286.5	0.16632961
482.5	0.16390902
1469	0.12251095
1056	0.1743114
230	0.15948322
493	0.14269552
629	0.15606114
459	0.16903754
593	0.16538368
569	0.1476375
476.25	0.15929757
162	0.19813021
656.375	0.12730379
744	0.17714074
250.5	0.15280987
1358	0.12481697
746.5	0.14917247
1107	0.14820556
141	0.17413446
668	0.13672486
208	0.20077197
412	0.15600076
235	0.19430661
962	0.11359986
282	0.17570454
290	0.17631258
462	0.18196368
324	0.18706311
444	0.14563623
404	0.14345017
952	0.16085382
200	0.16415739
1040	0.10680155
268	0.22595538
320	0.16931583
588	0.1579157
440	0.17499104
324	0.16937871
312	0.14298405
244	0.20177051
448	0.16514099
252	0.1642804
208	0.20040913
420	0.15790266
668	0.15112582
468	0.14937845
908	0.14458659
852	0.15523481
620	0.14896929
216	0.19203641
1356	0.15147567
268	0.18019521
356	0.14369276
400	0.18274198
760	0.16821373
1128	0.14084311
160	0.20015502
600	0.16482133
496	0.14674146
992	0.13096823
424	0.17082369
2912	0.13943847
232	0.16144036
488	0.18119018
448	0.1561597
696	0.1648816
328	0.15898314
216	0.18411082
584	0.12548307
144	0.18485995
416	0.15563951
104	0.18594535
1048	0.152242
216	0.18770847
656	0.11519735
272	0.17135981
336	0.13855386
824	0.15281685
1288	0.15470295
400	0.16111538
264	0.15545695
592	0.15698926
232	0.17212008
504	0.17583026
808	0.12893324
232	0.17005712
248	0.14618047
312	0.19462965
1128	0.14015122
120	0.16302021
544	0.15387718
112	0.16800433
1168	0.13523483
1328	0.14808238
464	0.11777034
384	0.14100643
352	0.19179378
399.40625	0.18467341
621.3125	0.15012969
440.25	0.15686797
285.5	0.18703915
610.5	0.14857084
529.75	0.18073806
209.25	0.23899801
764	0.15875617
204	0.19866939
324	0.1970908
306	0.15577258
408	0.18476593
275	0.15678962
277	0.1853275
1084	0.14100225
325	0.15183008
502	0.16848533
504	0.15912661
506	0.16782163
638	0.16458961
862	0.16835409
354	0.15129627
136	0.1906691
742	0.11086795
742	0.16254392
426	0.15173291
462	0.17643936
456	0.16250095
1128	0.15606706
232	0.16485274
1540	0.14589109
696	0.14710622
216	0.18665025
308	0.16075762
350	0.14497425
439	0.14837241
218	0.17555884
514	0.15331055
273	0.20923476
1239	0.15683702
250	0.16954675
1692	0.13505897
528	0.15081032
850	0.14244814
336	0.17211321
286	0.13123003
1014	0.1422109
456	0.16423436
908	0.1262762
476	0.16509973
176	0.18952093
544	0.13609271
488	0.15450339
276	0.19234523
244	0.1843919
368	0.15596275
1040	0.154851
632	0.17140144
588	0.1809956
824	0.12941928
260	0.14910914
560	0.14331174
616	0.15557787
520	0.150269
188	0.21124962
788	0.15018642
440	0.15618373
276	0.19082743
428	0.15644573
732	0.13764526
424	0.21095972
136	0.20446579
376	0.16247579
192	0.17664564
272.25	0.17240214
751	0.14111635
483.5	0.16215818
350	0.1595996
477	0.14588705
286	0.16585347
351.20312	0.14268973
435.375	0.14580087
197.75	0.14283904
406.75	0.16075793
291.5	0.14181913
474.5	0.15029435
602	0.15083969
1450	0.13804506
374	0.17113629
1647	0.13809866
299	0.12704487
519	0.15996088
138	0.21392494
352	0.13743068
282	0.18545842
436	0.16271949
668	0.14018534
690	0.14008544
412	0.18984215
1710	0.14091106
720	0.15478274
620	0.18612233
284	0.20217764
716	0.14120185
324	0.14739741
368	0.1693729
212	0.15874238
368	0.18034917
444	0.15213239
340	0.18306369
428	0.15120912
304	0.20857683
504	0.18263431
512	0.16163452
924	0.14272733
408	0.16991486
748	0.15158272
768	0.14135355
724	0.16306788
228	0.14563082
1116	0.1508529
240	0.1622394
616	0.15710516
1056	0.14958617
176	0.19148044
128	0.10554604
832	0.15712734
208	0.20824468
432	0.15269339
336	0.14300588
240	0.18888532
320	0.16987808
336	0.16778289
1814.5	0.18058388
368	0.18008755
163.5	0.2069315
447	0.16095974
529	0.16360043
953	0.15980563
1581	0.14574645
338	0.18109423
719	0.17005055
254	0.15960042
440	0.21102576
604	0.15648751
708.25	0.14817035
646.25	0.15886736
379	0.16964662
900	0.16175634
477	0.15589066
679	0.16877194
441	0.1963001
326	0.16801381
412	0.19555986
331	0.17016673
196	0.19976743
302	0.14210752
846	0.14733429
458	0.15812202
334	0.14580785
528	0.16847195
1078	0.15291035
622.5625	0.17596607
681.25	0.19891694
651.25	0.11731796
172	0.16593686
913.5	0.1420951
889	0.14886963
305.5	0.17886573
673	0.1569196
347	0.18596318
442	0.13843855
330	0.16737427
1892	0.11353258
682	0.16312371
472	0.15506719
459.07812	0.17034395
167.78125	0.18324068
396.9375	0.15365551
894.5	0.11715955
334.25	0.20049821
356.75	0.1510058
343	0.15790328
228	0.16018544
768	0.1456002
568	0.13724597
354	0.15786061
812	0.1447652
302	0.19881237
542	0.16774738
478	0.17314129
806	0.14606322
778	0.16903116
590	0.17118159
1468	0.11267144
552	0.14102314
388	0.16533607
412	0.15173735
244	0.1955145
216	0.24677758
140	0.1872851
352	0.14811216
1220	0.13335137
356	0.16091812
188	0.18656686
628	0.15533166
684	0.14673038
360	0.17178148
1148	0.1327673
452	0.15944476
232	0.18163928
208	0.16445889
488	0.18546613
328	0.160154
468	0.16269626
1420	0.11490693
320	0.16454908
1200	0.17105433
692	0.15157998
156	0.1906925
616	0.15404887
216	0.18003877
968	0.15494221
640	0.15765627
352	0.170068
880	0.14251775
720	0.13965102
512	0.15977734
504	0.19241311
536	0.15636863
1456	0.13416168
360	0.14321756
320	0.1605821
264	0.19638613
560	0.15106541
304	0.16883212
544	0.17259464
128	0.1341088
200	0.20151372
200	0.18567367
408	0.1705614
456	0.17088443
368	0.16688792
376	0.19389787
1584	0.13880666
272	0.19162291
336	0.15709586
888	0.15061219
2432	0.15810214
232	0.16706066
608	0.16042146
648	0.14096272
288	0.16263102
368	0.1395863
208	0.17984751
1128	0.16179998
168	0.1559871
432	0.14315943
336	0.15132916
224	0.17775558
488	0.14607473
368	0.17216291
840	0.14601721
648	0.15084182
944	0.14424513
1376	0.15528867
232	0.19223607
520	0.13120636
832	0.1651414
312	0.16483584
600	0.15389967
352	0.18105885
504	0.15524414
189.3125	0.16737898
126.5	0.20944993
456	0.14326322
332	0.094161294
905	0.16787237
354	0.15840724
482	0.14723118
195	0.19593541
656	0.1727559
471	0.17898928
340	0.15824459
392	0.180163
170	0.18769744
432	0.16035505
454	0.16807447
346	0.16558953
430	0.15925099
268	0.18940757
652	0.18228753
426	0.19573815
492	0.14891905
222	0.23249872
740	0.15770431
416	0.18178414
1148	0.16182348
392	0.22870342
776	0.13925767
784	0.14860062
576	0.16547228
364	0.15189354
552	0.14822593
772.375	0.14143072
578.375	0.15454364
421	0.19190414
774	0.15070276
785	0.13301158
433	0.14975952
377	0.16791584
607	0.14483964
181	0.17986059
381	0.16633739
681	0.12879822
516	0.1517904
503	0.18309972
220	0.18168077
786	0.14114308
358	0.18370426
516	0.18179561
266	0.14451984
460	0.11939412
524	0.17083962
116	0.18841848
504	0.17175022
160	0.1816835
348	0.1771757
288	0.18895423
232	0.1704973
620	0.13977361
600	0.14783707
532	0.14944637
