# Supplementary material for: Comprehensive structural assignment of glycosaminoglycan oligo- and polysaccharides by protein nanopore
Source: Nat Commun. 2022 Aug 30;13:5113. doi: 10.1038/s41467-022-32800-4 (PMC9427770; doi:10.1038/s41467-022-32800-4)
Supplement: Supplementary file 5 — Source Data [file 41467_2022_32800_MOESM5_ESM.zip › Source Data/Main manuscript/Source Data files/Fig4/HN_6.txt]

Tt_HN_dp6	Ib_HN_dp6
50.238281	0.36406389
17.75	0.58982956
33	0.25367489
17	0.49951068
20	0.48844746
18	0.55117667
122	0.58253109
20	0.46672386
20	0.47780892
20	0.45916358
22	0.37639603
202	0.57270551
20	0.42833781
20	0.46668121
20	0.57693052
36	0.47722879
32	0.517111
456	0.46721289
16	0.3766174
28	0.25340518
16	0.48708487
52	0.53678358
12	0.26796335
36	0.52262551
32	0.45149982
24	0.50546676
12	0.40803882
16	0.48410845
16	0.45345783
20	0.51440018
16	0.43788159
12	0.40659386
52	0.28407702
48	0.42834827
62	0.55829042
36	0.46962246
79	0.4446536
41	0.34094685
18	0.43438733
49	0.54620749
64	0.32864392
36	0.50871927
10	0.40918621
80	0.35672301
10	0.3029905
78	0.49218804
56	0.51164216
24	0.35193893
24	0.42189988
24	0.47334519
16	0.40502444
20	0.48584384
60	0.44482097
24	0.46760732
56	0.40829983
32	0.42767563
508	0.31583199
343.48438	0.47932664
46.5	0.52990341
35	0.44431916
10	0.29951358
17	0.37412781
32	0.51856548
18	0.43677446
14	0.50278866
18	0.37566516
36	0.43489125
20	0.31046805
80	0.35721561
16	0.40138188
24	0.49346116
16	0.57974058
12	0.34902793
20	0.44990256
20	0.55732632
20	0.40045437
16	0.53551733
108	0.32090059
20.125	0.52308524
47.5	0.34446234
18	0.56369144
74	0.25353545
20	0.53800851
34	0.49250883
10	0.42700717
24	0.39150783
80	0.52687842
36	0.31286544
16	0.42532173
24	0.41862231
20	0.44573665
60	0.3661088
36	0.52210599
24	0.36474678
84	0.45679629
76	0.52703857
16	0.45588979
16	0.50366396
28	0.39831439
16	0.49553844
18.625	0.52542776
18.375	0.5253253
37	0.34751955
23	0.41948435
22	0.46859208
32	0.45886916
18	0.45081136
48	0.31656671
18	0.55537558
20	0.49746788
10	0.36683166
54	0.44910231
40	0.35056925
52	0.36845997
24	0.31602493
32	0.29917878
16	0.43800482
16	0.30738202
48	0.43380615
28	0.4432238
20	0.40675721
20	0.54904574
125.44531	0.48777199
187.375	0.4715817
63	0.41821924
52.5	0.32706517
33.375	0.4579789
102	0.35014734
44.75	0.54834121
85.5	0.40061212
87.75	0.37536627
91	0.49069756
102.25	0.35027426
17.5	0.45527756
22	0.43873188
65	0.37882158
35	0.55399954
80	0.4852556
67	0.40218738
64.5	0.43617022
21	0.35215116
23.5	0.29081437
37.5	0.33184966
63.5	0.38053507
18.5	0.45682046
49	0.45889422
68	0.45223448
93	0.38600442
34	0.53335565
16	0.54643041
54	0.4648622
40	0.30518723
18	0.33458242
22	0.4182246
15	0.54285336
120	0.41036755
78	0.35917091
36	0.4538385
20	0.36024207
93	0.51397204
66	0.37179911
41	0.42835727
24	0.40228352
30	0.49250016
95	0.47253126
60	0.51556665
86	0.41724271
46	0.43524343
88	0.3392998
84	0.55396605
30	0.3882668
18	0.43811563
12	0.40798801
112	0.44616917
34	0.27635023
66	0.39726961
110	0.40606171
10	0.41995779
20	0.36042619
14	0.35330081
152	0.38806555
80	0.45451891
36	0.27276102
66	0.4279559
36	0.39342961
92	0.36860102
58	0.32138363
26	0.34493238
100	0.4703519
132	0.35726133
128	0.35953745
24	0.27641878
64	0.46639571
50	0.36889312
32	0.42827746
120	0.34401983
104	0.35816464
20	0.42385903
88	0.40827888
20	0.34902316
180	0.40670899
56	0.41992545
24	0.48154682
280	0.37840477
32	0.54523164
48	0.45653257
24	0.41339824
16	0.49294785
52	0.32395533
60	0.37713313
24	0.45221916
100	0.49617812
68	0.44299659
96	0.37509292
32	0.40593415
20	0.47067934
64	0.5269168
24	0.36714613
168	0.32145408
20	0.48571736
116	0.38012943
36	0.53065878
24	0.40388858
20	0.43724468
16	0.42473286
124	0.33897567
20	0.47156307
56	0.4288393
24	0.53217846
36	0.55324769
16	0.48831362
56	0.38313988
84	0.35681704
44	0.46577618
36	0.44738829
20	0.33830172
24	0.34850585
168	0.40968466
200	0.34856528
20	0.56064761
68	0.41361988
12	0.47227183
84	0.30391109
12	0.48014712
40	0.36295328
24	0.35376883
88	0.32355458
24	0.41726965
172	0.40023792
52	0.51890266
52	0.46591517
24	0.53358543
92	0.43002561
24	0.53494889
20	0.52171177
16	0.36925951
52	0.34521857
48	0.4659858
48	0.46174937
64	0.29304335
24	0.53712612
100	0.39564624
96	0.34278613
40	0.4549692
12	0.4468838
12	0.32744521
12	0.45476821
100	0.35956988
20	0.40507701
156.6875	0.32190385
52.75	0.48437563
181.5625	0.37946814
247	0.45164663
79.75	0.38903517
27.125	0.4244239
60.25	0.43892533
15.25	0.53599697
36.75	0.34932065
34	0.46280414
183.75	0.45141792
67.5	0.42793778
72.5	0.36553618
17.5	0.4037236
129	0.48879412
60	0.39102966
48.5	0.47485322
16.5	0.49798724
84.5	0.46076614
35	0.42489159
23	0.46865493
17	0.42768589
110	0.41092065
55	0.44922948
39	0.31378958
51	0.31499794
15	0.33741
135	0.442348
64	0.40339217
21	0.50646156
41	0.44453022
211	0.31792706
78	0.32457054
17	0.37297446
69	0.39598501
65	0.30644235
179	0.41506508
168	0.38910869
201	0.32399085
10	0.43363112
50	0.43500984
124	0.3210547
54	0.37849268
70	0.41769868
64	0.3701078
26	0.49279696
18	0.34243098
64	0.44506827
12	0.31544328
48	0.5931173
72	0.42715925
70	0.45734793
84	0.3547307
18	0.451314
116	0.39015639
108	0.32102278
18	0.54713899
16	0.50015563
138	0.44396451
38	0.52256131
54	0.44791988
10	0.42417982
46	0.36708537
26	0.36924574
18	0.43029311
22	0.45389184
112	0.32061812
32	0.36350182
20	0.53612548
76	0.41916236
40	0.4096458
48	0.36949858
76	0.33361062
70	0.46992436
18	0.51837325
52	0.3842293
16	0.52109849
32	0.42119211
28	0.35503408
80	0.32625467
20	0.42904514
44	0.28398132
16	0.57084417
32	0.40462515
32	0.33563945
80	0.39432222
60	0.44534916
52	0.49676079
56	0.39026108
124	0.3940309
104	0.32644269
80	0.55330724
56	0.35422286
88	0.44516632
32	0.39501643
60	0.49320847
20	0.53238606
88	0.33207041
80	0.36643612
24	0.3254343
76	0.37108693
220	0.49190694
88	0.33441827
168	0.45769897
32	0.37868509
48	0.39696345
120	0.32924181
20	0.52978754
64	0.49123675
12	0.42585787
84	0.38861859
40	0.32290134
20	0.53423458
216	0.46401203
96	0.35754332
20	0.40719965
40	0.3123976
96	0.42476201
28	0.45366761
108	0.35861787
152	0.27196696
24	0.43403083
32	0.29536998
48	0.48438835
16	0.42716712
16	0.31833208
40	0.45114639
20	0.5043475
216	0.42630607
244	0.37484777
52	0.52916837
28	0.39606982
28	0.5559085
56	0.43369451
144	0.44334891
80	0.47705901
20.75	0.46999356
21.1875	0.4059568
23.125	0.43876407
23	0.44563603
34.5	0.38033259
54	0.40686664
277	0.40825683
52.75	0.39786494
69.75	0.33285767
17	0.55133653
17	0.513529
62.5	0.42936063
174.5	0.36991051
79.5	0.44090903
36	0.45432937
18	0.42074597
48.5	0.42168438
37.5	0.48023441
49	0.47666734
15	0.56026429
22	0.47625142
34	0.36815766
101	0.501665
112	0.4019506
79	0.44012254
53	0.35744438
139	0.49977431
99	0.347945
33	0.46465752
19	0.54498738
51	0.47536433
49	0.40190572
155	0.45992181
26	0.41239542
108	0.35584393
21	0.48316687
36	0.42246684
152	0.32717758
21	0.37380439
33	0.4390063
63	0.34433591
11	0.51286948
47	0.37924451
25	0.50412691
15	0.51482427
16	0.26126269
18	0.55178255
96	0.46108603
32	0.51285779
42	0.43616283
70	0.472574
140	0.42800641
68	0.49135825
34	0.42808089
10	0.39184913
20	0.43715698
48	0.39186612
34	0.35563445
138	0.43534324
20	0.46083194
18	0.56526691
64	0.41911507
18	0.46584392
82	0.40114343
32	0.55859601
38	0.44366243
18	0.49271935
32	0.44158566
12	0.46221685
36	0.51006323
26	0.47417411
70	0.29782271
86	0.33396634
20	0.55428702
82	0.35913032
280	0.38218558
54	0.4837642
10	0.4863759
42	0.36638716
36	0.53292304
32	0.42670956
12	0.49687698
16	0.48606831
12	0.30557486
32	0.44600469
52	0.37656891
24	0.43255916
36	0.46617171
140	0.39920077
48	0.43371862
108	0.354673
292	0.38206825
40	0.36017469
60	0.488186
76	0.37457347
36	0.48783457
44	0.47922057
120	0.46515825
12	0.37814716
216	0.4335337
244	0.54904377
72	0.49558794
36	0.50138605
84	0.32603452
56	0.29159641
16	0.4956336
16	0.44327515
52	0.41444588
60	0.29632336
16	0.51733595
20	0.51058763
60	0.52960497
24	0.47062439
16	0.5147624
84	0.30003223
92	0.52649909
32	0.48390666
76	0.31061843
168	0.2560674
12	0.33703998
44	0.43065739
52	0.40107235
128	0.44115841
240	0.4168793
60	0.49816287
68	0.3815366
28	0.51500499
160	0.43772992
68	0.30759555
64	0.39114311
24	0.3907778
40	0.46286497
96	0.49243486
229.09375	0.49302277
73.5625	0.33714154
23.375	0.54453111
18.3125	0.50669307
25.125	0.36783767
42.375	0.38001397
67.5	0.3429212
44.25	0.428837
39.25	0.3943851
91.5	0.4382005
29	0.3630656
45	0.54764265
71.5	0.34890488
21.5	0.4620544
96.5	0.46335024
376	0.30862424
22.5	0.53214484
110.5	0.44530037
111.5	0.45124599
68.5	0.46140939
190	0.34002733
79	0.37794694
19	0.46982977
50.5	0.35576403
41	0.41929805
82	0.28438476
82	0.37585962
96	0.41957808
95	0.4025332
69	0.42159909
99	0.40756872
62	0.38280579
50	0.3065294
12	0.30515483
63	0.3469021
86	0.38099208
131	0.4091571
22	0.45303234
96	0.42191529
22	0.51950103
20	0.49973589
86	0.43925646
172	0.35367888
22	0.50912911
16	0.41628784
84	0.36660564
22	0.35871077
56	0.36633906
36	0.40240434
112	0.48719594
68	0.40540853
126	0.49366444
46	0.40682271
82	0.37517142
44	0.39366245
80	0.41796443
16	0.56181645
92	0.38428536
86	0.30054286
14	0.37603605
48	0.52625227
128	0.36777878
22	0.43792972
68	0.38640648
22	0.41295227
132	0.3914521
18	0.54846817
40	0.31706223
32	0.39342764
16	0.51531452
16	0.39675319
22	0.55327576
20	0.57939106
16	0.39198563
24	0.38021135
128	0.47749799
48	0.4033013
16	0.39820471
144	0.4222554
100	0.47557363
36	0.43760094
16	0.30472109
52	0.47795027
96	0.37748855
52	0.31457588
72	0.38693306
40	0.42156082
112	0.30207211
76	0.34637454
20	0.41383433
80	0.36004943
16	0.4640913
20	0.45118687
76	0.28451815
24	0.36933577
20	0.52214587
176	0.34959444
56	0.42865008
44	0.41091305
32	0.47823715
12	0.40779808
248	0.28121138
116	0.41966131
20	0.56001264
60	0.50100511
44	0.50402898
108	0.35444295
92	0.33590049
20	0.26747552
68	0.38843784
56	0.49460027
168	0.46325529
32	0.4875716
100	0.32267588
64	0.38936046
32	0.55007958
60	0.43175858
172	0.39212567
20	0.47221085
120	0.50875032
20	0.45989966
20	0.49924362
48	0.4469437
44	0.42046183
48	0.45851386
24	0.41578889
16	0.4648819
172	0.31929213
104	0.44628876
24	0.35700381
156	0.51037902
20	0.60671479
68	0.52988708
104	0.40339908
60	0.31794968
44	0.44708505
44	0.39993924
80	0.38330996
16	0.52282047
168	0.31454691
112	0.32784343
12	0.42253485
64	0.39365223
56	0.34305322
124	0.36832064
96	0.52115536
12	0.36995837
83.9375	0.37865677
21.1875	0.31403857
77.375	0.38888639
15.75	0.56612694
52.25	0.37793612
17.25	0.4589915
68.5	0.43060163
65.5	0.47070459
66	0.44397619
85.5	0.3335132
103	0.35304731
109	0.2568714
57	0.43039817
15	0.37082157
27	0.50078487
50	0.55007982
30	0.3988356
47	0.3549329
232	0.35990185
20	0.3629595
22	0.36344823
154	0.3564378
46	0.33916411
20	0.35321227
68	0.3607145
25	0.31759512
146	0.37698966
19	0.54811823
31	0.40462959
59	0.37728325
82	0.38110667
39	0.39526084
54	0.51526439
34	0.31347668
70	0.35836801
22	0.30767056
20	0.49369735
10	0.29831639
70	0.3302379
124	0.38173491
10	0.28158626
18	0.33880916
40	0.39977187
16	0.54075855
34	0.38741338
22	0.3246865
66	0.50573212
18	0.51553327
52	0.38814154
20	0.28488693
40	0.43710113
64	0.3974427
62	0.47546509
18	0.35449716
126	0.43505979
14	0.24792591
48	0.41318882
100	0.42555502
36	0.48306486
16	0.38405091
44	0.45862663
36	0.42839327
24	0.44028845
20	0.40488324
16	0.41512781
108	0.4491775
20	0.3467845
64	0.51677322
28	0.44256312
20	0.47316346
68	0.5069508
36	0.33857137
52	0.52954155
36	0.37614867
36	0.3937057
36	0.509808
20	0.35039145
32	0.43243438
64	0.42617899
24	0.39345616
20	0.27605894
60	0.36753067
48	0.35757068
20	0.55011654
28	0.52718914
124	0.44152188
16	0.44911936
44	0.37297589
96	0.26498097
60	0.32620999
80	0.47777942
20	0.45606732
36	0.34875649
36	0.36126506
64	0.4344379
140	0.33684111
20	0.29523021
20	0.30823144
24	0.36751932
64	0.40463868
84	0.3720015
100	0.37271479
232	0.30795476
36	0.45684016
12	0.35434395
20	0.44388682
64	0.392389
20	0.41532171
156	0.37753096
36	0.49636588
120	0.25875106
24	0.51311886
28	0.33589548
56	0.33917728
24	0.47038624
16	0.36361298
20	0.44731382
124	0.32026371
180	0.40635014
20	0.59058321
52	0.42220366
20	0.31289867
32	0.36591163
16	0.52440572
62.515625	0.41038209
202.625	0.33149537
14.65625	0.50065869
51.03125	0.40670279
258.6875	0.37599376
43.5	0.38345569
76.875	0.47694546
50	0.35153249
21.5	0.34959295
34	0.45082417
142.5	0.35180271
31.75	0.41360676
20.5	0.40508682
50.5	0.34037533
43.5	0.26122242
110	0.40472683
19.5	0.41888833
16	0.34430417
42	0.40859601
81.5	0.36580238
29	0.51307732
76.5	0.3998194
48	0.48422173
53.5	0.39506423
47.5	0.37368548
109.5	0.40908787
51	0.38530698
81	0.47919255
18	0.53885514
22	0.37612972
19	0.47532061
31	0.45928136
10	0.45344323
378	0.32969695
621	0.48318398
167	0.33686689
29	0.44023785
12	0.44887152
17	0.54652005
47	0.30580759
60	0.46425787
40	0.37511584
50	0.47909483
156	0.35976619
22	0.58865952
62	0.4225696
20	0.43893743
236	0.30807984
18	0.46483153
18	0.56255555
40	0.45012087
50	0.45736703
46	0.47653636
82	0.32583269
50	0.51391816
72	0.31730574
138	0.36986193
174	0.41879416
50	0.51498735
44	0.47808865
34	0.53300273
52	0.4544259
112	0.40363646
62	0.51527196
128	0.37769857
36	0.4250932
34	0.5034278
76	0.34922308
38	0.51707584
30	0.4559077
20	0.36724377
16	0.39926565
84	0.39910495
72	0.31410095
36	0.42529157
24	0.28479072
68	0.37369469
124	0.40461522
120	0.25159538
32	0.52473766
200	0.39324728
36	0.32928443
36	0.37643382
36	0.4814297
80	0.45858768
96	0.36126497
92	0.43046281
20	0.49528849
56	0.31848672
124	0.35862163
80	0.45325148
48	0.47464722
24	0.45069128
52	0.46456695
100	0.39315104
20	0.54243857
32	0.58587521
152	0.32273141
24	0.32686752
16	0.34337828
80	0.50140172
48	0.47718585
120	0.36912
72	0.31552958
168	0.47747755
44	0.37658498
48	0.37381503
68	0.51131964
20	0.45017803
40	0.29222891
64	0.40311638
24	0.33862194
36	0.41201222
48	0.25717032
140	0.35390249
68	0.24773085
32	0.55948025
20	0.45580307
20	0.39433101
64	0.42955866
60	0.42650548
112	0.34333482
16	0.52128655
32	0.31702802
24	0.40785581
60	0.35881501
36	0.42455906
64	0.41693509
72	0.39075187
52	0.471641
84	0.40057674
20	0.36028478
64	0.43279254
168.82812	0.47753274
19.5	0.4308517
32.625	0.48625061
55.625	0.40230092
43.5	0.36605191
155	0.36499634
64.5	0.40464982
141.75	0.54905581
22.25	0.36679354
90	0.41444239
38	0.34568277
29.75	0.44792235
58	0.40853441
26.5	0.35668024
80	0.33853909
25.5	0.39547667
10	0.36623031
111	0.39729568
39	0.44647676
50	0.29657581
23	0.26814967
48	0.44079837
88	0.29134679
128	0.47281519
16	0.47669688
170	0.37288517
197	0.36761788
49	0.37055218
48	0.45756879
21	0.27437162
169	0.36658561
263	0.52248067
66	0.39116085
128	0.4555048
232	0.35724187
53	0.4680292
46	0.54631162
418	0.47058585
48	0.33221483
138	0.36322066
36	0.51566333
22	0.47909033
30	0.35441601
38	0.47172526
112	0.37149557
76	0.35894087
70	0.24977636
50	0.34067214
18	0.50903529
98	0.28117323
48	0.57635123
22	0.46813387
18	0.41818565
22	0.35791984
34	0.484054
86	0.41624379
20	0.31559041
26	0.27763957
36	0.45906097
50	0.37153858
86	0.34758437
34	0.46720889
18	0.52414918
90	0.43618417
20	0.37301809
98	0.34927642
20	0.41853797
34	0.46842644
64	0.3856315
88	0.31878495
136	0.3386237
34	0.50187689
36	0.41399956
72	0.46214551
144	0.46198845
80	0.54720104
80	0.43146622
12	0.30654141
64	0.45874709
68	0.41446856
36	0.44491753
16	0.37260213
76	0.30301276
84	0.39546996
20	0.53913713
48	0.41725925
20	0.42997542
112	0.3973459
20	0.53100228
32	0.38529891
16	0.58285028
20	0.51287591
20	0.4744688
20	0.3695299
56	0.45897588
20	0.50731313
64	0.39677176
20	0.39295197
36	0.5283736
40	0.496833
40	0.42975745
172	0.37538859
40	0.47093877
60	0.41139683
44	0.49872744
48	0.46317425
36	0.37936294
44	0.35814941
100	0.37062636
24	0.32172209
84	0.32533845
116	0.43731356
32	0.49392888
52	0.35912904
88	0.30417755
36	0.38381597
32	0.46562749
184	0.41275769
64	0.34676239
20	0.38135904
104	0.35246211
236	0.41742292
76	0.40243593
20	0.49481782
40	0.42575434
12	0.47617519
32	0.36006689
56	0.39841953
52	0.42995074
20	0.40112814
76	0.49555025
104	0.36092791
200	0.3392587
52	0.51064742
56	0.41765368
44	0.43587986
144	0.33211768
32	0.39048597
68	0.40608048
28	0.32470539
156	0.35403574
92	0.52767849
112	0.43430617
32	0.54697859
40	0.50032711
124	0.35581708
72	0.32299384
28	0.58571506
86.703125	0.45768046
35.40625	0.31430951
20.75	0.48495671
60.125	0.43193698
213.375	0.37639835
125	0.34589487
45	0.51795512
157.75	0.42102617
91	0.5010193
30.75	0.45127547
19.5	0.53469121
114.5	0.36044177
21	0.45552093
10	0.41526994
34	0.33125782
115	0.47789633
64.5	0.25642386
14	0.47967458
35	0.42772195
62	0.37478036
67	0.4321537
51	0.30297685
21	0.49886343
60	0.3657226
91	0.53700531
35	0.49638101
35	0.54126853
37	0.28647214
236	0.36690363
19	0.44957581
97	0.46362403
19	0.50906605
295	0.42813963
55	0.32974198
30	0.5365271
52	0.31830415
76	0.41912884
52	0.36637613
40	0.44726002
24	0.51614767
38	0.41738418
52	0.48893011
40	0.45500201
38	0.36318806
44	0.40678844
46	0.43998519
184	0.37354818
18	0.5856716
22	0.36565334
10	0.37224072
222	0.36308542
144	0.37340692
44	0.52724606
98	0.51548928
68	0.44781774
28	0.43364272
124	0.50689071
122	0.42028034
182	0.34037599
36	0.55574125
30	0.45701995
68	0.44341671
22	0.37960321
16	0.52416199
176	0.36394885
90	0.44811541
98	0.38341421
42	0.38947651
20	0.4683519
64	0.47003534
102	0.42081809
86	0.37330008
50	0.35636225
20	0.48892838
54	0.34125885
96	0.3494553
22	0.35316974
30	0.31605989
84	0.34980208
48	0.46223009
76	0.49042997
80	0.42149085
24	0.55171728
112	0.27016231
16	0.57308269
24	0.56090885
48	0.55661714
64	0.39871132
64	0.41333413
36	0.52338111
28	0.45514071
100	0.36265463
16	0.52439964
72	0.48369122
20	0.53673112
108	0.31456178
96	0.38879269
48	0.41233078
40	0.38102156
64	0.50357091
36	0.53393364
40	0.32605422
20	0.53748983
20	0.33093774
20	0.38184515
36	0.48254281
16	0.38421223
44	0.4074024
36	0.40631875
48	0.40560135
92	0.5000869
40	0.4784897
84	0.3716422
184	0.54094434
44	0.43228891
36	0.33758363
76	0.36131093
88	0.366588
112	0.37068409
36	0.4086954
28	0.36883515
80	0.3024703
68	0.35749054
152	0.46650064
20	0.32565135
20	0.27996331
68	0.41654652
64	0.43357283
24	0.36074856
44	0.49462858
84	0.37757289
60	0.43526334
16	0.40933356
12	0.44313905
28	0.39657712
20	0.37648377
52	0.38421103
16	0.41206494
32	0.53547603
156	0.34634462
16	0.51024884
48	0.49721912
68	0.44751954
20	0.527803
92	0.54322332
56	0.50641823
76	0.42611283
48	0.39695743
32	0.35338029
20	0.44374397
92	0.39372444
192	0.31396878
40	0.33602488
84	0.37377426
107.48438	0.41216993
33.5625	0.57664943
21.6875	0.40253425
99.875	0.37543908
112.25	0.45015058
49.5	0.36662737
94	0.41302222
158.5	0.27827621
22	0.45354187
67	0.41993892
68.5	0.28474462
54.5	0.35848019
51	0.50660515
19	0.5493142
68	0.41058069
20	0.48554114
52	0.34412518
45	0.52150619
140	0.38202828
77	0.29557332
131	0.42038509
53	0.40176162
71	0.31831479
31	0.56887674
40	0.36397034
21	0.45564556
148	0.36912897
80	0.41479394
39	0.33721831
42	0.45746872
14	0.42307314
50	0.36178038
52	0.4420132
34	0.48060894
16	0.59855652
62	0.31777504
98	0.43069318
112	0.34057006
32	0.51052159
20	0.44369912
52	0.50704378
78	0.50412029
68	0.28332877
52	0.51031429
84	0.37511855
36	0.49956548
42	0.48681957
136	0.38267079
22	0.35739353
18	0.56400627
18	0.48658684
74	0.4515793
20	0.42822388
52	0.3912259
14	0.48269835
82	0.3804419
88	0.40081623
54	0.4154852
18	0.37553498
12	0.4003315
32	0.45046461
44	0.36914125
16	0.39281857
26	0.5612126
48	0.540905
56	0.43528336
50	0.38213903
30	0.62399131
114	0.40961796
68	0.4893108
100	0.35978517
20	0.46079487
108	0.34856129
20	0.39409134
20	0.43522996
44	0.32642981
24	0.48241457
20	0.57467782
60	0.50403678
24	0.29741681
52	0.45442384
68	0.35271209
88	0.34003538
20	0.42415845
108	0.3564032
52	0.46605793
72	0.39364755
64	0.47634992
24	0.49007502
288	0.34993923
12	0.38610098
128	0.31873125
12	0.48291257
48	0.29792076
48	0.39541435
72	0.30604807
52	0.37769008
16	0.51092154
52	0.38465896
12	0.40905347
116	0.47348741
176	0.45431072
20	0.40302181
96	0.49297342
40	0.43098348
40	0.41850328
40	0.30918759
44	0.33327332
64	0.48203239
32	0.37163791
332	0.49732065
20	0.41836959
36	0.40236104
20	0.38108552
204	0.3773233
52	0.39619282
44	0.53618795
45.875	0.57148451
51.5	0.35523555
41.25	0.49211356
47.5	0.44078434
154.5	0.31248924
22.5	0.36856678
158.5	0.45382407
75.5	0.36662573
35.5	0.33471501
90	0.41573358
68	0.54211706
17	0.3544299
48.5	0.3781547
33.5	0.44468528
79.5	0.39633179
123	0.45634386
19	0.54983932
197	0.42625713
31	0.38481039
54	0.52963638
196	0.49100959
33	0.49410015
152	0.36722022
18	0.4784694
27	0.38771999
46	0.45448384
46	0.3907724
17	0.57463491
61	0.30454797
96	0.37398294
36	0.52332801
50	0.42539024
38	0.33940694
182	0.40248975
20	0.54085433
49	0.41915736
76	0.55473626
38	0.30449554
20	0.31480905
120	0.36288857
122	0.43202785
96	0.34978667
22	0.42256448
22	0.47787157
14	0.4761351
36	0.27591822
214	0.32562864
28	0.41339478
20	0.50988978
54	0.45867351
114	0.39622304
34	0.33724481
40	0.36986643
22	0.46926829
88	0.27633876
110	0.33775175
42	0.35196093
94	0.44931909
92	0.32656533
38	0.3366515
20	0.55180985
172	0.43115479
100	0.38753077
108	0.449471
38	0.39855272
162	0.53384751
10	0.4155634
68	0.38457996
62	0.49072918
18	0.5393002
14	0.53894198
34	0.40061337
42	0.48574147
32	0.38541442
104	0.46056712
72	0.43230203
70	0.43262804
44	0.33118284
36	0.31980535
10	0.45120436
32	0.50498527
36	0.49648017
48	0.43011022
12	0.40795019
48	0.44571579
48	0.40613586
40	0.35521138
28	0.49587548
88	0.38718864
132	0.4382309
36	0.51352447
64	0.55448401
68	0.53247732
96	0.40482107
120	0.37921074
44	0.35381225
208	0.33882856
16	0.52091116
104	0.37206766
28	0.44990063
108	0.52099913
48	0.29437438
24	0.42088056
28	0.36220962
68	0.47473729
44	0.38728115
68	0.43981257
24	0.30463326
32	0.34596547
32	0.4523243
20	0.56225413
80	0.34832993
68	0.33339575
64	0.4684661
120	0.44961992
132	0.3760004
80	0.37269849
236	0.43988076
20	0.37729526
40	0.37137821
72	0.32671493
36	0.42605591
44	0.4528608
52	0.30255246
28	0.38898584
124	0.39535108
64	0.3674005
88	0.41995302
28	0.35879618
56	0.55240595
80	0.47868201
84	0.34689662
68	0.53408682
20	0.26364169
92	0.38417658
32	0.31813025
64	0.31751484
44	0.44052324
16	0.50681478
132	0.56530291
44	0.4483718
124	0.46405444
172	0.29621884
96	0.36706197
108	0.37138721
20	0.35176069
32	0.45231721
24	0.46915507
54.203125	0.50445563
37.25	0.37458736
40.375	0.33262834
31.75	0.56091505
155.75	0.42100492
18.25	0.38085431
157	0.30194867
19.5	0.44413012
64.25	0.37288001
101	0.34125531
18	0.42536113
66	0.47903401
146.5	0.3690159
37	0.46438906
80.5	0.47463685
75	0.39075723
10	0.48252052
22.5	0.48789126
135	0.45809996
31	0.38360789
77	0.36489555
53	0.45837545
19	0.49622071
13	0.27650088
22	0.45319021
21	0.51588285
79	0.50772524
116	0.38496494
118	0.35717523
50	0.26375404
78	0.51848567
61	0.44774562
158	0.34641424
35	0.49468324
20	0.44303411
32	0.52916878
67	0.39179963
17	0.50376952
32	0.44400516
156	0.34132612
66	0.39787865
24	0.44134918
18	0.54412085
22	0.5473659
120	0.4870531
128	0.3222394
20	0.4017176
124	0.36297828
70	0.37545103
136	0.3881236
20	0.41267395
388	0.32842606
20	0.58720714
20	0.54373181
82	0.39080814
28	0.44791058
22	0.60563183
42	0.50184667
26	0.25977662
56	0.53029478
18	0.5346725
54	0.46796617
66	0.23574211
40	0.39098111
20	0.56682688
42	0.37897268
22	0.41707543
26	0.45511419
52	0.34731179
18	0.44121972
26	0.47236475
18	0.39638597
22	0.43043509
38	0.40731305
68	0.33497199
96	0.3462804
28	0.43718144
160	0.31458127
124	0.25354537
76	0.42507511
184	0.3270748
20	0.52627397
192	0.36647138
20	0.5293895
12	0.43302339
56	0.37682682
20	0.56865376
20	0.41355348
40	0.42520145
48	0.36828732
48	0.45036313
12	0.30885503
24	0.59507704
92	0.3633419
52	0.41836363
24	0.31497225
48	0.43356419
36	0.42537844
64	0.37041831
28	0.44081834
92	0.37989333
96	0.31842685
36	0.42344519
32	0.34043559
32	0.47946641
20	0.42062706
40	0.58073545
40	0.39213166
84	0.44946069
104	0.47492796
20	0.41017431
40	0.52716386
12	0.43395987
48	0.46847269
48	0.38571826
76	0.48658869
20	0.48634019
44	0.4413434
16	0.50788891
20	0.31268898
36	0.49226552
72	0.43541503
24	0.40112421
100	0.4964951
36	0.48911667
52	0.47524175
16	0.36967069
104	0.48991296
88	0.48968509
24	0.410799
16	0.46380329
12	0.41800535
84	0.38196155
36	0.36587408
160	0.34109035
68	0.31846821
20	0.52975678
32	0.53329587
32	0.35078454
56	0.5399757
20	0.51691204
40	0.43903419
68	0.41342625
80	0.40995097
72	0.39480433
20	0.42703405
32	0.27612048
20	0.42961955
52	0.45679799
140	0.54013628
20	0.5362004
48	0.48692465
28	0.46157187
240	0.37076384
60	0.36965147
148	0.34539878
92	0.34713477
20	0.52183264
52	0.33994362
24	0.38622889
96.25	0.34989491
101.375	0.49415174
53	0.33240831
17.75	0.50095826
14.75	0.45821467
34	0.39931375
157	0.35846245
97.25	0.36953649
60.25	0.33127728
33.25	0.58657807
98	0.38183779
93	0.48514068
95.5	0.4094775
287.5	0.47605908
109	0.34082973
121	0.5052343
16	0.51306093
15	0.465949
99	0.34665599
56	0.29084274
22	0.48148644
30	0.33441469
70	0.36511996
21	0.43352351
12	0.44847125
36	0.3343333
38	0.32639003
80	0.4205718
135	0.35045406
50	0.43210694
23	0.35626438
22	0.44849294
36	0.55122703
66	0.3478421
50	0.33626106
34	0.39603359
94	0.36155748
14	0.50318736
50	0.40174055
20	0.38372111
72	0.38694775
98	0.45899212
28	0.32456994
38	0.38585797
24	0.43973875
80	0.45924821
36	0.41087604
108	0.33233991
14	0.4637332
30	0.37240407
44	0.38005772
62	0.43912658
64	0.29961151
18	0.43466151
24	0.37875745
42	0.39839292
38	0.52465492
66	0.43909386
18	0.57025832
18	0.47335792
54	0.36604172
216	0.3613601
52	0.42762983
20	0.51267797
80	0.33113885
36	0.35147592
112	0.48266733
24	0.3760564
72	0.35726646
20	0.45164603
120	0.53083313
32	0.43359745
52	0.53298211
72	0.31239063
24	0.45877263
20	0.35164103
52	0.35398254
128	0.46450752
20	0.51123571
20	0.47378051
108	0.43123338
184	0.41982219
124	0.3374756
28	0.35195312
80	0.53458732
20	0.23468648
36	0.47856671
20	0.42925411
36	0.47722471
28	0.39691189
40	0.35448587
36	0.55343556
64	0.3811245
108	0.32663298
12	0.39970362
44	0.44400701
24	0.3347047
48	0.38029194
64	0.46976343
76	0.44240496
12	0.31475842
60	0.36839175
52	0.46937668
416	0.36064893
52	0.39480096
88	0.46136433
156	0.32335022
20	0.49058217
92	0.51145631
80	0.33484763
64	0.44769338
156	0.5020082
24	0.47871864
20	0.37642643
52	0.46579903
36	0.41499785
48	0.49598467
116	0.34515309
20	0.40388668
76	0.40076658
76	0.47766933
20	0.46766734
20	0.54370815
20	0.52891582
452	0.38628975
20	0.58710653
20	0.34325141
41.25	0.50597256
166	0.51258951
10.5	0.31557268
34.75	0.39089999
21.25	0.35371995
20.5	0.45359713
26.75	0.46497321
108.25	0.34251717
19	0.36589417
34.5	0.4352363
114.5	0.38509274
54	0.42756477
10	0.37082511
67.5	0.31467971
30.5	0.39624256
36.5	0.42630517
78.5	0.4124389
42	0.34386751
21	0.43243879
81	0.35199451
36	0.5398407
83	0.39854616
47	0.39550725
68	0.34874201
37	0.32129884
13	0.30402011
88	0.47045437
36	0.37088531
114	0.37596932
12	0.43392199
30	0.54629475
17	0.49373257
32	0.45408019
95	0.36016446
58	0.29946572
72	0.3716878
22	0.3524273
125	0.3802655
40	0.3614707
28	0.35537583
42	0.36260098
24	0.53375745
42	0.48406443
120	0.41347018
118	0.35048997
56	0.40619311
274	0.52417624
20	0.42200902
84	0.35382429
44	0.56505972
126	0.29500201
32	0.45549271
50	0.46316448
12	0.35630867
136	0.51688993
14	0.55598503
82	0.46072066
84	0.34739906
36	0.33943707
18	0.55242872
54	0.47735295
16	0.57217252
54	0.43950123
52	0.50013429
10	0.41240242
90	0.38907626
48	0.35059491
68	0.30160728
40	0.5023818
40	0.40295789
36	0.49552897
20	0.32318127
32	0.46956897
16	0.43170461
48	0.43039572
176	0.37922481
48	0.40974957
44	0.4746002
128	0.3615911
60	0.46090198
52	0.43985522
16	0.51460207
64	0.33049509
24	0.32371315
56	0.38793156
48	0.47721535
24	0.25596038
16	0.54758036
92	0.44918156
32	0.45351869
340	0.32246375
24	0.3952271
124	0.42101228
24	0.44428185
44	0.4153561
92	0.41473517
16	0.51590389
88	0.33031851
84	0.48498756
20	0.41353962
192	0.39653838
16	0.53935164
80	0.43307114
52	0.36148229
112	0.37615719
148	0.39877212
132	0.3435764
172	0.36023933
276	0.36534232
24	0.37886116
20	0.30564731
16	0.51549059
40	0.40245929
20	0.52489388
76	0.39431092
20	0.49527144
124	0.43233517
112	0.37572625
44	0.40363288
48	0.36918011
40	0.44265455
176	0.46892497
64	0.42292398
124	0.36474061
420	0.50856024
68	0.29497561
72	0.40287673
36	0.41730919
20	0.52820867
56	0.37648472
36	0.45092532
56	0.35473189
88	0.50011313
36	0.44531986
16	0.56490934
24	0.41037375
112	0.46849632
64	0.47033477
52	0.50234586
60	0.51214904
64	0.46114397
20	0.44028017
16	0.56313509
96	0.41809881
32	0.41271225
72	0.28692421
92	0.53676575
86.794922	0.37221402
18.367188	0.38904479
20.242188	0.5235424
14.5	0.43501157
20.75	0.42067876
92.5	0.32750854
33.75	0.37868276
60	0.40073434
70.5	0.31601837
57	0.36591598
97	0.36599264
19.5	0.4098067
19.5	0.44376117
70	0.38349298
80.5	0.45096415
46.5	0.49759144
10	0.39116353
112	0.38969949
21	0.32182777
47	0.35185853
32	0.56319362
94	0.58290482
26	0.4220852
28	0.32707959
92	0.47542885
18	0.46494335
16	0.58122122
66	0.36024672
49	0.32217172
46	0.50080985
14	0.42721754
37	0.54092228
27	0.31483594
50	0.5117718
52	0.35433456
21	0.30432528
124	0.42993715
16	0.36583629
16	0.45567957
27	0.32797804
36	0.37572682
60	0.37858316
60	0.32505918
156	0.34675503
32	0.39140433
68	0.41501522
76	0.41601992
58	0.39495769
68	0.526232
154	0.58169109
82	0.46856016
18	0.44667631
36	0.5187757
16	0.50015509
52	0.34137815
38	0.40900099
[truncated: 2,089 more rows]
