# Supplementary material for: Comprehensive structural assignment of glycosaminoglycan oligo- and polysaccharides by protein nanopore
Source: Nat Commun. 2022 Aug 30;13:5113. doi: 10.1038/s41467-022-32800-4 (PMC9427770; doi:10.1038/s41467-022-32800-4)
Supplement: Supplementary file 5 — Source Data [file 41467_2022_32800_MOESM5_ESM.zip › Source Data/Main manuscript/Source Data files/Fig4/MixHPHN_10.txt]

'Tt_MixHPdp10 et HNdp10'	'Ib_MixHPdp10 et HNdp10'
61.546875	0.17321694
36.859375	0.21931116
57.359375	0.22650757
201.70312	0.33369029
127.40625	0.14236364
97.390625	0.3260569
142.78125	0.14720546
61.5625	0.31141311
92.9375	0.15738718
55.375	0.23004636
61.84375	0.16688916
96	0.13694924
47.4375	0.23951423
136.3125	0.13597667
123.1875	0.20364694
41.875	0.23870309
67.875	0.2715576
77.5	0.14601931
169.375	0.15746497
78.75	0.23296191
581.625	0.20978628
75.125	0.11305898
169.75	0.093724161
91.25	0.15923668
105.625	0.16680995
39.25	0.25715899
515.875	0.088979051
209	0.11667706
70.25	0.29766747
326	0.068801016
272.25	0.071482666
23.75	0.29309851
351.25	0.085789621
57	0.30544555
56	0.16869625
104	0.12620597
139.5	0.11545689
944.25	0.27973756
56.5	0.14285368
31.5	0.23274234
65.75	0.21153776
68.5	0.19490668
100	0.12300739
122	0.15685956
182.5	0.30559066
38	0.18850677
136	0.14599477
90.5	0.14922348
412.5	0.083652467
79	0.26124698
119.5	0.13068816
72.5	0.18613802
66	0.18913133
112.5	0.084308252
36.5	0.22280979
137	0.14279222
50.5	0.15294968
225.5	0.075923353
90.5	0.1956484
50.5	0.21856152
191.5	0.10277011
45	0.13314706
40	0.16554315
172.5	0.12269346
110	0.095255196
65.5	0.11664544
279.5	0.095253885
302.5	0.079681337
59	0.21282959
289.5	0.14813545
148.5	0.1109776
94	0.31906107
177.5	0.13969804
221.5	0.14937289
448	0.091900989
76	0.14968126
65	0.15053745
133	0.12488266
348	0.11026924
44	0.18903425
139.5	0.12271727
255	0.26187983
1220.5	0.19919908
66	0.1874703
39.5	0.32611924
264	0.097812384
124	0.10195173
268.5	0.092849217
121	0.11123225
170	0.105746
327	0.092105478
63	0.20222224
44	0.21464463
51	0.21784908
306	0.076087564
42	0.22107624
241	0.075117096
204	0.090884201
430	0.10646296
67	0.15466137
110	0.27756014
56	0.24155891
68	0.12293593
59	0.17427167
69	0.23568718
186	0.12847753
42	0.20502232
40	0.2037476
99	0.11703212
176	0.15022968
40	0.24855609
65	0.19312023
19	0.33051527
92	0.1599935
92	0.28648823
166	0.087303117
191	0.090206802
168	0.31872484
142	0.11818224
111	0.13405529
45	0.16667272
165	0.35153982
46	0.16633356
178	0.14124353
55	0.17087995
68	0.18228154
113	0.11501399
193	0.28337166
131	0.075890906
104	0.18574242
177	0.12013055
66	0.1918135
178	0.10869898
25	0.31757158
157	0.17069812
104	0.15046646
35	0.2526705
288	0.090980805
43	0.17233135
82	0.14100809
141	0.11054946
45	0.27200821
135	0.16583371
69	0.2092558
32	0.33339521
77	0.14674255
135	0.1020106
185	0.12570788
89	0.31108847
96	0.34505561
307	0.12838207
33	0.25467286
43	0.21627785
268	0.077525944
98	0.1500169
247	0.09327583
37	0.16485323
130	0.13199887
179	0.10295051
68	0.11243935
511	0.40382031
94	0.12635398
39	0.24009128
48	0.19614848
63	0.14019661
36	0.26852036
251	0.10502467
101	0.12029923
75	0.17593069
49	0.29114518
113	0.11651485
86	0.16925851
68	0.13918635
92	0.13740802
110	0.23836863
164	0.099695452
80	0.13652869
105	0.13067146
105	0.15010799
63	0.18129453
43	0.20611441
61	0.24243869
884	0.035296492
66	0.15178323
173	0.14791323
316	0.072738372
90	0.11963876
78	0.29621112
50	0.24251074
273	0.086329669
128	0.095723242
56	0.17073776
302	0.082435809
114	0.10511367
176	0.076989926
62	0.19526844
46	0.20090523
140	0.35059139
78	0.17854302
110	0.098640926
214	0.091873184
106	0.16565402
84	0.13668846
184	0.25502995
58	0.27010405
142	0.093174636
66	0.19441135
300	0.073730804
208	0.091266736
118	0.10457729
96	0.11055408
144	0.11966278
54	0.38115114
30	0.26495039
114	0.14537306
150	0.09805011
310	0.072710447
76	0.1949977
222	0.077038944
102	0.14976366
42	0.20081167
46	0.19328853
200	0.13186514
78	0.21194239
56	0.18050814
288	0.086734526
96	0.14518653
48	0.23239987
172	0.30164406
164	0.13034576
162	0.2057125
234	0.086350501
302	0.075691894
26	0.30681878
58	0.17144504
94	0.15644318
64	0.17732118
332	0.072567746
110	0.13777925
314	0.1036628
112	0.32159752
64	0.15080571
40	0.21666816
118	0.098658644
70	0.16102706
74	0.25452444
76	0.29465815
138	0.27301446
102	0.13378765
98	0.10026027
212	0.08370243
122	0.14187792
36	0.27125755
40	0.19424002
108	0.15342277
104	0.13434805
82	0.20075256
66	0.14473721
576	0.080112383
40	0.28706083
132	0.30708715
144	0.30394244
60	0.19959407
150	0.26244012
248	0.079712942
128	0.12861858
32	0.30837995
128	0.11734366
54	0.13482137
86	0.15089551
336	0.091412686
146	0.13372028
26	0.24194017
406	0.090755463
48	0.20737356
80	0.14439933
54	0.23591837
220	0.10585243
588	0.086500712
68	0.19494316
124	0.12175553
294	0.074712344
186	0.096651256
72	0.13830441
44	0.20600089
74	0.19264136
312	0.095392242
66	0.23504819
118	0.12773058
122	0.3063648
226	0.10517284
98	0.15987366
110	0.11006438
80	0.12948556
102	0.15390036
136	0.10613526
310	0.086885415
244	0.26063037
646	0.075867459
56	0.27385467
88	0.14605092
52	0.17386113
300	0.10401984
96	0.32954055
72	0.18494318
34	0.27589828
128	0.096265219
112	0.2793543
58	0.17829433
72	0.17374273
60	0.18078157
48	0.21596108
52	0.26658639
66	0.20467223
322	0.075138062
80	0.13711117
18	0.40119621
134	0.11112145
308	0.14162336
310	0.16556169
142	0.098433144
206	0.10062964
200	0.10154501
32	0.32552928
70	0.13991308
172	0.14119363
46	0.26310506
372	0.10700772
72	0.14658546
102	0.11118608
80	0.2978358
136	0.12761877
50	0.20942251
82	0.11442167
60	0.16127273
100	0.16559131
178	0.10062613
228	0.36473954
164	0.21161778
58	0.17929058
968	0.059078023
34	0.27722695
66	0.20092669
500	0.095775835
76	0.14911591
92	0.12327702
56	0.096463531
44	0.27443081
56	0.22238709
856	0.2913934
156	0.077064402
296	0.063562557
84	0.25314581
204	0.10639131
324	0.089554518
44	0.23431706
92	0.11250839
280	0.085175604
32	0.27742949
228	0.096844718
240	0.097178176
328	0.10611583
128	0.29207954
36	0.29649842
320	0.10347762
92	0.12878858
32	0.21602087
52	0.20975217
80	0.21949534
88	0.17970049
64	0.18399049
80	0.15034476
80	0.12750217
88	0.12928815
52	0.14338386
84	0.19440866
56	0.20780765
40	0.25914243
128	0.14729853
144	0.084530465
40	0.2163675
76	0.29262748
140	0.14014885
36	0.28081012
144	0.1184952
104	0.097135752
56	0.17747529
100	0.1801808
80	0.35428137
28	0.26543033
80	0.2290194
120	0.16238756
180	0.085333824
56	0.17973563
36	0.17475292
132	0.35175973
132	0.11020714
92	0.13126639
48	0.23929019
104	0.17800808
72	0.13845995
32	0.30754057
208	0.10299294
20	0.36562413
44	0.18274526
120	0.11153468
92	0.14356156
36	0.29514438
132	0.10451412
40	0.27447703
60	0.14786603
48	0.18760455
32	0.37321121
132	0.12192052
52	0.17568982
88	0.20066422
100	0.28969863
64	0.16694872
48	0.22506574
88	0.13130185
88	0.27706549
104	0.12287419
80	0.25018388
164	0.092437103
224	0.083310224
280	0.09750551
72	0.14844757
100	0.28353146
332	0.09623041
80	0.10995846
176	0.11668545
108	0.15969825
60	0.12374035
28	0.36381847
72	0.16761626
88	0.1473466
176	0.12365054
168	0.33095238
160	0.1820083
40	0.2344518
56	0.3045451
128	0.12835136
92	0.13858064
80	0.11573625
124	0.13697426
96	0.14351736
56	0.23171599
48	0.21676728
148	0.13155402
48	0.18888645
60	0.21606117
64	0.23283719
48	0.23097031
84	0.1679015
128	0.11215118
28	0.22824845
24	0.33253324
64	0.20430751
236	0.075286694
60	0.20277339
92	0.21384293
80	0.19595398
60	0.15546349
188	0.10063417
84	0.31604382
48	0.20701243
96	0.15088493
84	0.13772576
184	0.13082205
60	0.21299694
68	0.099599943
144	0.081963457
36	0.28301224
180	0.13842604
268	0.10701466
52	0.2055452
124	0.10068446
232	0.32350403
92	0.17602983
44	0.1693791
368	0.31287858
36	0.32157838
32	0.21883078
80	0.37130877
40	0.28679398
88	0.14137581
164	0.26527584
36	0.23164992
160	0.10853515
72	0.14432956
36	0.34333175
84	0.1159334
408	0.061623756
52	0.17823873
64	0.1331961
72	0.33996108
80	0.16763017
64	0.15163456
40	0.29273346
88	0.10663386
56	0.1871759
44	0.22425209
380	0.10179776
28	0.26596808
80	0.13939881
52	0.15988351
72	0.17333695
92	0.12106173
212	0.10749404
300	0.095554143
132	0.16327706
552	0.08999709
88	0.18899947
92	0.16369376
236	0.10346882
80	0.25611725
236	0.08907003
72	0.27529204
80	0.2743147
36	0.18458851
128	0.26742661
964	0.30279958
64	0.12297681
136	0.10382246
72	0.17911457
80	0.16690907
1260	0.40143168
112	0.12767038
280	0.10223167
116	0.13435575
28	0.17526476
172	0.079916261
88	0.19207938
88	0.13692309
128	0.1745598
204	0.082877137
204	0.099383429
44	0.17225105
112	0.16236028
504	0.057045113
384	0.064134941
256	0.098909326
72	0.19129285
40	0.35168493
692	0.29834762
144	0.11030369
116	0.16676277
96	0.17346124
80	0.14488417
24	0.29455084
36	0.30221394
460	0.10035819
172	0.086182639
16	0.3202498
64	0.20622581
60	0.15443139
88	0.1779217
464	0.099682562
28	0.3522447
88	0.14209983
60	0.143526
148	0.14265691
60	0.19291529
124	0.32679033
104	0.19830237
216	0.078628525
96	0.13447712
364	0.090507343
72	0.18083198
64	0.18807523
52	0.25575376
184	0.082481012
96	0.15488319
68	0.1940458
96	0.16597144
84	0.11487617
76	0.19034281
88	0.1585578
628	0.061316293
72	0.1647203
100	0.11864463
52	0.31722671
368	0.13966155
196	0.10546484
56	0.16397379
140	0.1298258
72	0.12416657
100	0.11405096
92	0.20540649
308	0.073529258
44	0.15809053
32	0.26627639
100	0.19553021
44	0.20894448
144	0.13190155
108	0.24683377
112	0.15434748
124	0.10874346
136	0.097090289
52	0.27557468
84	0.17121652
68	0.32447356
48	0.22077379
224	0.10880997
408	0.095718153
540	0.080057241
56	0.15016381
80	0.14602754
116	0.086091682
20	0.34992075
116	0.23588975
344	0.072621696
84	0.29671544
120	0.31627533
100	0.11440693
56	0.18451472
240	0.095191717
52	0.22428237
216	0.27256331
180	0.20408618
68	0.16037633
112	0.17207833
100	0.14544709
92	0.32903919
76	0.15216948
688	0.10349858
88	0.14065075
52	0.21369232
128	0.14879505
100	0.14386302
88	0.16300361
64	0.19640002
108	0.19447087
260	0.3036662
100	0.15983775
252	0.093183003
92	0.12785411
196	0.14581364
104	0.18821564
120	0.26378587
56	0.22552809
76	0.15333818
112	0.14515583
36	0.34466809
232	0.0762484
204	0.11636577
53.890625	0.17348816
140.01562	0.076661654
166.0625	0.11253097
37.234375	0.22973159
262.90625	0.11296055
85.3125	0.27687672
32.28125	0.22383745
115.9375	0.14785534
106.1875	0.15302724
206.75	0.10033794
142.25	0.26316392
125	0.11258005
125.875	0.16096701
81.375	0.19639406
49.875	0.19326743
39.125	0.18937193
263.5	0.086682342
103.375	0.14044875
68.5	0.13572332
61.125	0.16792245
494.625	0.081237763
70.125	0.28284711
50.5	0.16871515
61.5	0.25913903
141.125	0.087379269
62.25	0.22590116
21.75	0.31908825
282	0.104073
270	0.099335186
24	0.30461252
148	0.18953548
95.75	0.11754846
640.25	0.074465521
803.25	0.092660114
71	0.13877131
31	0.26523027
138.75	0.12585209
205.75	0.071805194
198	0.12225238
74.75	0.1395689
58	0.24114449
54	0.27273837
127.25	0.10347647
229.25	0.070985347
61.5	0.1534337
171.5	0.12204273
98	0.12895216
14.5	0.36375335
182.25	0.094892539
73	0.1091896
25.5	0.20611189
55	0.18478236
47.75	0.18055964
171	0.094687961
129.5	0.112473
52.75	0.15297283
210.5	0.12100777
52	0.18242867
272.5	0.11780263
74	0.18230008
85.5	0.17910573
247	0.079719052
84	0.15824799
157.5	0.29332981
58.5	0.22290735
151.5	0.12468685
420.5	0.082800612
148.5	0.14738618
30.5	0.25711501
113.5	0.15426005
43	0.19844204
77.5	0.16988514
515.5	0.064089991
52.5	0.19859719
346.5	0.081585452
45.5	0.19675986
326.5	0.080924354
28.5	0.22265874
57	0.16282931
52	0.20732284
151.5	0.12606718
42.5	0.19041039
293	0.081880711
103	0.12553906
84.5	0.17136176
197.5	0.31386033
44.5	0.20557608
38	0.25622177
94	0.13427597
148.5	0.16457842
98.5	0.31986532
200	0.099635147
173.5	0.11419941
54.5	0.22756597
78	0.18007337
25	0.21631879
107.5	0.11972322
161	0.061656587
113.5	0.14986402
602	0.085295066
87.5	0.31391916
127	0.11229388
81	0.14671741
58	0.18819316
161	0.094851345
154	0.11335728
334	0.070464917
42	0.17674321
412	0.070740342
50	0.21519259
53	0.20405982
89	0.2083278
48	0.20447101
149	0.11739004
68	0.16942585
107	0.15023427
74	0.21683101
110	0.091564238
92	0.1518919
160	0.1231016
112	0.11410856
97	0.13865113
841	0.073584557
56	0.30253777
91	0.14511496
684	0.082334153
42	0.17960487
127	0.13817205
118	0.29839796
124	0.11316182
66	0.32330227
334	0.11604417
147	0.14488162
55	0.22470266
359	0.097530685
60	0.13234414
79	0.13717484
168	0.1035584
59	0.14937201
335	0.084890507
72	0.12944116
91	0.13648587
29	0.32720888
107	0.11278632
147	0.12044363
50	0.20944355
169	0.0929408
49	0.23891257
66	0.19965851
57	0.22189458
209	0.12262882
241	0.10980437
60	0.14311859
69	0.10465845
186	0.13641502
22	0.35613778
77	0.15859526
36	0.25032052
183	0.076771826
75	0.11922079
59	0.17502205
68	0.14175166
88	0.13359372
155	0.09924262
58	0.17051262
92	0.15222144
60	0.236147
88	0.10997185
122	0.31020591
15	0.40164942
182	0.10583746
152	0.13636167
187	0.27507466
64	0.20975952
138	0.078771502
94	0.13379481
40	0.23323531
318	0.095047452
22	0.26893219
148	0.079885669
50	0.18957689
104	0.12426232
64	0.17986964
190	0.12638968
76	0.18439189
98	0.1254236
114	0.11333884
76	0.19614755
40	0.31402496
90	0.1921266
214	0.090090126
130	0.1102166
112	0.11053728
196	0.24925576
160	0.095489189
192	0.10325927
88	0.15016428
244	0.09624432
28	0.2880235
52	0.16393101
64	0.14648338
96	0.097980574
48	0.19433151
56	0.13486259
58	0.23928817
154	0.12197045
54	0.14622432
84	0.12092534
102	0.14061199
36	0.22214253
116	0.13338861
84	0.13693847
122	0.09737207
290	0.094903007
288	0.093665674
72	0.18309449
42	0.18972397
122	0.1917111
110	0.15550868
56	0.13342214
126	0.10911952
38	0.20252331
68	0.15690741
84	0.21992025
52	0.13569126
142	0.1177979
836	0.072146431
44	0.2466916
458	0.076075196
172	0.093536586
710	0.057533577
154	0.1171839
188	0.083589099
38	0.22231615
104	0.1042852
152	0.10837716
112	0.13098115
56	0.14485461
198	0.2704877
204	0.090651542
66	0.17431217
96	0.094521776
72	0.24167578
102	0.12318966
28	0.31857029
540	0.084514871
88	0.32850391
302	0.093239695
68	0.19235887
280	0.085418791
62	0.23542304
136	0.11963792
60	0.15077217
88	0.20383842
30	0.28566206
120	0.3211973
80	0.17193624
34	0.24251142
152	0.17966221
50	0.23701502
48	0.18566389
252	0.12336162
54	0.157791
126	0.087753847
114	0.16717534
250	0.10549656
198	0.12251411
68	0.15613119
268	0.27284899
334	0.064879537
324	0.071933672
182	0.27701506
58	0.14833994
116	0.11584359
156	0.31306827
106	0.19786832
46	0.15140679
50	0.16365775
142	0.25788867
66	0.15412222
68	0.18275076
230	0.099316083
790	0.090516083
50	0.1986576
106	0.10550667
46	0.20564252
326	0.10488072
122	0.13428298
74	0.1493887
164	0.3150883
42	0.22680037
36	0.2141791
50	0.18792666
120	0.1249464
280	0.061157819
138	0.10240811
56	0.15697791
36	0.23737265
48	0.21201661
36	0.37851873
154	0.097354956
354	0.098416634
24	0.33055124
36	0.17937768
1572	0.040190451
78	0.17385069
408	0.097699143
244	0.078480251
1166	0.09088923
146	0.10071194
26	0.39671472
76	0.16490525
50	0.15112706
46	0.22439542
110	0.32700545
196	0.075300418
50	0.15553541
52	0.14871953
44	0.19247568
222	0.085162967
294	0.099149138
92	0.14228933
28	0.31451038
178	0.080541439
68	0.28542149
30	0.21604195
260	0.1037674
136	0.10452083
24	0.3589817
136	0.31830677
184	0.093808606
64	0.16242164
52	0.1827319
128	0.095876962
22	0.27329481
162	0.11854555
50	0.20084302
166	0.096582547
74	0.14684173
188	0.10856356
116	0.10361791
228	0.080922358
40	0.23629992
160	0.13473351
136	0.11757391
72	0.13040309
68	0.2387259
88	0.13243902
132	0.10881624
160	0.10914322
84	0.16569301
120	0.14684445
96	0.12762369
72	0.14947531
160	0.098315872
60	0.26520771
88	0.1733263
96	0.12612768
60	0.21035586
140	0.10406359
176	0.14409712
116	0.088804305
64	0.16574413
184	0.27474004
96	0.14569922
56	0.29334879
188	0.081660695
128	0.11616091
196	0.16928631
52	0.18982027
36	0.27538395
68	0.23904662
36	0.16836916
104	0.093118884
440	0.067587793
56	0.2096042
364	0.092427313
228	0.090726927
140	0.10212681
92	0.12349711
92	0.17277764
100	0.1212368
100	0.17181364
100	0.15673105
464	0.075286597
44	0.18038853
236	0.079605915
40	0.20381375
256	0.27667263
68	0.13748388
56	0.1630616
76	0.1960652
68	0.14274299
52	0.1513183
396	0.087668449
104	0.14917132
24	0.3555322
156	0.11520143
43.300781	0.19589317
72.1875	0.24870373
55.25	0.13743547
157.75	0.087609082
627.1875	0.068047419
73.625	0.19000545
248.625	0.11868532
180.625	0.13098949
283.375	0.075619727
49.375	0.16236441
171.375	0.12820975
228.125	0.087184988
108.875	0.15043058
43.375	0.24582468
66	0.17583407
47.75	0.22044769
66	0.1230804
327.75	0.10414326
247	0.11675191
66	0.17737292
254.25	0.084804378
62.5	0.21018481
53	0.24589837
109.25	0.11082963
91	0.14247262
33.5	0.22181095
74.5	0.14990868
225.5	0.10187958
65.25	0.16743839
35	0.21284686
115	0.15109
121.5	0.14470105
81.25	0.31901354
160.75	0.18482773
264.5	0.13664716
45.5	0.23680635
283.5	0.088932551
57.5	0.22416182
90.25	0.17326672
125	0.096360244
126.75	0.12882939
140	0.12434191
33.25	0.27200907
120.5	0.13105056
53	0.23684999
154.25	0.39611292
103	0.11942694
91.5	0.11349913
41	0.21665195
55.5	0.29181811
311	0.085247107
50	0.17736243
273	0.085824974
200.5	0.11835147
106.5	0.16596036
62.5	0.20456897
105.5	0.13186815
110.5	0.14305344
90.5	0.28459346
122	0.11261574
86	0.30989555
211	0.10176244
70.5	0.11954492
3710.5	0.028296659
262	0.108841
71	0.21671383
253.5	0.081931978
88.5	0.12882976
35	0.19747263
321.5	0.10432039
304.5	0.083955579
216	0.11028154
155	0.11539409
1881.5	0.033816013
92	0.17411222
70.5	0.18786493
51.5	0.19802809
74.5	0.16219437
49.5	0.22343804
19	0.3554177
315	0.27853885
111.5	0.12112698
57	0.15040262
134.5	0.1346986
64	0.19150531
64	0.14895974
40	0.20139533
98	0.1742035
184	0.084538624
78	0.19959243
78	0.13885103
26	0.203565
76	0.19218728
82	0.15820606
594	0.074739233
100	0.1407778
71	0.15863477
87	0.14456408
87	0.069578342
50	0.18409485
62	0.21049672
114	0.10517987
75	0.12188789
209	0.089709409
90	0.15484825
315	0.10378525
56	0.33291441
83	0.14703006
80	0.14319041
20	0.30738127
66	0.15488179
96	0.12584603
38	0.20428893
25	0.25769356
55	0.27999297
506	0.075995661
46	0.27223986
97	0.16286831
99	0.12755872
150	0.10032886
92	0.17223427
209	0.1005239
87	0.16058865
82	0.17839245
136	0.12708095
2392	0.056524098
93	0.14004068
248	0.097100034
121	0.16473815
142	0.10827136
313	0.10862476
27	0.25762725
72	0.19530493
188	0.094603598
72	0.19921827
102	0.13422328
302	0.12256342
246	0.090228304
252	0.077447444
56	0.17519124
167	0.09960337
162	0.12016145
73	0.15156513
37	0.20740637
102	0.24478641
112	0.15506412
113	0.11852867
87	0.14449555
41	0.25690067
98	0.11767406
28	0.26559919
311	0.10192047
151	0.11612348
71	0.30894545
141	0.2508665
21	0.41281927
146	0.085643955
132	0.079852849
68	0.15903768
269	0.077953048
151	0.12525773
153	0.12850147
299	0.077454925
78	0.15585707
315	0.3086465
80	0.1982069
105	0.12192218
106	0.13105814
113	0.12253008
96	0.19812305
64	0.16951826
444	0.065236561
148	0.096498966
130	0.15559323
110	0.24607593
58	0.18634693
372	0.077863596
152	0.12886165
100	0.080096267
122	0.095051371
60	0.18223067
192	0.080910511
56	0.22204268
88	0.15287744
290	0.10502804
90	0.18156879
250	0.27306089
52	0.14881699
68	0.17694229
74	0.16515951
520	0.088726223
170	0.093187675
72	0.31081173
48	0.2318797
112	0.10185663
183.76562	0.11760413
113.78125	0.13516054
104.4375	0.1826144
165.5625	0.32786018
67.625	0.17687635
55.1875	0.1784815
54.25	0.2049942
182.4375	0.085312285
54.25	0.33282316
64.25	0.20917229
45.625	0.2388071
111	0.14076273
111.75	0.15641049
139.5	0.40577406
138.625	0.12450936
327	0.076481074
139.375	0.10409407
102.625	0.13207369
34.75	0.27277872
185	0.14718691
368	0.057746314
85.5	0.15082127
468.5	0.062448148
47.5	0.21392141
152.5	0.11121354
21.75	0.38792938
82.5	0.10066198
205.5	0.10693324
119.75	0.088713087
197	0.076090068
249.25	0.11449978
143.25	0.11861713
121.75	0.13327023
69.25	0.31816703
483.75	0.071788631
177.75	0.10747984
116	0.1015407
118.75	0.12893859
32.5	0.27105173
171	0.091570772
138.5	0.1168847
110.5	0.082317643
76	0.13645412
26.5	0.23674379
22.5	0.37671968
151	0.097707972
230.5	0.31148687
47.5	0.16363631
46	0.17161891
76.5	0.11937033
42	0.18254703
73.5	0.13032962
94.5	0.29930365
53	0.16064231
261.5	0.080265403
35.5	0.22141041
145	0.34607568
72	0.14054665
172.5	0.097739615
34.5	0.2507115
178.5	0.29970199
67	0.18149178
59.5	0.16785866
255.5	0.078596637
15.5	0.29908931
198.5	0.099072069
80	0.16976555
117	0.17307471
82.5	0.17462492
224	0.13994269
307.5	0.07446526
46	0.19603088
75.5	0.15780652
113	0.1078629
58	0.14348698
92	0.14387012
52	0.20040451
151	0.14664064
69	0.31501549
149	0.15778935
61	0.15921354
38	0.16480085
57	0.14470854
121	0.28770411
98	0.14952315
142	0.26304394
136	0.27277327
96	0.12890525
164	0.14247903
145	0.12116165
39	0.2369858
39	0.24524614
95	0.13825229
77	0.21935464
196	0.098775223
80	0.10420838
162	0.11404595
65	0.19228676
214	0.11737349
60	0.14155804
158	0.096608505
64	0.15216327
150	0.14568761
348	0.26228097
64	0.33675665
41	0.13495927
202	0.30103505
173	0.10237468
137	0.089725778
66	0.14704978
103	0.10079717
135	0.089813821
246	0.33148888
173	0.077086635
106	0.13139786
34	0.25773716
50	0.17120352
90	0.16456585
763	0.084306173
342	0.079783358
55	0.23722631
37	0.26186287
67	0.17204107
92	0.11681057
76	0.1560244
64	0.18299736
60	0.14905907
68	0.15652604
209	0.091578469
149	0.07680013
131	0.11202105
55	0.25000647
92	0.13051429
44	0.20517401
68	0.16688091
66	0.14101557
100	0.13395578
115	0.32907799
41	0.16629446
95	0.1590226
201	0.098261796
129	0.10078435
171	0.081077173
282	0.27855206
257	0.10576911
68	0.13105181
110	0.29366675
212	0.07567586
170	0.26973751
70	0.15514867
394	0.1536745
49	0.19337273
110	0.14137346
87	0.27562284
97	0.11638054
63	0.16106912
169	0.099217094
166	0.09756317
100	0.12833373
172	0.29112539
44	0.25253615
474	0.074331142
90	0.15204062
50	0.24283561
584	0.064230241
92	0.11239505
40	0.26381293
68	0.19117998
340	0.13709939
94	0.20315294
322	0.08140108
104	0.30599171
52	0.19920103
78	0.16003926
64	0.13129339
70	0.12475444
42	0.2333039
84	0.13740672
72	0.14606325
52	0.21601595
90	0.10660435
168	0.10782123
62	0.33928818
52	0.13206813
92	0.132228
102	0.30563167
72	0.17484452
50	0.17332366
94	0.12820996
110	0.16277631
92	0.11929922
58	0.16155156
100	0.10844725
200	0.097106561
482	0.069373138
86	0.14971483
22	0.28095493
46	0.26922297
66	0.16597784
338	0.072587132
90	0.18092148
42	0.17108274
158	0.084174126
578	0.03377194
64	0.14125216
562	0.086969703
146	0.28453091
46	0.22525646
92	0.16913928
178	0.088996924
616	0.056384198
258	0.092840604
64	0.17124538
174	0.11416949
48	0.24331979
134	0.096682765
46	0.18674825
98	0.15897834
52	0.13840915
168	0.10126996
144	0.29231286
90	0.17569287
70	0.1242843
88	0.15960233
38	0.33603647
34	0.216855
544	0.088951856
46	0.25866228
44	0.29194799
172	0.095923387
110	0.11170696
186	0.28619272
46	0.19305885
40	0.22097711
60	0.20445725
690	0.085512161
84	0.13335718
130	0.095457911
22	0.3395054
228	0.091001719
234	0.084527619
98	0.14357358
28	0.25883201
152	0.095312856
52	0.27179366
62	0.13494048
52	0.17150861
68	0.19655979
66	0.15954547
60	0.16886888
94	0.15618068
48	0.22842316
426	0.082320042
134	0.13150293
170	0.099143326
110	0.15696217
48	0.19306844
324	0.095365196
166	0.093179666
50	0.16823897
96	0.33357507
136	0.1458752
122	0.13647747
248	0.31938085
54	0.27103513
50	0.25810048
196	0.11174011
206	0.30694455
62	0.17001018
102	0.14734378
336	0.081563547
126	0.12919454
62	0.15660998
62	0.17650864
52	0.14732058
108	0.16034375
160	0.0783334
36	0.23234086
84	0.1360392
52	0.27965194
90	0.14579171
158	0.31788704
138	0.10956743
34	0.26627749
114	0.3016094
168	0.097749554
180	0.11376924
72	0.12454984
52	0.16401131
142	0.12373153
92	0.13924783
64	0.16653892
60	0.21386741
174	0.15679765
42	0.26669383
74	0.15788208
28	0.24349885
102	0.16776466
36	0.31636095
154	0.10069234
290	0.095253147
168	0.082610086
60	0.22845882
198	0.087222598
62	0.12620732
194	0.099186957
118	0.10554822
24	0.29961559
94	0.15285207
88	0.20592313
248	0.094404489
150	0.10951953
154	0.1878247
68	0.1576367
76	0.18907484
94	0.14639474
48	0.15984514
154	0.13874462
50	0.21526277
70	0.14310358
80	0.1777025
124	0.10593969
180	0.13132547
166	0.10092234
40	0.24443194
92	0.30749333
832	0.048612259
34	0.31889099
66	0.179711
32	0.30252209
66	0.14145942
66	0.20412342
346	0.29657751
310	0.095823087
44	0.27939528
330	0.081380747
44	0.2147305
174	0.27493486
82	0.14805971
90	0.14445412
92	0.18852186
808	0.063357562
248	0.093174584
380	0.084250934
68	0.19955626
100	0.11709166
56	0.13647431
76	0.15445191
136	0.10444704
360	0.080099173
36	0.17367601
480	0.079864956
68	0.14579023
116	0.16986285
212	0.10643806
68	0.13832639
80	0.1766966
88	0.19715682
152	0.073870815
64	0.15560034
144	0.11219589
156	0.11789411
112	0.12055746
72	0.13656481
108	0.10278104
908	0.07665012
140	0.13336076
2780	0.14633705
24	0.24466573
120	0.11703541
104	0.10879607
180	0.30154285
316	0.089131303
180	0.12762968
80	0.17978708
60	0.17900187
208	0.091683552
176	0.083988734
152	0.11020912
104	0.12278694
120	0.14824565
796	0.077388398
124	0.13101169
56	0.2137503
120	0.09788423
24	0.28629592
100	0.16374473
284	0.076417699
24	0.26388448
328	0.088471003
148	0.089257523
88	0.12234095
56	0.12149976
96	0.11745306
128	0.11934595
52	0.19036569
64	0.18264346
216	0.11593016
276	0.28515723
400	0.10181677
120	0.10151146
80	0.16007578
32	0.28287807
52	0.21754907
44	0.16355294
176	0.13528389
80	0.16428944
84	0.150225
316	0.1024204
168	0.089832656
52	0.1245475
68	0.12250961
144	0.31257927
372	0.082462832
156	0.12222442
124	0.16065706
32	0.24033874
40	0.18415824
92	0.16603088
56	0.13025367
88	0.31756762
120	0.19088647
60	0.16498958
92	0.12601221
32	0.18965708
156	0.10267889
120	0.11292699
108	0.26256761
500	0.088156566
68	0.19428967
92	0.15210208
112	0.097489797
92	0.14101584
16	0.39885321
32	0.21727626
72	0.15444665
16	0.25764808
76	0.12675877
64	0.15928087
352	0.073190264
108	0.1529548
164	0.1523771
84	0.15751329
184	0.10721357
120	0.29543978
44	0.19155893
80	0.31235254
272	0.13256745
104	0.16879876
40	0.24651131
108	0.13005808
40	0.2154077
208	0.088315681
64	0.15520348
204	0.081492193
76	0.27841648
60	0.2181188
60	0.18099603
524	0.067039147
120	0.20861289
196	0.094498634
152	0.12595703
84	0.15316619
228	0.09702047
124	0.13057145
64	0.13021101
52	0.17127894
36	0.26703027
140	0.10287753
24	0.24317726
156	0.16617909
152	0.12619235
292	0.10700858
128	0.14315386
92	0.10510056
80	0.12252261
128	0.13726816
32	0.22347125
100	0.12299478
24	0.29189968
68	0.14582336
132	0.10254234
124	0.089380808
64	0.20649046
80	0.1576695
116	0.10636023
112	0.27527985
112	0.14076245
92	0.14474396
128	0.12888648
168	0.084096372
128	0.13211031
28	0.26506484
52	0.15537547
68	0.17324235
60	0.26145619
64	0.15349771
248	0.2587904
64	0.2415086
160	0.080220789
56	0.15613152
172	0.093520552
76	0.30654815
44	0.22315753
380	0.06285584
52	0.13278346
52	0.30746493
76	0.13788654
352	0.080679379
136	0.13483515
16	0.38068223
84	0.14994949
136	0.23617919
56	0.13037527
32	0.25017148
48	0.21267581
24	0.33302358
144	0.094966352
308	0.09251494
72	0.16062798
40	0.18406713
56	0.19204907
244	0.090001926
68	0.32907605
296	0.13267547
56	0.21185321
56	0.14136393
60	0.19063492
36	0.24966745
112	0.12312235
68	0.17470261
124	0.13124867
248	0.27025145
116	0.13736908
64	0.11974721
164	0.10692757
56	0.14018209
156	0.12115205
44	0.26966646
88	0.1561152
112	0.14722495
20	0.30226445
64	0.1723544
256	0.11237149
40	0.2123114
248	0.32373387
64	0.27303305
92	0.14420182
52	0.26653969
44	0.19656515
64	0.30796614
40	0.13050438
52	0.22304562
180	0.11191333
124	0.09927877
152	0.10639935
272	0.081456162
64	0.13559206
64	0.21509598
92	0.12188922
68	0.14861591
200	0.084541455
56	0.16555443
96	0.084653534
60	0.18984908
32	0.26916912
96	0.16105297
244	0.075865336
48	0.18088932
84	0.30481178
52	0.19999547
108	0.11792984
40	0.23573808
148	0.11831604
260	0.1008272
92	0.21772443
580	0.066303216
72	0.14339297
108	0.10376876
108	0.15334488
100	0.31031129
80	0.17006288
148	0.099019438
60	0.14148428
28	0.16174264
72	0.17490843
120	0.11899652
68	0.20842935
84	0.20066181
200	0.32717454
140	0.10549352
52	0.16258812
128	0.27400291
72	0.12334764
120	0.12202853
64	0.20083812
124	0.21351764
436	0.0727413
148	0.091788821
48	0.25331563
88	0.11811053
28	0.19987701
304	0.11001231
60	0.12918964
68	0.17849009
100	0.12727852
332	0.097170316
152	0.090841986
72	0.13326463
72	0.17015785
116	0.1237786
244	0.069323927
52	0.1917644
76	0.15075216
80	0.17011718
92	0.32553226
84	0.13480291
88	0.11879785
128	0.10571565
36	0.2012289
76	0.28381199
316	0.11498652
84	0.18158105
68	0.12515044
32	0.24394558
80	0.15289514
96	0.121145
180	0.12317867
136	0.10361151
1060	0.092824571
52	0.170348
116	0.30164665
64	0.19434839
40	0.28803042
52	0.13120902
80	0.13591585
132	0.27880302
128	0.31182578
40	0.21007551
176	0.34081379
56	0.16309333
60	0.19624558
84	0.11166418
52	0.25869998
56	0.19300623
24	0.28898522
308	0.10993455
48	0.19921049
36	0.19153832
28	0.40025178
28	0.27194098
68	0.1785385
68	0.1351669
300	0.074138179
56	0.1297152
124	0.12815785
56	0.15339258
116	0.16790532
120	0.11397405
40	0.25876603
524	0.2479284
304	0.069724888
96	0.14796047
144	0.087127544
180	0.31014547
48	0.18780088
56	0.23422825
172	0.089256465
228	0.33113572
144	0.12516317
96	0.18123442
24	0.23002686
468	0.15410306
16	0.32874814
52	0.31515965
300	0.099775709
84	0.14344944
124	0.11045692
64	0.17585641
80	0.11208177
96	0.11268649
252	0.10546639
84	0.13683835
116	0.096633986
84	0.1273798
64	0.11419669
192	0.11600849
72	0.14610703
76	0.20589906
156	0.13463619
236	0.0837152
56	0.25779885
88	0.13457255
468	0.10115299
64	0.19620195
40	0.24406725
16	0.21243045
40	0.18030834
16	0.26504502
160	0.082254261
400	0.065818407
120	0.14808455
200	0.26893583
56	0.09437307
336	0.087841101
176	0.075799778
40	0.18531844
72	0.22141826
72	0.35952193
32	0.211614
56	0.2343272
112	0.17206609
216	0.29110643
48	0.3437677
192	0.12144318
40	0.30386099
136	0.13858396
536	0.091727443
104	0.081981964
96	0.11392418
64	0.15285675
48	0.14617833
56	0.23636764
88	0.21263079
192	0.13909045
120	0.32629877
216	0.063823059
672	0.066849105
56	0.23237933
64	0.24901059
376	0.096154906
120	0.17523165
144	0.26298118
128	0.15997313
64.085938	0.14061865
127.76562	0.122858
508.57812	0.11536615
65.4375	0.18569608
66.375	0.17183955
47.6875	0.24399802
35.5	0.18752542
570.75	0.066822834
315.1875	0.10267894
587.5625	0.080936864
129.625	0.11210244
165.375	0.11051064
80.1875	0.17131647
80.5	0.31906402
287.625	0.072337084
53.375	0.17427921
132.375	0.092699036
124.625	0.1433364
37.125	0.23635757
82.375	0.14992093
125.375	0.098379843
242.125	0.0799511
154.375	0.10720516
103.5	0.15555677
152.25	0.12464813
48.75	0.20042177
[truncated: 9,925 more rows]
