# Supplementary material for: Comprehensive structural assignment of glycosaminoglycan oligo- and polysaccharides by protein nanopore
Source: Nat Commun. 2022 Aug 30;13:5113. doi: 10.1038/s41467-022-32800-4 (PMC9427770; doi:10.1038/s41467-022-32800-4)
Supplement: Supplementary file 5 — Source Data [file 41467_2022_32800_MOESM5_ESM.zip › Source Data/Main manuscript/Source Data files/Fig4/MixHPHN_20.txt]

'Tt_MixHPdp20 et HNdp20'	'Ib_MixHPdp20 et HNdp20'
957.07031	0.16237156
467	0.18808424
142	0.20776449
217	0.083603784
616	0.14898172
576	0.058339827
726	0.14753214
308	0.1827866
252	0.2066427
414	0.17158046
566	0.15742488
138	0.10405815
298	0.061005216
410	0.19307968
130	0.16719089
830	0.046710916
1172	0.14655647
708	0.17344764
352	0.1896269
478	0.15125199
344.5	0.16676742
305.1875	0.060822181
937.5	0.051742662
223.25	0.088866115
572.25	0.2301061
965	0.042554751
459.5	0.18465853
275.5	0.084332414
647	0.14564043
658	0.041955058
971	0.19046025
197	0.087591119
207	0.17718253
609	0.17226343
464	0.051030926
326	0.066298023
152	0.23265739
3066	0.20945366
1510	0.035311278
604	0.17052013
334	0.12476457
666	0.15184483
1100	0.034008019
828	0.13454688
100	0.21476829
208	0.10988182
204	0.073899329
258	0.18981619
534	0.051279418
280	0.17252764
792	0.093404651
740	0.037726481
650	0.15577431
562	0.14721377
146	0.08293438
1132	0.036406122
484	0.060261708
1612	0.16392657
400	0.046701342
432	0.064501688
216	0.15978806
1552	0.036080681
604	0.050783593
348	0.20080008
860	0.13588239
392	0.05995236
1096	0.15474369
236	0.1671053
676	0.15292169
112	0.12317137
320	0.093436413
92	0.13237832
100	0.1181102
224	0.084163532
668	0.17011563
224	0.16914015
244	0.081310749
884.25	0.14873528
134.75	0.11124551
884.25	0.041563038
4094	0.12352981
893	0.042407874
315.5	0.14443266
856.5	0.16641361
548	0.17226064
362.5	0.059486497
157	0.098856241
252	0.095097266
1305	0.14845824
543	0.04274876
252	0.14564992
891	0.20071523
208	0.12172934
654	0.16760637
323	0.15150817
232	0.064084835
260	0.16870843
252	0.1946491
96	0.2224738
74	0.13438015
256	0.056655049
830	0.15110713
664	0.16109668
582	0.15433745
358	0.06952215
2730	0.023549231
1420	0.15117954
1014	0.05044017
1524	0.037487246
144	0.11215975
492	0.1701702
324	0.18168825
582	0.062235329
696	0.050232124
420	0.15449449
404	0.13252212
304	0.22456446
680	0.04352906
932	0.035518248
428	0.060781647
236	0.18209274
804	0.039806139
296	0.17920972
160	0.24354516
392	0.18083295
860	0.13934697
1088	0.13053121
352	0.14404802
372	0.1691241
396	0.17406495
84	0.1443796
552	0.15760127
472	0.16314976
900	0.058848396
352	0.053232208
504	0.17086862
100	0.2316322
224	0.070334524
820	0.038788419
280	0.093811907
752	0.048747268
632	0.11040325
436	0.20752855
364	0.043648873
412	0.064085208
392	0.070852861
1100	0.037908752
324	0.066338211
260	0.067241825
836	0.044167969
1004	0.039184354
200	0.056574345
1312	0.04700584
992	0.031375211
376	0.19056648
240	0.19862908
280	0.1691182
384	0.15931469
608	0.045470729
304	0.18785241
456	0.071113519
752	0.045385286
264	0.16234069
256	0.19121258
152	0.10517544
272	0.14259723
496	0.15692802
328	0.16448705
624	0.19085823
752	0.04255325
1008	0.051614065
216	0.069013938
488	0.15259393
1392	0.15889178
1472	0.030773418
920	0.11383688
408	0.17799969
992	0.15273768
512	0.071449481
264	0.091509581
160	0.10688801
512	0.065501295
112	0.10196775
104	0.16630246
696	0.18643256
168	0.097839572
976	0.15169317
248	0.20374098
608	0.16897802
256	0.20407729
3096	0.13924246
616	0.15600894
448	0.1599464
360	0.048821893
1312	0.14385922
520	0.04871463
328	0.1932921
192	0.11608141
800	0.044423264
472	0.056546345
168	0.077823132
1160	0.03943754
320	0.15073501
432	0.15267786
424	0.16533913
496	0.046704382
224	0.070233271
240	0.17463444
248	0.11226785
112	0.15662736
824	0.035135917
616	0.14406323
296	0.071685232
160	0.128656
760	0.038906526
656	0.15334754
632	0.1589203
944	0.05061882
328	0.18781304
712	0.16487347
176	0.12308655
200	0.072666675
152	0.14972079
208	0.11721975
280	0.05768225
768	0.1731495
2984	0.13663711
336	0.043708626
80	0.19942102
536	0.065016672
1320	0.18035917
272	0.088447303
240	0.081613407
248	0.050671242
912	0.14389367
1928	0.12455149
136	0.11289737
432	0.14104496
520	0.06373062
288	0.09542843
280	0.08806929
576	0.16600785
1184	0.14116761
288	0.056201216
712	0.14566393
112	0.1500672
648	0.1594553
289.32812	0.19265671
330.78125	0.20351651
188	0.18448874
471.5	0.14989154
418	0.067488447
488.75	0.17534912
9314.25	0.021014964
978	0.04930158
828.5	0.17138846
564.5	0.13780127
1023	0.042179029
422	0.054379787
529.5	0.055396952
410	0.054724902
647	0.16469081
1143	0.042250518
1133	0.15766075
1648	0.15120125
221	0.086425632
250	0.056857385
339	0.15182637
419	0.16604827
968	0.03837413
770	0.044609237
310	0.074736215
282	0.14932214
216	0.072734199
680	0.14982179
458	0.044046875
502	0.15699382
1464	0.033161175
12322	0.035490673
532	0.052956361
530	0.16939713
136	0.20359318
1572	0.046808597
388	0.043310065
394	0.17337045
266	0.085349545
468	0.17149065
344	0.20123601
234	0.18258041
360	0.16289687
580	0.037088566
162	0.11332322
636	0.15817803
524	0.15747753
202	0.18234585
510	0.16465953
1156	0.13829118
1222	0.1505347
868	0.15858011
866	0.046682753
472	0.04950932
1540	0.041512303
160	0.1492281
448	0.14285219
580	0.16728984
400	0.16326827
820	0.044523161
160	0.093732849
1140	0.15196429
200	0.094617642
604	0.14267077
384	0.062155694
248	0.19760449
784	0.069402725
660	0.1609996
600	0.14877914
2256	0.024544045
480	0.14976017
528	0.17730427
144	0.12496796
236	0.17682405
156	0.10940996
644	0.068974629
340	0.053511232
444	0.16628775
400	0.058509726
444	0.1581488
408	0.063519873
232	0.17308639
368	0.061558805
872	0.037622795
2660	0.13313733
352	0.16122401
588	0.12264563
332	0.058949746
2176	0.025713703
164	0.20058696
904	0.151899
2612	0.032605741
768	0.045938361
180	0.10240807
388	0.064793974
396	0.17314813
580	0.17365062
556	0.046364363
392	0.1632241
480	0.13315229
208	0.11201183
176	0.087390088
448	0.15416332
80	0.17139129
592	0.04444712
112	0.23312844
400	0.14585786
400	0.049663309
1144	0.044310264
512	0.17101017
552	0.17455222
448	0.05639844
656	0.16691177
536	0.17697047
320	0.21174733
1136	0.10775322
736	0.048376858
25568	0.022650382
896	0.066316359
496	0.17751503
304	0.18839931
400	0.17561726
304	0.15516892
160	0.10431312
1128	0.037498541
240	0.095881119
752	0.14491288
2048	0.12040308
704	0.037674006
528	0.040967982
296	0.059364099
160	0.090725295
312	0.080141418
368	0.09382657
128	0.10006376
424	0.18821986
312	0.067304112
648	0.17851295
336	0.065278158
1968	0.030097887
696	0.051020622
120	0.10459503
240	0.095042489
440	0.15481889
136	0.13341649
208	0.068334043
1216	0.032899108
744	0.047502473
288	0.083779842
792	0.045009229
184	0.082334079
816	0.15634425
488	0.046908543
1080	0.07282453
1344	0.13983734
272	0.152952
88	0.24166363
168	0.098028027
176	0.11119194
1320	0.15320465
144	0.14795604
328	0.15209843
128	0.15352152
1384	0.043400511
96	0.12705396
256	0.10431743
968	0.14353877
552	0.053421624
128	0.11148249
304	0.17578971
288	0.043886911
616	0.15159921
184	0.099181719
96	0.11005814
312	0.080657035
488	0.059911605
792	0.038656343
320	0.17178629
256	0.16124229
336	0.16327935
512	0.06651774
848	0.037602372
10336	0.10842709
720	0.13742884
1123.9375	0.19638979
540.6875	0.17435998
132.125	0.16148338
3121.5938	0.022419937
516.75	0.063356355
1056.5	0.17590739
453	0.077998519
227.25	0.075907111
803	0.052415323
164.5	0.21595566
1661.25	0.037888192
1507.5	0.073018633
381	0.061270248
1331.75	0.028245317
311.5	0.065361649
569	0.045965828
320	0.16407749
218	0.080058515
1014	0.040979303
279	0.16418865
1203	0.14450681
1216	0.046585243
455	0.19060579
540	0.14879403
284	0.16271313
308	0.15798244
1315	0.051516704
628	0.17545937
388	0.067075513
574	0.056918405
1200	0.038911212
872	0.036780789
450	0.21198028
180	0.12579589
180	0.13036442
1542	0.043474775
294	0.066531248
364	0.18478832
356	0.063205682
346	0.069595046
88	0.16129789
624	0.16138421
286	0.16250481
256	0.075557977
622	0.051031705
314	0.10454668
116	0.11280002
712	0.1430181
1196	0.040654443
318	0.19408962
364	0.060963746
1782	0.038345713
504	0.051778957
124	0.13890909
494	0.12968069
402	0.15851495
524	0.065903924
3020	0.026851336
396	0.059452523
736	0.15496282
528	0.18555
656	0.1503997
112	0.11459097
1520	0.034086876
492	0.15317081
1584	0.038957495
480	0.049798407
2576	0.1466904
576	0.15809765
2196	0.064248875
456	0.19835222
184	0.079472534
2380	0.037581209
924	0.15930004
4552	0.059739571
592	0.045334287
380	0.061578892
596	0.063462362
184	0.11227429
300	0.14626999
132	0.15810829
488	0.043982986
588	0.15293328
80	0.12821037
660	0.16037108
144	0.098149106
888	0.15594225
844	0.041370831
384	0.082394943
396	0.076903895
356	0.074836932
268	0.090903431
2124	0.038764991
536	0.13825504
1096	0.042336982
276	0.092523403
652	0.041687962
1164	0.037033003
260	0.10045712
216	0.11204579
476	0.054091327
176	0.11229792
228	0.19404483
1288	0.042125136
576	0.059418835
384	0.051821996
504	0.055145524
304	0.069501542
96	0.18561746
448	0.056882992
440	0.061519708
336	0.16261442
568	0.059292492
720	0.05137169
224	0.13375258
1304	0.040514272
752	0.047611244
568	0.16991203
2376	0.032758448
256	0.091770858
352	0.17392467
1048	0.042740948
208	0.099261835
400	0.18683015
864	0.16099854
112	0.23182234
344	0.071718261
632	0.081664227
632	0.24342832
720	0.053242441
304	0.15891568
376	0.055116352
216	0.11624018
1232	0.15828627
256	0.16859584
384	0.056704957
528	0.14036855
240	0.18531533
2136	0.034987841
240	0.23073873
216	0.12538329
280	0.19024223
184	0.21373774
1024	0.03892133
144	0.097743213
112	0.11027345
952	0.056859896
640	0.14075622
160	0.15987574
256	0.19440977
464	0.056288015
840	0.038217328
432	0.071267642
328	0.065939076
1533.0156	0.041952528
412	0.07886678
186.5	0.097980447
244.75	0.080782786
549.5	0.048222963
340.5	0.17167437
530	0.046036057
295.5	0.04878255
1117.5	0.14430337
460	0.043813959
340	0.056965373
294	0.18259872
329	0.1736552
263	0.06047387
287	0.18027219
510	0.04719387
312	0.089662448
126	0.11020914
625	0.043258842
488	0.045176871
272	0.061115652
112	0.091795571
112	0.12019476
632	0.042412065
698	0.14973801
2116	0.18830015
2238	0.029577157
432	0.090010904
532	0.15711199
3318	0.030569941
316	0.077224113
434	0.09226156
3058	0.028688671
1384	0.11783522
352	0.060808837
754	0.14622822
930	0.039689109
1955.125	0.11640697
274.25	0.060445938
2598.875	0.1514729
467.5	0.061880801
205	0.08473593
160.5	0.18386239
600.5	0.051948648
1043.5	0.042226076
1750	0.027892774
236.5	0.08378341
186.5	0.079428673
1218	0.15035746
205	0.10985063
554	0.15778077
116	0.10434259
145	0.11607619
334	0.16899557
96	0.12038041
263	0.17560238
1010	0.155972
198	0.083935983
162	0.076474413
748	0.063506484
852	0.13837619
184	0.10760288
1306	0.035208877
558	0.063859738
440	0.061502736
304	0.062222939
108	0.095068909
836	0.042051833
188	0.088573866
256	0.063904636
118	0.12335195
1242	0.044244412
304	0.059421163
340	0.06152508
434	0.18468186
112	0.14069702
420	0.066797487
258	0.074777126
986	0.053879008
618	0.057504226
230	0.077561446
288	0.14407843
9942	0.033832427
291.375	0.07464423
460.5	0.14637671
692.375	0.043298729
971.5	0.14501795
963	0.032172222
198	0.10322719
268	0.0646035
481	0.069174401
616	0.17374384
528	0.046567913
480	0.19019012
199	0.17036009
207	0.11462105
104	0.13759984
642	0.079708263
919	0.14366585
568	0.042849917
498	0.15975037
673	0.055344559
712	0.15979631
395	0.061248064
224	0.07322301
610	0.040695731
432	0.14746211
296	0.14829654
72	0.23603484
952	0.13466278
1040	0.040863756
880	0.13697132
160	0.082477458
578	0.17625882
502	0.16929223
558	0.17286888
1048	0.041027419
144	0.1815116
650	0.047426417
2058	0.032985557
618	0.069039077
386	0.057178963
506	0.17784573
414	0.16497308
600	0.13150397
882	0.042726249
346	0.065857179
488	0.049202494
574	0.056341551
204	0.088008173
172	0.23241267
576	0.13847306
352	0.16529773
236	0.095729388
260	0.1845964
212	0.17105334
364	0.17655931
508	0.050321992
776	0.042848907
2056	0.03930499
684	0.14654174
632	0.074422516
476	0.14893061
100	0.17841132
520	0.17194623
252	0.10040395
752	0.046229612
324	0.06595137
364	0.20667988
452	0.18771817
428	0.15411507
588	0.1564505
428	0.17418051
68	0.18557665
1320	0.17868228
352	0.063499682
732	0.14066392
388	0.052932706
1308	0.038931645
620	0.16568333
1328	0.15311392
572	0.16249093
692	0.053253602
516	0.19535013
176	0.17950647
268	0.18021572
360	0.16788617
304	0.18561564
296	0.16747566
92	0.12959579
784	0.14311919
628	0.15127616
144	0.11841512
148	0.11829649
500	0.18449718
68	0.13474955
248	0.1664792
316	0.041107118
368	0.060362834
344	0.16582154
104	0.14261381
496	0.18467556
144	0.17951559
344	0.17471883
272	0.20919584
504	0.14820406
440	0.042817347
952	0.050333802
888	0.13032536
328	0.15147167
344	0.1830788
800	0.048416033
560	0.16186509
672	0.069199838
288	0.1551363
200	0.17829004
280	0.069922775
440	0.085768148
408	0.18397951
904	0.031852152
176	0.17566732
136	0.084341183
440	0.059400741
160	0.097087927
200	0.18790045
320	0.060303021
1544	0.12554812
352	0.15525824
1352	0.050459281
472	0.054646667
1128	0.034211215
992	0.044885136
352	0.075068682
936	0.045503899
88	0.14800495
288	0.090841345
608	0.19576514
1136	0.041430064
528.75	0.04877086
1854.5	0.10332082
274.75	0.064879172
214.25	0.14441361
366	0.17872162
335	0.17592223
2281.5	0.13459797
191	0.10816141
865	0.15767623
759	0.04692819
1075	0.03869129
162	0.080201454
257	0.093560405
222	0.067018963
878	0.035903748
157	0.080347732
665	0.049937632
1047	0.17122197
460	0.046060469
80	0.17841485
169	0.071911916
962	0.13569389
230	0.096691631
788	0.15635855
390	0.18734173
280	0.15417366
334	0.076359712
460	0.16326194
192	0.13806023
1046	0.036271118
552	0.055188712
348	0.10386994
1496	0.037845034
336	0.21688212
430	0.052282654
654	0.13292193
680	0.056210406
3762	0.02557431
1140	0.032659888
306	0.20076214
656	0.050188769
332	0.077596687
520	0.05158738
536	0.038952757
680	0.15667988
204	0.17959668
1636	0.034000348
1752	0.14933313
264	0.055365674
432	0.16076691
224	0.22451235
356	0.06884481
600	0.17991485
472	0.21278475
4384	0.027792001
240	0.16590311
120	0.13228555
104	0.14914133
188	0.099745274
104	0.14914133
188	0.099745274
104	0.14914133
188	0.099745274
104	0.14914133
188	0.099745274
104	0.14914133
188	0.099745274
492.48438	0.062976509
798.625	0.13668841
458.5	0.045687258
128	0.19997734
885	0.12964846
542.75	0.04820995
67.625	0.21133417
115.5	0.13533297
590	0.045516908
298.75	0.093439557
389	0.16396917
766	0.095907241
1610.5	0.120849
327	0.23542967
697	0.048691012
306	0.16616091
140	0.10704412
182	0.1663036
1254	0.15288436
195	0.09029071
915	0.1615545
259	0.14567977
247	0.0884602
961	0.16366448
301	0.1691573
383	0.16527158
377	0.17174977
1318	0.14286903
386	0.14066392
380	0.15021034
1218	0.18645424
1062	0.14765902
466	0.16418129
244	0.09851633
444	0.051837798
884	0.15541303
1008	0.063819982
992	0.034368899
478	0.1758609
1260	0.051251128
1140	0.049267333
368	0.16559751
354	0.061315201
268	0.16160804
812	0.15260522
208	0.11008785
396	0.054666772
276	0.2007288
800	0.1478484
320	0.081658028
176	0.079756863
1330.375	0.03933762
1686.25	0.095724128
371.25	0.14529794
242	0.090857737
290	0.17857395
308	0.1836895
386	0.19907422
205	0.1153729
221	0.15072727
465	0.13196318
8317	0.11032307
686	0.15720753
416	0.16734195
299	0.057218071
488	0.14215958
606	0.044536494
156	0.14633745
112	0.13109083
180	0.0913608
504	0.046018671
346	0.22590268
498	0.15047131
386	0.077198401
174	0.18496026
436	0.1821826
5176	0.093351968
502	0.050095335
758	0.058663975
706	0.14010845
418	0.067781501
412	0.051088288
142	0.2023858
264	0.073052093
248	0.18279466
280	0.068058386
460	0.18804502
616	0.14756379
888	0.031763881
424	0.19311722
1296	0.032099288
180	0.108849
380	0.16949391
1372	0.036366735
256	0.16045627
392	0.18072864
8664	0.098685108
484	0.16205306
168	0.23549365
1416	0.15313627
324	0.077862777
88	0.10822901
292	0.18553288
520	0.15440805
332	0.19572534
292	0.093854755
112	0.058060054
1276	0.2196124
340	0.15248518
524	0.18520151
364	0.062390924
468	0.15662761
288	0.089169778
612	0.15876274
816	0.047463752
136	0.068097502
320	0.15310393
1568	0.027188806
264	0.055196691
984	0.15748623
492	0.054311913
2328	0.12240404
604	0.15663522
868	0.048968669
348	0.1504306
240	0.11209962
740	0.15446566
256	0.16103697
400	0.18294935
220	0.16570786
1356	0.10334738
1204	0.13293141
264	0.17964067
832	0.046431445
216	0.078106642
184	0.078675903
9160	0.034717228
344	0.17309786
496	0.049545079
344	0.18937579
904	0.14793891
328	0.18776414
352	0.21339056
1696	0.14537829
120	0.22693332
248	0.11550043
616	0.17232783
368	0.098545887
568	0.18061607
488	0.050342686
216	0.17823571
6296	0.029875316
504	0.057772305
440	0.18833394
264	0.090794191
952	0.035931971
480	0.16454449
512	0.15086477
1080	0.14626631
256	0.16441949
752	0.031347204
680	0.04845107
440	0.17493796
400	0.16365007
1096	0.17200018
1448	0.041929238
1472	0.13928123
120	0.21482213
176	0.16469282
664	0.13014139
288	0.1727116
2456	0.023655351
768	0.042624325
408	0.16322049
408	0.15619807
552	0.046411537
344	0.046656299
400	0.14953522
288	0.076764144
416	0.065502934
320	0.13544233
320	0.15677606
392	0.057091981
1088	0.041715235
424	0.16376521
4424	0.17843124
304	0.06817171
264	0.074435078
504	0.16007808
128	0.17612
344	0.070881367
328	0.080261186
208	0.096725836
744	0.04407575
160	0.19019656
200	0.10244927
1536	0.14007495
216	0.1616589
280	0.073843852
280	0.19442022
216	0.087242663
192	0.12130268
1768	0.02921205
232	0.17608406
312	0.15870374
256	0.18454176
648	0.16202807
184	0.19606128
176	0.18732505
968	0.06168564
216	0.091750421
336	0.091489166
672	0.17153434
1768	0.040378701
123.40625	0.12700149
414.375	0.16712053
1663.5	0.1358766
218.875	0.13284941
397	0.092091821
216	0.16980119
411	0.15539999
580.5	0.13797109
852	0.15232755
176	0.098047175
377	0.1771607
255	0.10246962
1105	0.14110975
448.3125	0.15608528
298	0.063623548
173.125	0.12167509
483.875	0.15460184
103.75	0.22978276
185.5	0.19669662
421	0.085231587
200.75	0.088168159
231.5	0.17638855
415.5	0.054024193
209.5	0.081576265
218.5	0.076341324
283	0.091836587
1052	0.034577094
288	0.1701486
227	0.072924964
460	0.17628659
233	0.054538049
704	0.16623116
1929	0.053912904
785	0.14803439
639	0.14632665
184	0.1946276
354	0.062143438
622	0.14049184
244	0.076310076
140	0.21520495
200	0.090092778
222	0.11713123
472	0.052128348
280	0.20714141
412	0.17676829
318	0.1953714
316	0.14629267
336	0.058892567
149.9375	0.12897518
2354.25	0.097583033
299.375	0.16800855
1116.75	0.042747036
341	0.091139384
141.5	0.11072566
252	0.18893503
399	0.15500306
489	0.13802488
340	0.061908841
361	0.14323466
180	0.10980244
418	0.15780964
202	0.077856995
253	0.079978161
223	0.1134107
563	0.19457641
513	0.13028601
288	0.17571148
489	0.19350763
238	0.14613546
478	0.21166712
2142	0.032869313
242	0.22042662
248	0.17920469
882	0.14915155
272	0.18307132
390	0.069921538
788	0.15689567
376	0.17928182
366	0.17133664
634	0.13851151
322	0.053993694
736	0.043160625
174	0.085735843
470	0.045635104
274	0.088999666
360	0.096044958
4852	0.028188121
912	0.036993209
464	0.15679742
928	0.15807538
1076	0.14691626
15184	0.14687262
388	0.061818644
3636	0.037815571
392	0.20250046
348	0.15444678
412	0.16539004
488	0.054790545
524	0.063138388
1944	0.031321574
540	0.17660952
152	0.1072384
296	0.11695238
676	0.12308644
504	0.054289848
1064	0.16082557
248	0.16064204
352	0.1857955
328	0.05957843
1000	0.15291734
920	0.036546789
1728	0.118186
1736	0.13240421
672	0.17803028
376	0.06064187
364	0.17046599
276	0.20215353
872	0.15327333
560	0.040379193
164	0.10851397
420	0.15793501
160	0.1094973
320	0.17851762
868	0.039558176
196	0.080733769
532	0.062032335
188	0.090705328
864	0.14796726
220	0.063007474
180	0.20497267
360	0.14857347
384	0.20351681
1520	0.15458366
1500	0.13190877
616	0.14961097
488	0.16575196
768	0.15875025
272	0.18795678
544	0.17358314
312	0.1897423
224	0.064721659
264	0.07791774
304	0.15411243
824	0.047153998
192	0.22255825
208	0.092765421
432	0.071041964
1344	0.036593687
328	0.18611914
288	0.064701736
824	0.044766441
128	0.097945072
216	0.092396364
296	0.067229338
408	0.13194863
432	0.17598794
320	0.084460415
424	0.068695053
1968	0.099343672
616	0.055021498
1320	0.047553863
1392	0.22686081
312	0.17555706
384	0.086129196
664.64062	0.051309567
200.6875	0.095366783
301.375	0.22628264
443.625	0.087610126
308.25	0.063323528
269.375	0.079531558
491.5	0.18346605
1109.75	0.027687829
941.5	0.15527527
358.5	0.16623779
165	0.19267397
676.5	0.15060136
131.5	0.22063771
136	0.19468528
157	0.066598795
741	0.043448426
517	0.060161166
421	0.17305283
203	0.1721632
309	0.14997965
602	0.17600605
774	0.15870149
373	0.050450347
633	0.040936042
472	0.058855139
220	0.088378012
1118	0.15308753
1204	0.03778315
558	0.17321897
360	0.15849665
328	0.17193639
288	0.063482188
1110	0.1451332
638	0.15583353
1356	0.03953575
596	0.054507535
100	0.11323268
152	0.10899358
426	0.055026308
414	0.16886289
2258	0.029159222
566	0.15367724
230	0.18609032
418	0.16541015
338	0.16176823
656	0.15326262
244	0.092094876
604	0.16751596
336	0.16203263
356	0.18276268
108	0.10645113
716	0.15333892
236	0.18665202
240	0.047958162
480	0.064371154
388	0.17337096
272	0.17739592
3528	0.038650364
604	0.13690203
308	0.16686188
880	0.037377141
1016	0.080049418
648	0.15719411
156	0.10745884
745.70312	0.15261473
515.125	0.043062139
165.25	0.20872644
451.5	0.14587355
1987	0.18101415
440	0.16622016
328.125	0.173333
1126.375	0.040037733
1473.25	0.14668067
545	0.046110421
652.25	0.061740573
436.5	0.059239913
2808.5	0.027658978
1180	0.034471866
98	0.14530891
453	0.055324212
246	0.085718103
352	0.17626737
1027	0.16462091
77	0.12390616
827	0.1494346
1076	0.041028358
106	0.10452793
714	0.037788182
918	0.05659847
582	0.15951286
124	0.11108112
618	0.17500193
378	0.15948617
118	0.11913212
264	0.060935609
1196	0.042722769
124	0.13615707
966	0.1695154
1422	0.04546871
918	0.16664946
312	0.14345215
318	0.16277835
832	0.19193755
188	0.10678039
124	0.12579934
772	0.15318139
1250	0.23145451
218	0.093584195
280	0.058034778
116	0.09439151
340	0.19019061
488	0.16746414
160	0.17352538
796	0.045805607
792	0.15111496
364	0.17968749
288	0.19399658
692	0.046662893
1516	0.15143891
748	0.040553875
356	0.17814675
300	0.16175711
332	0.091944382
2068	0.045467064
288	0.16487107
852	0.14459911
348	0.049539275
604	0.039044689
528	0.15522385
300	0.22223772
1040	0.033925876
1728	0.14678542
752	0.12725477
128	0.11593032
2580	0.029826356
580	0.060017478
248	0.19227014
264	0.080678649
308	0.16555542
492	0.1575322
200	0.1762162
720	0.049862757
208	0.19378603
644	0.039530482
308	0.18087518
1188	0.030953452
312	0.099064879
236	0.16815458
228	0.1886885
156	0.16838829
216	0.062800236
160	0.088051274
2344	0.023139207
808	0.14259753
13256	0.028968841
1092	0.18238768
224	0.084293932
248	0.070316866
168	0.21920934
288	0.066750698
704	0.14255264
216	0.093240283
536	0.063830324
288	0.21377699
816	0.1467444
248	0.16441581
320	0.051486727
472	0.16060443
800	0.065048277
816	0.17060035
760	0.045366105
984	0.042480782
304	0.076082326
888	0.16096085
872	0.15844351
504	0.15696108
672	0.16559097
296	0.070296124
312	0.18674201
200	0.10136368
1512	0.041337814
1720	0.14305829
136	0.23022662
452.65625	0.18708391
721.5	0.1469107
800.5	0.034783546
257.25	0.20459145
338	0.15916468
631	0.053783823
590	0.15577769
720	0.15582478
786	0.051055081
697	0.15069517
802	0.15913035
739	0.13718569
296	0.16572545
159	0.099641085
125	0.077274412
408	0.19102237
521	0.13726597
187	0.10207143
651	0.16654554
752	0.13342555
1130	0.047538981
234	0.22991937
576	0.14646585
934	0.14373098
172	0.15830742
690	0.053779323
716	0.14674717
450	0.14805667
758	0.042244125
1886	0.040314432
400	0.14155452
824	0.19057819
278	0.1925543
266	0.053718872
414	0.052939318
242	0.083246909
782	0.079653926
194	0.078583948
362	0.056532681
1580	0.15879285
336	0.21450321
260	0.090955794
156	0.10336256
128	0.10466332
1444	0.15757976
568	0.15966903
412	0.069803812
288	0.18429519
112	0.16416813
104	0.11816829
16648	0.020204542
276	0.18157509
192	0.097180136
432	0.067620084
268	0.18192577
544	0.17360905
612	0.046038318
708	0.052456651
1184	0.23784645
156	0.11052609
1044	0.16030681
396	0.13867113
500	0.13718238
232	0.17858101
1784	0.034310024
340	0.073353015
272	0.075973324
544	0.14933173
204	0.20520172
1060	0.1634645
832	0.15403631
1204	0.029589159
212	0.098225527
428	0.17425294
1892	0.023394298
2412	0.031333271
144	0.18747137
516	0.13493255
232	0.22327691
496	0.039442088
428	0.19132355
244	0.18555735
932	0.037553988
960	0.037295893
416	0.18941166
544	0.14629753
160	0.19462536
272	0.21839325
400	0.14012443
440	0.15150718
760	0.046962485
704	0.037308775
504	0.15751359
1056	0.14812592
1080	0.15294899
496	0.2121326
1128	0.14963855
2032	0.037111275
304	0.1766187
536	0.15435857
672	0.148873
3688	0.034820881
528	0.14928938
112	0.13821846
832	0.16006938
128	0.16105658
1712	0.21210051
672	0.14806232
560	0.046227682
368	0.17268547
592	0.1689163
488	0.18718787
504	0.063674666
296	0.1997954
312	0.16976425
304	0.15483284
248	0.063375652
280	0.20907776
480	0.06215151
480	0.15659079
320	0.19884366
1336	0.14446108
984	0.036028612
128	0.1255123
608	0.17619222
544	0.052831933
736	0.13498348
1080	0.040031232
448	0.067338325
352	0.072968401
1240	0.036457472
1384	0.15353043
200	0.12084095
256	0.19704886
248	0.16931333
544	0.14684384
968	0.14411677
552	0.05345219
879.25	0.14839563
517.5	0.14546122
407.625	0.064490184
305.25	0.065126285
679.25	0.14088103
343	0.1568587
455	0.06642887
119	0.14137612
528	0.1720404
141	0.11886854
169	0.19369628
708	0.15234481
451	0.16591084
349	0.074790537
97	0.15621914
601	0.15670574
149	0.098306619
868	0.039336093
249	0.11991964
94	0.15462533
512	0.17466223
648	0.050943416
424	0.18216529
128	0.12660323
456	0.19888256
172	0.065039411
1038	0.12988673
662	0.053728357
264	0.17273243
196	0.07169234
896	0.14919502
272	0.20274009
188	0.10164674
400	0.13746758
652	0.20115158
112	0.072415367
492	0.053989258
408	0.07580772
468	0.2137008
1112	0.033546172
1016	0.043135874
904	0.14282352
384	0.1730212
672	0.14644642
480	0.1752163
660	0.14553571
408	0.21810095
280	0.1609879
352	0.056075994
344	0.14363495
200	0.11269882
284	0.071034506
1228	0.037222866
1436	0.068747811
384	0.094290018
504	0.17151012
120	0.12320154
532	0.17109694
1220	0.14790998
928	0.13846773
1760	0.045750152
520	0.21618061
664	0.052270997
200	0.15723729
344	0.16980469
256	0.087988116
312	0.062399302
320	0.080546312
216	0.076569922
1696	0.13960716
408	0.061574176
456	0.059497289
416	0.18590407
510.875	0.15726714
502.6875	0.16664067
304.25	0.087383419
1135	0.045406789
540.5	0.15244745
269.5	0.098138377
279.5	0.065709531
2334	0.026608521
620	0.17556328
615	0.16463007
139	0.22599071
585	0.14676721
815	0.15760735
207	0.14904724
1629	0.14848104
430	0.14438713
517	0.04961789
223	0.086864367
1070	0.18922523
208	0.16100626
140	0.18092901
288	0.17527378
858	0.15205875
602	0.17229797
244	0.095460646
422	0.15767588
326	0.10625011
532	0.15697445
214	0.17824195
1108	0.041194346
278	0.077043377
232	0.19763932
588	0.040113512
264	0.16973495
152	0.126738
628	0.053662628
272.875	0.068633482
571.375	0.046827335
988.625	0.034122519
373.5	0.16932051
201.5	0.16235608
182	0.10885171
473.5	0.18353117
261.5	0.058932159
730	0.041790254
129	0.10849363
390	0.069594212
156	0.15545131
128	0.13266808
1035	0.051629759
274	0.072097629
368	0.17157327
266	0.17588064
668	0.15413913
172	0.15638418
1044	0.14747769
428	0.083861075
204	0.20100173
406	0.076374069
156	0.10602126
500	0.066431105
312	0.17890915
204	0.095575653
836	0.043821696
188	0.065420188
172	0.10385864
612	0.15298949
2652	0.036305595
344	0.090595923
668	0.1885476
1088	0.16327311
136	0.16675301
324	0.18242162
332	0.17575641
312	0.071537443
224	0.084161013
1068	0.15136063
744	0.15865177
236	0.17166375
660	0.15348957
470.5	0.065845311
653.25	0.048301607
282.25	0.067563973
676	0.16795757
302	0.097460963
787	0.16802013
909	0.15201989
427	0.048314165
216	0.080707788
97	0.15299548
302	0.18637073
378	0.15319753
864	0.046218619
279	0.17487453
492	0.14818539
236	0.072867654
234	0.080034673
408	0.061146516
638	0.18782112
1262	0.16459586
1208	0.15005538
578	0.053745802
444	0.14182115
534	0.16191334
708	0.14473809
338	0.16653956
206	0.22810416
100	0.10697728
548	0.15442948
1112	0.17320375
1052	0.17169465
126	0.11349007
332	0.14254823
244	0.16195303
812	0.14330956
264	0.18794055
1280	0.14675687
336	0.065898508
612	0.053719748
548	0.16807093
216	0.080252171
296	0.15192913
1100	0.031151358
192	0.1477287
592	0.1741204
492	0.17973395
140	0.080571458
2136	0.10099086
1072	0.14944999
268	0.057141576
644	0.048031386
856	0.043313403
192	0.17286773
305.5	0.08889021
276.5	0.19926192
945.5	0.15704036
420.75	0.22000895
251.5	0.055261698
338	0.06817881
542.5	0.05605714
681.5	0.047223628
513	0.16873056
64	0.16700108
156	0.16640855
597	0.04657102
438	0.14808409
234	0.20048574
3907	0.11431374
586	0.1285563
443	0.16259131
311	0.1636963
471	0.052134931
908	0.048260007
176	0.079518326
12736	0.080039635
244	0.16813737
1352	0.041423675
686	0.14454223
906	0.16142388
524	0.16392648
2786	0.030635394
252	0.17897145
600	0.052320059
568	0.048651621
976	0.18514027
150	0.1249961
220	0.20454
888	0.13852267
752	0.16668397
268	0.097155608
238	0.10597913
578	0.050077502
230	0.15895541
256	0.10728918
576	0.14803076
604	0.061831504
338	0.18029045
710	0.14767332
264	0.19887231
358	0.05292071
140	0.23300385
632	0.036129434
5068	0.1079699
576	0.1852186
748	0.14545295
1536	0.036278855
1276	0.030562323
340	0.065412275
368	0.055994976
424	0.05094799
504	0.04054521
192	0.07669358
224	0.085386895
260	0.081768565
500	0.068267129
480	0.14650168
132	0.096633978
740	0.051294226
432	0.18860509
332	0.086690769
281	0.082253031
422	0.19496244
219.5	0.16525294
546	0.13937446
2188	0.048034493
348	0.16549802
392	0.059065469
233	0.084240839
100	0.15850431
749	0.058399376
635	0.17221837
1118	0.15165114
944	0.19775312
238	0.17658786
1716	0.11854073
290	0.15138951
256	0.072897807
240	0.1991078
114	0.1134289
408	0.072358027
440	0.1614911
732	0.047552273
6232	0.095159821
208	0.2163616
172	0.10071149
432	0.2120818
264	0.17043926
280	0.17541017
84	0.14650455
548	0.055866722
132	0.13936792
404	0.15940502
188	0.11371083
232	0.086322099
1236	0.14148891
204	0.1756254
612.75	0.058206014
1224.75	0.04353473
132.5	0.12887706
310.5	0.057656683
1065.5	0.03624332
479	0.14511248
676	0.15179613
280	0.16576929
284	0.1721613
320	0.055048078
441	0.15813372
328	0.065702818
242	0.20986211
147	0.20811188
1032	0.1502621
550	0.13921848
202	0.082966611
462	0.045896217
1182	0.039365001
394	0.088091843
652	0.045956064
396	0.067758523
910	0.15989237
182	0.092960469
278	0.077667929
1152	0.12934333
190	0.1953492
174	0.16376312
792	0.044029411
354	0.057844535
596	0.17522073
168	0.21551636
480	0.075537793
76	0.19222732
292	0.17323512
344	0.15628102
100	0.16812898
520	0.052992221
428	0.093525335
2096	0.066258483
348	0.18142477
672	0.04858375
664	0.13454831
584	0.056873035
480	0.15063691
100	0.22943863
676	0.14592382
388	0.19814898
408	0.053854454
264	0.19242479
192	0.21315499
108	0.1109029
2512	0.030553225
204	0.16849914
872	0.1430196
340	0.17412283
508	0.18779895
888	0.17297506
548	0.042102773
368	0.15117878
1024	0.038990363
1576	0.035525333
272	0.21774808
216	0.10230634
336	0.1581801
672	0.17028749
120	0.14008763
320	0.17199215
360	0.13064428
348.0625	0.16307169
813.9375	0.049869142
150.5	0.18104833
744.5	0.12894464
339.75	0.17184483
145.75	0.098492518
331.5	0.15695761
1163.5	0.053781878
493	0.048713904
181	0.074475572
457	0.16274197
243	0.18571582
799	0.16026859
139	0.11484047
472	0.043487053
498	0.050137009
660	0.17198759
1256	0.038406324
817	0.046546422
1026	0.17874919
365	0.072062396
332	0.066641636
368	0.074230261
138	0.21167804
1026	0.056019589
200	0.19062339
752	0.037091881
1032	0.16046175
1786	0.16648197
1018	0.12198567
308	0.15861538
232	0.20061609
208	0.073882662
386	0.05133383
754	0.13510185
864	0.051901564
302	0.063307501
694	0.15005556
178	0.085447244
352	0.2223421
332	0.091535076
452	0.19022627
600	0.086552061
222	0.098985918
536	0.1385522
144	0.084256142
1164	0.23556383
1692	0.041036073
732	0.15602955
408	0.18224242
472	0.18973514
632	0.16384639
[truncated: 1,526 more rows]
