# Supplementary material for: Comprehensive structural assignment of glycosaminoglycan oligo- and polysaccharides by protein nanopore
Source: Nat Commun. 2022 Aug 30;13:5113. doi: 10.1038/s41467-022-32800-4 (PMC9427770; doi:10.1038/s41467-022-32800-4)
Supplement: Supplementary file 5 — Source Data [file 41467_2022_32800_MOESM5_ESM.zip › Source Data/Main manuscript/Source Data files/Fig4/MixHPHN_6.txt]

'Tt_MixHPdp6 et HNdp6'	'Ib_MixHPdp6 et HNdp6'
51.625	0.20396593
17.375	0.3694599
16.3125	0.50125229
32.4375	0.4190928
26.875	0.19883257
43.625	0.39139447
35	0.44992375
1161.25	0.028461436
27.5	0.18257007
12	0.12862819
28.375	0.24896851
23.875	0.33610296
55.25	0.31905189
21.875	0.26260585
32.125	0.31315657
138.625	0.51898134
24.5	0.31594068
40.75	0.095952906
40	0.32212996
95.25	0.32653278
21.125	0.24090306
22.25	0.24365357
61.75	0.35523546
21.5	0.2769388
27.25	0.21878807
65	0.35584292
28.75	0.23259979
63	0.37899381
34.5	0.28181332
21	0.27393186
16.5	0.43443394
19	0.52170974
21	0.18243288
27	0.20851825
17.25	0.25771016
87	0.18290983
21.75	0.24966113
18	0.27060536
50.75	0.17615889
34.75	0.3563717
40.75	0.12870741
138.25	0.48051
105	0.18660288
88.5	0.2105511
40.5	0.38636583
57.5	0.41576704
16.5	0.32974836
23.5	0.34142914
16.5	0.2793912
25.5	0.35822752
46	0.18933253
24.5	0.39103505
51	0.21282607
18.5	0.29093531
117.5	0.13083561
26	0.34299365
23	0.35021254
13	0.27879703
46.5	0.18353713
17.5	0.48423833
37.5	0.2290938
133	0.33981928
29	0.24170324
25.5	0.24016447
31.5	0.28520471
60.5	0.36092848
11	0.23572519
10.5	0.1849405
88	0.41500041
184	0.32485998
11.5	0.34035027
43.5	0.43167013
13.5	0.32176346
38	0.11839274
27.5	0.24852149
109.5	0.442166
12.5	0.25069976
48.5	0.40850618
20	0.39708677
49	0.16710146
85	0.39103228
30.5	0.26136044
19	0.47390082
44	0.29226774
12	0.35798645
84	0.19239622
40	0.49219245
26	0.52224588
10	0.30112812
79	0.35955518
30	0.22296675
23	0.34169364
316	0.14888327
56	0.16502182
34	0.19955565
71	0.43412259
77	0.4532612
35	0.35383207
38	0.23864166
49	0.33650905
58	0.39257732
60	0.3407318
29	0.45871532
12	0.22701323
142	0.3253127
24	0.2147705
64	0.51401639
76	0.48091292
14	0.2668871
30	0.19676501
15	0.34748238
39	0.28068486
15	0.26738718
261	0.15144475
155	0.07047639
45	0.22633106
56	0.43629926
30	0.51375985
36	0.20317113
16	0.28463233
22	0.28121993
29	0.39884132
33	0.17440745
15	0.35857713
49	0.40208784
11	0.34018284
26	0.40862456
12	0.28473783
28	0.41761258
73	0.50376409
37	0.1272848
12	0.38568228
23	0.4320367
11	0.30402088
36	0.12861095
84	0.45288119
20	0.35846588
153	0.22312661
30	0.25482184
94	0.47171757
93	0.57075328
35	0.21908647
36	0.37713832
16	0.34617713
26	0.25407305
31	0.32561046
79	0.21011761
19	0.22448818
78	0.42559153
17	0.27834204
61	0.39496604
10	0.29352123
37	0.21439976
171	0.42580768
25	0.41442811
172	0.34031931
38	0.14555815
15	0.34815872
193	0.40878135
102	0.12092383
30	0.21905573
21	0.23840308
33	0.32715639
16	0.25575078
110	0.39332515
16	0.3524029
104	0.13066244
50	0.18746182
68	0.34548172
38	0.25930193
28	0.4354794
68	0.20666249
66	0.500579
10	0.29444981
28	0.33666456
58	0.5591926
78	0.39582142
20	0.24342053
72	0.16738898
22	0.22884275
22	0.40661618
60	0.45722148
18	0.32046372
22	0.35244086
58	0.19070579
16	0.18397312
124	0.4466472
18	0.42808715
26	0.12770146
28	0.23612219
68	0.36862507
56	0.23153089
22	0.4123888
50	0.33358061
26	0.12278931
24	0.33021241
126	0.39751917
68	0.36939156
36	0.25490427
16	0.57261407
10	0.32689449
494	0.14991796
24	0.21552427
20	0.13866973
10	0.23128866
20	0.37240174
20	0.35871029
16	0.44122168
18	0.45327571
50	0.12143688
10	0.2227125
12	0.20875576
24	0.37732896
40	0.35299379
182	0.13316126
18	0.2250991
182	0.30462483
82	0.44895276
92	0.42774734
94	0.42814922
24	0.19436958
76	0.33243549
44	0.30937952
26	0.42676875
42	0.24275686
60	0.25089565
10	0.28390324
26	0.21494459
128	0.45342043
20	0.3989234
28	0.40813908
20	0.25750655
30	0.2732825
18	0.33317351
16	0.24677649
24	0.15710969
24	0.18410642
20	0.27675676
10	0.48920879
62	0.2217589
12	0.3007268
24	0.2547234
26	0.21037082
36	0.21587077
22	0.43497607
70	0.51459789
14	0.26677498
48	0.20713766
36	0.41726869
20	0.48768881
48	0.4656589
22	0.2434545
18	0.54766756
44	0.48033798
10	0.31955791
128	0.45075026
42	0.38358408
56	0.098600484
14	0.33557081
90	0.33979002
14	0.26471969
62	0.28366429
28	0.28213385
42	0.51249743
94	0.32572162
92	0.17888929
24	0.19258343
140	0.39607123
114	0.43575051
22	0.33610585
50	0.49057943
18	0.33633882
12	0.34766629
64	0.20449598
30	0.22673714
18	0.47791702
14	0.27094504
36	0.37990955
20	0.34297639
16	0.30918881
50	0.15861821
32	0.30304387
26	0.16044356
18	0.37045014
50	0.31328043
108	0.44071051
46	0.50798756
24	0.17160131
20	0.38643739
12	0.32284105
72	0.36846876
50	0.3105104
18	0.4753111
34	0.3856084
64	0.1365841
44	0.39233008
10	0.24480617
56	0.13833866
16	0.44762817
102	0.4199256
22	0.27058604
12	0.28015321
22	0.61348921
10	0.34105945
40	0.21578303
24	0.25366613
64	0.44064459
124	0.36380404
62	0.23387074
32	0.16300769
10	0.30587262
38	0.36917379
82	0.46472648
44	0.477018
26	0.39300659
74	0.13420953
18	0.48222914
16	0.26599628
10	0.30559433
20	0.44167635
27.4375	0.25825238
12.375	0.21894476
13.5	0.21859048
92.4375	0.44264603
16.875	0.39690033
21.75	0.29322544
12.8125	0.34701478
30.6875	0.22194216
44.4375	0.16771233
51.0625	0.53306162
12.375	0.40845606
17.5	0.29621324
101.5	0.32755044
10.25	0.33852762
65.5	0.23799238
46.875	0.38921475
26.375	0.17564595
93.5	0.36194214
11	0.30516192
95	0.37636617
29.25	0.27660191
11.125	0.36276159
34.125	0.16023996
122	0.39491457
24.5	0.34864637
17	0.24653009
25.5	0.35829365
13.5	0.29131615
10.75	0.44023141
18.75	0.56532872
34	0.30592689
16.5	0.4088307
46.25	0.15209068
28.5	0.18959294
31.75	0.26695246
26.75	0.18011418
17.5	0.37738687
20.5	0.30493864
21.75	0.42597401
35.5	0.45137826
20	0.35570213
97	0.22007212
35.5	0.23930578
48.5	0.17528895
17.5	0.37513578
65.75	0.39818653
53	0.4445118
10.25	0.32286441
10.25	0.22757082
28	0.26335463
223	0.38043308
112.75	0.5764038
112.5	0.39952946
30	0.23353738
17	0.43574077
23.5	0.20182881
188.5	0.38920417
47.5	0.27354419
46.5	0.43324625
22	0.28190789
67	0.12640448
15.5	0.30820933
34.5	0.17206579
46	0.48506314
19	0.35977089
20.5	0.33386672
27	0.23388478
34.5	0.17933571
20.5	0.320481
83.5	0.42267874
20	0.24369515
28.5	0.170754
25	0.24106389
43	0.44969112
39.5	0.41978085
34.5	0.43528295
44.5	0.15737885
68	0.16748886
85	0.38310722
14.5	0.44996437
10.5	0.37955561
13	0.36043882
21	0.31674668
18.5	0.30069131
38	0.51656401
28.5	0.35519341
72.5	0.18821725
24.5	0.26293239
176	0.17007235
30.5	0.20747133
13.5	0.25424892
37.5	0.43591973
28	0.46518555
19.5	0.35819623
50	0.17108363
20	0.22534135
23.5	0.21330333
19.5	0.29013875
19.5	0.33939266
83.5	0.4515467
12	0.21176851
16	0.23084125
30	0.22837389
35	0.26883176
54	0.33090121
185	0.16123189
50	0.1453703
75	0.14731106
114	0.21035467
33	0.27330077
83	0.39304706
65	0.41319269
1425	0.26796392
48	0.44362518
39	0.18344268
28	0.3267836
14	0.51149917
137	0.37032548
21	0.55920714
134	0.21387808
21	0.29690245
15	0.28651395
53	0.36424172
28	0.40962067
15	0.31124607
15	0.32985321
18	0.33893359
22	0.2473217
47	0.54115874
24	0.31608987
90	0.45605353
39	0.23314638
96	0.40639237
39	0.25541082
13	0.21947528
11	0.32967547
18	0.32558659
14	0.36814708
25	0.19639641
61	0.19245733
18	0.25768825
20	0.38303617
18	0.55172843
30	0.47081205
31	0.25714403
13	0.38140514
10	0.40550682
24	0.28216067
20	0.43659618
35	0.21271937
53	0.38725287
137	0.3908532
22	0.3364009
18	0.4811644
36	0.47992814
20	0.25886109
64	0.35464674
25	0.42967921
123	0.51040566
10	0.20188062
52	0.40864652
11	0.32810146
115	0.116729
10	0.33663404
59	0.20122176
78	0.18973872
19	0.30014721
29	0.22937912
33	0.32874623
53	0.46131873
131	0.19613257
51	0.19247966
25	0.26112911
26	0.29241094
12	0.32724786
34	0.39661887
19	0.40409565
27	0.51215696
44	0.25263765
1567	0.35002038
18	0.27503183
56	0.22544064
410	0.417393
55	0.42079902
497	0.10857235
4566	0.37766722
221	0.25809515
24	0.28063607
3640	0.35956019
114	0.087324098
4104	0.33980528
90	0.33913234
123	0.057907097
1987	0.44732949
40	0.21117817
598	0.2712115
4356	0.40119684
94	0.36923608
123	0.40263015
16	0.20751369
62	0.49466062
21	0.24254741
19	0.49961576
26	0.37216073
33	0.46371731
18	0.39252377
47	0.13005814
45	0.22326221
10	0.30974704
23	0.17210639
36	0.20812979
20	0.29164582
20	0.36320603
46	0.40291706
32	0.2379431
22	0.35370511
48	0.16494049
40	0.36985651
36	0.44890359
18	0.37668344
56	0.42278966
68	0.14480098
28	0.20432138
22	0.29476666
28	0.3889285
14	0.21071728
18	0.34065652
96	0.56734687
52	0.29991663
26	0.13463685
40	0.40536916
16	0.50001341
14	0.27175456
16	0.40628824
22	0.50154132
36	0.43307772
40	0.20155916
14	0.35355705
60	0.21430176
112	0.33678705
110	0.19796503
20	0.42734346
96	0.33460984
18	0.48101982
14	0.39751586
66	0.35015339
30	0.4541598
12	0.41094998
102	0.11631234
32	0.24689594
16	0.18862769
10	0.19120398
110	0.13914254
22	0.29523247
44	0.43794355
36	0.36581802
18	0.24781437
26	0.22846285
22	0.46657306
26	0.21981364
22	0.20592204
38	0.28783485
12	0.25743255
124	0.38614881
38	0.37193945
12	0.34070715
18	0.28133798
26	0.33340773
20	0.40167424
26	0.18119542
32	0.22886024
20	0.54355592
92	0.46220514
18	0.38341942
20	0.31022954
76	0.18707417
18	0.29639935
20	0.42370775
32	0.41095081
82	0.22293359
44	0.41332883
44	0.17445309
12	0.34242854
20	0.35884705
50	0.37985665
14	0.35614863
34	0.18965651
78	0.18652216
30	0.29719692
72	0.15957101
82	0.13283446
38	0.17319471
38	0.3774561
84	0.17748278
34	0.1542287
50	0.44232613
12	0.1955016
60	0.18888184
246	0.36499247
34	0.49703747
14	0.27846646
46	0.39517647
30	0.19622694
26	0.3207407
16	0.39900601
18	0.39908567
30	0.22048232
22	0.4394336
70	0.42122394
28	0.21253876
52	0.40739661
14	0.26350877
140	0.1380917
44	0.43842477
10	0.39841455
20	0.23844951
118	0.43677872
22	0.2884368
12	0.18225403
14	0.29148299
28	0.21949506
98	0.33749864
30	0.43512973
46	0.52223271
20	0.26816016
152	0.54076362
18	0.50915551
22	0.12785283
12	0.23976007
20	0.25221679
18	0.31922215
68	0.41554314
44	0.18792145
64	0.36919385
14	0.38642833
32	0.15351038
26	0.25256529
36	0.22300689
24	0.21912576
40	0.2261879
80	0.39030826
14	0.31118074
34	0.27900079
40	0.43658504
116	0.41142309
94	0.40775049
20	0.27142075
24	0.3464112
32	0.2788811
42	0.23283003
26	0.25297979
50	0.21351181
10	0.36290509
24	0.40530536
148	0.40976146
12	0.28316292
10	0.16667847
84	0.36577743
26	0.28549042
34	0.2370659
10	0.43195945
18	0.25213805
18	0.28826776
12	0.36076409
14	0.42312479
86	0.35056013
48	0.47690719
30	0.21405075
74	0.12919557
30	0.13200423
24	0.15046179
178	0.44353703
20	0.26704198
14	0.39964876
16	0.22346899
110	0.37801072
24	0.35777897
14	0.27215245
24	0.30368865
22	0.51112556
20	0.36476696
20	0.40833995
24	0.20722887
62	0.19332625
12	0.19468403
12	0.35600644
44	0.10329824
28	0.47200155
24	0.3494752
28	0.26414853
24	0.24745226
24	0.27333465
20	0.43426076
20	0.24163219
68	0.38469395
20	0.25786203
28	0.40545025
80	0.51157779
88	0.51395011
96	0.18218438
36	0.36659625
28	0.24906102
24	0.34000111
24	0.58981168
12	0.18083155
76	0.16774055
116	0.3344844
52	0.35680994
12	0.32111198
28	0.21089125
64	0.52054667
16	0.47003007
40	0.38429677
16	0.3389892
40	0.37470859
44	0.17687932
16	0.13465673
24	0.31994686
60	0.21239401
28	0.22033688
20	0.35495886
36	0.17075236
84	0.17453386
36	0.15726422
52	0.12700756
40	0.31240433
16	0.30178308
36	0.15919912
24	0.22875246
20	0.1560359
56	0.29433286
36	0.21858284
12	0.27854505
48.636719	0.19454697
91.398438	0.37462649
13.289062	0.40664282
17.484375	0.33614451
22.515625	0.41095462
57.75	0.40523115
20.25	0.21017419
39.3125	0.20615117
53.4375	0.16281953
10.3125	0.32936847
19.875	0.2867004
17.875	0.46785307
50.375	0.17114173
67.375	0.15486333
46.625	0.15912795
31.75	0.33747694
26	0.13155286
22.875	0.31249183
22.5	0.25964203
17.75	0.27967125
12	0.29515314
19	0.35237545
107.25	0.39733562
134.5	0.39232811
12.875	0.35639712
38.375	0.29303247
45.375	0.19264455
117.5	0.46675146
41	0.18525839
18.5	0.38259426
46.5	0.23157777
52.5	0.46288458
60.5	0.19231397
21	0.25876701
68.25	0.44586971
76.5	0.44481087
49.25	0.24384804
22.25	0.34952345
37.25	0.37817776
121	0.24746029
16.5	0.31205937
24.5	0.29857588
34	0.34964991
65	0.19210413
51.25	0.30393234
31.25	0.54277396
12.5	0.31593233
101.75	0.41055268
48.25	0.46502644
28.75	0.17816018
11.5	0.30469683
27	0.35918519
21.75	0.21908434
13	0.20809327
17.5	0.52590007
31	0.24564642
19.5	0.49313119
27.5	0.22632544
45	0.1890886
20.5	0.3527641
80.5	0.47062883
14.5	0.39350384
24	0.32702351
745.5	0.30023485
77	0.16936632
11	0.28884247
12	0.25761151
21.5	0.46796277
68	0.1711562
50.550781	0.33288491
28.625	0.14165357
116.20312	0.32553387
36.375	0.33447823
255.5	0.34782708
33.625	0.48588154
56.5	0.068693489
22	0.29111522
12.3125	0.48273557
38.9375	0.38505015
57.3125	0.3016375
17.25	0.55362904
65.375	0.4140085
28.25	0.080898546
76.625	0.47325072
158.25	0.38364449
15	0.26634583
24.75	0.30094662
25.125	0.16562834
12.5	0.29708067
19	0.19787925
31.25	0.16534483
17.75	0.30064741
43.75	0.43693146
11	0.24286342
21	0.40490314
84.25	0.11656068
33	0.17777303
238.75	0.40262181
22	0.18708752
36	0.15021205
26.5	0.19073799
18.25	0.23126438
12	0.3282519
2892	0.028425265
28.5	0.29359502
16.75	0.14416407
40.75	0.14248653
17.5	0.1459624
120.5	0.40467134
83	0.14809598
16	0.25271299
24	0.34872407
36	0.31580082
13	0.254017
10	0.22405878
22.5	0.18329744
28.5	0.19636016
81	0.11044592
21	0.24472129
21.5	0.20033525
60.5	0.37323478
24.5	0.17971456
31	0.24634327
112.5	0.33268416
81.5	0.36180162
11	0.25522125
35	0.2255127
111.5	0.35174015
112.5	0.30621669
26.5	0.18045928
20	0.17131031
65.5	0.21924213
20	0.42664793
40	0.10949872
16.5	0.31925136
52	0.34486327
22	0.26020166
26	0.19840324
10	0.26417986
36	0.22811013
76.5	0.4644371
24.5	0.27963579
19	0.20895325
16.5	0.29454434
26	0.20054309
11.5	0.29978168
13	0.2679745
24	0.33481577
34	0.34023881
11	0.33336961
45	0.56355363
99	0.42462018
25	0.52636617
24	0.15714094
35	0.15650181
55	0.20417576
11	0.22599781
30	0.34218389
36	0.5301916
10	0.10698447
20	0.24937631
18	0.18894808
10	0.32137695
28	0.16905518
10	0.36354139
11	0.31771117
59	0.33268622
115	0.17823672
30	0.31041798
75	0.35723728
16	0.27471486
11	0.13241513
16	0.33769572
27	0.2134887
46	0.32033542
11	0.33314896
25	0.23078872
30	0.51222271
24	0.25115645
15	0.33761385
39	0.21444464
53	0.41721678
71	0.22313805
51	0.1207166
37	0.15796624
20	0.18190965
18	0.18610747
23	0.22667035
21	0.35232651
12	0.17170464
37	0.268058
36	0.45531318
20	0.35646343
28	0.28731254
15	0.19537517
18	0.20519032
451	0.32291198
27	0.34064642
21	0.3084999
22	0.34158832
54	0.29914886
1330	0.27387482
22	0.37121934
23	0.22061497
88	0.48293236
13	0.2517474
16	0.45869735
32	0.44048873
22	0.17109224
26	0.17199343
18	0.14729235
140	0.45955667
23	0.35339141
23	0.21688496
26	0.16584988
52	0.37386104
54	0.39542598
142	0.44400707
39	0.13050775
127	0.092505209
23	0.25275552
12	0.39084342
13	0.32348511
18	0.25429425
21	0.31533858
39	0.48781508
13	0.22843353
55	0.44057599
26	0.24518545
46	0.4306573
42	0.20684333
36	0.20206572
31	0.2319003
13	0.21982162
25	0.20679039
49	0.38256815
88	0.38406914
10	0.29485297
12	0.11973666
115	0.16560917
32	0.16332033
65	0.48060241
47	0.39257005
136	0.41110364
22	0.31453288
36	0.16396834
14	0.2560184
14	0.13477311
34	0.26023698
54	0.35936701
20	0.29855126
46	0.39189306
56	0.17963524
92	0.41474485
12	0.24204692
48	0.19449347
10	0.27469313
28	0.38526925
130	0.43835774
20	0.20425564
20	0.43222842
48	0.33842486
64	0.49402404
36	0.20433274
10	0.32645872
110	0.14565516
16	0.21178383
20	0.25937733
12	0.22387925
54	0.17640035
48	0.38718826
12	0.39084363
14	0.20156221
76	0.47494566
24	0.41888776
22	0.48561329
24	0.32801285
20	0.27978534
22	0.49096832
26	0.35971546
52	0.41277304
20	0.31712818
52	0.3912842
304	0.050119832
26	0.11366118
34	0.13814898
62	0.13659769
22	0.54662204
34	0.41127604
128	0.43771416
102	0.41947034
10	0.21748245
46	0.30823821
32	0.16829258
22	0.5621565
12	0.28469402
78	0.5136863
12	0.10554128
44	0.45868281
82	0.35074639
38	0.17172126
16	0.13999516
38	0.24837038
14	0.16995522
46	0.19114459
12	0.32072979
36	0.44031563
1296	0.032342501
104	0.3400431
86	0.49921933
26	0.16466081
56	0.47190282
18	0.16396986
78	0.48410654
158	0.31371677
30	0.15123983
62	0.46491954
42	0.30344474
18	0.13765065
70	0.40459082
20	0.44993702
42	0.4007425
22	0.16794769
156	0.58799702
16	0.31908768
38	0.38997245
70	0.31695026
34	0.27796623
36	0.10621077
28	0.21546453
24	0.12468844
18	0.17595547
164	0.41579166
122	0.17423654
64	0.33270812
10	0.29331249
76	0.38886473
32	0.25044668
60	0.42044902
22	0.41321561
24	0.20938942
16	0.18937567
80	0.12218823
16	0.50035673
32	0.25772274
32	0.24412525
20	0.46252984
36	0.38377967
10	0.28092107
58	0.19414209
34	0.16582271
378	0.34636065
20	0.23293389
10	0.35964981
24	0.20381919
84	0.34755063
232	0.14414279
70	0.37727034
92	0.39591211
24	0.19436604
154	0.39311931
12	0.38106334
50	0.35480174
10	0.2128638
16	0.23127377
138	0.44113389
22	0.44665688
58	0.36759019
18	0.16445117
12	0.25121704
64	0.41524211
24	0.19522025
46	0.41285777
26	0.31687427
22	0.34221864
26	0.2671802
22	0.23465846
10	0.11578006
44	0.32867077
14	0.1141637
96	0.42902765
14	0.15697761
80	0.37254387
12	0.18147255
12	0.25034738
34	0.2024788
46	0.44410589
32	0.30125165
82	0.46406227
36	0.25122586
10	0.33443922
14	0.34125453
10	0.35662216
28	0.18467604
20	0.33629096
78	0.31439194
12	0.26196608
26	0.11461481
18	0.29754078
38	0.25741339
28	0.21867208
20	0.26066557
56	0.31283131
12	0.23806763
82	0.48495346
12	0.22669291
62	0.33775258
28	0.26091859
48	0.39837864
12	0.22984566
62	0.34080595
10	0.2892569
52	0.35608545
20	0.31131381
12	0.29302201
12	0.088157967
20	0.19254205
28	0.37806696
32	0.45848072
24	0.18416722
12	0.11042169
36	0.37471202
28	0.55649817
36	0.14316708
52	0.56313443
20	0.22839192
72	0.40201026
204	0.49049729
36	0.14618057
28	0.21187943
28	0.4290705
80	0.45959023
24	0.48066527
20	0.23209129
44	0.36311737
16	0.19467667
52	0.45105502
104	0.47775418
16	0.37134606
20	0.2975741
28	0.06608212
36	0.38702589
28	0.19684173
128	0.39296219
36	0.33318484
52	0.15626349
16	0.38384125
28	0.22029234
28	0.2201239
68	0.37495911
12	0.19506659
28	0.25619906
20	0.21400262
100	0.38863173
24	0.40277573
104	0.43694714
24	0.33818361
24	0.37694111
56	0.46668646
124	0.48798227
36	0.1328966
24	0.10776359
36	0.2543405
36	0.1227464
64	0.11578704
16	0.28115758
24	0.20669577
28	0.18110727
28	0.13334771
12	0.15766379
48	0.109314
12	0.3554216
68	0.16705181
24	0.26033667
32	0.24597704
20	0.27937207
16	0.26485163
16	0.20445676
28	0.41006103
12	0.41040182
68	0.13039018
24	0.39614555
36	0.42018363
12	0.28174257
20	0.28975862
12	0.33670488
68	0.36427292
24	0.27609864
20	0.27507496
52	0.38493368
20	0.22394127
12	0.38531172
20	0.24882945
16	0.25429344
32	0.22118574
32	0.34286976
28	0.18944281
32	0.23866142
20	0.19055612
128	0.15594488
16	0.13689762
156	0.33088234
96	0.47531733
92	0.32197624
36	0.29574597
20	0.467529
32	0.34496725
12	0.36578298
20	0.52480018
36	0.2278464
100	0.14470698
184	0.32362869
96	0.50894201
76	0.47987127
24	0.48648199
20	0.1589482
20	0.28480434
84	0.19914544
32	0.20957363
20	0.19115727
24	0.18054312
80	0.20732576
128	0.48002481
32	0.26532674
108	0.17285335
20	0.30665487
108	0.39071801
12	0.1768811
36	0.1328271
12	0.33252922
76	0.17105576
212	0.46843049
32	0.34226835
24	0.34525293
128	0.44710273
12	0.25287363
36	0.23424719
20	0.18124388
48	0.19009343
16	0.19705687
40	0.57091558
24	0.40651819
32	0.40727279
52	0.41256824
20	0.27433491
40	0.31303564
80	0.35998914
16	0.14038481
36	0.16798216
64	0.16315879
52	0.44622779
20	0.23552008
24	0.23539278
44	0.1993553
16	0.3093186
48	0.39972532
16	0.35994288
52	0.34705868
128	0.36375555
12	0.20019183
20	0.27265343
52	0.15975504
44	0.2298381
24	0.18099771
32	0.48872805
20	0.38831294
48	0.16696317
56	0.32795084
20	0.39445257
180	0.32602772
28	0.20545284
88	0.12485836
12	0.31683585
68	0.2220864
20	0.22404279
20	0.2564913
32	0.53958517
20	0.2996361
16	0.19471289
80	0.39713556
28	0.51247233
80	0.18463092
20	0.23777139
56	0.27405533
12	0.26394391
84	0.39749977
24	0.19928844
12	0.146828
36	0.35144374
16	0.31926307
36	0.23078561
124	0.1337641
16	0.47921175
28	0.23583379
40	0.18303202
20	0.2318999
32	0.13482599
100	0.39012811
20	0.30766848
12	0.29509437
32	0.40831929
20	0.34486189
28	0.18920758
24	0.29082811
20	0.55754739
64	0.38588285
44	0.1618301
12	0.42976514
116	0.46807858
12	0.23219191
44	0.31024516
20	0.29074702
136	0.4556981
96	0.37580079
60	0.21426308
68	0.42616278
20	0.24129695
28	0.20925914
36	0.28803369
44	0.32348472
60	0.18096253
88	0.16315639
24	0.41468325
72	0.10314045
84	0.4346734
72	0.41786492
12	0.30084872
24	0.29637507
12	0.31807846
24	0.43550432
72	0.4469617
44	0.50079298
28	0.26899865
132	0.37292778
84	0.537036
44	0.30253804
12	0.31225789
60	0.22626847
16	0.23968443
84	0.3418102
132	0.13938425
80	0.22786278
12	0.14259562
36	0.42512843
24	0.24965318
40	0.21662369
24	0.30429611
12	0.32985279
56	0.41625938
20	0.18466033
40	0.16434331
20	0.29004082
16	0.19599678
36	0.3947295
12	0.22323643
48	0.15318082
32	0.44217414
24	0.27983189
12	0.31831348
60	0.12611458
12	0.21617821
28	0.36757264
20	0.39616206
28	0.22885789
88	0.12865883
28	0.26019511
20	0.41542462
52	0.40496516
12	0.23853678
44	0.24485639
80	0.12821518
12	0.42925128
20	0.21316738
16	0.202058
52	0.22970988
16	0.15411642
64	0.46065646
12	0.23728636
16	0.31988829
16	0.40709135
36	0.22902359
12	0.15449525
16	0.36166951
24	0.40032703
20	0.33602268
44	0.31623811
48	0.31863511
84	0.34901813
52	0.41170889
20	0.37583908
12	0.17440599
36	0.20296325
28	0.17924257
40	0.49818808
60	0.21077943
84	0.1364592
56	0.44262078
12	0.23497055
24	0.14736764
240	0.31307399
24	0.19844452
44	0.20444871
76	0.34444973
12	0.32077044
52	0.34303096
92	0.35618457
20	0.21411531
24	0.17589444
16	0.50362921
24	0.13860087
24	0.41819927
40	0.19573028
24	0.093605593
28	0.17922735
16	0.36606318
12	0.13013625
88	0.38222033
24	0.15306795
16	0.3915993
40	0.18653685
28	0.19768198
108	0.1465517
24	0.28149825
32	0.21978101
72	0.38402081
204	0.35669932
24	0.15557563
20	0.17846653
20	0.28336224
12	0.10227218
12	0.32300594
40	0.12726787
40	0.47603995
36	0.30217385
28	0.22637922
72	0.4110086
76	0.2077551
36	0.14183031
28	0.21150367
24	0.27981633
60	0.42535847
20	0.12773019
24	0.15309519
20	0.31522194
24	0.10016666
16.515625	0.21370056
25.5	0.35705507
40.5625	0.55255169
18.375	0.49817461
49.6875	0.17809688
146	0.46778113
12	0.33289707
11.75	0.2204944
29.75	0.28409657
47.75	0.32220909
94.5	0.46391764
185.75	0.47442365
28.75	0.26662272
35.75	0.44561067
25.5	0.22294483
40.25	0.35388345
42.5	0.53514028
111.5	0.45651132
63.5	0.41638094
17.5	0.3424229
19	0.36168116
21.5	0.31290078
36.5	0.28796333
11.5	0.39356044
35.5	0.42931318
10.5	0.41475073
31	0.40022254
22	0.34787706
28.5	0.42435944
17	0.45886147
13	0.37316683
28	0.36664578
13	0.40747991
78	0.31687543
10	0.54615301
12	0.39945081
15	0.37495857
39	0.30125442
63	0.37265024
262	0.34103209
17	0.51697779
147	0.43966395
70	0.46302244
109	0.14691785
16	0.50136411
14	0.44200346
51	0.52351743
62	0.41808465
36	0.25072977
23	0.39374924
27	0.25120121
159	0.42397338
67	0.20600961
50.861328	0.44813722
35.703125	0.13675791
135.54688	0.21951354
16.75	0.29597798
21.625	0.22550605
54.15625	0.3148585
47.6875	0.21526529
12.625	0.2288689
15	0.26975945
35.5	0.3093929
148.5	0.45437205
28.5	0.46983939
20.25	0.49760973
33.125	0.16755009
21.25	0.20081994
35.75	0.18179533
20.5	0.38584012
10.25	0.31933129
31.25	0.2036469
11.25	0.286165
19.25	0.22115599
28	0.25758225
14.75	0.22296102
277	0.093453467
21.25	0.26576585
83.75	0.27909604
115.75	0.31504062
10.5	0.34154654
22.75	0.17659305
34.5	0.17940395
81.25	0.35254982
21	0.2498333
10.5	0.21226895
85.5	0.070743278
42.5	0.20680434
17.5	0.32154876
28	0.31703958
13	0.24967484
10	0.29768193
80	0.30150932
19.5	0.1100637
140	0.36185294
94	0.4256818
67	0.37562507
234	0.15448362
22.5	0.38953477
13.5	0.10654605
18	0.2873016
52	0.30321759
12.5	0.18665513
40.5	0.078583181
36	0.51536226
143.5	0.50464821
15.5	0.20008814
37	0.42847994
19	0.26590598
16.5	0.30848679
13	0.1901792
23	0.19052076
24	0.19336063
12	0.28585798
25.5	0.38575989
50.5	0.29417884
76	0.13250022
31	0.42444611
49	0.15175605
153.5	0.48057285
40.5	0.28748199
12	0.23653515
40	0.41136628
29.5	0.16342704
12	0.29391563
38	0.2410018
60.5	0.42855689
79.5	0.47345978
11	0.19726992
13	0.3649075
32	0.089912154
50	0.089350171
36	0.16760357
22	0.34036729
11	0.15109712
33	0.39606535
70	0.14888602
19	0.2837041
26	0.097646847
39	0.27664539
19	0.29934499
24	0.10914563
611	0.50448656
238	0.33624998
47	0.18321486
22	0.08669778
17	0.20411852
27	0.45923406
12	0.14575349
11	0.30060014
24	0.195013
40	0.1341408
19	0.29170868
19	0.21632604
35	0.23609236
73	0.10831256
126	0.14218272
10	0.17959069
107	0.37504897
20	0.20621423
15	0.20545058
13	0.3099705
76	0.29818705
15	0.21758968
19	0.20350167
26	0.21231623
175	0.47324339
10	0.21431629
79	0.44716495
32	0.35076615
55	0.42426261
18	0.27540612
38	0.11497396
35	0.10963313
14	0.19564658
185	0.47607276
21	0.21710782
12	0.10716179
68	0.39646238
113	0.37799135
13	0.28489515
21	0.24577726
27	0.29822844
11	0.23475191
53	0.1747189
39	0.07841444
30	0.31736925
23	0.11242627
52	0.22299041
68	0.36813086
10	0.31994876
21	0.31518388
16	0.17269365
25	0.25946286
19	0.23774825
24	0.26549414
65	0.4573091
52	0.45008641
22	0.32550633
13	0.18345967
25	0.21533187
51	0.33340505
12	0.12239406
18	0.30527741
13	0.33301425
10	0.28396025
25	0.33123332
27	0.23778708
35	0.17384909
24	0.28590861
228	0.4024598
109	0.055834863
14	0.34827784
12	0.17372191
54	0.11986449
12	0.31445727
14	0.25989372
70	0.17482443
18	0.27223733
44	0.11769643
96	0.17988239
14	0.28814727
62	0.38267088
20	0.28725311
30	0.34103513
50	0.37630463
22	0.37461677
24	0.3292616
48	0.45044151
28	0.22051434
44	0.40499413
14	0.30384827
10	0.34557888
62	0.15702374
74	0.50691938
22	0.28420079
34	0.31121352
22	0.074362122
38	0.24545711
22	0.1609278
108	0.44965777
16	0.21187253
24	0.18875542
38	0.37841678
46	0.40236983
50	0.4873611
20	0.44373971
34	0.13284327
70	0.41660714
42	0.39462206
60	0.45629379
50	0.44696525
24	0.30722117
30	0.18493901
134	0.37278396
26	0.21431012
12	0.12863992
42	0.20974526
66	0.45532608
24	0.12315879
22	0.23934424
54	0.15270759
12	0.24120353
18	0.37169135
36	0.43015242
10	0.16866109
40	0.17060004
40	0.3500087
22	0.18581291
14	0.24492237
114	0.36102727
92	0.36696035
202	0.378425
14	0.22756292
48	0.45056918
40	0.19720523
180	0.35497865
70	0.1933254
22	0.27450681
48	0.44527003
54	0.18725182
20	0.14120255
86	0.11153824
40	0.34712285
12	0.093619406
26	0.15781099
102	0.39307371
20	0.36859164
60	0.51818961
26	0.34652334
10	0.22267419
80	0.36492148
36	0.36275399
96	0.40973744
24	0.303249
40	0.34402865
20	0.26868308
108	0.4247629
18	0.24215388
24	0.36209112
104	0.17910193
22	0.21777475
22	0.26669505
28	0.12875147
20	0.45297176
18	0.15548156
104	0.13146822
24	0.41526017
140	0.38384807
20	0.28931764
10	0.18633713
28	0.22699662
16	0.24829185
52	0.4312906
14	0.17414756
24	0.20872751
14	0.27732238
28	0.17537673
104	0.35519448
52	0.14968601
24	0.15885511
22	0.18869936
114	0.43922111
64	0.3989704
80	0.37666723
14	0.27022257
20	0.30952197
10	0.25128618
82	0.41224679
58	0.32062685
28	0.30992603
24	0.1698664
10	0.11338812
1834	0.031274341
38	0.3538416
24	0.25481173
14	0.27879912
12	0.34744558
32	0.12583916
20	0.21094811
44	0.16150002
124	0.088435076
18	0.22072911
34	0.33295232
98	0.12855981
22	0.29424745
22	0.16229023
50	0.52332628
12	0.20619102
10	0.34268484
164	0.15774167
32	0.26135692
14	0.28749809
40	0.21540415
14	0.17529093
78	0.33397487
28	0.093144275
32	0.16121046
24	0.38439283
34	0.19870527
94	0.44241697
34	0.3659898
80	0.38892373
94	0.12161758
10	0.19885367
10	0.23445819
56	0.20532341
24	0.091285057
14	0.035362963
66	0.46898168
32	0.077618621
22	0.2280284
70	0.52916235
36	0.37252373
20	0.20372206
30	0.33363825
24	0.33172244
70	0.31042916
10	0.14284714
16	0.27202666
10	0.16963774
12	0.18813284
136	0.35181856
16	0.30532813
12	0.17781648
36	0.11870462
12	0.31239191
24	0.20287398
44	0.14649479
64	0.15718313
40	0.21346059
44	0.49962312
48	0.46856126
28	0.23228972
28	0.28159368
24	0.233632
152	0.39142421
12	0.31836683
40	0.34795719
44	0.30431268
16	0.22096528
88	0.29911846
28	0.2555863
36	0.30251339
40	0.16021471
20	0.2533015
48	0.2862756
32	0.35726562
28	0.11802613
20	0.35731176
20	0.51061165
12	0.26064065
24	0.19714922
36	0.1998693
28	0.40434504
20	0.22103734
32	0.4622826
20	0.14036274
48	0.18980284
28	0.34799212
12	0.19965532
16	0.51069242
12	0.25618953
12	0.20150328
100	0.13119656
32	0.23167534
20	0.1847405
52	0.44403148
24	0.28519121
12	0.19389521
116	0.35871077
20	0.24400498
40	0.40670213
52	0.4709394
16	0.17728966
1688	0.36583686
108	0.3203519
36	0.17142838
32	0.50901383
12	0.35001007
28	0.23586807
12	0.23302689
76	0.41537741
68	0.15846705
48	0.15427938
12	0.073387861
80	0.18286063
24	0.21919182
96	0.37123486
40	0.14027034
24	0.47477397
96	0.45020434
112	0.25296745
16	0.25525343
40	0.26663178
1076	0.24816185
84	0.42344576
20	0.46410617
12	0.11711361
76	0.30272353
172	0.36747453
44	0.23413649
116	0.46258384
12	0.32931948
124	0.23840491
28	0.36146381
56	0.29323566
140	0.10833099
44	0.45488113
24	0.18555832
12	0.32353032
32	0.39768699
40	0.14498013
52	0.27079642
16	0.1983462
16	0.13376111
36	0.25068301
32	0.090124838
60	0.50399292
16	0.45745033
88	0.2775754
24	0.32315379
80	0.33674845
44	0.13265076
12	0.25970012
24	0.33703005
48	0.38359168
52	0.36406252
128	0.39278162
64	0.33664122
48	0.38390857
32	0.16451281
32	0.34464762
12	0.34927359
24	0.56998718
124	0.32174745
172	0.14614935
124	0.40701231
16	0.35087529
16	0.22118162
12	0.19363937
[truncated: 10,318 more rows]
