# Supplementary material for: Comprehensive structural assignment of glycosaminoglycan oligo- and polysaccharides by protein nanopore
Source: Nat Commun. 2022 Aug 30;13:5113. doi: 10.1038/s41467-022-32800-4 (PMC9427770; doi:10.1038/s41467-022-32800-4)
Supplement: Supplementary file 5 — Source Data [file 41467_2022_32800_MOESM5_ESM.zip › Source Data/Main manuscript/Source Data files/Fig5/HA_10.txt]

Tt	Ib
656.01172	0.18191278
16.789062	0.40678939
104.57812	0.18324147
428.9375	0.31136644
53.1875	0.4829236
652.5	0.19503514
39.4375	0.2387743
765.5625	0.35293391
164.875	0.25187308
64.75	0.38551077
32.625	0.28273594
96	0.38079125
47.125	0.28401721
56	0.22573008
319.5	0.32050341
379.75	0.43769911
83.875	0.30151299
682	0.21964604
35.125	0.32930529
166.75	0.19852899
500.25	0.40768358
591.5	0.24661463
273.375	0.3158105
496.75	0.34034061
547.125	0.3633818
54.25	0.329703
15.75	0.27862406
520.75	0.35339743
47	0.42606136
12.25	0.51119518
262.75	0.3781895
135.75	0.20279258
475	0.22028558
742.25	0.40094113
78.25	0.27402323
44	0.28865388
126.5	0.37764457
18.25	0.46601173
541.5	0.17804843
88.25	0.40876606
444.5	0.22437143
271.25	0.48290914
200.25	0.1684833
143	0.19806553
307	0.37575755
311.5	0.31817338
33	0.3213098
555.5	0.13693349
257.5	0.33308044
107	0.35149843
82.5	0.33747467
142	0.25500712
172	0.28942552
230.5	0.31729284
98	0.31476551
35.5	0.32653576
165	0.27776402
52	0.35312784
340	0.3204557
210	0.37797099
455.5	0.32178137
809.5	0.32937178
21	0.43458214
37	0.4803547
120.5	0.23666771
70	0.27380115
81.5	0.28419349
97	0.41748953
443	0.24433683
64	0.37534285
95.5	0.22226447
985	0.38840294
86	0.35823897
308.5	0.36044219
243	0.35507792
98.5	0.2813946
100	0.3763392
208.5	0.41986358
359	0.36585528
283	0.35920447
238.5	0.35988718
174	0.22615588
58.5	0.22185093
103	0.33862254
229.5	0.32683349
324.5	0.33494771
126	0.3209641
282	0.31578881
42	0.25855044
146	0.30922493
193.5	0.19821969
62	0.24342193
65	0.48180911
677	0.2479426
230	0.44669157
135	0.29521078
154	0.23558904
78	0.29025593
98	0.297883
327	0.4023855
441	0.32892191
23	0.4930239
65	0.34473142
634	0.31907779
584	0.27689102
34	0.31538653
15	0.41553527
360	0.29545566
506	0.19265187
63	0.33480215
577	0.37705109
125	0.46797615
809	0.32416737
421	0.26012841
264	0.54576123
40	0.31218693
478	0.24922521
246	0.29012057
196	0.32998744
77	0.39580357
204	0.20931274
26	0.21645398
710	0.33980438
186	0.3050029
95	0.37466779
77	0.46720499
323	0.34789875
171	0.34476456
138	0.35600105
156	0.38406152
34	0.56356955
533	0.2443821
1188	0.29885679
119	0.33840689
178	0.23542823
51	0.2669965
168	0.3966403
317	0.17825545
51	0.29863384
454	0.24442337
190	0.28856525
531	0.22480838
212	0.29253209
406	0.33469304
316	0.38412195
24	0.4464435
367	0.1807467
68	0.37763765
727	0.5322662
247	0.32006508
217	0.23904157
154	0.27715969
26	0.38893017
1047	0.33196682
67	0.29817834
137	0.30582818
1590	0.35915223
146	0.29930857
101	0.26732001
62	0.32037571
186	0.19027418
424	0.2675963
1758	0.29912138
85	0.18541804
46	0.27970996
119	0.2767905
99	0.34729043
442	0.44544184
172	0.32748544
450	0.32315359
210	0.28020349
408	0.20084859
512	0.19652463
36	0.21158671
598	0.1566204
16	0.5259161
190	0.43612874
52	0.27065837
302	0.21865734
104	0.42193657
516	0.33158213
504	0.22578654
86	0.29301131
20	0.39638081
568	0.16456668
218	0.2870343
490	0.18772741
84	0.40076479
68	0.26990724
232	0.25883624
142	0.22120574
500	0.3092064
78	0.32800952
24	0.54197514
158	0.34847918
42	0.30923846
58	0.24706376
110	0.34640718
28	0.35992718
404	0.32202542
38	0.32242912
114	0.27298206
38	0.26655307
468	0.21694329
210	0.31445804
42	0.55000192
80	0.27395442
422	0.32112291
116	0.24170893
138	0.23463497
238	0.18847233
16	0.4263283
116	0.3652699
266	0.14851069
406	0.2724683
100	0.26108256
166	0.38063675
122	0.31277946
508	0.23394726
88	0.30679601
296	0.3466906
360	0.50925517
348	0.33528954
66	0.30771148
454	0.31892386
68	0.30345187
98	0.30051148
740	0.22946911
280	0.30941913
18	0.56054074
40	0.42366901
36	0.26593855
460	0.13529643
224	0.33245173
296	0.39204454
36	0.49906972
148	0.25329611
96	0.38302827
66	0.37145299
52	0.33797318
126	0.28825322
740	0.27101588
72	0.22881821
140	0.30791098
116	0.29658228
106	0.22829963
228	0.34914395
578	0.34863463
38	0.31983501
96	0.22098894
656	0.40578082
420	0.15203229
414	0.33007929
960	0.14528653
60	0.3328172
12	0.49600124
892	0.35251051
156	0.39146024
234	0.3882592
336	0.17512892
876	0.4062022
290	0.49131408
86	0.32489067
144	0.42255312
406	0.32514358
26	0.36198443
126	0.37396145
2558	0.30389515
408	0.27435166
108	0.25484186
70	0.30516565
190	0.30661869
438	0.54118645
196	0.22124109
524	0.226822
172	0.29021594
376	0.22702254
12	0.46421403
520	0.16759075
32	0.54323721
454	0.36812517
140	0.37508768
138	0.2730383
516	0.37497944
518	0.23267223
906	0.17768618
36	0.36881873
304	0.4237529
322	0.37464654
534	0.35995644
218	0.28645307
320	0.25859967
260	0.22745134
378	0.39560306
206	0.4130249
116	0.25063285
172	0.39212498
176	0.22689165
52	0.2553505
96	0.40554827
280	0.37679183
388	0.15468572
434	0.26130542
386	0.27504584
680	0.17082198
426	0.23046924
140	0.48566255
152	0.28732225
334	0.30641282
16	0.54014027
162	0.33766103
44	0.24688461
166	0.43277776
172	0.28412333
352	0.34813368
172	0.3314755
66	0.23425245
38	0.27710253
12	0.43127236
144	0.25017625
276	0.32455054
22	0.33832988
96	0.24076949
542	0.33629289
438	0.16917461
272	0.31371227
170	0.16851041
372	0.17828459
158	0.25892842
414	0.14387447
206	0.37513655
292	0.33885983
70	0.42981687
886	0.24919784
680	0.32302022
28	0.29606348
514	0.306575
64	0.32629824
170	0.19504942
258	0.25121868
434	0.19213797
28	0.40216637
22	0.34530875
62	0.35726431
272	0.28836879
528	0.35677984
34	0.40346077
156	0.22742383
668	0.23321314
272	0.36292556
18	0.56057155
336	0.34155166
12	0.45072722
214	0.32463259
58	0.19546157
46	0.41050717
116	0.37276068
592	0.31574595
900	0.22535042
1264	0.32197413
156	0.16658837
72	0.22834872
480	0.29832795
24	0.32465509
1204	0.32200328
120	0.23093134
260	0.38156286
52	0.37266538
64	0.3516359
1284	0.20787407
556	0.38874105
96	0.32404676
284	0.26888773
816	0.40404388
72	0.34304324
280	0.40546802
60	0.36715859
212	0.27043441
860	0.42850882
20	0.53751165
64	0.45696783
192	0.23225677
260	0.32208773
140	0.18389606
292	0.1636163
144	0.26659289
696	0.21091703
104	0.36413151
196	0.17615522
100	0.31580108
284	0.28361115
212	0.2233312
136	0.38125592
172	0.28847149
144	0.26095212
972	0.18816093
136	0.34108502
68	0.26799849
72	0.24652565
1012	0.23824412
96	0.24509452
20	0.50490308
88	0.16034906
1480	0.30724391
204	0.19233984
316	0.27228993
420	0.4032616
112	0.27605534
424	0.29760656
456	0.39465439
44	0.26399106
92	0.29592073
952	0.17954595
44	0.24375165
408	0.36978677
556	0.28010666
80	0.20561945
96	0.30601072
24	0.34700412
304	0.28285503
44	0.38086325
152	0.33248678
312	0.28809372
572	0.25738007
12	0.36540458
268	0.26101986
52	0.37789845
244	0.31924778
132	0.55940133
304	0.22199872
124	0.25463736
36	0.35816365
612	0.44249037
64	0.33427578
224	0.44057921
532	0.27114233
48	0.31413141
112	0.22507377
256	0.53032142
624	0.4059507
80	0.31759948
100	0.29800537
308	0.2421678
16	0.30056888
20	0.39539513
760	0.46311092
40	0.39503258
48	0.40920299
260	0.17000164
220	0.35019279
44	0.28252089
24	0.39626968
160	0.37071165
204	0.29151139
636	0.35368973
200	0.33908358
20	0.35397878
164	0.3209849
152	0.28347367
268	0.20834228
468	0.27304083
36	0.36396763
220	0.27580723
100	0.38444617
184	0.20509332
28	0.28839314
88	0.26621047
72	0.30996427
184	0.23792788
108	0.2723285
464	0.32995766
36	0.36941874
52	0.38925707
116	0.32837835
156	0.44968343
200	0.25238851
172	0.29440475
196	0.42426515
92	0.21056429
36	0.30086672
724	0.39726257
172	0.56177646
780	0.3741405
308	0.31941339
156	0.23621577
124	0.44952023
1016	0.30872512
28	0.37819844
20	0.45724919
40	0.34806061
240	0.31889266
28	0.30731958
28	0.42895389
220	0.23545334
84	0.31902444
176	0.36402294
52	0.24328345
944	0.20880909
168	0.33085945
228	0.24073744
68	0.39982539
160	0.37526694
108	0.38949677
12	0.38067237
28	0.34325823
276	0.2539266
204	0.28835809
584	0.19211115
60	0.25723067
312	0.33638757
24	0.32768157
280	0.40962821
180	0.22349638
68	0.29745492
136	0.25041676
144	0.35248134
32	0.34613833
200	0.23123324
24	0.31928816
424	0.3820565
108	0.36404487
260	0.36041725
280	0.26882702
124	0.19457187
220	0.23290932
236	0.22334974
380	0.29994622
188	0.39702398
352	0.25545835
292	0.29136276
352	0.28701952
488	0.31200317
160	0.29428375
128	0.31238469
96	0.31719801
572	0.15488799
1328	0.17714274
240	0.32974678
40	0.32216111
216	0.36090234
212	0.23050916
128	0.286809
320	0.28836161
264	0.29388052
416	0.30427894
112	0.26826388
324	0.32175824
312	0.22671385
20	0.33348298
256	0.29138613
244	0.39529648
332	0.43868047
124	0.348014
508	0.49980843
52	0.34631428
136	0.39742556
116	0.25501278
72	0.27178299
164	0.42127392
148	0.26223898
224	0.23048803
308	0.37045476
624	0.40093517
204	0.37504435
952	0.2438816
160	0.28199384
92	0.284742
1000	0.32381949
200	0.41823116
128	0.44797632
816	0.19817647
80	0.35346702
224	0.4211666
72	0.26843506
204	0.36540055
228	0.39259845
48	0.35063928
44	0.40449795
160	0.42979008
184	0.38199264
148	0.29019767
76	0.34741122
316	0.29002014
100	0.26110038
108	0.22710158
128	0.24432389
124	0.27918503
120	0.24301061
96	0.23217306
180	0.42685214
72	0.25767055
88	0.34848294
148	0.34324187
56	0.20233467
156	0.29441217
532	0.32598191
592	0.29692069
244	0.3707774
108	0.20145026
116	0.31828722
308	0.40202773
200	0.36872113
60	0.36019346
32	0.38063425
80	0.26707348
288	0.33308834
260	0.37084368
112	0.36085874
276	0.32427087
160	0.33602256
424	0.34461084
548	0.31422603
180	0.2829797
112	0.24557699
684	0.20362943
40	0.3087551
860	0.1991936
244	0.43369675
276	0.30216879
140	0.39333758
452	0.3444066
156	0.34450591
96	0.20764641
216	0.31652975
380	0.23070657
400	0.21378656
188	0.45372739
64	0.37986961
144	0.33507323
188	0.26686749
160	0.32982937
48	0.2268454
188	0.22990651
128	0.39654416
48	0.35971415
232	0.39752418
64	0.30779406
208	0.35387316
284	0.2835528
176	0.2222849
140	0.23891851
448	0.19530031
468	0.23026139
12	0.37550002
248	0.31531838
72	0.32146445
160	0.22093768
112	0.38627979
244	0.35264286
576	0.27248433
284	0.33662859
288	0.39095727
68	0.33684632
16	0.39320311
188	0.40710497
48	0.33699426
252	0.43360248
292	0.37422064
56	0.2571069
52	0.31905988
88	0.25008237
120	0.22802269
36	0.32647958
12	0.42423597
152	0.22250807
220	0.32929316
144	0.19148123
268	0.29061854
80	0.31437629
432	0.37650216
256	0.32981288
32	0.30875188
20	0.52870601
208	0.27479431
200	0.24332823
168	0.40311435
20	0.52033103
268	0.19881405
1324	0.17702179
196	0.42501834
20	0.52248955
372	0.35336745
64	0.32294977
24	0.32598218
112	0.18185808
280	0.3007063
216	0.29071784
932	0.5528729
252	0.20183252
456	0.54857963
64	0.28537458
432	0.44408309
1804	0.29377216
164	0.33534989
888	0.42115828
2952	0.47805226
280	0.31328139
96	0.4504551
140	0.34112298
24	0.317431
296	0.30846161
184	0.35856289
16	0.51617658
208	0.2560288
312	0.38540119
24	0.47720557
48	0.30046836
170.19922	0.23650302
435.39062	0.37911713
388.46875	0.38560662
187.5625	0.17542394
2156.8125	0.15159737
336.0625	0.36302134
85.03125	0.26520988
58.4375	0.2736918
89.625	0.26131433
93	0.26899263
190.3125	0.38990399
22.9375	0.43070439
1103.5	0.2034191
37	0.3338294
89.25	0.25192675
311.375	0.35538536
63.625	0.43417823
38.75	0.36713743
171.125	0.28500086
213.875	0.19956321
372.25	0.37361795
130.625	0.24584307
496.125	0.36510551
154.625	0.29623076
891.375	0.21646398
22.5	0.37074992
79.25	0.30647984
724.75	0.49952781
128.75	0.2294526
102	0.31127772
110.75	0.34356892
165	0.44895655
665.75	0.41683736
539	0.30923221
56.5	0.54962683
62.5	0.44190106
230	0.29248101
396.5	0.40191513
39.5	0.43136027
70	0.2868664
18.5	0.30983174
679.25	0.34824669
228	0.39988011
271.25	0.23832762
186.75	0.21146227
39.75	0.30756059
21.75	0.55883384
137.75	0.35804787
113	0.23347685
199	0.37847313
566.5	0.20133339
158	0.3175256
173.5	0.2260699
126	0.41056752
46.5	0.4579539
127	0.39267081
76.5	0.3033022
168	0.2084053
1669	0.48130167
61.5	0.33842486
11	0.39057481
943.5	0.20178466
33.5	0.37332639
17	0.52039468
248.5	0.18536939
18.5	0.40330374
122	0.42527977
647	0.15389124
475	0.3687444
64.5	0.34681419
330	0.28717789
62.5	0.26534855
407.5	0.36495656
11	0.46288955
37	0.37332034
1285.5	0.15104279
336	0.2901957
179	0.34933728
225	0.1595794
287	0.325609
32	0.43133917
26	0.25110075
656	0.42608696
228.5	0.21453977
178	0.33297193
53.5	0.21845733
152	0.41799685
124	0.26566222
368	0.33116838
18	0.54161304
555	0.28391883
313	0.27092817
583	0.19591016
81	0.28275532
62	0.38196215
340	0.36784804
310	0.31669566
565	0.42729414
230	0.41944194
275	0.32014754
515	0.43438879
84	0.37374613
143	0.26291826
382	0.42794508
925	0.41129941
350	0.18927793
236	0.41583154
185	0.30961832
88	0.26921162
73	0.38621074
252	0.2169553
112	0.28180042
410	0.24628276
798	0.1931247
93	0.2917276
52	0.26188734
827	0.49923629
212	0.26247138
265	0.2992686
33	0.30288807
385	0.29360554
250	0.27774712
146	0.3647213
133	0.29300174
123	0.26078892
625	0.53231192
64	0.42466897
497	0.36900297
105	0.1872714
316	0.27033275
497	0.15156947
193	0.34791172
1697	0.14562841
22	0.50793827
964	0.51838058
166	0.21666078
338	0.3126139
22	0.30386469
143	0.37656295
48	0.47423229
50	0.33895457
1074	0.19050992
14	0.46991408
95	0.26904052
207	0.23729759
856	0.30868813
35	0.21918221
169	0.39865258
397	0.33442616
926	0.2910316
59	0.26572913
341	0.29339069
130	0.36933306
205	0.21577279
375	0.17745483
64	0.35561129
85	0.29687688
183	0.31550899
79	0.34757796
53	0.26198089
39	0.40728325
191	0.29775169
144	0.18722664
37	0.3125746
244	0.42816427
780	0.3697181
166	0.26558918
318	0.28619179
195	0.22703406
131	0.44091043
507	0.20797139
416	0.27343929
340	0.19143188
176	0.36109021
207	0.2865406
278	0.24077129
194	0.21593884
500	0.14607377
330	0.26714954
271	0.23008503
427	0.33121994
599	0.46687633
54	0.31396562
24	0.36858591
38	0.2803897
96	0.34483993
36	0.34418908
174	0.2416997
78	0.22270732
14	0.44380537
218	0.35981852
366	0.41921186
176	0.30272618
116	0.20603099
212	0.36623794
120	0.23356734
200	0.30342448
256	0.45559189
790	0.37419182
356	0.4492999
292	0.27193755
328	0.27001053
778	0.14999805
96	0.24717636
216	0.24965794
82	0.31909007
566	0.20918776
18	0.51516747
160	0.17892152
58	0.35079107
744	0.33790439
264	0.3023974
870	0.21118711
158	0.2470918
392	0.35727677
550	0.24214521
708	0.27429673
68	0.53571808
282	0.20692238
382	0.21990509
100	0.26826918
322	0.4044376
192	0.25541908
258	0.27425781
278	0.34317794
646	0.32882759
260	0.3694343
398	0.349188
24	0.32659602
408	0.14595164
444	0.24980742
460	0.26701498
540	0.22352619
380	0.39277208
18	0.29230395
450	0.35319719
866	0.27130041
324	0.21884911
652	0.46784958
16	0.50145614
48	0.23851153
74	0.32074985
146	0.17941913
186	0.27597409
342	0.249898
240	0.29529807
592	0.15183139
108	0.28199369
328	0.33258265
116	0.41794145
150	0.33909175
66	0.29169691
142	0.29013637
82	0.38857508
198	0.2760433
168	0.31210297
300	0.23222834
138	0.35916948
1088	0.23962645
664	0.247586
536	0.39724997
300	0.4083249
374	0.38194287
278	0.38479823
594	0.36525673
114	0.27897906
468	0.26280987
126	0.4277077
78	0.20937224
164	0.38655874
182	0.4475829
242	0.33811826
276	0.39164746
260	0.4414188
34	0.29414272
292	0.36598828
172	0.29094264
116	0.27211028
98	0.40264329
454	0.22866933
76	0.3393831
340	0.19147654
388	0.37924963
546	0.3449012
300	0.25079268
494	0.33145946
32	0.23133294
254	0.1824293
78	0.53511769
38	0.4027994
68	0.32482451
206	0.26964849
788	0.27250126
156	0.3528803
32	0.26027694
252	0.30290362
88	0.2696968
322	0.44031841
346	0.22708787
338	0.30176616
260	0.23030069
880	0.42634299
220	0.31029442
50	0.31175846
66	0.32837233
654	0.40264127
74	0.38676566
198	0.28625101
114	0.26729265
102	0.22074376
50	0.23360871
150	0.4189254
172	0.38569972
124	0.33073646
132	0.38051239
1102	0.39700559
70	0.29775858
80	0.19557862
514	0.40925154
96	0.39442629
190	0.34027886
118	0.22209676
66	0.25798932
120	0.32494679
472	0.32689795
100	0.35834748
790	0.27915481
374	0.36934561
100	0.39598835
184	0.45183319
44	0.43001723
148	0.24567793
22	0.3742975
12	0.27903301
608	0.33722845
220	0.33000067
368	0.32377815
190	0.265008
1436	0.44171962
72	0.4534609
22	0.48977199
202	0.41670656
142	0.3673372
290	0.29037783
506	0.47852391
366	0.17951678
1016	0.2380649
110	0.24256864
432	0.39395583
1094	0.15265357
362	0.30315128
676	0.37310979
396	0.32765788
42	0.33798516
122	0.17736657
106	0.33590099
198	0.17537235
18	0.54596186
228	0.44113299
24	0.3404699
320	0.27805394
340	0.138127
68	0.20404136
168	0.34889928
164	0.26045248
152	0.37730712
336	0.33589172
128	0.22049592
36	0.32457465
428	0.26551419
92	0.24170744
268	0.37297854
48	0.30629671
72	0.34262517
368	0.38738257
224	0.289184
40	0.2382921
392	0.44000036
20	0.30025014
12	0.33388856
240	0.23490073
52	0.2192869
60	0.35463756
260	0.16990563
48	0.28224751
188	0.29810655
632	0.3425782
248	0.38707545
16	0.39274502
1044	0.44706455
112	0.32103834
344	0.26369619
248	0.25055671
12	0.37971285
444	0.34347349
400	0.28958431
248	0.2070387
392	0.2505208
88	0.23612873
312	0.37207383
56	0.21148123
744	0.29721996
464	0.25912476
480	0.21269394
224	0.26589426
32	0.40973899
48	0.24058619
296	0.27486706
200	0.37528059
100	0.31800374
32	0.40367708
196	0.22750968
396	0.33317083
36	0.37165639
40	0.29826933
116	0.24624822
220	0.38632855
324	0.25199661
204	0.33932632
324	0.20465229
36	0.52254897
184	0.2589021
224	0.39001602
76	0.29673418
112	0.28731582
692	0.43672895
304	0.12120175
156	0.20847774
252	0.22299798
128	0.36417729
100	0.25403735
204	0.31866866
44	0.31210789
40	0.27901542
244	0.34101617
56	0.32730058
188	0.31482783
28	0.48349935
68	0.2725592
68	0.29684541
176	0.23722054
20	0.40649104
168	0.42018253
240	0.39019361
1012	0.1489823
24	0.38603407
296	0.26116583
132	0.28309906
172	0.3838827
624	0.32490849
40	0.26672411
28	0.27441981
28	0.38084808
140	0.33961406
84	0.2552467
180	0.32346421
184	0.23633212
32	0.30588019
104	0.38529953
1404	0.13676439
24	0.52776778
32	0.30179977
96	0.15559663
288	0.18417433
40	0.35351402
12	0.43225458
972	0.36226541
460	0.37316754
96	0.25701693
124	0.36306298
168	0.34645063
260	0.41237542
116	0.4062036
304	0.41287303
16	0.55099475
148	0.37245855
828	0.28375044
236	0.16406077
280	0.26449943
204	0.18120956
416	0.3780337
144	0.24604875
84	0.41474155
176	0.33551803
112	0.22729683
68	0.3286038
420	0.35287744
224	0.2894986
28	0.27877665
872	0.31140497
200	0.21261598
184	0.22661625
320	0.31532496
40	0.34150535
248	0.23137057
272	0.39238414
444	0.28921011
244	0.39812872
76	0.35332569
460	0.3202424
36	0.34190699
244	0.36975715
64	0.23357005
428	0.25775596
128	0.24930175
44	0.36536604
60	0.25645125
804	0.20344645
32	0.34693527
80	0.26026556
840	0.19224559
100	0.2376343
20	0.30222267
752	0.44045618
116	0.25177953
132	0.29873827
736	0.22900432
340	0.27673218
204	0.27321726
136	0.24980721
468	0.39421633
36	0.30920348
224	0.14927167
60	0.31879985
336	0.2947605
532	0.32962418
324	0.2442718
144	0.37845179
216	0.14939085
340	0.33968484
68	0.28376624
40	0.54345477
48	0.30024526
64	0.24421714
44	0.20576157
240	0.41249055
84	0.3010501
20	0.53115922
184	0.3737627
204	0.37492579
308	0.29282108
692	0.16858853
288	0.41796711
188	0.30080578
80	0.41564539
492	0.5530501
116	0.37374845
188	0.3256717
308	0.28045216
264	0.32615784
352	0.4045822
72	0.40449634
1012	0.47157362
12	0.45867962
372	0.17510393
484	0.32655352
32	0.32800159
172	0.3642773
832	0.25666094
48	0.28868282
48	0.41470069
644	0.34285319
196	0.16158703
952	0.2689423
88	0.34732816
252	0.46585366
172	0.41336912
472	0.37840283
500	0.36241847
404	0.19900039
52	0.3466655
548	0.35235417
496	0.34590822
28	0.49691597
84	0.40354526
560	0.34859613
24	0.40122795
164	0.18621507
316	0.22078262
208	0.169733
48	0.32771686
276	0.25922117
392	0.28331566
172	0.3779183
200	0.40241703
196	0.35317779
84	0.3140325
204	0.32751471
576	0.18128584
280	0.23371078
80	0.35781229
124	0.23383047
180	0.23236433
300	0.32877678
448	0.21116813
928	0.16291454
324	0.39347205
108	0.31315589
168	0.48346415
252	0.37603965
68	0.35069075
36	0.33170041
56	0.38308981
32	0.43478745
220	0.18883719
116	0.36124325
20	0.33772773
216	0.40431407
68	0.31423318
800	0.28180152
1072	0.1714952
248	0.22572069
52	0.26343074
80	0.2540535
296	0.35364255
16	0.49828956
272	0.25251085
220	0.35226086
32	0.24208796
308	0.30725038
100	0.27795875
204	0.19688372
1040	0.18087786
28	0.29582626
48	0.32755107
256	0.23212092
640	0.29308584
356	0.29217729
172	0.3214103
180	0.24114273
260	0.34388676
148	0.32797867
104	0.26793769
128	0.34565359
620	0.17285307
1968	0.25825393
36	0.33980864
96	0.22746593
376	0.44209951
60	0.28327656
136	0.34471366
180	0.24800442
196	0.3436777
580	0.44756836
48	0.25601801
20	0.48439491
20	0.40016094
232	0.41106975
88	0.23610789
232	0.23267953
252	0.27878875
164	0.46349484
100	0.45428935
40	0.25148267
276	0.23306994
832	0.23377897
80	0.51032305
84	0.29624847
268	0.33707774
208	0.19124918
104	0.42011419
76	0.4032402
444	0.1671686
72	0.3631368
396	0.25214374
176	0.26582178
112	0.21191333
24	0.55828142
24	0.36973029
220	0.1781657
112	0.34223542
440	0.29122359
284	0.32727039
116	0.40046421
140	0.28369653
148	0.31933165
188	0.18691474
36	0.30608505
68	0.35457325
280	0.31497955
300	0.219981
384	0.36139631
528	0.21575376
68	0.31078765
228	0.23788163
424	0.20161471
52	0.35260725
344	0.34608731
96	0.26576135
84	0.29967168
600	0.31825683
380	0.42171443
152	0.29912964
1232	0.41637632
188	0.16309577
48	0.38323024
288	0.35242471
348	0.28443426
380	0.31646863
360	0.28263789
236	0.36500847
444	0.18802714
176	0.36446884
156	0.34139255
320	0.40000314
336	0.15420075
864	0.39968568
24	0.3913452
40	0.24909407
376	0.36219871
496	0.29641503
268	0.2707186
116	0.18366215
952	0.22353697
512	0.31089815
604.55859	0.31090057
36.714844	0.35812992
13.1875	0.52868605
170.21875	0.29755306
291.875	0.40250352
31.8125	0.34860995
402.8125	0.32590464
164.75	0.1933856
53.5	0.3612223
345.9375	0.41495508
115.25	0.26179394
1307.25	0.39224538
36.875	0.38410038
175	0.39920947
31.125	0.56406385
111.25	0.29988602
50	0.26125756
1014.25	0.22239262
20	0.36716589
324	0.34712556
57.25	0.27924627
853.5	0.37618506
95.25	0.28957996
243	0.19321336
595.5	0.37001306
333.25	0.3403905
54.25	0.3290236
740	0.20450668
215	0.24344569
125	0.20800613
48.75	0.40848634
75	0.35138166
37.5	0.41786572
290.5	0.32226467
12	0.35268939
117	0.36282843
47	0.24542363
338	0.21418653
151	0.39126253
72.5	0.3266066
17.5	0.55156338
125	0.34328952
768	0.41419831
38	0.54551029
152.5	0.38918707
534	0.31017706
551	0.28206912
368.5	0.36672494
39.5	0.44019648
303	0.42450827
14	0.29592156
231	0.3063755
192	0.33980328
25.5	0.25160104
162	0.25776824
38.5	0.55925679
13.5	0.45630828
156	0.33856124
351.5	0.33195347
94	0.32477733
422	0.32908052
247	0.38352469
665	0.35930148
203	0.23912148
125.5	0.24546157
652	0.50005132
260	0.38015142
140	0.16645084
291	0.36704099
49.5	0.33487177
440.5	0.55329126
64.5	0.27867311
91.5	0.19942126
446.5	0.43458933
35.5	0.31157166
22	0.45113441
23.5	0.42378402
108.5	0.30284175
17	0.53588569
463	0.38087031
202	0.22485369
392	0.28903672
241	0.36464962
221	0.41045403
96	0.31378794
53	0.33295548
139	0.24066301
23	0.3866744
896	0.42432874
280	0.24487065
949	0.49845767
40	0.25438079
298	0.34453791
125	0.26208144
271	0.21942538
138	0.36441866
671	0.40664756
33	0.28628394
34	0.32447797
59	0.36121404
171	0.17791763
522	0.46651638
259	0.29671019
81	0.33039457
247	0.40959907
210	0.36939391
145	0.31804648
435	0.19272548
938	0.41729245
96	0.29202947
28	0.38770008
534	0.55609047
81	0.21700339
109	0.2507053
961	0.27653882
98	0.2645455
46	0.21814616
87	0.40877146
70	0.2271293
268	0.20756865
36	0.35445848
435	0.31124079
134	0.25499037
678	0.33558699
163	0.29298657
65	0.23492953
80	0.29444784
788	0.23522684
69	0.275756
100	0.29606104
453	0.45990211
250	0.35337353
384	0.33800849
65	0.35616371
401	0.29173535
208	0.18609363
886	0.43358418
297	0.40930563
194	0.29907891
594	0.37178826
188	0.39319906
489	0.23807998
187	0.37704778
63	0.29078016
122	0.31856656
62	0.30406964
63	0.27635664
321	0.41665724
1347	0.3085849
173	0.26389244
78	0.26588598
374	0.35273114
754	0.35827729
102	0.2730335
644	0.23271357
184	0.37699869
157	0.35978782
113	0.22423244
250	0.36266711
54	0.31086758
473	0.32054168
186	0.31301209
95	0.36224598
185	0.28280494
233	0.36190286
89	0.31808659
203	0.42906868
220	0.23077042
124	0.3034474
254	0.39630082
522	0.20698275
142	0.41232008
28	0.44335273
344	0.31785923
266	0.46947998
248	0.20686525
142	0.2245927
514	0.563209
230	0.30047673
156	0.3982777
200	0.25982869
36	0.34106985
624	0.21861716
536	0.36965129
358	0.23737885
866	0.40722579
838	0.29453418
218	0.1609319
36	0.45643723
28	0.29396182
288	0.30974627
846	0.25441256
166	0.3222343
600	0.15413831
150	0.31610787
682	0.23291428
94	0.23093772
214	0.287523
476	0.31260893
348	0.250976
32	0.50826108
218	0.41869149
378	0.25306076
100	0.30869937
472	0.36137483
188	0.34209973
160	0.2599473
450	0.28690973
124	0.29779422
108	0.26925513
208	0.42101273
166	0.38653165
122	0.20943807
420	0.32327646
500	0.27777371
502	0.18390448
14	0.48223346
82	0.29175735
684	0.22274035
1340	0.33378905
36	0.34474996
290	0.29241139
68	0.396808
162	0.21398674
86	0.36365953
308	0.25873429
372	0.1443904
172	0.23086835
12	0.45779076
52	0.36965382
246	0.20085272
274	0.26839498
906	0.32587451
28	0.19802894
166	0.37794828
52	0.31095019
206	0.31972983
1410	0.45217392
400	0.17329526
712	0.42172247
218	0.26010761
312	0.29320303
178	0.19208883
128	0.45159888
70	0.27674142
662	0.42079061
214	0.36441329
78	0.21596429
394	0.13488221
20	0.39141345
162	0.37276918
396	0.34575748
50	0.3625406
372	0.25740147
940	0.21605463
166	0.35262105
158	0.18224289
140	0.20407191
356	0.36073434
430	0.42510796
186	0.24415101
294	0.41618472
236	0.31157985
108	0.267362
1008	0.45226067
166	0.23833935
28	0.33780921
116	0.40501189
372	0.27004322
16	0.32758695
238	0.33180714
108	0.34632108
52	0.27894181
142	0.2707864
864	0.15445746
230	0.2513974
352	0.22342654
90	0.36844578
74	0.28509918
476	0.42214361
124	0.33318022
148	0.27297592
36	0.34429741
368	0.3986817
100	0.37221584
132	0.42137471
12	0.54185212
210	0.27714938
620	0.42756739
1034	0.3807148
562	0.34976089
1040	0.20196325
20	0.44517028
454	0.29792708
696	0.53642678
62	0.36532381
126	0.32435036
60	0.4403913
342	0.14906149
306	0.32469037
160	0.39266452
96	0.3802076
450	0.12742969
84	0.39559081
158	0.34820765
410	0.3150433
164	0.3087827
14	0.37852603
712	0.19030887
76	0.34965271
26	0.15475219
308	0.32440358
82	0.30338469
228	0.39385867
170	0.22432975
102	0.27497926
740	0.17878315
276	0.3732807
562	0.19845077
202	0.18756564
994	0.20239392
250	0.23489046
170	0.25567234
18	0.36078194
686	0.33088136
112	0.32286799
12	0.4524484
444	0.2479154
164	0.39584053
176	0.35559639
1260	0.32009456
146	0.38482609
148	0.26132107
20	0.46170077
80	0.29485595
244	0.23276624
60	0.45216426
372	0.41170338
60	0.22225976
148	0.35004485
140	0.28194743
300	0.27813119
216	0.3169378
1344	0.42926738
104	0.31979311
160	0.29820278
164	0.20294251
48	0.53689462
588	0.36237395
336	0.32295558
96	0.29005483
440	0.295214
136	0.23252451
356	0.1872972
136	0.34898865
40	0.41024008
156	0.33927256
228	0.2492017
128	0.33427939
408	0.3894355
280	0.30774975
140	0.2563132
68	0.3050842
272	0.41602898
164	0.18392308
140	0.45130536
48	0.28692022
200	0.29260325
40	0.29910231
184	0.41362283
284	0.17291619
292	0.3610082
192	0.27375212
20	0.48534516
152	0.22185129
48	0.33130687
492	0.22724657
72	0.28301737
232	0.20342559
276	0.36005634
1448	0.17563128
1032	0.3267529
384	0.20802122
604	0.24030362
192	0.2897065
312	0.34504476
220	0.23394485
556	0.30591041
128	0.2531549
100	0.30058908
64	0.32407561
440	0.23535803
60	0.31377044
68	0.46271876
44	0.30670446
112	0.26576409
468	0.30672458
612	0.23953223
36	0.50059968
160	0.30905855
124	0.2457058
24	0.36885619
796	0.32250518
132	0.38183609
208	0.35584152
352	0.30908093
576	0.34576601
28	0.39440295
676	0.29599595
36	0.31783432
40	0.32782122
48	0.51765299
188	0.29522279
300	0.42500544
108	0.32097527
144	0.27018344
16	0.48320237
36	0.29802057
288	0.41747084
88	0.34739488
808	0.19006601
128	0.28527656
124	0.44208944
152	0.3049264
96	0.22988166
68	0.29591233
116	0.27045807
312	0.41113812
92	0.42336041
112	0.29632199
260	0.35684296
468	0.34383315
716	0.23046096
108	0.37857369
56	0.44480115
108	0.49965483
252	0.3483251
24	0.32024336
580	0.31209308
320	0.35721263
620	0.32499713
288	0.38232356
232	0.40508595
88	0.30078951
124	0.24984682
40	0.28013957
432	0.24423307
192	0.32086867
272	0.40181768
100	0.35584909
132	0.25506914
20	0.37688422
40	0.3387408
80	0.26414514
192	0.37267977
40	0.47635362
116	0.44433805
128	0.33486611
28	0.53290546
156	0.28969145
48	0.46178335
244	0.37866029
240	0.26010805
88	0.23788707
152	0.35859197
24	0.32141659
40	0.20926879
860	0.17552404
76	0.33888048
320	0.23857205
128	0.25189117
68	0.39918372
48	0.26451197
200	0.33806142
136	0.48946077
420	0.23572102
84	0.24931696
312	0.3488459
36	0.3843354
200	0.27857807
388	0.34111848
112	0.25597733
844	0.43128815
352	0.31805387
340	0.20961083
144	0.27125078
76	0.28030175
772	0.43182647
176	0.24150404
84	0.21781467
260	0.19799915
12	0.42827544
232	0.38972965
200	0.43023252
788	0.31789637
492	0.31267399
696	0.21506512
1036	0.29896533
196	0.45415404
316	0.26147977
52	0.23879823
96	0.22781751
12	0.50211889
116	0.18391001
68	0.29883754
48	0.33201608
232	0.30545822
336	0.23684004
200	0.38215935
156	0.43567419
116	0.38848001
68	0.3172276
428	0.21340378
280	0.35698381
56	0.3840861
16	0.41235262
560	0.24682245
200	0.54351717
272	0.32443723
356	0.16309509
128	0.23096158
472	0.29988921
160	0.30832824
248	0.3002589
76	0.23523341
988	0.26039752
184	0.33131635
632	0.23077387
44	0.26421314
108	0.5116114
124	0.24957591
28	0.36560279
376	0.41025153
104	0.24803923
40	0.34478465
12	0.43899053
116	0.23548813
596	0.14047761
12	0.49314669
84	0.24639022
452	0.4380798
724	0.27402025
88	0.34212273
192	0.31091806
28	0.21319343
132	0.24095592
264	0.37455773
12	0.39126182
108	0.36552608
392	0.21952817
68	0.2457397
576	0.11586481
24	0.30983192
372	0.1829275
20	0.34499133
140	0.41386196
136	0.26637429
868	0.18321802
12	0.49449778
80	0.34793407
296	0.31574333
36	0.39573598
60	0.3491286
836	0.22074558
412	0.43550277
176	0.297463
20	0.5524987
80	0.20004061
1224	0.38540217
232	0.24179831
244	0.34541419
228	0.18102261
212	0.33578753
412	0.31718364
228	0.35921761
156	0.37869218
172	0.30879927
[truncated: 2,643 more rows]
