# Supplementary material for: Comprehensive structural assignment of glycosaminoglycan oligo- and polysaccharides by protein nanopore
Source: Nat Commun. 2022 Aug 30;13:5113. doi: 10.1038/s41467-022-32800-4 (PMC9427770; doi:10.1038/s41467-022-32800-4)
Supplement: Supplementary file 5 — Source Data [file 41467_2022_32800_MOESM5_ESM.zip › Source Data/Main manuscript/Source Data files/Fig5/HA_6.txt]

Tt	Ib
10.257812	0.41103557
24	0.47638327
13.09375	0.46255854
27.9375	0.45229036
81.25	0.53734457
92.5	0.55901504
22.5	0.36380717
127.5	0.54350007
39	0.56385446
47.75	0.56590927
135.25	0.45827365
36	0.43099687
309.5	0.4202027
53	0.49197313
14	0.54418945
26.5	0.46934664
86	0.50535512
15.5	0.35818195
214.5	0.52731144
25.5	0.41975215
11	0.40626904
18.5	0.37831292
16.5	0.51946455
35.5	0.46405244
20	0.51839596
11	0.40917
54	0.43571889
51	0.38272291
27	0.52686119
51	0.5207994
67	0.53326243
71	0.43960947
34	0.3559854
20	0.48812324
102	0.50455862
57	0.42243588
32	0.40983656
34	0.51095045
82	0.46848831
21	0.5358308
29	0.32621637
26	0.38187557
22	0.44812438
15	0.40575874
23	0.53086853
46	0.48775053
37	0.50340062
29	0.47429526
134	0.56226391
41	0.49543038
20	0.49346671
11	0.35143626
44	0.51114446
36	0.32464057
39	0.36998153
294	0.5090667
55	0.44940436
16	0.45427775
139	0.48003101
38	0.48038164
32	0.50700653
36	0.34074467
41	0.51040834
44	0.56366134
23	0.43533289
22	0.51304764
62	0.46161878
68	0.56416017
22	0.50420946
38	0.50171405
40	0.38623047
26	0.45181119
34	0.53404129
68	0.48824742
40	0.50086159
18	0.52550668
16	0.43208432
50	0.51986814
142	0.49016914
28	0.46058616
34	0.54480547
18	0.41889045
236	0.3428126
30	0.32133529
248	0.55883574
30	0.54111648
14	0.45105442
120	0.53733182
12	0.33386394
16	0.43753427
22	0.42570058
26	0.41410175
56	0.54457563
40	0.45586944
138	0.32439145
44	0.44234151
36	0.41807213
96	0.54846632
24	0.59291184
24	0.46942389
36	0.58909053
70	0.2250856
80	0.47954088
24	0.44472677
24	0.44649059
16	0.44632843
24	0.47073087
17522	0.1242305
28	0.52365696
18	0.48588699
34	0.54612553
18	0.42353719
54	0.47260097
86	0.48810238
18	0.4442718
14	0.44298908
22	0.39989263
58	0.45220375
40	0.46751031
16	0.49562496
40	0.50781274
20	0.42872337
48	0.48386437
96	0.51392764
28	0.43385512
12	0.48775217
16	0.42474291
84	0.20740424
76	0.48517954
88	0.53731805
16	0.50781769
24	0.32372186
20	0.53679019
68	0.52679467
144	0.49819449
24	0.37330604
12	0.3934404
12	0.4366813
48	0.47701174
24	0.40970981
12	0.46795079
100	0.37160286
12	0.41499171
124	0.54819679
64	0.49261302
16	0.39279994
68	0.4190307
48	0.35970783
32	0.52187127
24	0.36902913
76	0.20938428
36	0.39636338
12	0.48069805
32	0.49349025
16	0.41013694
20	0.47164685
36	0.49425435
24	0.50083953
12	0.44095165
88	0.30655092
252	0.54268706
32	0.50048137
120	0.3811765
36	0.51236534
88	0.51114583
48	0.54187453
80	0.536358
92	0.5256663
20	0.59719044
20	0.50564128
168	0.54786211
12	0.413028
12	0.3165392
48	0.50952554
12	0.47048634
32	0.43361521
52	0.49983305
100	0.54333097
24	0.30910984
56	0.54128414
36	0.50867277
56	0.53711957
20	0.49754873
44	0.45177284
1360	0.52049345
16	0.42899486
20	0.31311378
52	0.54613388
80	0.30270144
24	0.51824486
16	0.41230476
28	0.50559241
128	0.56688368
240	0.53606987
124	0.53598249
20	0.42575061
32	0.55381954
12	0.47447243
48	0.48602936
36	0.56055796
52	0.5412811
64	0.53633434
12	0.45222631
12	0.4929693
16	0.51778549
24	0.52407122
12	0.40719423
48	0.53683609
44	0.46188194
24	0.44981399
64	0.49717993
12	0.45517856
32	0.45972267
36	0.53004295
12	0.27234098
104	0.35749906
24	0.41973898
96	0.33540046
35.78125	0.62182498
109.75	0.47308254
29.8125	0.49209628
34.625	0.28965953
91.125	0.51927066
19.875	0.43889779
22.375	0.43088606
35.25	0.44387394
40.875	0.42258939
39	0.4843989
23.75	0.48752305
98.25	0.5202136
50	0.51384473
76	0.47484484
21	0.41595736
25.5	0.54231918
34	0.39751562
39	0.49940228
12	0.48209125
41	0.41724533
20	0.39752886
16	0.53788882
17	0.42414391
42	0.49165806
34	0.44733337
20	0.39821568
41	0.41533393
37	0.4475368
13	0.54398125
29	0.34630495
12	0.39073604
52	0.54347605
34	0.39957136
57	0.50777864
22	0.51867133
21	0.36487705
47	0.51534748
69	0.50487942
24	0.39051339
12	0.45783696
50	0.46595511
15	0.42645577
23	0.44114786
14	0.34977946
138	0.53825897
61	0.56536609
24	0.46630618
23	0.49177474
13	0.56377375
51	0.48522133
32	0.37882233
20	0.5241676
16	0.41287211
14	0.48809788
12	0.52044356
28	0.47319007
74	0.33921477
38	0.56682783
42	0.52281308
14	0.45963123
176	0.49130583
118	0.52555805
20	0.48474878
26	0.34150961
94	0.3776935
18	0.52361298
12	0.42725095
48	0.51395631
56	0.56135118
28	0.36213633
36	0.41313875
156	0.49701095
34	0.51136976
66	0.44118759
84	0.45140013
66	0.51495057
102	0.54598397
38	0.54754901
26	0.45162132
22	0.54722059
20	0.54660028
52	0.4841345
24	0.51774257
42	0.43288246
22	0.30201289
18	0.50928718
96	0.52117211
64	0.56339729
126	0.46441066
26	0.41887152
36	0.44542655
22	0.39471281
92	0.4816097
24	0.32071474
56	0.24435654
20	0.5428617
26	0.45667842
16	0.54489583
110	0.5146758
50	0.51139921
30	0.47871172
20	0.26780662
132	0.52836454
60	0.44018218
24	0.41454652
22	0.52505124
22	0.3949714
252	0.52725834
156	0.54765314
110	0.34655878
26004	0.34394991
12	0.56323248
12	0.44658649
14	0.30116099
32	0.37115631
114	0.53117609
116	0.46100694
552	0.22056028
32	0.45675179
74	0.52318966
24	0.54728979
30	0.43723115
84	0.48306605
24	0.38386935
12	0.48821917
12	0.4877218
36	0.50756747
20	0.56161112
72	0.55486369
32	0.45509741
76	0.47558871
12	0.48536414
32	0.50746995
124	0.31303498
108	0.55656868
40	0.50552452
16	0.44857752
308	0.53297007
92	0.23604083
128	0.53602064
20	0.48086935
52	0.54744458
20	0.47132552
72	0.44266799
84	0.55320829
76	0.51347327
48	0.56225848
28	0.44318259
32	0.55111885
64	0.32148552
44	0.44450459
44	0.54772288
52	0.52453083
28	0.54249913
48	0.54893976
24	0.44412526
52	0.56298548
68	0.51898372
12	0.44639844
52	0.40918264
24	0.47440985
84	0.49448824
40	0.52579951
20	0.42263541
16	0.52442086
152	0.55139184
24	0.4843868
24	0.44817841
12	0.38951769
232	0.41620842
24	0.49118498
36	0.463734
48	0.4947983
56	0.37074375
32	0.45760223
104	0.47880018
96	0.26029822
32	0.46280029
52	0.47213671
24	0.54487491
20	0.54730523
52	0.56339157
28	0.44037744
44	0.45463473
48	0.55919564
188	0.54705477
24	0.49972144
20	0.49141476
12	0.36266789
13780	0.076220408
28	0.44485751
20	0.50859123
16	0.41535482
60	0.49880913
112	0.52052438
24	0.55367869
40	0.26910833
36	0.52982265
144	0.5715493
24	0.4380435
52	0.56406903
20	0.47883636
11768	0.49009854
60	0.54226136
128	0.51658571
136	0.50840956
116	0.52594757
24	0.45355579
44	0.53950405
120	0.54443055
16	0.53584397
28	0.42924297
12	0.45568934
36	0.44054255
28	0.5000357
52	0.53907883
40	0.49381524
12	0.39615571
64	0.48712692
132	0.54663718
16	0.42699474
24	0.55725956
72	0.48637643
12	0.43874687
12	0.47618678
12	0.53661174
36	0.4415136
16	0.25862175
116	0.54682535
28	0.52904856
76	0.42503941
20	0.5226106
36	0.44154471
12	0.42603976
24	0.51928461
24	0.55449772
48	0.35010371
84	0.56465173
100.46875	0.40568718
21.5625	0.53513998
104.8125	0.55193275
53.625	0.49191985
78.75	0.37695864
49.5	0.47673276
14.875	0.43387648
23.25	0.31444097
122.5	0.30189845
63.75	0.33378825
22.25	0.38313884
59	0.51153785
78	0.39259711
66.5	0.48235175
30	0.32116786
11	0.33208162
37	0.31674668
30.5	0.30802706
16.5	0.44620249
35.5	0.39337701
81	0.353966
11.5	0.38669646
14.5	0.34274599
10.5	0.44106737
31	0.40460709
98	0.4803507
48	0.50380713
19.5	0.41542423
53	0.36398119
23.5	0.38710633
27	0.51284403
85	0.48797056
122	0.53975755
71	0.51419842
76	0.42970192
156	0.5064016
36	0.57920825
22	0.46893784
50	0.55615288
48	0.45644236
115	0.51453137
13	0.40616167
97	0.49798641
34	0.48368222
19	0.4867526
35	0.51595515
20	0.30631134
33	0.5535301
17	0.48689362
44	0.28803661
23	0.48347378
195	0.55228412
17	0.39575955
51	0.43245369
112	0.5191412
34	0.3215501
154	0.54143786
20	0.42288452
124	0.51764107
46	0.51369321
29	0.33817944
18	0.4434213
22	0.48030573
114	0.38088223
60	0.52647614
54	0.50016123
90	0.25791073
108	0.42386979
48	0.5504061
20	0.48602834
68	0.49759597
50	0.54231656
112	0.55924374
16	0.4888556
12	0.35921308
26	0.42081815
92	0.42809695
18	0.51750219
558	0.30491528
48	0.51051658
16	0.41008845
12	0.41128066
50	0.53649747
34	0.5577327
102	0.54833245
96	0.56650901
116	0.49581885
22	0.5589481
92	0.39137453
62	0.48278472
20	0.34377727
74	0.37122843
36	0.40970874
14	0.26530015
18	0.46233234
34	0.39724755
108	0.50261223
22	0.57765514
20	0.50734252
16	0.44125041
32	0.34297889
38	0.31364414
40	0.46299362
28	0.53083599
122	0.56141448
22	0.48064688
70	0.52616423
34	0.55886161
28	0.37291124
32	0.42244571
36	0.54155618
12	0.44857836
42	0.51811165
34	0.38721985
38	0.56689191
24	0.57456195
18	0.52443558
32	0.49921981
24	0.36420298
18	0.47710565
22	0.55263287
126	0.54242057
28	0.53706956
64	0.53684843
24	0.39563045
148	0.32283658
32	0.49934456
36	0.46666205
20	0.49965075
72	0.50346947
28	0.50010639
20	0.3359592
20	0.31775141
24	0.47474182
52	0.53248322
44	0.52142292
68	0.43686831
12	0.45380688
52	0.44710833
44	0.5615508
20	0.36854795
12	0.33757615
76	0.45505068
16	0.37373737
72	0.56144464
100	0.47432727
28	0.38453516
68	0.47569153
28	0.46250123
52	0.53712046
28	0.43610486
12	0.32154992
40	0.50333065
88	0.54705387
80	0.52356327
156	0.2129811
48	0.45294189
120	0.55442345
28	0.5084511
48	0.26621529
24	0.3329877
12	0.45181733
32	0.42184159
264	0.34087208
32	0.3316462
12	0.36616918
212	0.55531204
16	0.57756448
44	0.48062417
28	0.51270592
12	0.43234012
52	0.47386402
24	0.55470234
52	0.51854575
24	0.36166292
188	0.51433992
160	0.20931606
48	0.47486538
20	0.38580585
32	0.48331892
32	0.35240981
112	0.56923527
20	0.46464187
116	0.21959826
120	0.44636974
32	0.56566495
32	0.40567178
256	0.36635357
24	0.49453709
144	0.52626806
28	0.54657501
12	0.4239814
12	0.48029578
24	0.38866052
16	0.43211475
48	0.24279921
16	0.42204902
120	0.51239771
16	0.45207715
24	0.54286206
44	0.35792947
48	0.54619765
88	0.50439614
140	0.55872387
76	0.25709227
80	0.51557881
24	0.50498652
24	0.39668471
36	0.46117201
32	0.52129209
52	0.537889
20	0.47852847
72	0.45339656
124	0.54769152
20	0.41469666
36	0.33824849
36	0.58710974
16	0.39868689
24	0.48928195
16	0.4853873
12	0.4778029
44	0.24514148
16	0.41974211
24.140625	0.49932647
20.59375	0.43831548
33.9375	0.42354795
22.4375	0.35591328
28.125	0.5495404
40.4375	0.48794779
38.75	0.31940532
313.75	0.34652966
126.75	0.39145005
98.125	0.43214825
20	0.55921942
89.75	0.54966182
25	0.34607518
24.75	0.41373837
33.75	0.51554888
92.25	0.49540922
56.25	0.45346901
23.5	0.43968534
12	0.4061603
24	0.4313859
20	0.5593645
99.5	0.5126431
55.5	0.52953792
98	0.41218624
38	0.53452545
36	0.41422296
21.5	0.40643334
45	0.41607219
15.5	0.44463804
40.5	0.46594527
21.5	0.42998403
57.5	0.47344765
11	0.38100314
83940	0.44401959
24	0.44750097
13.5	0.37975404
190	0.53182226
35	0.55608636
40	0.51524276
16	0.48927346
51	0.46502662
38	0.48172477
37	0.54942918
155	0.51647425
15	0.39506105
14	0.50718534
252	0.56222582
33	0.53342563
13	0.51653725
12	0.36038843
32	0.54724228
78	0.50021327
21	0.42774281
33	0.41250446
90	0.49324289
68	0.45102149
23	0.46488595
11	0.46239507
58	0.46877089
104	0.55317169
23	0.54893726
22	0.47584167
56	0.4959864
74	0.56311232
20	0.47289017
34	0.46706554
33554	0.12095518
14	0.47711724
52	0.36357987
38	0.35576952
50	0.54177535
42	0.51799202
26	0.42641801
84	0.52655208
20	0.49140328
98	0.47720519
14	0.43830013
24	0.4665024
20	0.36321652
40	0.51445323
12	0.41932797
40	0.41767761
38	0.51136357
40	0.45911825
36	0.43783787
12	0.40558913
36	0.55345869
14	0.52066761
76	0.54675049
124	0.29203251
20	0.48899657
40	0.41806412
64	0.47303781
20	0.27763501
36	0.48463783
44	0.38282046
14	0.38801223
38	0.44406489
54	0.53496176
40	0.51910728
20	0.40108109
11996	0.11440147
20	0.50741625
24	0.39018098
28	0.54613471
74	0.46197319
84	0.56579453
22	0.53837687
36	0.41051263
116	0.5579704
22	0.40862784
16	0.53749263
14	0.45145327
34	0.36386651
46	0.54747152
72	0.55923694
98	0.37367713
72	0.57495248
16	0.48731229
36	0.54158503
26	0.42714745
38	0.40665534
18	0.461005
48	0.50723875
12	0.33534476
120	0.48570821
12	0.48234868
104	0.54492188
16	0.51045012
20	0.3891575
104	0.52907902
20	0.46788636
36	0.53335029
16	0.3811098
44	0.41486287
24	0.49815717
28	0.37741533
20	0.41599947
120	0.56605572
140	0.54450822
12	0.42441085
96	0.35398126
44	0.46875674
28	0.54540837
36	0.4955602
12	0.52825755
36	0.40842241
16	0.49229351
108	0.5415141
12	0.5170244
12	0.41030857
24	0.45509011
32	0.50473672
24	0.53211099
68	0.3814007
44	0.45432827
156	0.5121423
88	0.47726706
16	0.46216008
40	0.5090425
56	0.53622991
108	0.47030142
44	0.32979524
20	0.44209078
48	0.41548958
48	0.39868534
36	0.37928849
184	0.51592666
16	0.32822564
16	0.39833435
48	0.33462232
52	0.54473746
36	0.37723446
64	0.50252646
116	0.52244592
100	0.4341422
112	0.50344092
80	0.48160186
12	0.48917192
48	0.56543183
56	0.51970512
68	0.57950801
76	0.56841373
24	0.44527039
12	0.51938522
64	0.52801114
28	0.49817994
52	0.48295158
32	0.55228138
40	0.46041834
196	0.57451975
60	0.54887033
12	0.42402953
56	0.5170902
84	0.54567015
64	0.5432086
24	0.52111679
40	0.36766919
84	0.46072569
152	0.4763813
20	0.42015508
20	0.30805117
16	0.45565501
40	0.51563621
68	0.36297518
32	0.53349853
104	0.4563942
24	0.42857188
28	0.45987043
28	0.49145526
12	0.38708496
44	0.49415079
24	0.51719242
32	0.53414464
156	0.52630234
16	0.43144464
64	0.55025369
84	0.25373155
68	0.50713289
40	0.5644697
64	0.32204574
36	0.22067498
56	0.49132061
12	0.52511668
16	0.49791494
52	0.47654697
40	0.45092329
20	0.48871315
52	0.55901933
32	0.41872582
24	0.35507163
12	0.53909248
28	0.55737513
52	0.5288893
88	0.54551119
24	0.38746655
52	0.46652347
112	0.50238931
76	0.50664997
49.625	0.32585615
59.625	0.5514124
24.125	0.41157398
48.375	0.47741643
83.3125	0.42087701
65.5625	0.45209694
48.0625	0.4783518
36.875	0.54837942
20.5	0.44899514
127.375	0.53328419
50	0.388731
160.125	0.23879218
34.625	0.4968459
157	0.3348659
123.625	0.52480733
62.5	0.45997697
164.5	0.44013566
35	0.29767627
34.5	0.42510337
22.75	0.45358735
19.5	0.4325138
69.75	0.52322185
13.5	0.54178381
35	0.37703034
22.75	0.23235171
10.5	0.46001387
137.5	0.5742029
15.5	0.51261121
15.5	0.45252284
119	0.56419694
88.5	0.51896667
17.5	0.48249319
26	0.47174522
30.5	0.35807997
20.5	0.39570913
56.5	0.55549228
23	0.46821991
68	0.50829327
50	0.50068784
18	0.45133385
70	0.53392601
21.5	0.5331735
42.5	0.52135199
75	0.52964222
10.5	0.46525821
26	0.45921567
14	0.49278775
18	0.53145206
62	0.34843004
24	0.50407749
15	0.43675488
24	0.49952042
33	0.40149799
35	0.54486239
41	0.42148226
67	0.47765273
15	0.42653367
21	0.47365269
25	0.47677663
25	0.44648144
67	0.36237007
98	0.52283925
38	0.47108892
82	0.49526721
16	0.29464778
36	0.53943813
47	0.45716888
22	0.5066731
26	0.47664651
39	0.42009476
82	0.56481844
33	0.46701148
36	0.37407628
118	0.48230574
64	0.5182035
51	0.46728012
23	0.53164124
22	0.52212268
50	0.53091925
38	0.44249707
34	0.34179166
40	0.45695582
18	0.25243938
20	0.39516276
36	0.53180701
22	0.42555737
28	0.39214486
48	0.34336534
44	0.47908661
58	0.24591865
132	0.29110372
24	0.43386686
30	0.39104274
26	0.48761392
20	0.49108422
30	0.55110812
18	0.24600358
12	0.33409801
66	0.53963935
20	0.48458079
56	0.56284237
16	0.5314427
30	0.51050085
126	0.25261244
38	0.41932935
22	0.49010882
30	0.34533462
22	0.29426712
38	0.38553172
20	0.45247659
32	0.53812814
36	0.53702945
54	0.51000947
22	0.48605704
140	0.56877756
40	0.51695764
40	0.27847132
22	0.41081041
20	0.45635894
32	0.54909635
22	0.44688645
20	0.45652515
16	0.45901006
80	0.5157187
24	0.51639187
120	0.53531027
90	0.45467654
96	0.56443828
16	0.50442433
124	0.4773947
60	0.52231807
94	0.46318582
122	0.52484268
72	0.53903788
12	0.25303105
24	0.22987661
120	0.45061377
44	0.52460957
276	0.22527799
12	0.20143087
60	0.34835234
100	0.40315762
28	0.52219796
236	0.54581219
48	0.51266718
24	0.29900798
100	0.51881486
32	0.40717748
24	0.41181016
40	0.49901864
28	0.3976438
72	0.49974236
28	0.40585878
24	0.4620972
12	0.48341212
48	0.41761807
20	0.54717457
20	0.49361536
44	0.53119797
48	0.47168255
64	0.56180859
52	0.25014663
16	0.3606253
56	0.50998384
24	0.27165624
16	0.43856615
16	0.37448305
36	0.49758402
20	0.39619705
20	0.39428517
32	0.50326884
24	0.43568131
184	0.42724305
24	0.53060579
12	0.47915995
112	0.56233865
32	0.42051014
100	0.45968205
24	0.3476046
24	0.3909238
40	0.4711757
16	0.4959642
48	0.50932306
52	0.48166969
100	0.53050405
96	0.56460017
28	0.49545059
20	0.41902363
16	0.47053584
100	0.51269615
16	0.42703354
36	0.48008001
12	0.3955979
36	0.54255831
16	0.39774233
16	0.35926262
56	0.38172132
68	0.48462176
40	0.45194033
20	0.50169921
104	0.5082351
28	0.41097495
272	0.47185084
88	0.2219834
36	0.25486746
104	0.53202367
32	0.33280346
24	0.53386497
200	0.52744114
92	0.48619559
24	0.52930993
24	0.38513958
44	0.55453664
20	0.46316749
12	0.45593181
12	0.51631325
72	0.43936118
12	0.49371088
52	0.40791711
24	0.34937876
16	0.31179625
36	0.49885601
36	0.5302422
36	0.47686428
128	0.55094993
120	0.52251524
40	0.50499785
72	0.25734553
64	0.22670634
20	0.51198953
24	0.47340414
12	0.4318344
124	0.50524825
104	0.49928811
32	0.48012945
32	0.54965943
20	0.46914363
80	0.49232799
16	0.32218337
112	0.51040632
44	0.44056201
52	0.3558965
20	0.45209315
80	0.51333827
20	0.48359197
20	0.55296272
48	0.40200627
20	0.45983461
24	0.38682052
32	0.39120173
36	0.478423
48	0.56301892
36	0.50517946
12	0.44974148
147.9375	0.51907808
21.9375	0.48918489
45.375	0.56856292
40	0.51225513
82	0.38429409
21.375	0.45870337
3066.875	0.53966135
37.75	0.52275175
17.25	0.53370196
44.75	0.48689312
49.25	0.56133133
72.75	0.5412122
12.5	0.52418655
24.75	0.48249575
133.75	0.41199839
53.75	0.52473724
17	0.55291712
11	0.46730798
81.25	0.52126676
24	0.36002058
88.5	0.24506673
23.5	0.34691352
9958	0.48351839
100.5	0.45240688
95.5	0.53124386
26.5	0.47380531
51	0.53962678
122	0.53160036
40	0.4392204
10.5	0.41533151
119	0.5149315
46	0.42816356
16	0.50111675
16.5	0.44024473
12.5	0.41159084
14	0.39222232
76.5	0.221993
25	0.30560449
52	0.5245291
83	0.4035657
66	0.30084103
41	0.44315702
34	0.40475109
25	0.4802537
19	0.40685639
38	0.47712436
27	0.55131942
11	0.47326562
92	0.55355483
48	0.47388491
34	0.50282639
88	0.52543944
23	0.45935875
52	0.49051198
21	0.56320393
36	0.44976673
35	0.49264568
45	0.49460521
33	0.37556496
12	0.45249367
27	0.45463997
41	0.47026345
54	0.49127656
66	0.46219862
20	0.4306424
38	0.42064175
16	0.42965052
128	0.50894988
22	0.54018384
34	0.5345763
22	0.4121356
12	0.42577055
24	0.53901106
24	0.40909031
38	0.39957759
20	0.48750401
106	0.30335191
14	0.3727712
42	0.48979229
74	0.52349055
20	0.50346029
20	0.54907203
24	0.48430097
18	0.46914721
16	0.52015066
26	0.53997648
18	0.47086263
18	0.47954744
18	0.44275799
36	0.52993608
18	0.47331208
36	0.38185456
36	0.44761142
16	0.40287223
18	0.54987872
40	0.42658687
60	0.21781299
86	0.56242597
20	0.50871688
24	0.48343122
76	0.51091689
58	0.52151209
46	0.47391757
26	0.34353268
82	0.45813131
38	0.53334641
34	0.5024097
78	0.49375913
32	0.40582871
24	0.50438452
16	0.52897596
36	0.43187025
54	0.35673022
22	0.4773083
28	0.50698
90	0.52768636
46	0.47552598
16	0.52751321
26	0.47375882
94	0.39740995
40	0.53058523
28	0.44776559
24	0.29770911
12	0.48526555
60	0.37157461
12	0.51186693
2004	0.55121541
16	0.56733537
12	0.43354669
12	0.40809906
12	0.40252578
48	0.42193002
12	0.30419317
16	0.41634461
24	0.4799735
60	0.49097002
28	0.50099009
140	0.56838924
20	0.4466221
28	0.35627282
12	0.51659137
20	0.49033511
24	0.43778244
48	0.47250351
16	0.56445122
16	0.31662914
48	0.43852842
40	0.47705153
196	0.41980082
68	0.44408509
28	0.44321966
24	0.50636655
32	0.33772787
32	0.46982259
16	0.43100929
20	0.45286289
56	0.30259195
64	0.44141924
48	0.45928901
220	0.3665024
108	0.52027333
120	0.51825988
24	0.48863643
32	0.41194862
24	0.42667261
28	0.36347973
16	0.45613998
52	0.48430264
48	0.53229094
44	0.52252692
12	0.44668141
56	0.46511579
188	0.51790589
12	0.47637212
16	0.43951499
12	0.42094943
36	0.43983206
80	0.56033117
72	0.52507907
24	0.55392617
76	0.43235359
32	0.47211725
24	0.52414072
64	0.50951362
24	0.47981
68	0.37608525
12	0.36383858
168	0.53236884
52	0.54472345
84	0.49817383
12	0.54653335
188	0.53439212
12	0.44785634
24	0.50503451
12	0.49580169
12	0.35568362
24	0.41127193
16	0.54835892
12	0.38063848
44	0.51070821
52	0.45489329
64	0.53264219
16	0.42146897
28	0.29769385
20	0.42019555
36	0.53395569
12	0.4925496
12	0.38974392
36	0.42422
32	0.43217507
72	0.54474139
12	0.47874579
24	0.48461944
80	0.52875936
64	0.56566429
64	0.4599131
64	0.5568282
24	0.51764077
12	0.51112872
108	0.32484266
16	0.49150488
16	0.48828578
36	0.492235
72	0.48731959
24	0.46069676
32	0.51493216
56	0.5518586
20	0.48906964
24	0.36271498
64	0.51905447
12	0.50777656
32	0.4131763
12	0.4053894
20	0.45311841
48	0.4604663
52	0.51812708
48	0.44845897
418.5625	0.28890532
81.9375	0.51638287
17.375	0.50468987
47.125	0.34744814
142.4375	0.55374122
10.0625	0.35715914
16.25	0.40062621
22.875	0.54658884
47.25	0.5495379
29.5	0.4239271
39.25	0.32603639
23.125	0.43841118
38.75	0.49777359
22.25	0.52946597
23.75	0.34309974
16	0.43637228
20	0.44869751
32	0.48440152
21.25	0.51182747
85	0.4229463
18	0.44273189
16.5	0.32913148
36.5	0.49937737
35.5	0.51964825
51.5	0.41530553
64.5	0.54350042
20	0.56422633
18.5	0.49945322
19.5	0.49800059
24	0.44393978
96.5	0.49551857
68.5	0.45012432
12.5	0.36292082
20	0.50120026
36	0.47957197
110	0.50929737
61	0.48029739
11	0.36773247
66	0.49263149
12	0.3864623
65	0.4599576
36	0.41847736
24	0.51238841
156	0.47549853
310	0.45581958
33	0.48027259
43	0.52973378
36	0.40883577
41	0.53193527
17	0.24355185
13686	0.48555434
23	0.35633352
32	0.43423849
94	0.54630846
84	0.28539377
13	0.36039767
26	0.40988067
56	0.44498971
25	0.55659443
35	0.39962479
130	0.54435766
23	0.45737335
20	0.48685312
79	0.47027391
45	0.44210258
22	0.48375741
24	0.53004301
28	0.46304223
38	0.52585566
18	0.56778455
22	0.32432505
64	0.40313822
36	0.53381217
38	0.42048967
12	0.33982921
44	0.48844811
28	0.40343246
24	0.36770931
126	0.44701967
92	0.51687878
138	0.53177512
32	0.52754766
102	0.50820744
18	0.46976274
50	0.52940643
2268	0.16447628
18	0.44323683
28	0.5186969
14	0.46321049
28	0.51013672
50	0.55360687
126	0.53082049
38	0.43860453
12	0.55224627
20	0.48107529
32	0.45148465
38	0.45720768
88	0.44410488
42	0.45645815
62	0.49078897
28	0.52126551
26	0.32744887
42	0.48527816
84	0.55417848
34	0.53013152
32	0.53527832
58	0.44190952
50	0.54545885
574	0.26786506
70	0.4327293
36	0.56062198
50	0.29772124
42	0.3515771
12	0.4354564
48	0.54099756
24	0.45877275
92	0.53849828
52	0.35888946
112	0.55129045
28	0.35146666
48	0.54751819
24	0.50857139
100	0.2942023
24	0.56164807
56	0.46825689
32	0.32726374
24	0.41973433
32	0.29707021
36	0.22564845
56	0.31044203
36	0.45784482
20	0.45983964
128	0.48473433
12	0.2161397
48	0.45980108
76	0.4817504
28	0.311418
20	0.49537009
24	0.31144464
36	0.48909643
12	0.34817147
44	0.50919086
20	0.46834242
20	0.54385781
40	0.52465045
56	0.55958283
36	0.52661783
2656	0.21164478
96	0.56348044
44	0.34479097
140	0.50605696
24	0.46289545
76	0.5317139
120	0.49349496
24	0.5033108
44	0.55722284
64	0.558433
16	0.40535375
16	0.56704545
16	0.45923299
24	0.47355285
80	0.43627512
24	0.46804377
96	0.45195824
12	0.45041099
12	0.41585732
24	0.51753438
20	0.52911925
72	0.23126176
20	0.47316828
20	0.53033227
32	0.42352948
16	0.55879217
112	0.525289
28	0.573762
16	0.54174787
28	0.45292825
44	0.43634194
20	0.35080484
16	0.50210381
44	0.50472695
16	0.54360175
12	0.34334192
44	0.42343757
56	0.45735127
160	0.53802443
36	0.56488687
36	0.40507874
24	0.30663449
16	0.41597137
52	0.54651791
192	0.49406168
16	0.38351429
20	0.3728126
12	0.47180459
24	0.42861152
20	0.45066836
36	0.51301551
20	0.39313653
20	0.47602093
12	0.51642656
28	0.37558681
12	0.40927944
28	0.45130309
32	0.43553185
24	0.39873385
48	0.38365448
32	0.57555974
20	0.44961968
36	0.36595249
112	0.54571593
28	0.54815984
92	0.53232312
240	0.56173545
20	0.44578424
44	0.44680393
32	0.5258106
20	0.36571297
56	0.55518776
32	0.33792466
104	0.54337591
20	0.54385722
12	0.4193927
36	0.47904199
12	0.33305681
32	0.46113956
36	0.54623634
160	0.39807498
20	0.4393664
20	0.48659214
24	0.44271007
23.90625	0.40525666
26.3125	0.44760731
111.625	0.47195339
26.125	0.49867976
32.25	0.53093052
35.625	0.53050655
24.875	0.45117348
49.25	0.35743871
41	0.53711438
13	0.31115445
64.5	0.56755072
21.75	0.33240882
27.5	0.448856
10.75	0.31387961
74.5	0.36815241
86	0.51168066
93	0.56235981
22	0.4478057
41	0.52767825
21.5	0.52360988
22.5	0.42162973
32.5	0.51897639
25	0.47152308
14	0.29987016
185	0.55567253
19.5	0.35457593
73	0.47502133
164	0.26629031
43	0.40698227
148	0.23361897
203	0.49190781
65	0.39170095
105	0.55076033
23	0.56704581
28	0.45559001
53	0.45245495
34	0.4572387
41	0.32258114
14	0.54436654
50	0.53134072
247	0.55074513
47	0.42363262
29	0.41778487
16	0.41893911
20	0.41386586
24	0.47562584
38	0.43728364
152	0.49122876
23	0.36394608
75	0.41353676
21	0.46458524
30	0.53188878
37	0.4551329
16	0.29307613
31	0.52847159
33	0.50954187
38	0.49319497
13	0.46514699
33	0.46428052
12	0.34311572
82	0.46119514
12	0.46189055
98	0.45536557
20	0.48466676
38	0.52403069
68	0.54311401
124	0.45813203
20	0.50521827
48	0.52946633
80	0.37790313
24	0.34035563
16	0.47590494
26	0.43328729
154	0.52410525
26	0.53232551
26	0.50254536
184	0.45823714
12	0.44799337
16	0.35704249
116	0.55291736
36	0.38594449
26	0.47540423
36	0.5016824
26	0.52960855
22	0.4191744
28	0.32531178
38	0.51333308
144	0.2324613
38	0.4822804
48	0.44231585
34	0.41435248
12	0.3584823
80	0.42923295
18	0.45848507
16	0.53731042
142	0.28215435
22	0.39873323
14	0.37640625
38	0.49576005
38	0.43514526
22	0.4044334
64	0.54072183
20	0.4165577
40	0.4699955
22	0.50051558
22	0.45614132
32	0.51318771
24	0.47930983
19866	0.082366668
34	0.56445611
156	0.54691172
36	0.52282047
18	0.50106484
60	0.5465945
40	0.45209938
44	0.45945865
56	0.48359373
72	0.55733627
64	0.49545753
36	0.54294348
36	0.569031
12	0.4221617
68	0.53191173
16	0.49101138
112	0.53918254
24	0.2520791
24	0.46342176
16	0.57266152
52	0.48704964
20	0.44710213
100	0.55009675
20	0.50054097
220	0.54362422
16	0.28920799
12	0.46692213
52	0.43811467
20	0.41633332
36	0.48473522
108	0.41372037
20	0.42447659
16	0.29950294
36	0.54919147
36	0.31497708
60	0.5145089
52	0.46219942
32	0.49822369
20	0.50228119
32	0.44755548
12	0.37186489
12	0.4495742
24	0.47392464
32	0.37011653
16	0.44533253
36	0.34129778
40	0.38916305
40	0.52773166
60	0.5066489
20	0.52121842
192	0.44790655
76	0.43363851
24	0.38530704
24	0.46341231
16	0.43585831
20	0.48987776
16	0.55796796
104	0.55688542
24	0.43716323
72	0.48417917
64	0.48645604
48	0.49809024
20	0.33411059
20	0.43517745
12	0.38326287
36	0.38176835
24	0.5316906
36	0.35833159
52	0.55358392
36	0.3677004
156	0.56522405
20	0.48307756
20	0.50326192
12	0.44577178
68	0.51410705
40	0.53059018
168	0.54505485
64	0.3987205
52	0.53308207
60	0.54275364
32	0.47339472
56	0.50115973
160	0.51648974
12	0.41378087
36	0.45289159
36	0.51260221
12	0.4308548
12	0.4756431
32	0.51949435
84	0.50305438
24	0.49278995
96	0.54642338
16	0.44960889
32	0.46233565
12	0.50388151
12	0.52894819
12	0.481529
164	0.52421349
24	0.48576143
24	0.53288364
68	0.48309198
24	0.53349507
24	0.4316639
48	0.42828938
56	0.40057841
16	0.3473475
84	0.54386097
24	0.41878617
36	0.42099795
12	0.33958772
40	0.43823212
12	0.42909482
36	0.56156725
56	0.55452889
28	0.39479196
28	0.47773868
36	0.34161067
12	0.41666853
20	0.56363565
12	0.3936618
16	0.37384847
24	0.42137855
24	0.4959273
44	0.4307718
44	0.4170785
40	0.41228196
12	0.42827758
20	0.50927597
40	0.47613779
100	0.54139233
12.414062	0.48920819
11.84375	0.36442289
11.125	0.41427732
11.125	0.38302937
62.1875	0.41022298
15.375	0.29090601
21.625	0.41059598
38.875	0.34185678
79.5	0.52997929
42.125	0.48842198
25.625	0.54517645
22.75	0.46966392
59.25	0.25936857
21.5	0.47450525
25.5	0.51070619
57.75	0.53131151
31.25	0.48394021
23.5	0.49314204
435.75	0.43370295
58	0.50362444
740.5	0.34175494
40	0.42030567
19	0.4008033
10.5	0.33378914
29.5	0.53477746
19	0.49270874
79.5	0.53203499
84	0.53544891
26.5	0.41193792
52.5	0.55636024
13	0.40438023
13.5	0.42715198
82	0.51123267
74	0.45792371
48	0.42195851
13	0.4682546
52	0.4060812
33	0.42640832
62	0.5379864
53	0.54327148
36	0.57155901
19	0.46179911
11	0.34773323
21	0.43308848
43	0.48676994
13	0.43406639
25	0.56116599
12	0.40980971
52	0.52904153
1809	0.30033755
25	0.43906841
24	0.48161447
74	0.55191052
33	0.50999308
34	0.48919511
51	0.25259575
217	0.55517733
16	0.39938468
34	0.39412257
21	0.23949277
21	0.40938058
226	0.51958275
16	0.43878469
38	0.47845966
128	0.54013163
82	0.43614566
20	0.42039904
40	0.39518553
18	0.53801876
12	0.42818362
32	0.41003466
32	0.42830315
38	0.56120557
26	0.47323716
26	0.29267672
14	0.47809443
16	0.55840844
72	0.49987453
88	0.49336901
70	0.56224579
106	0.43730539
18	0.50089008
14	0.29301178
86	0.39300883
32	0.52479172
52	0.52585453
12	0.34223887
74	0.40834957
76	0.41763625
36	0.47327635
28	0.49588391
50	0.53119487
32	0.39582154
16	0.35042503
68	0.30433312
28	0.41210195
64	0.52635324
102	0.50761276
34	0.53462189
24	0.43741745
12	0.43094879
32	0.44649732
14	0.44676477
14	0.48982012
20	0.55854422
14	0.56577468
78	0.54572541
18	0.58340067
12	0.41159704
48	0.56367832
38	0.3480669
96	0.55352563
20	0.55909604
28	0.56363428
16	0.55867547
76	0.52857286
26	0.47132686
26	0.51316738
46	0.54348928
16	0.4614231
62	0.53764749
[truncated: 2,918 more rows]
