# Supplementary material for: Comprehensive structural assignment of glycosaminoglycan oligo- and polysaccharides by protein nanopore
Source: Nat Commun. 2022 Aug 30;13:5113. doi: 10.1038/s41467-022-32800-4 (PMC9427770; doi:10.1038/s41467-022-32800-4)
Supplement: Supplementary file 5 — Source Data [file 41467_2022_32800_MOESM5_ESM.zip › Source Data/Main manuscript/Source Data files/Fig5/HA_8.txt]

Tt	Ib
204.34375	0.55542284
19.5	0.45438522
122.4375	0.25938365
18.59375	0.48119593
36.8125	0.3078011
46.375	0.53010285
354.5	0.20866723
99	0.30750957
160.375	0.25531933
18.125	0.26885039
111.75	0.45208448
134.875	0.19930772
337.75	0.44903699
19.625	0.49271002
246.75	0.49407223
38	0.49621245
78.5	0.52055997
50.25	0.34198925
149.75	0.47523487
127.75	0.43114057
65.5	0.31578982
33.75	0.32740349
19.75	0.4752194
249.25	0.44409037
324	0.44405657
195.75	0.26584795
113	0.36630896
231	0.28876856
21	0.51451576
31	0.31361338
238	0.40691453
47	0.37625208
301.5	0.42141113
190	0.32082024
275	0.35497606
54	0.35135654
1135	0.19026427
55.5	0.33527184
126.5	0.25798959
27	0.47268808
72	0.47449541
485	0.47565731
222	0.41286692
51.5	0.28070614
122	0.40317473
101.5	0.18850569
48	0.40708646
14	0.46342337
19.5	0.43090928
78	0.31085712
55.5	0.44751331
23	0.44703889
39.5	0.24225269
105.5	0.48672277
34	0.36479062
75.5	0.23486172
66	0.39343122
146	0.41365653
143	0.54415911
65	0.45199075
38	0.43221316
289	0.53623366
12	0.5345664
229	0.43615329
42	0.42393652
38	0.4406687
27	0.36398655
34	0.43493664
43	0.49065772
272	0.22606315
471	0.45435438
32	0.34107596
146	0.29846647
269	0.42397431
167	0.27880105
18	0.36190245
52	0.30448905
82	0.286567
58	0.49126408
18	0.31676081
179	0.46434966
62	0.53374195
141	0.22824574
353	0.39551869
54	0.22793682
74	0.32765824
90	0.30822256
13	0.53130102
45	0.47956744
18	0.49330613
65	0.53474605
97	0.48673034
248	0.45542952
182	0.37632683
21	0.46453145
55	0.33573076
502	0.34976768
246	0.25869492
44	0.39400861
26	0.40960488
11	0.48304546
238	0.50922108
164	0.48442617
159	0.43519917
31	0.43951258
107	0.49636188
383	0.50781435
138	0.42790562
20	0.40911978
40	0.35076821
22	0.36949554
28	0.47310436
66	0.35905802
232	0.36480585
188	0.41860032
52	0.50007993
50	0.50876927
552	0.19393164
96	0.40451702
16	0.55195868
112	0.2454012
132	0.29214874
92	0.46229315
18	0.36532217
58	0.46539882
76	0.47147679
706	0.50652331
100	0.52483779
194	0.42642239
162	0.51630735
142	0.44360957
14	0.50191838
236	0.48863679
462	0.21803038
48	0.4485397
376	0.447909
76	0.40942258
20	0.44457144
76	0.46656442
14	0.48132598
28	0.39673427
20	0.54966551
30	0.45989946
16	0.51872391
152	0.42187357
164	0.50383049
18	0.43447426
28	0.37257341
58	0.34048858
36	0.34929627
150	0.45780572
94	0.34867683
106	0.4696711
24	0.32162681
40	0.39955214
92	0.48963723
78	0.42592987
18	0.43882331
66	0.37664077
120	0.54316598
50	0.4549776
140	0.38820532
160	0.45944941
28	0.41311949
70	0.38151959
148	0.49290353
356	0.42101148
302	0.45438832
24	0.42467302
32	0.4363018
96	0.43461949
66	0.38251808
136	0.50173151
86	0.26432893
484	0.2309662
106	0.52883816
48	0.24871561
48	0.25043547
146	0.49659741
20	0.43876594
30	0.54740536
148	0.23221731
32	0.54662168
118	0.42535281
20	0.48300683
18	0.48375779
154	0.46452326
204	0.44067511
36	0.44260797
120	0.23126265
32	0.39918631
54	0.5247997
72	0.25863734
14	0.39376688
112	0.23246257
100	0.47717106
84	0.48003164
194	0.42654279
34	0.44830519
124	0.3681989
82	0.54677343
98	0.42699262
154	0.44538003
152	0.27442369
40	0.29519275
74	0.3795121
36	0.55363089
22	0.32504556
362	0.47307298
306	0.21840322
20	0.35835463
56	0.37136567
376	0.50460893
132	0.43909869
36	0.37514788
204	0.55813158
14	0.55445695
188	0.48634037
152	0.25309774
12	0.45569462
130	0.48668158
168	0.46314302
128	0.56764525
132	0.38233843
84	0.38928095
36	0.45500883
576	0.3017455
24	0.51581651
120	0.54803956
12	0.49683806
24	0.54770589
152	0.42209658
52	0.34886473
172	0.44575641
284	0.37805974
96	0.32298023
328	0.45601761
48	0.32978728
236	0.29615462
80	0.47573489
112	0.38480967
12	0.5488621
200	0.20819747
120	0.32259989
48	0.4040058
256	0.26420176
24	0.40041989
436	0.32936406
92	0.24929851
12	0.48627564
64	0.43467778
204	0.18051246
64	0.29142395
204	0.41303283
44	0.3078517
24	0.48952281
132	0.47901398
12	0.45740774
228	0.22138599
276	0.3940751
336	0.49047241
112	0.48806524
80	0.37276495
32	0.42666885
40	0.45405802
84	0.26497582
192	0.4101871
60	0.27783498
28	0.42639992
20	0.41183162
232	0.48421636
28	0.41542584
212	0.26246676
120	0.40932149
88	0.43083507
96	0.38128093
12	0.5441851
52	0.43619063
76	0.52048343
16	0.53335929
144	0.25403973
92	0.5373261
44	0.36705095
64	0.53416747
64	0.38360146
60	0.46355262
48	0.4363814
60	0.36686662
36	0.50505948
36	0.49435395
180	0.34645417
20	0.37438709
68	0.41320065
108	0.5754199
856	0.46972746
108	0.4682956
84	0.45994356
308	0.46859643
104	0.41921893
12	0.4664509
124	0.54927915
356	0.24981427
32	0.43775827
312	0.19682544
68	0.4461621
40	0.37235194
52	0.27295676
48	0.44262052
84	0.37404269
44	0.29491651
112	0.37017542
12	0.51454896
112	0.45450521
24	0.478856
100	0.46894324
84	0.44840315
12	0.52132875
56	0.43256572
148	0.39515311
300	0.45114663
64	0.43410441
64	0.35593575
52	0.41202131
160	0.43619442
24	0.57468969
76	0.49826947
96	0.27641657
20	0.50682604
200	0.45146251
120	0.46315151
36	0.5147723
20	0.45559061
152	0.50950205
24	0.45411128
292	0.44164157
28	0.49898186
200	0.50124538
64	0.49626121
252	0.28299648
68	0.44588518
180	0.36389309
44	0.36847296
200	0.45251036
36	0.41886249
276	0.50335801
172	0.4421452
16	0.37217748
96	0.4669936
264	0.28033876
100	0.28849724
84	0.42388308
28	0.38790637
20	0.49094233
100	0.4454459
48	0.43027154
112	0.3660883
60	0.45266879
48	0.34044233
36	0.51779616
52	0.44502383
100	0.48362017
364	0.44554254
20	0.28033441
216	0.50779772
12	0.4784171
36	0.44063255
48	0.55906695
348	0.43545189
40	0.37316889
64	0.56362587
12	0.40237886
324	0.5380426
108	0.40385213
148	0.28833109
60	0.4825252
140	0.44060498
148	0.38607198
176	0.45903957
128	0.18319158
140	0.3322641
60	0.465413
24	0.42698956
136	0.4614611
68	0.3714844
88	0.35142848
88	0.38068053
104	0.26004276
208	0.48186746
160	0.47519225
224	0.48368666
60	0.44069675
276	0.53824222
24	0.38390639
48	0.33605456
20	0.51495552
72	0.3782286
68	0.37670782
232	0.47190282
40	0.51291615
156	0.48600113
84	0.18307087
12	0.49285603
28	0.39652595
88	0.42686278
168	0.33228007
84	0.42184773
136	0.53675944
24	0.37793958
108	0.42628804
64	0.42920122
156	0.4754135
52	0.43080536
16	0.53923756
108	0.42363489
64	0.42436141
40	0.31170079
60	0.4920356
176	0.50967711
28	0.50341296
16	0.52248168
32	0.36076456
24	0.41625535
24	0.50797677
16	0.45439863
32	0.33393285
60	0.51164019
84	0.45221353
120	0.52249575
96	0.37936693
388	0.21399686
20	0.52379388
124	0.22424258
120	0.41919142
12	0.53376043
16	0.46484825
92	0.34997481
164	0.43632689
92	0.3912819
36	0.38820314
120	0.41471815
256	0.2250208
136	0.41685766
48	0.37985682
36	0.26342818
28	0.53149557
112	0.2577036
12	0.54677653
20	0.44776601
124	0.46635899
76	0.31948772
144	0.51405531
156	0.44054979
100	0.20154105
404	0.17862107
44	0.29905784
36	0.47292355
24	0.42636919
24	0.51819336
52	0.43518364
12	0.4843289
96	0.42721856
44	0.48197061
100	0.43070653
28	0.36338127
324	0.46473661
204	0.41673031
28	0.47134757
24	0.43974233
44	0.39639029
28	0.4502807
188	0.21783167
16	0.35308561
16	0.52658498
20	0.45147789
36	0.39184558
44	0.38309634
164	0.28858617
132	0.45426202
44	0.48161483
16.5	0.53481477
345.875	0.56073987
24.375	0.35748157
186.5625	0.53046376
233	0.52267194
37.125	0.40012905
279.625	0.47606164
19.375	0.4707354
227.375	0.48492435
91.75	0.41144443
19.125	0.44370541
161.875	0.44204533
97	0.49216494
40.5	0.39572099
35.5	0.44835353
121.75	0.35801056
59	0.46125787
142.5	0.44395888
334.75	0.46271694
255.5	0.51484132
30	0.51744187
31.75	0.44306988
209.25	0.19333871
166.25	0.56706756
37.5	0.4104121
100.75	0.22333319
76.5	0.48773006
115.5	0.52989525
257	0.46345848
42.5	0.48471305
303.5	0.36907917
13	0.55801046
20	0.3245219
13	0.49355403
63	0.50964713
52.5	0.41644245
41	0.49609917
116.5	0.39027193
27.5	0.41663945
178	0.42559466
29.5	0.41618392
22	0.4982698
274	0.22706386
24	0.55515087
343.5	0.37892935
148	0.4292787
71.5	0.29431009
119	0.50808144
212.5	0.37371349
95	0.43944287
212	0.4912293
173.5	0.39077112
54	0.52166569
56.5	0.52658719
606.5	0.46854052
32	0.37608656
52	0.5680474
89.5	0.38823348
215	0.38851282
111.5	0.18281305
45	0.33706728
129	0.50580919
198	0.45086536
161	0.31810778
14	0.48148465
343	0.45977095
142	0.48212555
113	0.39210999
221	0.43520832
355	0.46802348
75	0.41852912
152	0.46259242
86	0.29548195
21	0.49094698
22	0.4145126
19	0.55912495
84	0.30648375
30	0.42411166
877	0.51737332
149	0.45714009
59	0.1949192
277	0.47890881
153	0.50181293
362	0.33206201
11	0.54403389
20	0.47602296
13	0.55230218
28	0.37036559
19	0.39698991
326	0.45622629
92	0.41047838
40	0.31872892
182	0.46021196
17	0.5336898
176	0.46274412
767	0.17919448
86	0.31286138
79	0.47643197
12	0.52602363
121	0.51748085
49	0.34699798
69	0.31425738
117	0.39551863
57	0.35386696
54	0.49894983
35	0.46586668
94	0.53812957
190	0.40729582
29	0.31734148
99	0.41765448
118	0.28138992
123	0.3756437
22	0.3970184
282	0.49338624
124	0.45943999
211	0.42870134
41	0.44099486
489	0.50287652
27	0.56442028
285	0.19368015
22	0.4326416
47	0.33027306
33	0.39516324
85	0.50862664
316	0.41295049
28	0.47205758
39	0.34306312
375	0.45439672
52	0.52591681
967	0.44201797
109	0.27880713
300	0.19551452
106	0.38642675
132	0.3500798
74	0.28382602
64	0.50682354
132	0.43101364
12	0.49606046
30	0.42731243
90	0.4606908
60	0.40761608
50	0.30140099
28	0.44489115
96	0.34787047
94	0.44693866
28	0.3562991
306	0.46109039
136	0.44995144
30	0.45253259
694	0.50309491
36	0.53458881
456	0.20834242
96	0.44506681
488	0.48108101
82	0.36332494
28	0.47209969
222	0.45954412
50	0.39025536
12	0.4705995
114	0.44326785
392	0.34981695
18	0.36516741
264	0.41599309
134	0.44894513
18	0.46235088
12	0.53673398
422	0.4559657
56	0.31530064
32	0.3555308
136	0.37775373
54	0.33331469
20	0.41891953
20	0.43646723
240	0.47283512
228	0.30093354
244	0.52620739
94	0.22870634
32	0.39145172
38	0.2528677
134	0.48088923
126	0.46313566
26	0.41033095
150	0.44774956
26	0.48707825
70	0.53565001
78	0.46069437
162	0.30059561
20	0.45399526
16	0.43401161
246	0.42397192
22	0.42698783
46	0.50142401
22	0.42408675
14	0.54140228
22	0.44494212
14	0.31215289
124	0.44921356
30	0.35417318
12	0.45837542
50	0.41875285
78	0.37563911
50	0.49107295
50	0.32620603
18	0.50484186
22	0.53846931
60	0.54099262
18	0.46255437
142	0.49682379
24	0.37721866
42	0.39303386
52	0.43507448
30	0.56861812
46	0.45400861
16	0.45606062
54	0.40336052
32	0.5376879
34	0.50175536
254	0.51777732
228	0.48845547
56	0.42045328
22	0.41124344
26	0.45999917
274	0.44705683
408	0.48892802
338	0.4436155
164	0.46465829
170	0.24244417
212	0.51379645
86	0.15531032
34	0.35037452
18	0.40087742
282	0.43592936
38	0.45017067
188	0.43076134
64	0.37948492
46	0.21970986
152	0.50500679
14	0.3989836
92	0.36748245
38	0.44961461
42	0.46335667
58	0.37260169
240	0.48592904
82	0.40984192
30	0.33501559
100	0.47183833
22	0.47982496
150	0.30820927
34	0.30194956
12	0.52236009
134	0.39900059
88	0.41035444
110	0.29783455
126	0.29905424
100	0.29824367
258	0.51906598
232	0.34952512
220	0.30604795
30	0.40825531
38	0.37955615
12	0.47575831
476	0.49522552
154	0.53043169
212	0.4129453
436	0.18966495
36	0.48499146
68	0.55912292
132	0.44055465
140	0.47196957
44	0.36588779
48	0.3876622
24	0.47775957
56	0.40472651
28	0.44786534
40	0.40514928
268	0.34219077
76	0.33450541
196	0.47659901
72	0.48549798
88	0.44649693
16	0.45522207
188	0.56308007
132	0.50356656
84	0.47538602
36	0.5032568
152	0.23536658
20	0.38677672
16	0.56032765
56	0.50978029
72	0.40347016
44	0.38454854
200	0.47857356
108	0.47081354
48	0.36816299
32	0.46201876
144	0.5593645
148	0.46977487
272	0.51805365
236	0.45280474
72	0.41961023
176	0.44531986
220	0.55057842
40	0.37267917
456	0.20606063
52	0.45125911
12	0.53784186
228	0.25672662
40	0.42952925
120	0.49421838
132	0.42831394
236	0.35141551
24	0.50897586
204	0.43754908
56	0.43270239
376	0.4758082
52	0.45126545
92	0.38368985
44	0.36180946
132	0.53298771
80	0.36111051
64	0.45973417
36	0.39097485
56	0.2931726
44	0.53688961
124	0.47239441
60	0.44719139
84	0.4490068
40	0.44328696
220	0.35378966
148	0.5084455
140	0.48759586
40	0.47311774
16	0.35990232
288	0.31420133
116	0.22820762
40	0.56560552
140	0.47617224
436	0.38691756
12	0.54857552
120	0.27953741
92	0.42510113
592	0.48712811
156	0.42463157
52	0.35750219
40	0.44823602
280	0.17223637
28	0.58651572
60	0.56225574
12	0.55970544
28	0.4492633
16	0.48616898
504	0.14605835
244	0.44577432
288	0.31829819
96	0.3991071
20	0.4138872
104	0.30760536
440	0.55823463
344	0.51119888
28	0.39957201
96	0.52893484
24	0.42052796
80	0.47454286
92	0.43679273
20	0.57572836
200	0.4913145
12	0.54767829
44	0.3410587
256	0.53475749
240	0.4493342
176	0.47970951
460	0.47167528
244	0.43063197
448	0.52710903
92	0.39440358
44	0.42702642
208	0.31934199
32	0.4394972
580	0.31757158
124	0.43879816
120	0.44973868
68	0.48460969
480	0.4927474
184	0.47498345
24	0.52216184
28	0.39791358
52	0.24666925
44	0.36371067
356	0.39001274
180	0.31252235
76	0.47153598
20	0.41140223
80	0.478443
68	0.52854151
32	0.37831545
332	0.54271114
44	0.35087398
60	0.43014488
156	0.50653237
36	0.4164488
160	0.49067348
88	0.43438974
12	0.50678027
32	0.43578956
44	0.41104263
56	0.43997636
60	0.41699019
192	0.32320872
184	0.46890819
88	0.29597929
68	0.42365813
304	0.2660014
20	0.49215272
24	0.50414872
16	0.50079262
68	0.47634321
24	0.34289286
44	0.38511252
12	0.54009229
60	0.51175207
44	0.27935368
12	0.54556179
212	0.44238755
16	0.5484063
224	0.46565831
112	0.48424521
124	0.37268704
220	0.39766386
60	0.52300233
272	0.46086535
28	0.37724632
304	0.51476949
224	0.53104192
180	0.43909666
168	0.44931743
240	0.45475939
84	0.51504886
24	0.52599025
76	0.42417839
328	0.40404224
24	0.53981858
212	0.36065549
140	0.48948416
340	0.41610026
52	0.34219876
132	0.23211201
260	0.3380729
76	0.45986405
252	0.44919816
288	0.46834347
204	0.4626362
128	0.45441657
204	0.43281227
16	0.38392782
68	0.387582
12	0.53939998
112	0.50146818
48	0.34924936
100	0.40293312
24	0.41137156
116	0.50014228
40	0.45058772
76	0.39987645
12	0.52646238
100	0.43693984
16	0.45906562
216	0.55698055
124	0.311461
124	0.43814108
128	0.42648676
40	0.33286896
28	0.4104279
128	0.53148752
12	0.53768754
28	0.4143602
20	0.43804312
132	0.43535879
280	0.50608569
76	0.44076866
220	0.49665362
60	0.48044491
68	0.3732731
16	0.50983238
48	0.51216716
572	0.41747671
116	0.36721486
72	0.29649031
12	0.47590214
76	0.51822871
368	0.19928226
80	0.48002315
68	0.35185748
32	0.36978441
104	0.29718676
12	0.43734545
36	0.46566534
124	0.46540731
272	0.43043926
104	0.22194527
16	0.42878631
48	0.41415957
28	0.44615713
12	0.51685625
68	0.34632611
20	0.40522859
68	0.4456307
32	0.34089282
96	0.38981724
392	0.51464641
144	0.40998182
60	0.48141754
200	0.40819415
40	0.52938902
184	0.54584253
36	0.48525468
32	0.37670973
24	0.42165938
28	0.34080148
64	0.38094667
56	0.42601714
364	0.46737847
148	0.42556897
16	0.35643801
88	0.48657399
84	0.43323538
40	0.43150026
96	0.3591077
72	0.43939471
32	0.49309847
232	0.4152773
328	0.22113414
28	0.3029522
128	0.38424644
36	0.43182456
152	0.47129706
88	0.24431376
212	0.40474084
60	0.36012128
244	0.2243183
352	0.43196717
476	0.23363774
100	0.43352675
360	0.45959708
36	0.45353076
44	0.35335055
424	0.52131766
56	0.27680284
184	0.41333327
16	0.56640202
68	0.37063515
140	0.39080429
92	0.4686529
76	0.53433454
212	0.31991363
52	0.38008809
68	0.44272578
188	0.43155581
140	0.41442773
120	0.41999608
156	0.3610462
476	0.48828608
84	0.32826087
56	0.38150719
60	0.47508135
128	0.4703635
48	0.28861317
20	0.41121668
116	0.38533026
532	0.45970613
52	0.28500348
52	0.3302494
24	0.40230799
56	0.44541189
16	0.31110609
164	0.38857013
120	0.41710907
276	0.2796092
184	0.46020389
52	0.51113307
52	0.42391717
36	0.40457264
96	0.42264286
28	0.4588227
176	0.38706467
47.71875	0.36778647
225.53125	0.48142162
15.28125	0.29489169
44.375	0.35713825
30.09375	0.56091058
87.5625	0.44046518
311.5625	0.485668
85.875	0.47570321
30.875	0.42880863
18.125	0.49115047
218.5	0.40001941
163.375	0.48938423
161.9375	0.45230079
104.625	0.36127853
45.3125	0.3586911
18.5	0.55116248
26.875	0.24067929
14.125	0.55902767
71.375	0.38803858
25.5	0.53653002
100	0.37061751
504.625	0.42953348
393.125	0.45902434
86.125	0.40556338
72.375	0.45361009
24.5	0.34710535
62.75	0.36875832
355	0.44574729
115.25	0.29938361
13	0.50921899
41.25	0.3994396
43.25	0.35973224
41.75	0.3830438
57.25	0.35035753
91	0.48814738
114	0.42078283
25.25	0.51840031
115	0.49576256
112	0.41689637
258.25	0.51981527
111.5	0.50682867
22.75	0.40866914
33.75	0.42435977
50.25	0.30292213
48.5	0.40918636
64.75	0.36076599
11.25	0.50711387
61.75	0.45331872
59.5	0.48976904
15.5	0.43003517
26.5	0.42383361
662.5	0.19464336
65	0.35587403
486.5	0.32018074
123.5	0.40796331
42.5	0.35507172
170.5	0.43957454
218	0.21682273
28.5	0.47143927
109.5	0.51527238
32.5	0.4949148
13	0.40353304
256	0.3973248
63	0.50995529
54.5	0.5093953
35	0.36071822
34.5	0.55911851
12.5	0.52676034
54.5	0.34078872
40	0.37209982
81	0.39839488
73.5	0.56045294
66	0.43732908
76	0.37914479
361	0.33054012
47.5	0.47503501
257	0.52199882
65.5	0.50104541
68	0.40264255
51.5	0.50663787
133.5	0.16434209
322	0.44116783
28	0.52477187
302	0.42641142
67	0.2760438
105	0.31716678
380	0.42290008
74.5	0.35225889
76	0.55777913
66	0.48994619
45	0.37683216
151	0.43617395
19	0.34445164
102	0.49319068
25	0.50933832
82	0.49912816
175	0.46831161
83	0.46734354
47	0.30504432
88	0.48020202
154	0.47149697
257	0.46814609
180	0.40271759
44	0.5353995
180	0.28054255
63	0.290923
268	0.23985957
14	0.38960466
30	0.36268908
78	0.45719531
108	0.41016215
112	0.45766285
17	0.4868471
94	0.44625857
11	0.56432939
41	0.47652033
268	0.46755219
51	0.40896523
35	0.39438254
11	0.4247812
26	0.49093199
70	0.45141715
192	0.50565916
386	0.47066781
71	0.49653837
34	0.42497894
139	0.42216793
137	0.49097717
24	0.4277634
11	0.4505541
102	0.33796787
15	0.5429945
208	0.38438955
66	0.49550104
61	0.37433386
79	0.34503192
109	0.41887188
11	0.41776612
223	0.42155024
155	0.44372123
76	0.39593512
12	0.5333336
27	0.51802993
193	0.47972274
54	0.50187743
35	0.36529016
210	0.41097614
29	0.43596327
74	0.46828103
195	0.44894975
79	0.52060443
27	0.51111978
30	0.34410805
40	0.50079691
106	0.46133155
19	0.38104871
77	0.53192347
236	0.44188088
484	0.44069177
162	0.52183557
32	0.45344728
129	0.40906259
454	0.4246437
187	0.48221144
65	0.41630977
38	0.48163792
46	0.40842175
186	0.51455522
17	0.48791122
37	0.39893693
46	0.40929684
27	0.41914481
362	0.51052374
157	0.43554872
56	0.26386115
370	0.27627414
35	0.49531257
58	0.47362554
55	0.43919963
11	0.53380853
104	0.52898324
22	0.5383243
212	0.31320068
138	0.47310618
18	0.40147674
246	0.26029414
36	0.53079873
138	0.32006937
66	0.37327996
78	0.34928089
260	0.25710455
46	0.44629332
38	0.40079093
158	0.18461967
12	0.48026156
144	0.49483106
52	0.376995
62	0.40317088
14	0.52280784
22	0.4985413
76	0.40079665
60	0.41560316
344	0.50797212
228	0.5006997
12	0.41020584
460	0.43939352
32	0.29127666
38	0.36068803
94	0.44938552
20	0.50520867
30	0.40143952
36	0.37631118
20	0.40253013
60	0.49809769
62	0.47094756
62	0.45639923
132	0.17357156
28	0.50530487
180	0.38225359
110	0.48878253
158	0.50947547
120	0.52651799
84	0.35732964
20	0.44837701
158	0.44151285
166	0.41165963
16	0.3509458
74	0.21577218
408	0.51349878
68	0.3119843
200	0.18730412
226	0.49649283
84	0.43174064
28	0.36595282
112	0.479256
356	0.47643119
18	0.49596661
24	0.48192021
26	0.39232156
102	0.51231301
150	0.45032606
22	0.41097045
162	0.2860854
28	0.51553988
70	0.49742928
146	0.40139213
24	0.44063926
60	0.41105705
212	0.45498583
32	0.38816062
214	0.49687481
320	0.24640118
40	0.36364698
60	0.29607865
50	0.43237281
98	0.47398314
72	0.36519253
66	0.45507467
22	0.41885379
242	0.37798753
52	0.43484285
132	0.33320135
290	0.49305907
28	0.45944676
136	0.49397227
228	0.25503418
30	0.51853144
26	0.35382348
86	0.32304168
526	0.44647098
354	0.29647613
20	0.43172473
24	0.40551624
36	0.35750523
406	0.53687471
292	0.19735646
332	0.16283934
42	0.36814213
70	0.49373004
34	0.40901673
56	0.47527575
218	0.46536964
38	0.53707904
76	0.42716572
74	0.41464329
124	0.46146476
80	0.41012752
28	0.29979336
66	0.43462399
30	0.43170249
32	0.53914189
574	0.48063558
198	0.44129321
402	0.53785521
14	0.32094011
12	0.55602038
112	0.38832968
46	0.36297637
150	0.42328051
122	0.39741036
102	0.34008139
86	0.44146681
178	0.19719636
192	0.42677948
244	0.44389558
24	0.54876375
26	0.42779401
108	0.37438202
66	0.38731197
44	0.41527838
14	0.4961527
100	0.40435833
24	0.39929664
128	0.51889515
82	0.50300068
56	0.49720353
80	0.45041355
92	0.44187796
252	0.42177957
240	0.22771645
78	0.27731872
62	0.29789561
14	0.49110019
32	0.31256524
38	0.41909152
12	0.54732341
36	0.39352402
82	0.42602432
212	0.38224992
58	0.29491881
66	0.43002248
102	0.28301373
184	0.41536635
186	0.49226129
52	0.43587977
30	0.5031541
242	0.24591516
210	0.49119449
16	0.49470121
30	0.35411072
60	0.4337382
212	0.47259367
246	0.33378163
366	0.52390093
12	0.53997958
44	0.33641773
28	0.44675142
28	0.44820225
20	0.45875117
40	0.41661796
128	0.48141328
24	0.51824242
244	0.47955447
598	0.42212012
344	0.45498422
68	0.43380138
76	0.38475817
28	0.3869876
262	0.51197684
108	0.45765954
140	0.49043849
126	0.46229774
50	0.50719476
30	0.4148722
304	0.4930152
38	0.53207368
124	0.39994252
38	0.54729283
14	0.46042743
76	0.31653598
212	0.55489713
26	0.4700087
16	0.44926894
56	0.45025852
60	0.44654247
66	0.39384094
102	0.34301353
34	0.35823956
88	0.45063707
40	0.48900676
80	0.24932872
48	0.5051713
128	0.31529433
28	0.43955299
472	0.45852885
260	0.45026505
32	0.4123354
64	0.48471752
20	0.56746012
128	0.51562178
32	0.40763599
312	0.46089897
328	0.27612612
36	0.39847526
180	0.22097759
52	0.47365025
52	0.33174685
180	0.41343796
116	0.46401206
20	0.40101674
36	0.42687699
52	0.417833
56	0.38968375
44	0.41795978
60	0.49037856
68	0.27418229
780	0.35036361
56	0.3474012
276	0.47466505
104	0.40210578
20	0.41533902
88	0.45703781
148	0.5166775
52	0.39780924
204	0.19664735
184	0.50590622
276	0.50145948
124	0.34750563
72	0.35982451
32	0.4307203
160	0.56922549
144	0.35364994
108	0.42278162
32	0.40877473
16	0.41660047
224	0.52007627
68	0.39390424
104	0.41749692
52	0.23638737
80	0.38091496
172	0.50929487
12	0.46246463
164	0.51654732
180	0.5368427
152	0.21288979
244	0.49956706
100	0.34506902
20	0.41623503
56	0.2649039
100	0.45915246
12	0.44270623
116	0.43533611
236	0.39129916
48	0.50848097
76	0.45246476
236	0.47476032
476	0.28670648
132	0.4033049
24	0.48088911
24	0.5199821
12	0.55825645
56	0.3480106
56	0.47345039
148	0.41003394
12	0.54913372
36	0.39076793
60	0.28721881
44	0.4984965
212	0.4371078
80	0.40095621
24	0.40202841
56	0.51922053
52	0.27045739
20	0.48344296
12	0.54561603
144	0.2544966
196	0.47354701
224	0.50952744
144	0.44175804
168	0.52031863
152	0.41077301
48	0.33955804
28	0.42132196
60	0.3822006
80	0.43476948
88	0.53041655
68	0.51169091
56	0.37256223
40	0.32151717
40	0.51480913
128	0.47637686
336	0.49351236
36	0.54107255
16	0.43326968
516	0.29223239
208	0.56768066
152	0.37972134
40	0.32062799
92	0.42312986
28	0.53443921
60	0.37571871
144	0.45072469
32	0.38515669
24	0.41991752
112	0.29075545
112	0.36942723
32	0.42074361
164	0.41883057
48	0.4189198
540	0.40886542
24	0.51389539
132	0.4579128
480	0.56841499
308	0.44879076
336	0.44130763
180	0.44568354
84	0.28631482
128	0.48369288
80	0.41810295
112	0.47404447
24	0.44108215
52	0.41704911
96	0.43161792
96	0.54631317
36	0.54410952
36	0.53334695
144	0.42623162
192	0.45464304
76	0.3666386
156	0.41801566
52	0.33204013
56	0.34982088
96	0.55082494
40	0.37739047
528	0.46425265
88	0.47822013
44	0.41991666
108	0.324031
276	0.53185529
16	0.55599374
20	0.3701174
256	0.44674796
32	0.42609492
72	0.5554775
56	0.5170812
48	0.28964376
76	0.50460398
44	0.32999352
32	0.38448524
80	0.41488919
24	0.34346366
32	0.50836599
64	0.30716339
40	0.35318139
344	0.44977343
24	0.39468044
164	0.41336334
84	0.43750295
44	0.29076824
20	0.36463463
12	0.54735732
56	0.33154866
32	0.49191988
68	0.30191624
244	0.52914339
220	0.21706943
32	0.42899066
64	0.44996586
348	0.18490268
152	0.45431405
56	0.33727741
56	0.35731536
16	0.54379404
32	0.47479558
196	0.49943179
68	0.289058
248	0.27659246
32	0.30070335
160	0.45598242
16	0.49609193
164	0.45996517
172	0.42131892
28	0.42935482
48	0.34700456
296	0.52623963
44	0.35457039
172	0.53812194
88	0.44290692
36	0.42177817
148	0.50270689
52	0.40789676
20	0.54238313
120	0.4257938
60	0.39934099
248	0.4380928
24	0.40549251
76	0.44532022
12	0.45375183
156	0.39556542
40	0.40490752
28	0.457495
100	0.30487734
268	0.41471121
168	0.52588481
32	0.30541027
104	0.32569158
12	0.44379324
68	0.40112355
28	0.50969237
20	0.47125414
24	0.31861156
176	0.4725256
364	0.37536716
20	0.47650552
216	0.45104733
36	0.34579387
92	0.55210799
28	0.53275245
12	0.38226059
96	0.48317549
36	0.4287692
256	0.23363405
360	0.27932858
100	0.39778832
16	0.51891309
836	0.45740214
16	0.48136523
64	0.47803262
12	0.5141297
160	0.44978026
40	0.43757796
36	0.50636351
100	0.26357856
24	0.43823889
48	0.39219964
24	0.47654551
404	0.54169834
304	0.19141982
248	0.27135041
244	0.3851507
72	0.55015314
228	0.3882508
364	0.28017336
28	0.44394067
120	0.395509
76	0.44268942
48	0.3580744
36	0.46843839
32	0.39569467
16	0.42273369
48	0.40896037
52	0.37677541
252	0.4149552
12	0.51547539
180	0.50424314
156	0.3433654
228	0.25350684
252	0.42481101
220	0.46383435
276	0.34484795
260	0.56493717
96	0.44964999
80	0.50381905
276	0.54596281
76	0.36526892
60	0.39148676
56	0.32175371
28	0.38335449
36	0.4624562
52	0.25877774
16	0.37618947
516	0.53911078
288	0.44671649
284	0.52090585
396	0.18450026
260	0.41962752
56	0.48939273
56	0.41345191
24	0.39063323
36	0.47982666
32	0.39517042
20	0.33565545
412	0.39470971
236	0.35823822
52	0.50084466
324	0.49411443
32	0.4562659
76	0.44431505
36	0.43139809
56	0.42266515
116	0.41341305
136	0.46865398
124	0.41523618
780	0.43661517
72	0.38643795
88	0.48278508
68	0.324523
112	0.37399444
64	0.31965983
136	0.46761146
28	0.41860092
60	0.38765794
24	0.45817876
268	0.50661492
32	0.31726998
16	0.52522105
24	0.54069394
12	0.39800915
56	0.47665408
440	0.44514027
76	0.34991503
72	0.45768023
96	0.44751146
52	0.45684132
12	0.33778545
740	0.49599439
148	0.34543979
276	0.44612971
28	0.40924275
196	0.51889294
28	0.43872797
32	0.39810413
16	0.53183323
324	0.29636824
184	0.44635877
48	0.31531367
124	0.32023382
36	0.39252025
164	0.53947049
60	0.43656084
260	0.496443
36	0.44132024
116	0.37959909
136	0.5361585
164	0.466764
292	0.43621531
48	0.44279009
292	0.23837738
468	0.2922051
156	0.29625288
28	0.46768001
220	0.45735893
56	0.46490866
392	0.21176068
160	0.49906835
48	0.27504471
140	0.54363155
28	0.43311992
84	0.47617394
136	0.37313479
24	0.43061572
96	0.41863927
112.18848	0.3076641
50.703125	0.44343457
35.421875	0.40258363
48.6875	0.47729459
329.125	0.49334538
54.3125	0.52782679
76.375	0.36321029
95.375	0.38436821
186.25	0.52638155
51.9375	0.36933631
89.8125	0.43269983
16.5	0.47330183
59.375	0.45961213
29.0625	0.42894691
14.75	0.40082747
90.25	0.41886809
282.5	0.35018232
102.125	0.21488026
25.25	0.55205739
50.5	0.37698492
28.625	0.47435015
166.375	0.4511818
449.625	0.45891425
41.75	0.53504777
41.75	0.36930349
122	0.36314774
20.5	0.4124307
100	0.38630623
247.25	0.40208581
86	0.39850911
54.5	0.43561369
72.5	0.23783402
348.75	0.30827802
17.75	0.36754894
173	0.23119825
223.5	0.42400166
340.5	0.46640047
13.75	0.45687765
138	0.4646233
15.75	0.56783581
72	0.45538753
164.5	0.43412846
25.25	0.41500884
104	0.3280786
74.5	0.43696123
486.75	0.4466418
1298.5	0.51500762
23	0.44629198
97	0.39316347
69.75	0.31276137
768.5	0.18812588
74.25	0.35180187
10.75	0.47978568
13.75	0.50839591
33	0.31875163
66.75	0.3735007
203.75	0.20519863
30.5	0.53062272
66	0.51616251
171	0.45551288
17.5	0.32759839
17	0.41078439
44	0.52627444
349.5	0.52180618
177	0.43557343
148.5	0.51619339
14	0.4869605
70.5	0.38346192
172.5	0.50248015
215	0.48562807
54.5	0.40909559
576.5	0.50696117
167	0.36686796
72.5	0.41898739
46.5	0.4213239
83	0.4835912
146	0.44266844
533	0.25351056
55	0.47735316
45	0.4073301
17	0.4222354
31	0.45192444
66.5	0.42666081
49.5	0.38404453
945	0.1866049
26.5	0.36980549
155	0.31670862
137	0.57091022
106.5	0.3703568
21	0.46573737
178.5	0.437163
11.5	0.55133736
19	0.47358555
50.5	0.31577823
100	0.36999935
98.5	0.39657918
143.5	0.41316229
176.5	0.31609356
26.5	0.38939491
13.5	0.46878186
372	0.47055814
92	0.281014
58.5	0.44955817
38	0.5765785
85	0.36870009
124	0.3263503
73	0.31512037
305	0.36803609
52	0.34298769
99	0.47151914
234	0.46629265
21	0.49543545
108	0.47822061
48	0.48470283
95	0.34366703
54	0.31360972
28	0.44708908
85	0.39637661
39	0.38164485
57	0.4131496
423	0.43198094
23	0.34908026
36	0.43330467
316	0.4617095
29	0.46029362
70	0.42408261
28	0.4820309
21	0.33756775
24	0.35996726
73	0.47475621
16	0.54045016
269	0.43600518
203	0.20818971
421	0.37633115
64	0.51622927
250	0.51135832
61	0.35942826
88	0.33466923
239	0.50409579
30	0.37577477
92	0.26271862
348	0.27927193
26	0.48854908
141	0.43677545
63	0.26273015
36	0.52059847
217	0.33299419
85	0.37326333
49	0.34841046
165	0.46744794
23	0.47509572
118	0.43151137
34	0.44244391
11	0.50066096
566	0.23773214
339	0.41181067
368	0.2034205
44	0.4164156
45	0.44698551
286	0.40190488
88	0.3569127
41	0.55606008
47	0.33395761
323	0.51987302
71	0.43715456
31	0.35553297
26	0.44531834
20	0.51094699
206	0.26721656
23	0.44395357
45	0.44643354
140	0.46897697
194	0.43241578
212	0.47857794
178	0.34708264
62	0.47319147
29	0.4418768
35	0.52503139
15	0.42625585
25	0.48084947
40	0.41722199
68	0.53084666
36	0.396617
258	0.20778249
228	0.21368201
108	0.25954759
16	0.48679155
113	0.41274345
21	0.51869875
280	0.50543666
94	0.34105173
128	0.48068067
36	0.44795883
38	0.50782049
[truncated: 3,693 more rows]
