# Supplementary material for: Comprehensive structural assignment of glycosaminoglycan oligo- and polysaccharides by protein nanopore
Source: Nat Commun. 2022 Aug 30;13:5113. doi: 10.1038/s41467-022-32800-4 (PMC9427770; doi:10.1038/s41467-022-32800-4)
Supplement: Supplementary file 5 — Source Data [file 41467_2022_32800_MOESM5_ESM.zip › Source Data/Main manuscript/Source Data files/Fig5/HN_8.txt]

Tt	Ib
58.125	0.33122995
97.625	0.35248017
34.375	0.40458766
10	0.44415897
195.75	0.44378495
145.75	0.34089258
61	0.32552728
21.5	0.37031782
62	0.4363474
14	0.39114276
86	0.31900129
85.5	0.46107972
98	0.45452815
35	0.3985931
435	0.22846983
12	0.47454903
39	0.31393021
64	0.33196965
73	0.33618924
33	0.36973134
32	0.36649331
72	0.40143389
23	0.37539852
134	0.39929846
136	0.35522997
146	0.42002752
38	0.39949268
12.0625	0.21356469
11.625	0.45231691
22.75	0.35820702
139.5	0.33063948
21	0.3952859
37	0.2474784
66.5	0.26472181
70	0.35962239
169	0.46968192
10	0.42506284
39.5	0.32954475
27	0.35600474
41	0.29437685
68	0.33498535
190	0.47286668
66	0.39184174
215	0.44076452
12	0.37874106
27	0.36782664
58	0.36967105
38	0.36372858
86	0.35186768
24	0.3382962
52	0.27812797
70	0.37991828
12	0.30588019
26	0.37834767
120	0.32078651
34	0.41349971
48	0.3457
18	0.46455473
20	0.40818682
38	0.35094765
56	0.3726334
66	0.35501069
20	0.47229129
128	0.31162512
114	0.38037443
46	0.4103162
96	0.37219661
62	0.43417114
102	0.28252754
60	0.35184869
142	0.20566827
24	0.27810541
12	0.1980736
16	0.47248021
28	0.30740324
56	0.38899094
20	0.47657537
40	0.33821878
44	0.29407933
68	0.36124706
16	0.42360967
48	0.37153468
28	0.36760518
12	0.39193276
64	0.29853418
276	0.28869039
76	0.33312067
100	0.36116731
28	0.34225455
48	0.36049697
76	0.37342852
56	0.32354277
172	0.45761937
36	0.36760157
48	0.41008019
48	0.37262177
108	0.35794115
68	0.37476909
148	0.17056999
168	0.41955823
120	0.33430097
68	0.35696173
68	0.32221079
96	0.42480406
112	0.38876113
88	0.41474119
128	0.41452473
40	0.26903725
32	0.38869649
36	0.34285331
36	0.34807426
52	0.41908363
20	0.42028251
36	0.4525353
24	0.41501662
52	0.42259422
68	0.33160177
36	0.34476942
68	0.3784157
32	0.3809855
24	0.38766491
60	0.34354258
56	0.46392277
70.765625	0.27540967
35.75	0.44735512
38	0.34048089
18.5	0.36812767
53	0.31838423
21	0.33859915
111.5	0.4623524
10	0.28571361
185	0.43243378
80	0.34596258
302	0.33841982
49	0.3441242
62	0.33872241
59	0.38703886
66	0.35158303
93	0.46032679
75	0.40195966
37	0.35915118
119	0.30339849
52	0.32518023
26	0.24384598
94	0.43483436
34	0.36954853
84	0.31221077
10	0.3757048
546	0.20497257
50	0.29307401
70	0.4156211
28	0.43258774
78	0.37990937
10	0.40698305
32	0.34397635
78	0.4010354
38	0.30059302
18	0.42104641
132	0.31807613
126	0.43605426
18	0.43308359
70	0.42997214
72	0.38824654
224	0.36353427
48	0.43140072
36	0.3146092
100	0.39297733
46	0.42694011
68	0.27512911
140	0.37368453
168	0.43556327
44	0.4414039
112	0.42272985
120	0.36499247
84	0.36993983
32	0.43064982
24	0.2890344
36	0.3753441
20	0.44392252
100	0.34827676
108	0.33589104
224	0.30116317
28	0.28375301
100	0.27860615
76	0.41384229
72	0.31835282
88	0.39711198
60	0.35617605
60.75	0.29645726
99.125	0.4741672
25	0.37607962
96	0.44329321
32.5	0.32231426
63	0.36110291
20.25	0.45643201
320.5	0.45641991
20.5	0.34028098
58.5	0.27160132
39.5	0.37817737
37	0.44007078
18	0.35372323
59.5	0.33603117
80	0.3518143
34	0.3267034
124	0.33039811
66	0.39215723
85	0.37888855
142	0.36315659
37	0.23800704
21	0.39140916
19	0.41761726
243	0.43276036
15	0.37311545
118	0.35649246
67	0.29850277
67	0.39641771
98	0.36914501
82	0.40624574
38	0.35357508
16	0.29305187
156	0.41507989
58	0.33600038
120	0.34127185
54	0.35348472
82	0.3677808
88	0.36064187
86	0.37876537
140	0.39881086
46	0.37047666
94	0.35701767
82	0.32065007
36	0.36856586
46	0.32312223
20	0.43450153
44	0.37123021
186	0.41024694
98	0.33902252
12	0.45048508
40	0.30761871
128	0.38114402
124	0.39027986
52	0.38881469
24	0.41792929
80	0.3695918
108	0.35802066
16	0.26832134
56	0.36078104
52	0.27962589
12	0.29689464
100	0.35840115
44	0.34933358
52	0.41109404
52	0.30914617
24	0.33356246
200	0.31190699
48	0.34843877
32	0.35762966
32	0.44867432
52	0.35197896
72	0.38141534
96	0.38911378
108	0.34132123
112	0.38900024
24	0.41798192
92	0.36632207
48	0.37718117
72	0.42673039
56	0.31128457
12	0.40833706
48	0.46734846
124	0.33583072
60	0.33217177
116	0.40592435
70	0.38780352
65.25	0.28432629
41	0.31659064
48.5	0.39011484
51.5	0.34445253
66.5	0.34593913
39.5	0.32484934
41	0.34971491
23	0.37185004
38	0.33359647
111	0.37939173
20	0.42125085
64	0.34908512
32	0.33712384
40	0.29462424
69	0.416563
26	0.38835505
176	0.38394529
27	0.40084022
97	0.46676546
51	0.33238426
61	0.39271137
19	0.32377782
51	0.28401989
31	0.44756353
129	0.42640147
670	0.24582539
99	0.43895641
46	0.33904052
50	0.39664286
82	0.38470441
102	0.37702942
46	0.41774106
50	0.3721014
78	0.34819093
50	0.27435818
38	0.45124876
122	0.34361526
54	0.32580703
32	0.30616403
220	0.35170573
36	0.35755137
58	0.33692464
70	0.39115259
86	0.39516938
54	0.38989773
24	0.36510819
86	0.38588735
94	0.36843121
38	0.40032557
56	0.41895995
76	0.43720508
36	0.32031199
12	0.41321436
52	0.41213864
114	0.32725343
12	0.36305892
96	0.4000603
12	0.38903132
36	0.38444969
100	0.41785038
52	0.29638693
16	0.35750133
80	0.35627803
36	0.41959476
148	0.38166061
144	0.33688885
20	0.44611585
200	0.38215536
152	0.34909543
48	0.43589607
96	0.36264488
60	0.3225978
36	0.30476308
68	0.39460984
48	0.40319005
140	0.21098001
96	0.35429484
20	0.35576549
36	0.32931438
60	0.3957324
20	0.45670721
48	0.38218722
100	0.4463892
64	0.36718386
36	0.34079084
36	0.35113031
80	0.33753273
48	0.36146811
44	0.30474681
104	0.33566564
80	0.36672422
56	0.37959585
68	0.3697727
12	0.46693012
44	0.33590171
104	0.35565388
24	0.33525315
40	0.28609675
52	0.30698869
32	0.27728173
24	0.42821068
64	0.3897886
44	0.36919194
64	0.32693744
80	0.42128748
40.5625	0.36161089
53.4375	0.39128315
125.375	0.38408369
131.5	0.38381565
39.5	0.33626175
58	0.34834
68	0.27059472
60.5	0.28771433
97	0.39573815
114.5	0.38961849
80.5	0.43135408
679	0.44668442
11	0.38533774
26	0.29396364
126	0.32818148
53	0.29096353
86	0.3016369
37	0.29975814
172	0.33800307
67	0.37479645
46	0.36239341
23	0.35239118
76	0.40574667
69	0.35782725
68	0.3613331
35.65625	0.37554219
51.75	0.35547149
33	0.34680447
12.75	0.42805669
50.5	0.32350117
187	0.39138371
140	0.39324582
53	0.31158012
40.5	0.41291553
35.5	0.31276676
48	0.42083299
51	0.32268322
51	0.30995259
135	0.40452728
41	0.38299099
94	0.38089362
97	0.34578007
10	0.40392101
36	0.38696623
216	0.40223488
50	0.36597982
88	0.41699567
96	0.36992466
62	0.45615265
108	0.3357279
62	0.38432729
42	0.31876636
52	0.37237647
40	0.3287251
78	0.31844497
54	0.37858871
76	0.30812055
36	0.36267242
24	0.34416202
94	0.40940803
36	0.37268856
44	0.33992541
50	0.33970368
116	0.37083969
56	0.31617633
48	0.27879563
80	0.35438153
20	0.29666731
36	0.3244842
124	0.30452192
24	0.3306154
56	0.33227497
88	0.34097108
84	0.39553082
64	0.399813
52	0.39576602
48	0.34821028
20	0.44181663
60	0.35794523
168	0.38546008
92	0.29348755
44	0.35209197
32	0.32880855
192	0.43370226
68	0.33093151
36	0.45855078
48	0.39905345
20	0.43750277
132	0.38983646
48	0.38186818
52	0.39697745
204	0.34863102
128	0.33074617
128	0.42993936
56	0.39915544
104	0.45919591
76	0.34294781
56	0.40085292
92	0.40662515
92	0.38841173
48	0.37168661
52	0.37123296
116	0.32116175
76	0.32224947
112	0.37562871
52	0.41040435
24	0.36114767
56	0.40364277
156	0.42365828
80	0.42877612
24	0.39217359
72	0.33232501
32.908203	0.41683009
24.125	0.42070571
118.5	0.40027723
140.75	0.22309516
159.5	0.38317138
49.5	0.35486493
77.5	0.43171036
39	0.31656843
108	0.36259153
81	0.3918573
470	0.39329723
39	0.34845594
154	0.42344925
41	0.34521481
46	0.39069036
52	0.45934212
45	0.36150792
108	0.3622728
22	0.38302433
129	0.45080388
80	0.32497898
82	0.41937768
23	0.35415965
154	0.34364039
70	0.36876163
10	0.41014546
34	0.3704907
58	0.40128568
172	0.42540452
108	0.35067454
42	0.33879185
96	0.26599485
10	0.41463679
138	0.35455933
78	0.35679397
66	0.39574
62	0.42402506
40	0.44811308
29.5	0.41436899
62.5	0.3344835
33.5	0.36249682
54.75	0.26249379
37.5	0.41542995
69	0.35189149
92	0.36270478
158	0.36290482
68	0.29165596
19	0.46537048
164	0.38778892
68	0.30287907
38	0.4272168
46	0.32798898
12	0.23868266
65	0.34500098
12	0.42974952
40	0.35472676
92	0.38829777
441	0.23726718
83	0.43161526
41	0.35019267
62	0.37224346
64	0.35176513
84	0.34727138
82	0.33343467
50	0.2897152
94	0.34782547
46	0.40909871
134	0.32712486
36	0.38392022
254	0.30092561
92	0.38045049
16	0.41171274
62	0.43357974
76	0.34258431
30	0.35136592
10	0.37201396
74	0.38288516
18	0.36515707
18	0.37536633
18	0.47064248
80	0.35125154
48	0.35889441
40	0.35295835
12	0.4770861
44	0.28369123
84	0.38668936
94	0.39241666
18	0.47152513
98	0.29055116
94	0.37876892
10	0.34591684
38	0.29264855
86	0.31267935
20	0.37178075
80	0.31705579
48	0.42772335
36	0.36967671
12	0.24310283
116	0.35959944
104	0.31545466
12	0.45561343
40	0.44548437
52	0.37417877
24	0.25908267
72	0.42849058
52	0.4634566
79.6875	0.32707801
69.375	0.33852971
48.75	0.3042582
268.5	0.38275608
90.5	0.35082826
41	0.30977631
37.5	0.41068873
89	0.19743192
27	0.36282107
50.5	0.29487112
52.5	0.24024983
17	0.34987733
24.5	0.35074314
118	0.32456195
89	0.36277002
243	0.42456385
98	0.27672401
44	0.43991378
37	0.28908557
39	0.29652137
192	0.36342651
44	0.35447392
80	0.31398746
89	0.39147043
22	0.40028158
38	0.25111669
18	0.30767429
30	0.39665583
76	0.34143388
24	0.40855178
46	0.37194708
84	0.28666109
32	0.38900805
10	0.3909207
46	0.39191926
12	0.44732606
54	0.32485458
54	0.25046036
82	0.41240555
54	0.37755457
102	0.30575553
26	0.3714686
10	0.3408007
38	0.35238174
42	0.37982967
40	0.34483045
76	0.33751515
92	0.35986131
44	0.3287971
100	0.40286905
16	0.37455556
112	0.43682522
92	0.35627052
76	0.34715623
52	0.32185403
88	0.36328676
76	0.3673031
68	0.29974532
52	0.42385638
40	0.40145537
164	0.42929804
68	0.37758082
24	0.39044675
48	0.38255632
16	0.44568953
68	0.4176544
44	0.37661675
128	0.41350257
32	0.39112204
68	0.38249725
40	0.35443184
56	0.29439101
24	0.35403353
12	0.43784553
72	0.41006407
84	0.39317858
128	0.33648562
100	0.40198925
64	0.36925009
88	0.39534491
44	0.35715774
160	0.32114556
52	0.38503107
100	0.41192469
140	0.31289467
80	0.42458579
40	0.31949019
136	0.36292326
96	0.36654073
100	0.34292328
76	0.30325031
52	0.31831416
64	0.38025206
152	0.34737095
96	0.43225238
45.90625	0.3799856
200.375	0.42100719
53.625	0.33244357
50.25	0.42942402
45.5	0.37335441
17.75	0.39911988
63.5	0.26539737
213	0.45783189
73.5	0.37977275
21	0.39974803
83	0.19265403
80	0.45474941
20	0.38355267
16	0.36535922
48	0.32318303
127	0.41689453
31	0.29468435
25	0.22216342
42	0.46587813
94	0.36036912
256	0.30834219
130	0.31680015
69	0.38179976
30	0.40442657
33	0.47345641
36.5625	0.43375754
28	0.42057246
94.75	0.35534361
61	0.39624366
69	0.26430002
99	0.35719118
155	0.33886519
38.5	0.35011297
79.5	0.37967134
38	0.35585898
11	0.25948834
201	0.36378127
98.5	0.29171416
80	0.28798336
188	0.30300212
104	0.35818148
39	0.33805391
55	0.31398407
173	0.31360126
144	0.28399724
64	0.34180602
46	0.30984178
182	0.43039492
83	0.32134515
124	0.39642957
111	0.37117788
102	0.37486321
10	0.44626004
74	0.37502941
126	0.30277231
154	0.34608367
82	0.36746097
80	0.40171856
40	0.35621426
10	0.46255922
36	0.40633598
50	0.31671193
82	0.4144837
66	0.28450605
354	0.39168993
110	0.37641722
48	0.45652717
52	0.36435583
96	0.4035832
264	0.25479388
92	0.39177778
38	0.38352478
70	0.34183145
30	0.39646485
10	0.3962909
16	0.37478667
36	0.35884768
78	0.39716285
66	0.38705233
96	0.45910501
142	0.35184363
24	0.37736043
92	0.33282492
140	0.3880145
48	0.3603608
84	0.34770462
84	0.33983573
40	0.41760361
20	0.30248952
96	0.35990164
124	0.34125105
136	0.46359345
20	0.4719438
60	0.39041638
56	0.24991427
88	0.42847729
84	0.3693684
140	0.38113794
112	0.19734184
76	0.30847421
24	0.40446317
84	0.38054305
68	0.33293667
100	0.32913783
12	0.34093404
16	0.47023514
40	0.3424651
108	0.34236911
100	0.39630541
32	0.40081519
16	0.47801918
40	0.30912372
36	0.32666808
88	0.34827033
76	0.36860326
32	0.37733823
96	0.40578553
64	0.42487925
52	0.4404768
36	0.33793125
184	0.46267214
32	0.35553256
100	0.39028358
12	0.41981032
72	0.33812386
36	0.29002529
64	0.42253351
80	0.25842634
56	0.31798142
68	0.35372189
12	0.4563846
52	0.35718727
184	0.37313157
76	0.31332871
68.621094	0.35914972
51	0.32736894
191	0.18239896
34.5	0.4749161
11.75	0.33219481
83.25	0.31290227
71	0.35928807
82	0.31413409
33.5	0.35349852
152.5	0.40688166
13	0.29393727
203.5	0.4461289
45.5	0.43563658
140	0.32972848
113	0.39337033
26	0.36565197
82	0.43233678
81	0.32205558
157	0.44808865
39	0.36931327
38	0.32694745
52	0.39811391
53	0.38502181
78	0.37240207
115	0.3723231
65	0.35059309
40	0.34605363
70	0.35048604
122	0.3514322
10	0.35067487
46	0.33631191
152	0.36992976
38	0.33334085
54	0.43506545
32	0.39148721
14	0.40021542
100	0.3336072
98	0.31680173
112	0.31360543
64	0.37741813
62	0.37712044
178	0.40960112
70	0.34795177
40	0.36572853
70	0.34421664
80	0.34018824
44	0.29398483
62	0.40347329
126	0.36447507
148	0.35639381
54	0.32985705
16	0.42629439
48	0.41693097
136	0.4443233
42	0.32517859
64	0.304425
138	0.39952794
52	0.36087215
84	0.29900056
56	0.38663962
78	0.38207892
24	0.43847328
36	0.35097635
104	0.38571495
28	0.40203819
96	0.29751906
36	0.35607508
40	0.27134651
36	0.32466954
24	0.45825347
88	0.4616389
184	0.30622363
32	0.30643255
136	0.4336946
84	0.33914289
16	0.29122245
56	0.29951271
48	0.34109667
100	0.40836084
24	0.32984918
36	0.30007562
23.0625	0.37829092
91.4375	0.27959278
77.875	0.31126538
143.5	0.3244395
79.5	0.3490915
66.5	0.38513741
49.25	0.37762573
29.75	0.34120119
27	0.32964566
10.5	0.36295605
39.5	0.39349845
80	0.37700987
31	0.37255624
106	0.2071849
127	0.37371317
40	0.33926362
44	0.37545204
41.5	0.28504583
79	0.33041757
126	0.34975266
28	0.3342666
22	0.33516192
66	0.27799109
111	0.31334478
55	0.38754746
121	0.34326881
62	0.31705886
35	0.4111543
139	0.38239232
86	0.32148349
76	0.40153116
44	0.39345279
56	0.34831902
70	0.32017422
36	0.38510549
38	0.33593145
64	0.31539977
84	0.40028718
86	0.38192809
38	0.28525627
50	0.41463128
126	0.37188783
86	0.2783941
96	0.33684093
70	0.34253064
24	0.3973377
58	0.39972925
68	0.36060864
26	0.3720136
38	0.43810174
82	0.4138951
56	0.38801482
22	0.42822707
80	0.39689896
106	0.34204349
12	0.36838222
12.291992	0.43241253
42.625	0.3959811
128.75	0.23746017
50.75	0.35544601
121.5	0.29893506
99.5	0.38468972
56.5	0.21747643
68.5	0.37893933
76.5	0.1988872
64.5	0.38841251
114.5	0.45060283
27.5	0.32396853
29	0.43765458
67	0.41482192
75	0.37287852
56	0.38548011
43	0.34249681
64	0.31561548
71	0.31598735
58	0.37652531
80	0.36316121
14	0.37488666
26	0.39234164
28	0.44769433
94	0.39841655
64	0.31124416
114	0.38594964
24	0.42916015
78	0.33976337
10	0.43256471
84	0.45888102
40	0.41439062
72	0.31977227
122	0.4359901
80	0.34984633
56	0.39988247
58	0.46182796
98	0.41349557
30	0.39855629
12	0.42130229
46	0.42725372
52	0.36882728
104	0.42317295
72	0.39092398
140	0.38794664
124	0.36601546
72	0.34137711
16	0.47608706
232	0.29297373
116	0.35924247
60	0.35011032
36	0.31590992
10.5	0.35562009
88.125	0.34861732
82.5	0.35039765
69.5625	0.3320021
23.375	0.36754987
59.625	0.37767118
102.5	0.43242666
75.5	0.37211668
25.5	0.35947385
35	0.31631789
18.5	0.4652904
103.5	0.41913924
50	0.35686389
177	0.32200089
36	0.34520498
66	0.32721561
79	0.42269421
76	0.39444107
88	0.26314878
40	0.39001954
92	0.39549753
83	0.35377535
13	0.37465379
107	0.3272813
26	0.33762214
31	0.3928979
58	0.30825117
37	0.28998536
250	0.333249
50	0.3401565
84	0.35996282
156	0.40402883
22	0.30363604
50	0.3597571
12	0.43164253
82	0.34926581
78	0.3591612
102	0.32609174
86	0.33035588
90	0.25575694
34	0.3856149
48	0.39471176
34	0.36147407
40	0.30646145
54	0.31093803
62	0.43553576
92	0.34551367
120	0.42891738
36	0.39352199
40	0.40364283
38	0.27676639
52	0.38767207
62	0.39950442
144	0.33541438
70	0.46870926
66	0.34510326
64	0.29914519
124	0.41703057
10	0.44585148
32	0.39980385
12	0.40237424
248	0.39358336
532	0.31422505
20	0.45750493
124	0.33122382
60	0.39363602
160	0.33536014
156	0.35175762
24	0.38526845
100	0.31983092
116	0.37036231
120	0.39189035
68	0.3355256
64	0.3501032
64	0.39916858
16	0.47707161
152	0.44432926
44	0.30627063
52	0.3948262
88	0.38398999
84	0.35726994
36	0.37132406
72	0.32861227
76	0.35859141
140	0.37631708
96	0.39199021
20	0.43867984
52	0.31229943
84	0.3649427
48	0.36918902
56	0.32219502
44	0.26814786
116	0.42019206
100	0.36452389
16	0.37699804
40	0.37591338
44	0.45276272
52	0.4521201
52	0.31114551
48	0.33306789
124	0.40654662
36	0.44370246
128	0.42299536
52	0.37163293
108	0.37827355
88	0.29213038
84	0.38225046
12	0.35878393
68	0.3682341
52	0.35210884
92	0.38964751
20	0.20401286
20	0.34181774
72	0.31423363
60	0.33668795
108	0.35192415
56	0.30047339
24	0.33035511
24	0.40562969
44	0.38017571
18	0.39523649
45.75	0.42673329
153.75	0.33914894
38.5	0.35268882
40.75	0.3559517
71.75	0.43890485
40	0.33414966
49	0.3578065
60	0.33576015
44	0.35749954
66.5	0.39976037
21.5	0.45737931
81.5	0.2565515
54.5	0.33656362
107	0.36237904
160.5	0.32060462
127.5	0.33258015
70.5	0.39750069
54	0.36722875
69	0.28830335
16	0.3828007
18	0.34562567
58	0.41388157
60	0.35530367
66	0.31632879
45	0.31978965
170	0.39055008
118	0.3642655
13	0.40284887
52	0.30927637
22	0.304223
40	0.31774393
90	0.42720774
20	0.37163091
40	0.29268214
52	0.30357483
26	0.37182871
36	0.29710642
36	0.37267813
98	0.37759724
122	0.39498293
86	0.4104943
48	0.38139984
56	0.28431633
160	0.43537968
36	0.28776589
112	0.24727532
170	0.46262753
68	0.40954757
90	0.32558784
188	0.41741624
18	0.45990685
72	0.36915189
64	0.31074461
12	0.2315304
96	0.35132673
46	0.4718585
26	0.38111264
72	0.37384784
32	0.45019177
20	0.30647463
28	0.30858728
76	0.4047195
80	0.36342356
84	0.316659
40	0.38970187
140	0.33053854
20	0.33222029
20	0.38485795
36	0.33982703
72	0.37013581
32	0.33225456
44	0.31011057
72	0.3182995
56	0.30751839
28	0.29368562
68	0.34615067
16	0.35947606
88	0.35225293
32	0.38712627
40	0.29291868
52	0.38356251
12	0.36730286
68	0.284953
80	0.41846007
52	0.3219738
116	0.45453969
24	0.33531144
28	0.38574398
48	0.38893938
64	0.35730609
44	0.24237096
24	0.23135678
44	0.36288297
44	0.28072336
52	0.36473942
36	0.37438101
72	0.33404958
64	0.35166296
36	0.33773893
48	0.29328319
20	0.31069562
184	0.42727342
16	0.45592359
44	0.41370663
12	0.37500542
48	0.34601295
60	0.32904115
84	0.42889845
20	0.33749959
36	0.36641747
24	0.28970492
52	0.37294412
308	0.42819411
20	0.3494519
132	0.31420511
19.75	0.46473777
41.875	0.38926238
44.25	0.26913089
83.5	0.32952613
41.25	0.21614444
107	0.43018368
75.25	0.43871334
52	0.3732655
44	0.34104827
32	0.39565331
67.5	0.34473979
10.5	0.34915054
78.5	0.33060002
52.5	0.40898252
123.5	0.31955931
87	0.38964623
26	0.40951848
68	0.35138646
246	0.3926011
108	0.34658107
88	0.31827876
103	0.39203116
38	0.33508873
45	0.31685224
92	0.35262692
53	0.26349387
17	0.34235704
21	0.45386061
43	0.34199908
52	0.34440193
34	0.36730912
101	0.36377254
20	0.46567348
40	0.37896442
39	0.35002261
17	0.40675038
151	0.44660506
40	0.32267559
98	0.31945121
40	0.31319028
34	0.32277253
60	0.3475166
68	0.32046038
22	0.37470564
38	0.40852225
270	0.42981422
54	0.3602536
54	0.30508175
26	0.45885861
60	0.38303414
48	0.36474705
36	0.36582643
140	0.40194458
70	0.34525803
124	0.35674697
86	0.29452688
172	0.33653799
118	0.33966368
56	0.35656685
22	0.40249002
24	0.34617174
126	0.36587611
22	0.33434552
110	0.42939883
14	0.45794907
82	0.34095007
134	0.40990025
40	0.39813182
22	0.43003994
22	0.33048657
38	0.47012621
66	0.2929703
200	0.45497671
22	0.38803753
124	0.35673276
26	0.25771159
78	0.34348765
44	0.33984083
64	0.34412608
60	0.37523246
80	0.42440328
48	0.36449021
140	0.37159276
92	0.3844482
76	0.32635492
108	0.33521175
44	0.33648077
60	0.45218074
52	0.31948745
48	0.36130482
52	0.380099
52	0.37273431
88	0.3837615
20	0.40884632
20	0.35238823
72	0.45966241
84	0.39415568
88	0.40205175
68	0.40421274
128	0.33759198
56	0.35780203
128	0.41709965
16	0.37367561
116	0.43879157
136	0.35781637
100	0.36493897
36	0.28027788
60	0.38841391
12	0.41355097
84	0.31277719
68	0.4106935
44	0.36902574
16	0.29881376
180	0.28098959
80	0.38508993
24	0.42005143
40	0.40649137
40	0.37847134
108	0.38159537
52	0.41764006
52	0.3454597
80	0.39998591
168	0.42544833
92	0.38139409
40	0.38350499
132	0.31627357
56	0.31441125
56	0.33854342
52	0.42895168
176	0.40714839
56	0.39413282
16	0.29818967
44	0.40536833
32	0.29985586
36	0.33487231
72	0.2943145
141.06836	0.37416574
124.5625	0.39440617
187.75	0.37952164
51.75	0.34980685
53.75	0.45561466
72.25	0.32835153
90.5	0.24101359
69.25	0.41832706
302.25	0.4268243
15	0.43197289
20	0.4428165
75	0.40573213
33.5	0.37178159
85	0.32726482
46.5	0.37438399
85	0.298058
56	0.39643037
65.75	0.36487788
71.25	0.31733677
561.25	0.33263829
55.75	0.29053751
113.75	0.38654339
83.5	0.39084193
66.5	0.3479847
20	0.39319536
67.5	0.33420718
66	0.40053621
113.5	0.3104158
65	0.37574083
141	0.37101188
79	0.3861793
36	0.29331374
20	0.37342203
23	0.47340378
167	0.39402357
200	0.4121767
70	0.38327247
131	0.34455979
41	0.32391185
44	0.29870188
96	0.3246929
34	0.37162301
42	0.33920962
23	0.42288712
245	0.41108409
47	0.34359002
19	0.41110963
66	0.35144186
71	0.30720642
10	0.47761464
54	0.32434762
130	0.42661336
135	0.37956905
200	0.28941193
126	0.39418682
84	0.30477652
104	0.33909613
14	0.33285779
26	0.33635369
98	0.35094002
60	0.43433961
36	0.3071273
66	0.36842182
60	0.3327623
64	0.39387795
120	0.33490962
72	0.31624207
52	0.30563435
64	0.37036636
10	0.39260918
72	0.42053854
94	0.43406707
38	0.46330738
128	0.35163072
18	0.42806855
100	0.31433365
46	0.390203
36	0.43518975
22	0.38653272
96	0.44005764
28	0.38574541
84	0.40357512
78	0.35311571
64	0.3693186
140	0.34637782
42	0.34029776
32	0.35547799
108	0.35704195
48	0.42188409
100	0.32597181
12	0.43974987
216	0.44464073
52	0.31125435
28	0.27259111
24	0.39060313
32	0.41461486
20	0.34005836
20	0.29447013
24	0.33808702
40	0.3899523
80	0.29070565
44	0.37794778
24	0.38186496
20	0.32283354
192	0.33529016
40	0.41969311
24	0.32695013
68	0.34686995
36	0.28674912
112	0.32377005
92	0.33054563
112	0.38941267
64	0.3059203
132	0.21718812
76	0.41416007
56	0.30873463
28	0.35127062
84	0.36718979
84	0.40192187
40	0.30889329
12	0.36728463
60	0.33970743
16	0.41617993
24	0.36182085
72	0.36911073
36	0.42078009
112	0.29393354
48	0.43911752
24	0.41231698
68	0.29436025
32	0.3144733
128	0.43876985
24	0.35478938
88	0.37548915
116	0.37919638
32	0.30869517
116	0.33559239
28	0.38615429
36	0.25806811
80	0.3045457
56	0.34889966
128	0.21574792
64	0.28385913
36	0.29816917
68	0.31210524
92	0.41692477
56	0.38864824
56	0.29713619
64	0.41260156
108	0.373243
64	0.2753197
124	0.40161854
12	0.34769961
124	0.44501707
152	0.44806898
64	0.33151695
48	0.28795657
76	0.30857328
112	0.26586127
168	0.27448452
80	0.22742298
120	0.29082391
76	0.31432426
20	0.29631665
260	0.46017718
96	0.29164037
156	0.40883556
88	0.27245936
12	0.34004682
36	0.26019186
44	0.36344871
116	0.41006058
84	0.39936945
68	0.35338271
36	0.29652819
156	0.32425937
72	0.33505374
24	0.37924662
52	0.32622808
88	0.28720894
52	0.34996206
36	0.26157758
64	0.35361034
36	0.37432212
192	0.29018068
28	0.26193678
200	0.46714604
12	0.43271965
60	0.34640187
48	0.35384491
172	0.43518385
68	0.33238509
96	0.22453059
64	0.31945336
60	0.27896425
36	0.30029497
56	0.31381595
48	0.34651607
52	0.3090443
60	0.34341154
36	0.40091744
20	0.4106923
48	0.33907041
32	0.38237911
116	0.33989206
12	0.47023189
72	0.42405409
52	0.44193992
36	0.3512865
28	0.35395756
104	0.35400027
24	0.33036843
56	0.39709893
72	0.37951109
48	0.32425717
52	0.37551323
28	0.40073758
80	0.37672138
52	0.33503801
124	0.25313807
52	0.36987916
18.699219	0.46227074
34.75	0.40526786
116.5	0.29736331
92.5	0.31785089
91.5	0.361911
224.5	0.47256356
12.5	0.41434985
134.5	0.45239407
60	0.40060347
33	0.34903774
88	0.39411297
12	0.37473074
73	0.27951932
59	0.34739333
48	0.33346781
62.25	0.33645418
54.4375	0.28851655
97	0.47531739
15	0.38619259
23.5	0.28048277
124.5	0.18873645
20.5	0.37791243
39.5	0.39616802
56	0.37866756
105.5	0.41472724
48.5	0.31519958
50.5	0.30934694
45	0.31387693
12	0.33772182
82	0.30192667
112	0.33280692
10	0.42007852
38	0.33203816
127	0.37484193
40	0.39309037
53	0.39716288
20	0.34294412
40	0.39983094
66	0.37425151
49	0.31878763
50	0.40303215
22	0.42788228
76	0.30997056
58	0.32082286
46	0.39106268
14	0.33805254
18	0.29140928
122	0.38848376
28	0.33448091
22	0.46754861
68	0.33646199
42	0.30959567
64	0.42060551
24	0.35553548
24	0.33877456
84	0.36296284
48	0.35575509
24	0.44945651
30	0.28915927
36	0.41142967
130	0.41105208
40	0.28201064
80	0.27803797
64	0.396431
16	0.42982322
96	0.33412817
48	0.28313601
80	0.32257485
98	0.35858694
44	0.33513099
102	0.35383841
32	0.47026575
110	0.33482942
18	0.36565104
24	0.33535001
108	0.38091895
92	0.46181983
136	0.45786518
52	0.34495085
44	0.34906319
60	0.30466992
124	0.4247885
64	0.39001456
56	0.29762146
36	0.45226797
12	0.45153153
76	0.28983274
12	0.28739494
76	0.34042645
64	0.32489216
148	0.31903273
60	0.33719501
52	0.32345301
24	0.38911355
96	0.33050707
44	0.42564675
24	0.20434012
28	0.37266636
32	0.40956426
40	0.31459638
52	0.34232548
28	0.38166806
48	0.37066311
48	0.36029118
32	0.39168152
36	0.33290774
96	0.31120527
36	0.4692463
176	0.34123895
40	0.32568103
16	0.43430328
44	0.39596066
52	0.30653402
40	0.40338859
88	0.39956313
40	0.36104038
12	0.44946665
108	0.31481937
32	0.31844854
40	0.31217429
56	0.4108721
16	0.46408033
184	0.36032543
88	0.36156088
48	0.36806381
20	0.40404406
68	0.32737273
56	0.3696056
188	0.34449518
80	0.35080373
36	0.31863436
48	0.31302685
156	0.41023159
236	0.4473716
64	0.3603141
52	0.39931825
52	0.47286862
64	0.37879634
128	0.39699051
32	0.33759832
60	0.32138911
28	0.38346168
96	0.39398578
48	0.38285142
80	0.29060942
131.75	0.36665744
91	0.30711687
98.875	0.36542353
100.5	0.33512384
159.25	0.40411144
60.5	0.37954304
112.5	0.35806802
133	0.33101788
297	0.27258879
29.5	0.3564564
39	0.27354231
42.5	0.33313322
67	0.35744506
50	0.31779119
137	0.30292848
159	0.36933592
140	0.4052918
33	0.37803817
106	0.37156898
61	0.39578328
50	0.35737139
50	0.37250882
66	0.35894546
39	0.29332411
21	0.42147401
75	0.37575975
66	0.3719216
54	0.31222323
92	0.34605077
89	0.29192388
35	0.44371784
78	0.47456202
76	0.36845741
122	0.36242759
10	0.27697316
44	0.37179595
58	0.40677384
46	0.4419595
62	0.37507066
96	0.39735305
10	0.47308168
122	0.3804931
18	0.46852189
10	0.34205976
60	0.37579754
116	0.29184687
82	0.36284035
32	0.3190513
38	0.3905457
84	0.31188148
78	0.41165537
48	0.4399462
40	0.30153537
32	0.41328818
108	0.2850759
66	0.38598353
92	0.40271065
20	0.34560677
62	0.36968037
36	0.33161658
18	0.46176878
56	0.3325679
112	0.35577029
28	0.31400892
94	0.35850671
82	0.3937152
68	0.39388075
36	0.3723706
38	0.40691844
18	0.42163524
86	0.37090927
46	0.34782773
60	0.38992247
98	0.3997581
32	0.44407627
234	0.39591473
108	0.31364512
76	0.32933417
86	0.40641594
72	0.34149802
82	0.44884396
30	0.44888359
88	0.36846882
32	0.32636631
44	0.38099781
52	0.3809455
64	0.39643943
52	0.35309589
48	0.34526101
120	0.42244038
20	0.33342212
24	0.38523421
112	0.32209805
24	0.38408825
40	0.39078811
28	0.3611525
32	0.40406844
60	0.27637205
24	0.27591413
52	0.33727005
60	0.36589533
24	0.31924558
148	0.33119524
68	0.39808896
36	0.42146415
36	0.3191255
12	0.42278934
24	0.28632769
84	0.33381206
64	0.37361538
100	0.31288359
56	0.31518182
28	0.32626724
40	0.40263996
32	0.36003631
312	0.1924241
28	0.35740808
52	0.3200759
84	0.44166538
76	0.24709499
76	0.32643977
440	0.41289595
68	0.32787114
44	0.32606667
76	0.3593972
112	0.32534757
16	0.42179105
68	0.30338418
12	0.46012381
24	0.39241058
12	0.42505565
48	0.31321546
140	0.43336564
16	0.46230021
56	0.40092456
40	0.32298997
20	0.33157432
116	0.304786
24	0.46054864
32	0.42096266
124	0.45928621
192	0.39884043
124	0.41612691
36	0.44062805
32	0.3846992
84	0.28999814
52	0.35428968
68	0.40695229
52	0.41624308
40	0.37609458
36	0.33692282
108	0.38197097
44	0.3249968
12	0.39900643
36	0.45941466
32	0.37300366
80	0.39593709
24	0.36650348
28	0.28855413
24	0.40891439
72	0.32830989
36	0.34982714
84	0.32926583
136	0.34293786
80	0.31590348
36	0.42259735
80	0.36083674
72	0.36033645
92	0.46958321
68	0.40649176
22.96875	0.34700865
21.8125	0.38134435
79.25	0.33839878
28.5625	0.39335522
50.75	0.31975758
49.75	0.34716564
64.5	0.29502058
775	0.30715609
30	0.46522331
47.25	0.4148075
86.5	0.43102229
44	0.4258897
33.5	0.35184616
52.5	0.40807471
42.5	0.41782001
42	0.28881472
45.5	0.38904813
162	0.36990035
114.5	0.40930557
63.5	0.34351695
39.5	0.31027666
486	0.43163416
60.5	0.31975171
72.5	0.33687845
59	0.33771119
22	0.37999022
29	0.34150344
152	0.31561834
70	0.3152343
91	0.36490262
24	0.38494095
57	0.42143264
39	0.32550794
11	0.3359032
82	0.26949519
64	0.39894962
28	0.31484038
94	0.39587337
181	0.37138695
84	0.3439641
72	0.36201975
70	0.27362868
36	0.36304912
86	0.32911927
38	0.33861688
24	0.38355222
102	0.37498692
26	0.37819672
12	0.20901707
94	0.36858034
216	0.37099889
20	0.42061788
150	0.38226813
16	0.39305475
54	0.35559663
38	0.34712607
54	0.44128001
108	0.3867366
54	0.35820273
124	0.43722805
36	0.30459195
30	0.32965776
102	0.43065637
48	0.35046291
84	0.31764504
124	0.3515147
100	0.35002145
64	0.31441692
66	0.45171359
138	0.44014576
136	0.31608418
10	0.45043212
22	0.35060051
102	0.4567903
26	0.38914323
12	0.28110105
[truncated: 2,895 more rows]
