# Supplementary material for: Comprehensive structural assignment of glycosaminoglycan oligo- and polysaccharides by protein nanopore
Source: Nat Commun. 2022 Aug 30;13:5113. doi: 10.1038/s41467-022-32800-4 (PMC9427770; doi:10.1038/s41467-022-32800-4)
Supplement: Supplementary file 5 — Source Data [file 41467_2022_32800_MOESM5_ESM.zip › Source Data/Main manuscript/Source Data files/Fig5/TtHist_HA10.txt]

TtHist
10	548
40.9375	487
71.875	457
102.8125	374
133.75	338
164.6875	304
195.625	277
226.5625	222
257.5	210
288.4375	177
319.375	145
350.3125	129
381.25	99
412.1875	97
443.125	96
474.0625	64
505	56
535.9375	62
566.875	53
597.8125	47
628.75	44
659.6875	45
690.625	22
721.5625	24
752.5	23
783.4375	24
814.375	19
845.3125	23
876.25	20
907.1875	14
938.125	16
969.0625	9
