# Supplementary material for: Comprehensive structural assignment of glycosaminoglycan oligo- and polysaccharides by protein nanopore
Source: Nat Commun. 2022 Aug 30;13:5113. doi: 10.1038/s41467-022-32800-4 (PMC9427770; doi:10.1038/s41467-022-32800-4)
Supplement: Supplementary file 5 — Source Data [file 41467_2022_32800_MOESM5_ESM.zip › Source Data/Main manuscript/Source Data files/Fig5/TtHist_HA6.txt]

TtHist
1	0
7.3600001335144	378
13.7200002670288	897
20.0800004005432	668
26.4400005340576	483
32.800000667572	384
39.1600008010864	313
45.5200009346008	244
51.8800010681152	270
58.2400012016296	179
64.600001335144	99
70.9600014686584	130
77.3200016021729	110
83.6800017356873	97
90.0400018692017	94
96.4000020027161	52
102.76000213623	61
109.120002269745	50
115.480002403259	55
121.840002536774	55
128.200002670288	10
134.560002803802	29
140.920002937317	28
147.280003070831	25
153.640003204346	30
