# Supplementary material for: Comprehensive structural assignment of glycosaminoglycan oligo- and polysaccharides by protein nanopore
Source: Nat Commun. 2022 Aug 30;13:5113. doi: 10.1038/s41467-022-32800-4 (PMC9427770; doi:10.1038/s41467-022-32800-4)
Supplement: Supplementary file 5 — Source Data [file 41467_2022_32800_MOESM5_ESM.zip › Source Data/Main manuscript/Source Data files/Fig5/TtHist_HA8.txt]

TtHist
10.75	886
26.0390625	789
41.328125	631
56.6171875	428
71.90625	385
87.1953125	348
102.484375	264
117.7734375	229
133.0625	207
148.3515625	163
163.640625	157
178.9296875	141
194.21875	108
209.5078125	114
224.796875	106
240.0859375	76
255.375	93
270.6640625	70
285.953125	59
301.2421875	53
316.53125	37
331.8203125	42
347.109375	41
362.3984375	27
377.6875	24
392.9765625	20
408.265625	15
423.5546875	14
438.84375	16
454.1328125	11
469.421875	20
484.7109375	14
