# Supplementary material for: Comprehensive structural assignment of glycosaminoglycan oligo- and polysaccharides by protein nanopore
Source: Nat Commun. 2022 Aug 30;13:5113. doi: 10.1038/s41467-022-32800-4 (PMC9427770; doi:10.1038/s41467-022-32800-4)
Supplement: Supplementary file 5 — Source Data [file 41467_2022_32800_MOESM5_ESM.zip › Source Data/Main manuscript/Source Data files/Fig5/TtHist_HN10.txt]

TtHist
24.75	72
37.2583332061768	167
49.7666664123535	176
62.2749996185303	254
74.783332824707	201
87.2916660308838	193
99.7999992370605	171
112.308332443237	115
124.816665649414	112
137.324998855591	82
149.833332061768	87
162.341665267944	53
174.849998474121	57
187.358331680298	40
199.866664886475	41
212.374998092651	33
224.883331298828	19
237.391664505005	17
249.899997711182	17
262.408330917358	20
274.916664123535	9
287.424997329712	11
299.933330535889	6
312.441663742065	9
324.949996948242	1
337.458330154419	3
349.966663360596	1
362.474996566772	3
374.983329772949	3
387.491662979126	2
