# Supplementary material for: Comprehensive structural assignment of glycosaminoglycan oligo- and polysaccharides by protein nanopore
Source: Nat Commun. 2022 Aug 30;13:5113. doi: 10.1038/s41467-022-32800-4 (PMC9427770; doi:10.1038/s41467-022-32800-4)
Supplement: Supplementary file 5 — Source Data [file 41467_2022_32800_MOESM5_ESM.zip › Source Data/Main manuscript/Source Data files/Fig5/TtHist_HN6.txt]

TtHist
10	953
22.0833330154419	536
34.1666660308838	520
46.2499990463257	476
58.3333320617676	371
70.4166650772095	255
82.4999980926514	198
94.5833311080933	155
106.666664123535	139
118.749997138977	123
130.833330154419	66
142.916663169861	39
154.999996185303	41
167.083329200745	47
179.166662216187	32
191.249995231628	25
203.33332824707	13
215.416661262512	13
227.499994277954	15
239.583327293396	15
251.666660308838	8
263.74999332428	3
275.833326339722	11
287.916659355164	6
