# Supplementary material for: Comprehensive structural assignment of glycosaminoglycan oligo- and polysaccharides by protein nanopore
Source: Nat Commun. 2022 Aug 30;13:5113. doi: 10.1038/s41467-022-32800-4 (PMC9427770; doi:10.1038/s41467-022-32800-4)
Supplement: Supplementary file 5 — Source Data [file 41467_2022_32800_MOESM5_ESM.zip › Source Data/Main manuscript/Source Data files/Fig5/TtHist_HN8.txt]

TtHist
10	477
19.1891889572144	569
28.3783779144287	432
37.5675668716431	464
46.7567558288574	509
55.9459447860718	454
65.1351337432861	343
74.3243227005005	303
83.5135116577148	253
92.7027006149292	200
101.891889572144	123
111.081078529358	160
120.270267486572	120
129.459456443787	64
138.648645401001	79
147.837834358215	55
157.02702331543	28
166.216212272644	42
175.405401229858	32
184.594590187073	22
193.783779144287	20
202.972968101501	12
212.162157058716	10
221.35134601593	13
230.540534973145	8
239.729723930359	21
248.918912887573	3
258.108101844788	10
267.297290802002	8
276.486479759216	3
285.675668716431	1
294.864857673645	5
304.054046630859	2
313.243235588074	2
322.432424545288	3
331.621613502502	2
340.810802459717	1
