# Supplementary material for: Comprehensive structural assignment of glycosaminoglycan oligo- and polysaccharides by protein nanopore
Source: Nat Commun. 2022 Aug 30;13:5113. doi: 10.1038/s41467-022-32800-4 (PMC9427770; doi:10.1038/s41467-022-32800-4)
Supplement: Supplementary file 5 — Source Data [file 41467_2022_32800_MOESM5_ESM.zip › Source Data/Main manuscript/Source Data files/Fig6/CS_10.txt]

Tt	Ib
332.28125	0.15534897
20.359375	0.3640177
77.515625	0.23830338
134.98438	0.20720483
28.71875	0.2517986
29.78125	0.30637085
57.53125	0.25171828
17.28125	0.52598685
27.8125	0.35070807
1126.4375	0.19196612
115.5625	0.18059517
34.375	0.24373373
40.875	0.27982211
37.125	0.27269846
63.8125	0.2551401
42.125	0.21578096
36.1875	0.28869608
51.0625	0.28753349
17.625	0.36050537
55.25	0.20985739
69.25	0.29980293
70.25	0.24454531
23.5	0.29888168
68.125	0.30515155
48.25	0.28129083
57.375	0.18586479
77.5	0.17556246
60.75	0.23745809
158	0.47567245
29.5	0.31399256
246.5	0.23054487
260.75	0.14312619
52.5	0.31167173
92.75	0.21393268
60	0.2271456
56.75	0.26806539
64.5	0.26653442
108.5	0.2568897
43.75	0.22450438
35.5	0.29140428
79.25	0.20039755
28.25	0.34273463
53.75	0.19404906
64.5	0.22998229
49.25	0.25117403
117.25	0.21074271
63.25	0.30404174
47	0.21048957
93.75	0.21053457
22.5	0.34380722
145.5	0.1763951
49	0.27639526
130.5	0.25152093
21	0.32115972
92	0.21208149
66	0.22142853
31.5	0.26662955
53.5	0.22474466
77	0.22220294
24.5	0.26489261
77	0.19777411
64.5	0.2792559
46.5	0.2075928
28.5	0.26228383
32	0.26747313
119.5	0.19711486
150.5	0.19609776
191	0.17669849
132.5	0.23446178
107.5	0.25400931
81.5	0.19086173
96.5	0.20809165
150	0.20621538
171.5	0.24901985
38.5	0.24812311
104	0.25924331
162	0.26680639
24.5	0.23728363
76	0.22770855
113.5	0.30511481
98	0.24572836
38.5	0.28987655
52	0.19985367
206.5	0.18249887
11.5	0.36377817
158.5	0.24214448
53	0.2981309
128.5	0.17852196
18	0.33036348
70.5	0.24943717
101	0.25111225
127.5	0.17763308
14	0.55970126
115.5	0.20068687
76.5	0.21442096
31.5	0.36762205
41	0.24652313
25.5	0.37291014
102.5	0.2452722
1069	0.14297408
11	0.40250564
27	0.34827846
100	0.15136923
291	0.22728595
41	0.26285565
62	0.22480476
57	0.16816458
40	0.23388211
17	0.34554249
155	0.18448259
10	0.47775015
87	0.23513427
93	0.22483036
81	0.19180831
49	0.27316684
332	0.1781237
19	0.35086548
316	0.1754476
182	0.16763178
180	0.28845322
84	0.20047456
16	0.42195299
52	0.23561622
90	0.24886656
1193	0.15875155
55	0.22216988
65	0.22119226
164	0.2111775
38	0.2058651
97	0.2129643
87	0.20280878
442	0.16467418
993	0.16646709
226	0.21008058
142	0.19959442
86	0.29581216
141	0.24919851
25	0.36381423
71	0.24542367
50	0.25910372
90	0.22873046
95	0.18638609
50	0.21882151
34	0.23985685
51	0.26274797
34	0.29421863
67	0.22751141
42	0.28606305
69	0.19162305
406	0.19478153
120	0.19125856
63	0.28066236
73	0.24877165
572	0.16598901
72	0.27702644
85	0.2505495
108	0.29427338
92	0.26109096
27	0.23211664
19	0.45302254
369	0.18507642
33	0.27142584
63	0.20786449
39	0.22742839
102	0.22177371
74	0.24339868
38	0.22074413
38	0.42375138
15	0.31924999
25	0.36172697
25	0.31609511
101	0.24483496
94	0.25598976
82	0.24797037
32	0.30372298
60	0.3608456
10	0.57927656
54	0.23823097
12	0.44607815
40	0.2700384
40	0.25631639
40	0.30512509
208	0.26239255
26	0.26974189
42	0.24162728
530	0.2039434
42	0.20917244
48	0.29183388
12	0.51410663
78	0.16751933
54	0.33686182
46	0.20622334
44.619141	0.24586909
57.28125	0.21942048
91.378906	0.24701314
70.765625	0.21361475
60.15625	0.25803095
36.375	0.2531791
33.375	0.43199658
84.0625	0.2407175
18.5625	0.50300854
58.25	0.27884108
72.5	0.2338374
53.125	0.19936123
67.75	0.22137041
24.75	0.29435641
130.5	0.2200024
67.5	0.16716537
1708.5	0.18282138
116	0.23554787
40.25	0.22454172
63	0.2805928
533.5	0.18639557
57	0.25241905
20	0.54024661
62.5	0.25332797
96.75	0.23651676
79	0.22481522
111.25	0.19299448
75.5	0.24229053
23.25	0.48236161
11	0.5399487
39.5	0.25786647
86.5	0.27217263
158.5	0.16030662
41	0.3160314
11.5	0.36834517
134	0.18387197
114.5	0.26161477
66.5	0.23833671
132	0.22324023
22.5	0.33455893
33.5	0.31789234
72	0.19101037
78.5	0.44515932
50	0.21857971
30	0.23989268
71	0.20306921
75	0.23028335
13	0.45974973
68.5	0.25798896
110.5	0.17452353
30	0.3985402
150	0.22164664
47	0.26492313
40	0.27921793
184.5	0.27351618
25	0.34868819
50	0.20297027
338.5	0.17574181
26.5	0.27645525
43.5	0.24104628
29.5	0.26623639
157.5	0.18468536
24	0.33919269
100.5	0.2935636
327	0.2585696
36	0.50043207
77.5	0.21608591
58.5	0.22270752
41	0.35063773
347	0.18661955
54.5	0.25491971
21	0.32331669
77	0.25815812
46	0.21917722
177.5	0.18721649
61	0.26344356
92	0.22072022
36.5	0.26406434
62	0.25349382
134	0.16728558
69	0.26905504
46	0.29649559
62.5	0.21319672
120	0.24991876
79	0.24817204
77	0.27814692
34	0.30114397
113	0.19421481
15	0.3783946
20	0.33677727
168	0.27566767
418	0.16848202
120	0.21684732
32	0.2304187
28	0.31537956
34	0.21736158
163	0.17310348
37	0.2686829
28	0.29599616
22	0.3263053
32	0.30959111
187	0.20451365
57	0.23113468
63	0.22807875
75	0.19795012
47	0.20753549
44	0.32449442
32	0.27697247
40	0.2623904
139	0.25418741
98	0.22192138
37	0.29760015
163	0.21419388
65	0.22043763
180	0.52098453
53	0.2742492
39	0.20414363
54	0.22021085
61	0.24213241
39	0.21516338
89	0.2813223
25	0.42446458
13	0.34099001
92	0.17277293
129	0.23865253
44	0.26102176
176	0.24334054
61	0.27183729
101	0.18198383
169	0.16768506
11	0.56545067
29	0.29832569
79	0.26710814
32	0.24683508
341	0.20620239
44	0.27609971
165	0.19533555
527	0.25504664
75	0.24055704
44	0.32723612
49	0.3314212
59	0.2327387
76	0.44091874
26	0.31627354
27	0.36313394
28	0.28513727
33	0.25704503
29	0.23636806
156	0.17998314
50	0.28053647
58	0.2875717
33	0.36750928
53	0.23982383
26	0.31204423
32	0.26584867
40	0.27315271
119	0.26145488
21	0.32265595
226	0.18397042
211	0.20122047
632	0.17313588
73	0.21695675
198	0.3353146
48	0.2588456
491	0.17440414
259	0.25574094
38	0.22803454
27	0.26646143
35	0.52295208
36	0.24072568
126	0.2049526
20	0.51766574
54	0.22415689
14	0.40283442
46	0.25317866
56	0.17780446
40	0.2807799
274	0.27008417
14	0.35164878
228	0.18872525
68	0.19858025
30	0.26604408
70	0.27349222
94	0.26249158
38	0.26900101
38	0.26735443
116	0.2210536
30	0.34287357
98	0.26327872
40	0.25634494
15.259766	0.43233323
139.26562	0.1733799
14.21875	0.34133705
22.59375	0.35827801
40.625	0.2890386
91.1875	0.2613374
54.0625	0.26695624
46.75	0.22178169
140.875	0.27071565
32.625	0.28742248
83.125	0.20413077
28	0.28855041
45.875	0.22539642
128.875	0.19536999
44.125	0.30808526
45.375	0.2999433
127.625	0.200488
76.25	0.20889211
69.125	0.22861224
38.75	0.25958076
47.25	0.220777
62	0.23113582
85.5	0.25120887
20.5	0.40683335
30.25	0.55339801
70.5	0.26055351
53.5	0.23428661
24.5	0.27917692
46.25	0.26631856
53	0.27653912
38	0.25571081
126	0.23806091
23.75	0.29926935
80.75	0.26077682
20.5	0.33453703
63.5	0.24012765
32	0.40329698
63	0.25684223
22	0.3793242
212	0.14091298
26	0.52461779
128.5	0.19159633
67.5	0.26816902
39.5	0.27328143
92.5	0.16361661
30.5	0.22908571
62	0.26856092
48	0.26403806
59	0.20844436
17.5	0.35079819
218	0.23505822
23	0.32134899
36.5	0.24543199
18	0.38763148
37	0.48791322
40	0.31248054
39	0.18045774
18.5	0.5580799
206	0.24599144
108.5	0.21555138
90	0.21965657
39.5	0.28127563
92	0.2243015
39	0.25702444
23.5	0.52364135
1568	0.17410775
39.5	0.26383683
76.5	0.28860372
24.5	0.25907257
26	0.24899219
111	0.26853457
23	0.47287405
45	0.27897349
68	0.25072348
90	0.17485632
102	0.25968966
102	0.26102588
100	0.25908917
59	0.25310412
26	0.27335352
29	0.35838729
49	0.30318031
47	0.23893276
53	0.24241273
72	0.21379758
10	0.53253484
119	0.21179757
76	0.3567633
32	0.29057595
144	0.17238009
82	0.30354086
92	0.29065892
57	0.25857919
56	0.2658523
1383	0.17644973
50	0.21456312
63	0.28463018
52	0.3312355
98	0.19098881
188	0.2008559
37	0.2663604
28	0.27500144
19	0.5458889
84	0.21513182
22	0.26792601
135	0.20356758
69	0.26718661
82	0.27815309
42	0.23518178
216	0.25626594
21	0.36096317
86	0.25900066
311	0.20356026
92	0.27666807
55	0.30214468
56	0.26508048
37	0.28638691
49	0.52719229
120	0.29991779
10	0.50708723
19	0.27093843
270	0.1861053
62	0.16162542
26	0.31516254
345	0.17068206
34	0.277338
72	0.38205907
137	0.22817193
105	0.20381258
48	0.18919745
49	0.36393246
26	0.2809082
77	0.25505531
22	0.41568819
10	0.51102382
31	0.27091098
54	0.23481962
308	0.41909137
41	0.28176782
192	0.15610793
78	0.20221511
109	0.2598311
61	0.22483777
48	0.36365718
335	0.18326959
63	0.31138104
201	0.1573316
68	0.21727797
41	0.22892213
233	0.13249674
34	0.30880705
34	0.39094317
90	0.27812588
47	0.34022078
91	0.22510242
492	0.17971711
46	0.3111375
42	0.28156078
32	0.21878955
337	0.16745068
39	0.17946059
58	0.27143574
36	0.24012658
26	0.30686429
80	0.23862717
134	0.2270752
140	0.20440495
30	0.29940677
44	0.27927139
72	0.2851631
16	0.34326303
48	0.32552812
346	0.17384256
80	0.23163183
48	0.25615978
96	0.19318317
32	0.31740698
24	0.23763615
20	0.39748627
41.597656	0.26651371
17.078125	0.35636267
10.046875	0.57778251
166.03125	0.25683552
38.03125	0.24722749
44.28125	0.2968553
141.5	0.23898847
187.4375	0.22165777
26.6875	0.29970273
24.375	0.33836868
38.25	0.26298112
51.5	0.21730338
40.875	0.28464717
35.25	0.27578101
23.625	0.34527993
50.125	0.22084433
24	0.56846666
59.75	0.28123897
89.75	0.18069494
78.5	0.21572897
22.25	0.25309935
64	0.21949358
27.25	0.33472064
189.75	0.26451543
87.25	0.21417414
61	0.27915749
882.25	0.17674774
149	0.17493792
54.75	0.23060139
78.25	0.25156075
185.75	0.23007579
51	0.2338426
47.25	0.28002465
91.5	0.17378332
68.5	0.29705742
51	0.24354729
51.5	0.18851446
41.5	0.26407954
238	0.25884861
75	0.24809186
33.5	0.27399766
12	0.57963204
11.5	0.52781785
45	0.21361929
20	0.38498545
65	0.28125727
27.5	0.27239183
31	0.28951061
30.5	0.24529946
77	0.24282202
85	0.23687908
186	0.21386442
221.5	0.22907934
30.5	0.33539015
21.5	0.55280256
71	0.19127028
185	0.20257458
49.5	0.25606188
43	0.25570661
327	0.20820096
109.5	0.25250724
64	0.27924114
405	0.19008601
227	0.19245088
84	0.19805223
30.5	0.29051483
58	0.31374967
186.5	0.22783387
140	0.24882489
69.5	0.20895877
64	0.22471507
40.5	0.21000257
52	0.19836803
107.5	0.22503869
28.5	0.5818125
186.5	0.22670345
43.5	0.23356321
30.5	0.27171001
88	0.1911934
85	0.23595348
170.5	0.22098835
24	0.370924
81.5	0.13692734
48	0.19675024
53	0.24920596
134	0.2025609
42	0.26579279
41.5	0.27230728
43	0.24149083
58	0.34402213
76	0.17810886
73	0.33809215
78	0.21598873
32	0.29447609
77	0.188472
213	0.18421832
231	0.23251241
48	0.23795134
796	0.15773538
60	0.23657753
127	0.26993623
32	0.29276401
97	0.26886436
55	0.24134538
64	0.29038978
50	0.28795424
267	0.17456906
88	0.20713766
48	0.23461179
11	0.44459239
47	0.27272612
79	0.31576979
56	0.26500696
75	0.25105965
146	0.22457136
40	0.28991616
64	0.28626969
82	0.28697518
17	0.30690518
22	0.50267142
72	0.20817156
60	0.25997376
69	0.29315534
282	0.1810858
52	0.22381723
103	0.17986959
75	0.20835358
55	0.23013259
39	0.27474266
22	0.55380785
87	0.20008379
49	0.22424456
84	0.2013461
155	0.22039324
22	0.31295404
18	0.3183105
55	0.26425165
237	0.18805787
70	0.27214983
43	0.28784099
46	0.28105691
22	0.3386623
44	0.30669817
27	0.28306177
47	0.3024683
11	0.54126394
114	0.2760393
94	0.22049662
137	0.17377275
556	0.22993577
43	0.21570088
41	0.32081291
45	0.27091873
38	0.29744008
60	0.26689187
32	0.27423713
29	0.52934426
66	0.27456325
40	0.28602216
110	0.22446881
184	0.22866876
128	0.21005347
68	0.21280038
14	0.31369945
59	0.20254537
57	0.22629683
36	0.33101007
83	0.27550593
38	0.22796494
63	0.23972131
61	0.25037211
53	0.21592814
62	0.2531938
16	0.34089005
80	0.30583423
54	0.24454892
86	0.24612455
18	0.31731495
12	0.26665807
56	0.24373622
92	0.29729798
50	0.27959153
56	0.30432412
48	0.2512801
42	0.22184956
26	0.23833534
76	0.21580699
32	0.32568827
42	0.21330771
238	0.22977497
98	0.2483222
274	0.19145627
36.828125	0.29777229
32.953125	0.26623014
73.46875	0.25202978
30.59375	0.39622262
58.375	0.2830207
38.125	0.26883355
357.375	0.15094253
47.25	0.27914339
27.25	0.30752951
28.625	0.39219052
303.75	0.18080667
57.25	0.18072788
28.75	0.27928856
14.375	0.41148844
84.875	0.22740193
61	0.28184894
55.25	0.20001966
38.375	0.30649886
77.75	0.20706657
26.25	0.32010168
34	0.3523052
402.5	0.16710207
72	0.21536884
30.25	0.28002691
308.5	0.22613452
108.5	0.21784225
111.75	0.17914113
27.5	0.32189688
31	0.2800608
49	0.25219736
28.5	0.2207063
38.75	0.27280149
35.5	0.28736994
82.5	0.19748409
43.5	0.29549044
81.75	0.30911809
94	0.23316495
57.5	0.22001952
229	0.13513534
21.25	0.32185337
58.25	0.24622583
552	0.22666778
29	0.34919423
142.25	0.27690876
41.5	0.30088726
48.25	0.21436976
98.5	0.21838132
10.75	0.46299103
275.25	0.18382405
46	0.2037788
55.25	0.22239859
31.5	0.26230901
61.25	0.18742537
76	0.22662009
98.25	0.22102861
32	0.34055322
164	0.1630982
99.5	0.24194299
15.5	0.38040602
41	0.30309308
72.5	0.24610788
58	0.1841719
139	0.17954642
59	0.22131166
141.5	0.23403934
116	0.23481053
63	0.23942785
78	0.23507717
59	0.19548842
77	0.24705516
53.5	0.3193247
76	0.26226154
78	0.24030624
20	0.37932491
127	0.18901666
26.5	0.28348365
55.5	0.16315302
80.5	0.20511249
11	0.51797491
53	0.28228271
68.5	0.28230882
37	0.27232695
434	0.1783911
39.5	0.3136524
22.5	0.30686837
103	0.19165486
51	0.25577733
69.5	0.18089598
35	0.26601008
104	0.27498749
300.5	0.17721041
37	0.25098342
53	0.29353178
32.5	0.26631874
43.5	0.24638416
28	0.44338682
26	0.30679879
93	0.1998902
90	0.22900636
26	0.29118431
21	0.30806297
31	0.27300337
92	0.25389561
108	0.21845186
36	0.26717165
20	0.3038801
203	0.18135475
40	0.32374975
92	0.25314799
44	0.2228258
52	0.24035871
22	0.50120342
65	0.20041278
56	0.26449394
58	0.28460336
36	0.22697063
72	0.1897613
23	0.55646241
55	0.24901997
38	0.29780298
35	0.29319358
22	0.2954568
80	0.29681388
1486	0.16240767
81	0.22629291
44	0.22999838
76	0.1978353
69	0.24502634
173	0.19778095
94	0.24883847
66	0.1589032
56	0.21554223
28	0.36934921
130	0.24915293
51	0.29162475
56	0.24615419
55	0.22018744
126	0.27214083
248	0.2523765
21	0.30990788
32	0.29046297
176	0.14855206
36	0.40483996
38	0.27905405
110	0.27741972
65	0.23341401
35	0.27107492
52	0.25387383
354	0.20702404
79	0.25017133
242	0.17165627
37	0.26662189
22	0.3809627
39	0.44129083
149	0.15200292
104	0.18849039
147	0.28381866
63	0.2122931
15	0.39300326
91	0.27230343
12	0.40715462
33	0.3249163
207	0.20166492
87	0.27542415
118	0.29275084
11	0.5151208
53	0.1945646
47	0.21258394
17	0.36843523
37	0.56577998
63	0.18689111
36	0.25444657
85	0.27638942
21	0.39247724
32	0.30355445
54	0.21601795
79	0.20390873
24	0.25314268
62	0.25965068
50	0.29772094
77	0.25953928
29	0.26091903
173	0.18885292
68	0.22430351
28	0.27091935
45	0.22514528
301	0.17817935
29	0.39012784
24	0.29966766
59	0.2383038
50	0.26171771
858	0.19717725
48	0.48268014
17	0.52933544
41	0.26826265
39	0.27229512
36	0.27297083
28	0.26287237
40	0.26522478
30	0.2856158
142	0.24724698
134	0.48710868
82	0.20498794
10	0.51232296
66	0.19881292
28	0.30972767
78	0.24226657
254	0.17526004
64	0.27688366
24	0.2187895
124	0.25701594
74	0.23561244
303.07031	0.18781286
71.492188	0.20391494
82.5	0.21639389
19.3125	0.24138989
230.71875	0.18129547
58.75	0.25623888
56.34375	0.23890983
36.75	0.24983311
54.5625	0.20135874
189.0625	0.16629617
24	0.20177434
22.4375	0.55617446
24	0.26793173
35.75	0.21815841
52.125	0.22539228
78.625	0.28903863
66.875	0.21335258
66.25	0.23068966
25.125	0.25692728
125.875	0.25033456
35.875	0.2292307
267.625	0.16603418
358.75	0.1828752
27	0.26903802
76.5	0.26730669
491.5	0.20374079
26.75	0.35988301
37.75	0.29817784
18.75	0.46489879
48.75	0.25316143
241.25	0.17197745
201.75	0.22699587
23.25	0.32003063
62.5	0.22703597
37	0.25054151
57.5	0.24302252
84.75	0.16608295
37.25	0.25902426
53	0.20729245
36	0.26974007
51.25	0.22669777
37.5	0.30999091
35.75	0.28402928
92.5	0.18510506
112	0.2553153
76	0.27262738
34.5	0.26310226
16	0.31978321
103	0.30799752
112	0.25663486
68	0.26413083
140.5	0.25394374
221.5	0.17996794
125	0.22151344
38.5	0.30315036
15	0.41714817
78	0.22857174
15	0.54028964
48	0.18465605
155	0.22389373
23	0.29434931
38.5	0.31755927
105	0.25354075
160	0.25052464
11.5	0.40613949
85	0.15870807
239.5	0.22279875
41	0.32695985
94	0.20460479
19.5	0.55435151
78	0.27075785
21	0.43123588
236.5	0.19031219
244.5	0.22371592
41.5	0.22303857
65	0.21636556
265.5	0.14230815
25.5	0.56719393
31	0.2628693
214.5	0.20244697
65	0.20715033
45	0.23078951
44	0.25050578
33	0.32738405
31	0.29445994
489.5	0.17391378
74.5	0.17831622
118	0.22358291
70.5	0.26411465
245.5	0.16477746
34.5	0.27930301
157	0.26079318
37	0.23984598
85	0.18528688
57	0.29592556
13	0.56322223
55	0.24206452
155	0.17626311
42	0.20464236
34	0.26294911
90	0.25909531
81	0.24105981
586	0.18723896
160	0.22601639
35	0.3655977
51	0.22743423
197	0.26708135
83	0.28752846
43	0.22400066
33	0.30232656
77	0.26843977
83	0.2163236
18	0.3658866
26	0.45876375
72	0.24717359
34	0.38910949
39	0.30480611
50	0.27499068
102	0.23192878
39	0.20454119
72	0.22969539
103	0.22881708
34	0.29008996
58	0.243433
24	0.4651309
73	0.23316751
54	0.22940366
67	0.26831272
47	0.20618258
157	0.1634614
30	0.29534626
277	0.13239938
46	0.25314143
28	0.2648693
440	0.21190329
26	0.25338659
31	0.26995009
45	0.46744305
80	0.22911015
165	0.2023259
115	0.24356851
150	0.28763065
160	0.14725973
113	0.2647697
103	0.15287369
80	0.23657548
92	0.25824267
69	0.2497731
55	0.23584355
91	0.20556051
23	0.27524859
67	0.22870766
43	0.21426035
85	0.21332344
65	0.23173562
66	0.22396168
53	0.22322358
21	0.257862
50	0.21595351
84	0.20363311
13	0.39568001
38	0.34128547
209	0.26886362
34	0.26378343
41	0.18078922
130	0.15044068
74	0.2271181
92	0.28397244
275	0.14662288
97	0.23397048
69	0.23690706
46	0.30244154
57	0.23086473
164	0.16862173
70	0.23949131
64	0.27203402
355	0.20225921
52	0.24269913
140	0.28959015
38	0.24781667
22	0.27168131
164	0.23682669
42	0.21909739
54	0.30316985
48	0.273525
62	0.19924258
28	0.33888558
182	0.19757
34	0.28951666
62	0.24095027
82	0.25773168
50	0.27033156
40	0.26549524
70	0.23310733
33.367188	0.34470549
34.75	0.27070388
28.90625	0.2729964
67.828125	0.2677798
151.90625	0.19221121
163.25	0.25713247
1071	0.16452524
55.125	0.20195492
48.3125	0.22952704
139.625	0.18455717
34	0.24211153
85	0.21086518
136.1875	0.25772038
44.5625	0.26579741
73.5	0.21471886
40.25	0.23738918
43.25	0.26996061
17.875	0.31875265
286.75	0.26012957
41	0.22660264
29.625	0.33440763
149.125	0.2109639
43.75	0.26908308
22.25	0.39826566
38.5	0.28711501
63	0.2949259
102.5	0.21840277
129.75	0.29241633
470.5	0.27176756
26.5	0.36048728
48	0.22031562
82.25	0.19324116
42.25	0.30659115
246.75	0.19967486
47.25	0.29384249
214.75	0.18118699
61.5	0.23411448
31.25	0.24715371
99	0.16235092
152	0.20166819
46	0.21530764
172.25	0.25422144
56.25	0.25865024
57.25	0.23262468
95	0.22443928
22.5	0.51333719
18	0.55798864
108.5	0.22238317
36.5	0.27330545
92	0.29028258
16.5	0.55314016
165.5	0.24115007
35	0.24453443
85.5	0.28640789
38.5	0.26042637
111	0.20356791
107.5	0.18986005
79	0.28055048
64	0.29349095
558.5	0.16576843
378	0.2648457
40.5	0.21517362
97	0.26439562
157.5	0.2792387
84	0.25044382
281	0.24849352
17.5	0.53417748
50	0.21907648
540.5	0.19867522
473.5	0.18764091
61.5	0.23057784
25	0.34203047
84	0.21131875
86	0.21716197
200	0.221173
22	0.27904594
35	0.25683555
55.5	0.25124449
180	0.17747107
47	0.27249831
309.5	0.17037465
90	0.16440336
34.5	0.30776399
26.5	0.41551158
39	0.26434836
53	0.2488109
23	0.29007527
111	0.21726641
27	0.24397908
115	0.27506867
52	0.22894463
43	0.21095268
103	0.28521028
553	0.18727683
31	0.30424097
11	0.36108437
25	0.33035895
35	0.21579999
76	0.2507121
20	0.32413918
25	0.31583035
78	0.22884883
191	0.27310601
477	0.19114085
838	0.15144418
40	0.2597855
67	0.24834141
80	0.21689248
96	0.26714742
46	0.27987671
29	0.40599546
154	0.25957811
65	0.25800329
67	0.23578377
216	0.23001432
166	0.21701661
35	0.29443544
17	0.32058954
27	0.56926239
107	0.22766751
21	0.25820741
78	0.30484325
1492	0.14806467
59	0.22094986
38	0.30077133
26	0.2591491
55	0.2492799
43	0.21539424
181	0.19915497
212	0.18043101
46	0.25423479
48	0.27671862
82	0.25175172
10	0.47596887
124	0.16739178
159	0.30116686
145	0.1610481
152	0.18443708
69	0.19282942
20	0.35414138
97	0.26482666
411	0.16161169
42	0.27545851
44	0.26613683
49	0.23803589
98	0.29096416
54	0.17080519
30	0.25792065
136	0.19298075
47	0.24632901
42	0.31310567
111	0.21992457
60	0.24485217
297	0.1893099
69	0.21230607
53	0.24369523
22	0.38114929
42	0.35201001
65	0.32316786
36	0.24946116
564	0.1525231
116	0.26354325
11	0.4969689
787	0.14854446
72	0.23416346
938	0.1768572
100	0.18938623
44	0.32431078
30	0.22621214
162	0.23899043
10	0.54870832
132	0.19094981
54	0.23939814
128	0.23708291
158	0.2534925
52	0.26084098
214	0.21942228
68	0.26374909
54	0.20131624
28	0.31819561
32	0.27746353
16	0.31975904
78	0.28727058
788	0.17454311
51.898438	0.2453161
21.25	0.35621467
99.046875	0.1860082
495.125	0.17899255
338.5	0.16468967
43.75	0.25779051
38.3125	0.24521424
25.65625	0.41494989
99.375	0.21313545
26.0625	0.27629364
19.1875	0.29536462
35.0625	0.29034364
125	0.17988874
52	0.32156983
48.9375	0.35586756
22.5	0.55866688
59.875	0.24356113
96.5	0.21685082
52.25	0.24577682
18.5	0.42956609
18.5	0.38467157
41.875	0.43579251
73.25	0.22612163
137.625	0.25015813
47.5	0.25840497
67.125	0.18892814
409.5	0.18568563
37.75	0.27126041
85.75	0.26646885
76.125	0.21309449
89.75	0.21373284
117.5	0.21712656
66	0.20066689
36	0.28523985
60.25	0.30005133
125.75	0.2258306
933	0.1716709
47	0.22163357
259.75	0.16093385
80.5	0.21667865
37.25	0.22234999
234.25	0.21142988
41	0.2679863
62.75	0.28013238
107.75	0.2667194
42.5	0.30668747
35.75	0.25843114
10	0.46773368
99.25	0.19013217
15.75	0.557971
143.25	0.26919571
30.25	0.29197928
32.5	0.30278748
44	0.22278997
31	0.26878724
76.5	0.23438992
447.5	0.17603317
68.5	0.27452573
35.5	0.28862292
55	0.23609312
62.5	0.2607953
51	0.24540266
43.5	0.33643457
103	0.28623849
262.5	0.21766061
59.5	0.25300965
61	0.2656374
40.5	0.24864244
52.5	0.30118811
155.5	0.19644503
67	0.22102356
62	0.21861266
37.5	0.32670128
48	0.29334649
146	0.15223601
58.5	0.22282305
95	0.28677785
32.5	0.34378889
33	0.29912803
103	0.26606917
61	0.25781998
29	0.32683492
41	0.24562371
260	0.14218093
52.5	0.21728431
64	0.18080789
210.5	0.25436744
34.5	0.36667493
140	0.1989201
80.5	0.2275607
36	0.22941929
114	0.16817476
140	0.17861591
1336	0.17764474
25	0.26595241
55.5	0.17804597
168.5	0.20109349
40.5	0.23536023
55	0.23399317
36.5	0.34501231
45	0.24847731
51	0.2282761
70	0.20561425
31	0.2629787
292	0.19221787
38	0.38336945
26	0.36614686
26	0.22159156
42	0.22064048
93	0.23857786
232	0.19453765
43	0.27118707
68	0.20288214
64	0.1990654
32	0.2531901
11	0.42719522
51	0.28049585
110	0.23385489
63.961914	0.2634418
167.97266	0.16435659
201.75	0.21283714
21.9375	0.49259371
33.65625	0.29147014
37	0.21618426
121	0.25417897
97.9375	0.21290217
100.0625	0.19322525
21.5	0.3790969
55.125	0.17495842
75	0.50183606
156	0.20732245
95.25	0.21566877
64.875	0.38113746
115	0.17050183
36.875	0.22420217
24.125	0.23758017
12.25	0.44107413
62.875	0.23576026
19.25	0.54405653
51.75	0.2993125
176.75	0.24947612
55.75	0.21711859
157.25	0.19976403
94.25	0.20279741
52.75	0.22157726
33.5	0.2603544
111.5	0.22100706
82.25	0.22218533
31.25	0.31127778
41	0.19353645
34.5	0.3042964
92.75	0.19001019
34	0.30996028
151.25	0.24260162
50.25	0.24817623
202.5	0.25913185
40.25	0.26851547
95.25	0.25487158
28	0.32969058
51.75	0.25005764
106.25	0.1624808
19.25	0.35395703
10	0.51013517
22.5	0.53539062
79.5	0.27955019
204.5	0.23345473
64.5	0.20983501
46.5	0.1939519
55	0.20014927
29.5	0.31683117
121	0.24324547
93	0.34777063
81	0.22467534
31.5	0.22120315
63	0.25132766
46	0.24109335
664	0.14099282
47.5	0.25907418
79	0.33213061
91.5	0.25132787
33.5	0.30186829
101.5	0.23409159
11.5	0.52812845
92.5	0.24359103
71	0.18238454
498	0.16394567
171.5	0.26421595
49	0.24350527
632.5	0.14938207
82	0.2804254
821	0.15649007
22.5	0.32269445
51	0.24480115
108	0.19229041
20	0.5430944
35.5	0.31620258
53	0.20374717
100.5	0.22146897
51	0.24008729
80.5	0.2182726
35	0.32263267
57	0.3273254
22	0.19945818
117	0.20028083
107	0.22387514
296	0.17358285
63	0.27498093
289	0.41996402
65	0.27879435
57	0.19589761
202	0.1942063
118	0.27133194
12	0.48200718
74	0.25918582
184	0.1674493
41	0.23962466
86	0.19172332
174	0.15490329
13	0.26744473
69	0.35395098
53	0.20845716
39	0.26802245
42	0.25076047
48	0.19049461
28	0.26432848
33	0.25373688
10	0.52625656
31	0.34808871
14	0.52501982
69	0.1983946
21	0.34027866
48	0.26997393
31	0.30459112
129	0.26494715
131	0.21919823
224	0.24311337
47	0.24516053
232	0.1893312
55	0.25656709
35	0.29755053
35	0.26610258
32	0.51466924
97	0.23467323
37	0.55804664
75	0.29005459
87	0.25002819
95	0.28429252
63	0.26711026
45	0.58528268
75	0.29027462
35	0.24759945
49	0.23863019
73	0.26017842
30	0.24899931
30	0.30265981
62	0.26487947
55	0.23963863
78	0.21857822
83	0.23731177
89	0.2856456
36	0.39133441
28	0.30581841
88	0.26776874
148	0.17573439
49	0.29090104
610	0.16805334
700	0.17930697
36	0.28904796
12	0.31983989
18	0.57152092
448	0.17649573
263	0.16354142
57	0.20755996
113	0.18931444
83	0.28191218
32	0.23052295
37	0.20267464
37	0.23447455
43	0.27146447
109	0.24829558
57	0.2183852
51	0.26500136
374	0.2261537
28	0.25339648
23	0.31806231
98	0.22642143
194	0.17598744
23	0.28483361
21	0.37251323
51	0.27025175
98	0.22135672
215	0.22925158
162	0.22161086
52	0.23845534
151	0.21396434
27	0.44898334
33	0.33796608
28	0.28401807
45	0.30193949
17	0.34416589
79	0.27773663
64	0.25756592
52	0.28643531
20	0.51436549
26	0.36494559
22	0.35783699
66	0.23017353
296	0.24912183
40	0.22882475
22	0.36623302
48	0.2741096
24	0.55416185
34	0.34404469
104	0.20324583
24	0.25652316
40	0.37674057
20	0.28578275
96	0.26748526
52	0.22046371
126	0.3336297
