# Supplementary material for: Comprehensive structural assignment of glycosaminoglycan oligo- and polysaccharides by protein nanopore
Source: Nat Commun. 2022 Aug 30;13:5113. doi: 10.1038/s41467-022-32800-4 (PMC9427770; doi:10.1038/s41467-022-32800-4)
Supplement: Supplementary file 5 — Source Data [file 41467_2022_32800_MOESM5_ESM.zip › Source Data/Main manuscript/Source Data files/Fig6/CS_12.txt]

Tt	Ib
58.875	0.2361304
109.1875	0.1601077
49.5	0.2356611
23.375	0.22681853
128.625	0.14245488
140	0.12317779
67.25	0.17042589
60.25	0.23647416
53.25	0.16111673
223	0.13529523
92.25	0.18109597
166.5	0.16363384
122	0.13855276
357.75	0.1484538
54	0.17247343
191.25	0.1320212
98	0.20050234
142	0.17338222
40.25	0.19230692
151	0.13286464
93	0.16588517
1014.5	0.18102333
53.5	0.14725997
67.5	0.14725833
170.5	0.11335499
75	0.19053544
111	0.29238167
27	0.19556783
40.5	0.14935006
40	0.21010704
52.5	0.17845602
249.5	0.13917714
41	0.16585299
34.5	0.18601158
210	0.14905037
56.5	0.18650232
101.5	0.2763328
78.5	0.17828585
94	0.17191577
50	0.17845435
101	0.14613572
378	0.13382541
41	0.16751592
104	0.17414978
92	0.24943034
290	0.11064053
32	0.2501193
73	0.17860623
24	0.26717091
142	0.20136842
78	0.14579178
123	0.17763209
76	0.14094314
127	0.19612564
31	0.1948797
122	0.17984921
80	0.17236359
167	0.24580987
62	0.22824992
56	0.17995387
350	0.18366489
112	0.14876151
99	0.15671268
477	0.12923127
70	0.23473312
80	0.15952951
114	0.13790059
39	0.26083916
476	0.14872055
66	0.14543086
49	0.15737501
109	0.2051391
99	0.14692336
234	0.13938403
141	0.19043162
53	0.21605127
96	0.19829276
110	0.14366493
304	0.12102681
24	0.24544573
111	0.15527764
60	0.15355694
40	0.20887828
66	0.17847031
74	0.14881626
56	0.22334504
24	0.21064728
74	0.19715448
58	0.21657057
78	0.16591094
44	0.22659306
46	0.21398641
22	0.26902637
70	0.13589561
86	0.15753232
350	0.12036372
30	0.26327196
46	0.23250426
500	0.15261266
90	0.22028965
78	0.16701573
300	0.17726882
34	0.2430018
112	0.14014623
194	0.23892614
56	0.19040906
218	0.14477238
308	0.13857859
120	0.16143197
176	0.14696595
100	0.14214782
36	0.28057349
926	0.15075763
436	0.15049429
32	0.17091382
52	0.18573953
40	0.18539134
56	0.22002584
54	0.22851425
66	0.22668326
70	0.15916309
34	0.21494611
52	0.20817994
90	0.17672743
60	0.18073696
64	0.22498882
52	0.2473217
50	0.17980595
38	0.13105617
52	0.17142209
40	0.23373717
306	0.14866439
36	0.20243217
84	0.16609415
40	0.20597319
136	0.17474823
78	0.17574666
40	0.24957223
32	0.16408838
136	0.18719758
72	0.2060588
92	0.20103326
98	0.17641315
120	0.16126995
48	0.27027848
46	0.17604491
70	0.23208837
594	0.1536703
30	0.24860284
56	0.21566507
152	0.21274349
28	0.18123321
200	0.22949848
30	0.30925074
60	0.18737304
214	0.20309213
316	0.1277604
170	0.12537017
34	0.19645876
272	0.14023024
82	0.20013322
182	0.14377828
38	0.25149253
166	0.1574457
32	0.20133898
232	0.16219707
86	0.18331972
80	0.15776639
340	0.14598212
76	0.21226805
44	0.1598786
36	0.20536302
46	0.28286844
90	0.16039087
142	0.16099876
2480	0.25631833
56	0.14896414
40	0.22713406
54	0.17127657
156	0.14115728
118	0.19722643
124	0.18802071
44	0.24889521
76	0.2240935
148	0.17530766
36	0.25339282
32	0.15826429
176	0.10603672
116	0.19337241
1108	0.14457995
68	0.25526598
48	0.19522798
44	0.26450318
36	0.26148063
84	0.18797696
36	0.18326434
92	0.18036304
44	0.18725477
108	0.17095636
28	0.21118781
68	0.18271685
296	0.1334912
108	0.17109004
48	0.19010255
92	0.21150596
36	0.28960714
92	0.17444059
24	0.21646772
200	0.16576116
64	0.18363601
88	0.2081864
68	0.15850699
52	0.18351829
252	0.14407739
260	0.15379362
24	0.25485739
120	0.24658923
136	0.22029395
52	0.15479413
136	0.2107137
52	0.18170732
60	0.14828154
40	0.24600284
20	0.32105479
660	0.14182863
100	0.20711677
40	0.21242701
40	0.22198477
1428	0.30373043
124	0.17799456
52	0.18022981
80	0.26901981
184	0.30046472
164	0.15654752
160	0.15943962
112	0.31746292
120	0.19698624
212	0.1575757
64	0.2317256
44	0.23879534
48	0.15855788
56	0.21100354
256	0.12766436
180	0.12314579
136	0.2185743
156	0.15498504
60	0.16060898
80	0.22014883
76	0.15754206
60	0.24216348
28	0.25098279
80	0.22943893
56	0.19641913
48	0.23096034
136	0.19185051
156	0.14465684
40	0.22487445
44	0.20336926
140	0.17482562
44	0.22464733
148	0.13982549
96	0.20114273
208	0.17889252
108	0.15387659
80	0.17169005
212	0.21104154
36	0.18860823
40	0.24368653
64	0.16753078
28	0.27867225
36	0.25819227
260	0.15934917
32	0.26753503
124	0.12944563
108	0.17835793
312	0.12932977
36	0.16297825
72	0.22614057
60	0.22585392
192	0.17012112
116	0.17360789
52	0.21601982
40	0.22048599
24	0.22177407
44	0.20689701
64	0.24862672
264	0.13828543
96	0.22356129
180	0.16167593
228	0.16413037
208	0.13877606
28	0.21353281
68	0.14782688
68	0.19295891
64	0.24848771
24	0.31054622
744	0.19215803
36	0.31340155
64	0.22205147
44	0.18319637
100	0.17031986
36	0.24787898
60	0.20363405
28	0.27021766
120	0.17654371
108	0.20264895
180	0.15808374
108	0.1745268
172	0.15175599
88	0.1689111
136	0.18888164
320	0.17643979
44	0.26788825
364	0.14385191
44	0.25509092
48	0.13598388
36	0.21844451
16	0.16640478
108	0.1774213
64	0.19792435
188	0.19045456
76	0.16870601
52	0.19323096
60	0.23012713
56	0.1816103
44	0.15024926
72	0.24005572
344	0.13855299
88	0.16214775
52	0.13508238
268	0.29643223
172	0.17075241
232	0.13783291
64	0.20415151
100	0.22125512
168	0.11635254
20	0.17982785
124	0.14292742
72	0.22721563
92	0.18744026
80	0.20828962
64	0.21034856
68	0.16954002
40	0.20295288
56	0.3070105
204	0.19338568
28	0.23662338
20	0.20844813
52	0.23155369
96	0.24183674
32	0.27909476
180	0.16229452
48	0.24818516
124	0.19450894
32	0.27408141
52	0.22479871
32	0.18625855
72	0.15850629
160	0.30320343
72	0.18283062
28	0.20936592
56	0.26169628
684	0.12866579
76	0.16101199
20	0.30790359
56	0.15247734
24	0.27760863
80	0.20761685
100	0.18285543
72	0.1639277
72	0.20430197
72	0.12570611
48	0.20008835
36	0.2132919
92	0.23025504
76	0.20165133
376	0.15349296
56	0.18858595
108	0.20947109
56	0.22323194
264	0.19440854
64	0.2284483
120	0.16787992
24	0.26177025
728	0.20477983
888	0.15522459
40	0.31103569
104	0.21382394
96	0.20094168
64	0.19752577
200	0.14717939
32	0.22326738
832	0.10750689
104	0.15419367
112	0.16730621
72	0.16220964
64	0.21925248
136	0.1794274
32	0.15089169
112	0.13692749
72	0.14926314
40	0.20404054
48	0.25357988
48	0.24066854
40	0.23685278
232	0.12677781
184	0.15305959
72	0.17614019
16	0.21964057
112	0.22270031
56	0.14255407
24	0.25107917
232	0.15694503
144	0.1706043
48	0.16125757
48	0.25152093
72	0.19952741
120	0.18769202
64	0.27461955
40	0.091791555
152	0.20332251
56	0.2451164
40	0.18513109
64	0.17232388
24	0.31720033
32	0.21919148
64	0.21311109
64	0.21051003
48	0.22619995
80	0.11046308
72	0.16709398
312	0.13884318
224	0.16387185
56	0.19048357
1288	0.15936913
136	0.2044255
32	0.22152355
96	0.19979718
40	0.18055569
88	0.19843668
72	0.20824376
48	0.21450603
656	0.1483082
64	0.2242094
104	0.22765654
56	0.21301459
128	0.16802622
104	0.18558559
32	0.24380955
40	0.24888112
264	0.12159113
104	0.1672467
112	0.25460708
64	0.17884368
32	0.21497026
56	0.12651321
48	0.21247499
88	0.10256086
2032	0.13922206
152	0.153873
64	0.20648229
96	0.12202057
72	0.21906254
104	0.15474688
312	0.1578989
48	0.23093627
64	0.1841318
88	0.2687259
24	0.3192445
160	0.15422204
176	0.15301119
40	0.28301254
88	0.18770714
88	0.12227076
32	0.28427377
96	0.20602572
96	0.2067817
48	0.18305565
72	0.1429325
64	0.20150529
104	0.13890576
40	0.2770451
64	0.1948736
128	0.15861835
392	0.13118142
224	0.17400527
72	0.17710817
48	0.24644485
200	0.15272129
680	0.18601224
544	0.17416897
104	0.14251858
704	0.1283007
24	0.23149787
72	0.22962064
48	0.1203492
256	0.13934046
640	0.18481983
40	0.2222809
56	0.16506197
88	0.20763314
56	0.23859093
32	0.25520864
88	0.18845032
344	0.13730279
48	0.23219571
40	0.24332836
64	0.22034569
80	0.16536096
48	0.1583357
160	0.19015729
48	0.15036814
1928	0.17232628
552	0.12901804
56	0.19052032
280	0.1794855
64	0.16142845
112	0.15437265
16	0.3139213
80	0.17224002
80	0.24084102
88	0.16287737
136	0.13522612
128	0.1772843
72	0.1934635
64	0.23527689
192	0.14549026
120	0.19858959
152	0.1056885
104	0.26188296
40	0.1842269
560	0.16339099
112	0.18628596
56	0.23532192
88	0.19805518
80	0.19766362
88	0.18979725
32	0.27873036
64	0.22463068
64	0.26617238
80	0.26724303
32	0.26869345
320	0.14451317
344	0.16881865
136	0.15846027
72	0.22756779
112	0.20203017
56	0.20677733
56	0.22627924
248	0.14896606
40	0.16421352
304	0.14360361
88	0.19370125
72	0.23274304
24	0.29010096
40	0.17704776
168	0.2297567
48	0.19026352
104	0.23272739
64	0.17491604
16	0.19727041
80	0.18787728
184	0.18277133
72	0.16207701
56	0.17249191
104	0.15056251
56	0.24028026
72	0.20738003
32	0.29075953
304	0.17483914
56	0.16838562
104	0.20681304
120	0.14975269
200	0.17212434
56	0.18026738
64	0.23661676
64	0.21967399
32	0.2057579
56	0.20758186
312	0.13959536
32	0.18541956
24	0.30988675
392	0.13835429
24	0.21878572
64	0.14443082
48	0.23748842
136	0.15574618
160	0.12875845
40	0.25374094
136	0.16518331
64	0.15711081
240	0.15936071
64	0.24200873
40	0.15964647
80	0.18144205
48	0.13275847
56	0.24048048
56	0.20042092
152	0.1605943
64	0.17912087
48	0.13421567
64	0.26514694
24	0.28792569
88	0.17844768
32	0.18843071
80	0.16700236
136	0.18944217
112	0.18741313
56	0.25004086
48	0.1237671
160	0.13272396
144	0.1965123
40	0.23293625
144	0.17391624
160	0.22736736
256	0.15143779
312	0.1425153
80	0.19530913
144	0.1706045
88	0.16422693
16	0.23665856
216	0.13162862
32	0.13745344
40	0.21942489
80	0.22818267
88	0.23945534
64	0.178746
120	0.19231926
32	0.29495218
40	0.21200472
32	0.19241621
344	0.15622449
128	0.1956493
32	0.25220108
16	0.15308346
344	0.19003397
40	0.30493474
40	0.26370269
48	0.27707493
32	0.32108539
424	0.14919597
40	0.26451415
136	0.24436471
80	0.17470391
120	0.16589588
48	0.15844578
40	0.21169592
64	0.1625395
32	0.25825164
168	0.14532864
48	0.20153865
32	0.27192649
152	0.15107249
56	0.23155102
48	0.26252866
160	0.14767937
144	0.16342065
64	0.29714045
48	0.10899368
272	0.14996068
32	0.26425341
56	0.18654981
64	0.17467016
424	0.18464905
488	0.24587689
136	0.17406948
104	0.17518842
136	0.20915727
64	0.16743909
32	0.17076032
40	0.26846212
280	0.21682672
32	0.24004692
32	0.30174544
632	0.13315125
64	0.20223522
112	0.18612924
32	0.23134173
96	0.19770105
32	0.2551195
208	0.13319537
56	0.28899133
48	0.21148103
64	0.2565966
64	0.13873231
80	0.1780263
48	0.2766881
120	0.16819252
1520	0.14681599
96	0.18622738
104	0.14790404
1064	0.13714485
48	0.14658828
64	0.20983207
64	0.20778801
24	0.19951159
48	0.18366963
48	0.2131891
80	0.16997781
248	0.13846654
104	0.13473429
56	0.16974071
1632	0.24028842
40	0.17363037
40	0.25576088
32	0.23485357
104	0.19970535
24	0.29038906
304	0.15009689
49.539062	0.15416704
46.90625	0.28886282
292.78125	0.12852231
348.1875	0.14144503
786.8125	0.14231716
590.4375	0.11302463
204.625	0.1653294
54.625	0.15397775
280.1875	0.19831225
51.1875	0.22488648
31.375	0.17711535
61	0.18789646
75.375	0.14398368
31	0.23207776
55.25	0.23012698
166.75	0.15612918
66.375	0.1221647
142.125	0.13641025
354.25	0.13233832
123	0.20481279
42.25	0.20803297
37.25	0.2503688
168.25	0.11318627
46.75	0.16574439
53	0.14785257
89	0.25452673
164.5	0.18835467
91.5	0.17870685
324.5	0.12488496
37	0.21897523
286.25	0.1746785
43.25	0.16749679
358.25	0.1741852
62.25	0.16723131
69.75	0.1627408
139.5	0.13286015
22.5	0.1984161
84.5	0.20169307
66.5	0.1502894
102	0.13606223
616	0.13172549
327	0.14933152
95.5	0.15421732
211.5	0.15932854
199.5	0.1574959
68.5	0.18205899
40.5	0.19049351
78	0.18361793
54	0.23535129
76	0.19044343
109.5	0.17594877
417.5	0.11365647
41	0.21766341
65	0.24301137
62.5	0.18270124
150	0.21354865
76.5	0.1964339
43	0.16848795
106.5	0.25166062
100.5	0.14620432
50	0.18091869
52.5	0.24031982
258.5	0.23541161
84.5	0.14503825
158	0.14535351
38.5	0.13617116
67	0.17276315
136	0.19599085
87.5	0.18405239
97	0.1770401
31.5	0.2105549
98	0.1938986
90	0.19981974
51	0.23547047
42	0.24098305
24	0.23082906
63	0.21893528
46	0.1974235
36	0.20839012
51	0.14880179
82	0.14502527
81	0.1287234
35	0.25579771
195	0.15539956
82	0.18480025
58	0.16867009
156	0.1220877
134	0.24995638
154	0.12863974
66	0.20215458
51	0.14809841
52	0.15160815
103	0.17405804
249	0.1609055
78	0.18211275
140	0.15399413
37	0.15313105
53	0.1926609
37	0.15278788
50	0.24004127
66	0.19230676
22	0.2483656
40	0.21464662
47	0.23949382
45	0.25569507
55	0.15762377
92	0.20188135
327	0.1421933
65	0.19657759
75	0.18637608
14	0.2303739
63	0.19189964
48	0.22026739
255	0.14413674
28	0.20204976
489	0.14860423
57	0.15706624
40	0.2732909
144	0.22566728
256	0.16544263
83	0.15168494
1450	0.14094448
25	0.1572624
37	0.1633582
64	0.15616523
54	0.1753273
103	0.17096312
78	0.19439404
39	0.22980176
79	0.23287043
71	0.16302238
79	0.23459549
266	0.15192905
755	0.14732347
42	0.21015054
162	0.16252582
94	0.21432099
168	0.15468445
66	0.18774308
68	0.13993615
324	0.20849751
104	0.15194046
140	0.16790771
36	0.23419349
194	0.1579362
58	0.23305996
24	0.24896933
210	0.18810037
186	0.15280694
188	0.19578789
50	0.11496933
50	0.14186166
36	0.2498873
244	0.12718353
32	0.24686
26	0.15766925
32	0.16664097
152	0.17036223
40	0.13909717
168	0.17532669
1122	0.15659989
60	0.18526067
64	0.15883844
164	0.17042287
198	0.16127062
72	0.14344957
108	0.18101093
40	0.13321997
32	0.22430576
108	0.15886475
296	0.15776502
74	0.21536905
86	0.18445425
92	0.14910962
214	0.15813024
270	0.13091567
32	0.23790668
62	0.16569442
84	0.13464956
148	0.18010162
156	0.16298397
48	0.22072563
160	0.16500722
476	0.19467083
68	0.18524009
260	0.14735319
1224	0.14220376
32	0.23999085
56	0.1372048
170	0.18536311
170	0.16015857
1040	0.11953583
106	0.15306051
38	0.21342854
222	0.14565179
98	0.19373865
124	0.14800288
108	0.15917371
64	0.12206016
82	0.16359328
28	0.27229506
44	0.21668987
330	0.13000156
100	0.16870512
38	0.23508553
56	0.1353796
190	0.15206094
178	0.14949843
130	0.14802286
112	0.16494538
172	0.14344785
424	0.15464738
82	0.24875771
72	0.22503208
48	0.15562774
28	0.19924213
26	0.2014626
30	0.12607658
50	0.1433496
114	0.15243235
146	0.14669907
66	0.18934016
28	0.20723651
30	0.20066552
160	0.14854731
56	0.19492812
88	0.15281229
74	0.21138142
144	0.13753518
76	0.12832737
96	0.15614542
30	0.23416768
52	0.1616172
230	0.16397516
38	0.26348594
176	0.1427906
48	0.24289347
1728	0.15543158
64	0.16497871
30	0.24679948
122	0.1474172
82	0.19708578
24	0.22399493
82	0.17536052
140	0.17000593
156	0.17804505
342	0.14928271
62	0.30911508
98	0.17831767
88	0.26288104
78	0.16268381
62	0.19308358
124	0.14230336
38	0.25446373
52	0.17337567
54	0.13914004
80	0.2099497
38	0.28174856
86	0.17352381
168	0.15875831
132	0.19608819
196	0.13411598
120	0.18053168
68	0.21324439
42	0.16933781
102	0.16342381
56	0.17660099
56	0.13540462
58	0.20827156
124	0.18929167
14	0.23856416
70	0.19299324
88	0.11776578
126	0.15196833
364	0.16217022
32	0.16364969
38	0.21050487
26	0.26147881
52	0.1203571
44	0.22499922
60	0.1890202
60	0.16003688
44	0.18174881
220	0.18354848
32	0.23918554
44	0.20208426
132	0.18838286
28	0.26308045
120	0.18211253
44	0.16729364
20	0.23093578
160	0.15530658
168	0.14702874
52	0.21629725
52	0.19205438
32	0.26775473
16	0.31454465
32	0.29776639
32	0.24718601
144	0.18306294
684	0.1434157
100	0.13230659
20	0.29043299
48	0.15995544
168	0.1479928
340	0.14187801
168	0.15811543
84	0.18482623
40	0.17271347
72	0.18743801
48	0.18837343
32	0.15219419
36	0.21327072
40	0.12440267
344	0.12939306
292	0.23548833
52	0.17356896
448	0.14959778
48	0.22749226
32	0.15642171
492	0.13478689
52	0.15850781
144	0.16648684
52	0.25752583
120	0.14774916
448	0.15023246
24	0.1747738
204	0.14368609
112	0.16245694
184	0.17587142
48	0.19300151
64	0.2011233
40	0.2820704
32	0.19098283
44	0.16766071
60	0.15098554
336	0.13577834
268	0.15619402
136	0.1220869
84	0.19634274
148	0.16989794
76	0.21699265
116	0.15360557
24	0.24464789
40	0.15543194
168	0.15476654
84	0.15821294
176	0.14248498
44	0.19893627
96	0.21103139
248	0.17476489
44	0.22583759
48	0.22906281
96	0.21106499
96	0.15497845
44	0.27218851
176	0.16825788
72	0.16826303
160	0.14876015
64	0.14350849
740	0.15123133
104	0.22876233
260	0.15380703
84	0.22226028
68	0.10854449
48	0.1325215
272	0.14290465
24	0.14354128
84	0.19817431
40	0.2292213
372	0.20999382
56	0.20116507
116	0.17758586
84	0.14590088
32	0.15249178
184	0.16572896
116	0.19490738
108	0.14985305
40	0.16547875
84	0.17325409
84	0.20162433
84	0.12650004
52	0.21253881
92	0.2241333
64	0.1931486
60	0.21016903
416	0.1921311
1120	0.14479136
88	0.16852564
140	0.11904225
36	0.17140184
32	0.23491412
40	0.20971769
64	0.18624234
36	0.17225263
68	0.16739424
208	0.16365959
44	0.21632129
84	0.19543788
56	0.23115067
96	0.17587201
72	0.21217962
56	0.14284837
32	0.27767217
64	0.14408506
44	0.19969864
156	0.20572428
44	0.24710695
204	0.20552915
288	0.140751
172	0.20820664
40	0.1703731
164	0.2661548
40	0.13350321
52	0.18666333
24	0.16101615
300	0.13625358
68	0.19236612
52	0.18725164
128	0.19028252
36	0.18240359
180	0.15461665
32	0.2099954
64	0.17399906
92	0.13175793
24	0.23247574
108	0.16403884
128	0.15984273
172	0.13276859
48	0.2184025
136	0.2092932
60	0.16480373
52	0.21004367
416	0.1240873
24	0.22232464
104	0.19506864
112	0.20807596
44	0.15963711
136	0.16542432
84	0.19339205
44	0.219255
184	0.30094543
48	0.218346
40	0.31094468
184	0.14874199
60	0.17456189
120	0.16553822
48	0.13495307
44	0.19596499
52	0.20471223
44	0.13744226
2344	0.15098454
632	0.15111008
56	0.1899858
48	0.26261327
84	0.18060093
72	0.15076509
32	0.19715208
40	0.22078159
104	0.14678401
48	0.21255334
36	0.2350259
64	0.20344859
44	0.21116734
56	0.21805756
120	0.16951135
48	0.2182641
96	0.16035013
88	0.17111862
112	0.20034803
76	0.14081149
52	0.28587857
652	0.21029137
56	0.18973708
40	0.18190539
68	0.20098814
48	0.17788579
164	0.16295752
40	0.16709995
36	0.17417081
80	0.18373726
52	0.23136127
56	0.11614116
300	0.16498062
328	0.14444703
120	0.17188144
80	0.18159424
84	0.15721913
56	0.14860609
68	0.24581806
48	0.20769015
96	0.17257175
36	0.1264261
68	0.13056788
44	0.21454422
40	0.18000157
24	0.11803371
172	0.1568868
76	0.14631531
148	0.14235491
88	0.16577193
56	0.14482506
248	0.18467486
480	0.1438951
68	0.18314345
64	0.19898704
32	0.21996862
76	0.24638595
100	0.18570107
44	0.22030814
32	0.30872554
88	0.17163719
508	0.12638526
64	0.1836894
84	0.21103576
196	0.15587667
332	0.19146505
120	0.14777429
48	0.24945346
188	0.13645296
49.699219	0.19483839
120.23438	0.12691373
68.125	0.1860728
141.5	0.18009815
81.4375	0.1878197
69.6875	0.19814917
48.6875	0.15145773
33.75	0.27623636
21.625	0.28556156
70.5	0.18971598
50.75	0.18238598
33.875	0.19310631
77.5	0.17118733
36.875	0.25182098
348.875	0.11094638
518	0.13003013
50.5	0.21470386
49	0.24678853
84.5	0.17784148
69	0.20225406
99	0.20734802
39.25	0.10240939
51.75	0.087862164
40.25	0.21849565
177	0.17026749
335.25	0.16774306
23.25	0.25043297
36.25	0.17886674
69.5	0.12311659
34.25	0.23764779
80.75	0.20580421
52.25	0.19156708
592.5	0.15485536
66.5	0.19149499
70	0.143656
300.5	0.13238694
195	0.1926949
139	0.14641604
204.5	0.14114074
31	0.22329952
125.5	0.16995193
97.5	0.17255813
199	0.15893066
77	0.13774733
80	0.18700223
165.5	0.19495516
166.5	0.17778297
48	0.16163956
64.5	0.18117853
72.5	0.18831901
70	0.18991619
56	0.1649375
55.5	0.18166119
44.5	0.14727722
66	0.20637098
234.5	0.19225498
40.5	0.094712369
135	0.13607311
126.5	0.17259112
147	0.21670422
67	0.20485416
62	0.21665944
48	0.19309035
47	0.19463186
150	0.17010614
72	0.17877726
76	0.17225397
53	0.14732014
66	0.16657503
20	0.16303125
125	0.16701142
96	0.19834724
62	0.14927486
71	0.17482878
276	0.14608599
88	0.24175768
43	0.21383928
110	0.15387619
59	0.19124785
133	0.19905767
45	0.1512792
185	0.17297384
541	0.15506917
68	0.12775742
196	0.32260066
50	0.24061009
93	0.19873756
30	0.18291697
80	0.15905988
46	0.25075436
59	0.16277927
494	0.1456981
77	0.29474702
107	0.15424013
144	0.13200924
155	0.14157408
43	0.21982345
53	0.19208008
65	0.16708837
28	0.17699158
126	0.22232459
112	0.14280765
36	0.21358682
313	0.12941073
67	0.16643436
316	0.17056438
47	0.19773264
626	0.14379525
51	0.17944333
81	0.16605256
41	0.14982061
90	0.15757081
52	0.21666935
559	0.16218495
86	0.17561984
170	0.29476923
66	0.22305597
46	0.15781826
43	0.21436895
38	0.21384203
28	0.20174609
23	0.17695129
53	0.18114482
130	0.18357527
44	0.22427522
23	0.22247496
58	0.15040615
65	0.20127745
163	0.1844839
123	0.17707275
95	0.19484082
232	0.19646505
61	0.19758272
57	0.16684401
234	0.17793694
166	0.15228896
70	0.19279274
76	0.222083
106	0.16512145
62	0.18660377
110	0.14131574
82	0.24499391
14	0.27349398
118	0.17298399
140	0.12994845
68	0.25718138
50	0.14550859
82	0.13420039
34	0.17220558
82	0.22387217
28	0.12198203
96	0.12011103
302	0.13454443
168	0.1346828
48	0.21161933
152	0.20280039
300	0.14746538
64	0.18276668
320	0.099439286
94	0.14908454
664	0.15238549
22	0.2167749
52	0.23600723
92	0.15077634
110	0.1870037
126	0.15082495
242	0.17206702
136	0.1496323
48	0.19766596
62	0.22273688
34	0.17065084
318	0.15096317
316	0.15400223
50	0.19667743
82	0.19247806
38	0.19665432
38	0.17351647
138	0.13250987
62	0.17584473
110	0.15908308
26	0.20759077
56	0.1908363
14	0.19346976
76	0.19862081
50	0.18773626
80	0.19058032
28	0.13035488
50	0.21474342
72	0.13975124
192	0.14663097
114	0.13351665
248	0.14081158
90	0.12210753
38	0.19793841
46	0.19221115
60	0.22915214
132	0.14941785
412	0.15425673
1298	0.1468844
112	0.27564877
46	0.16871576
56	0.23028442
24	0.2144272
126	0.17795686
64	0.20694937
58	0.22543162
78	0.1371951
50	0.22346841
256	0.15303756
86	0.11899217
132	0.15659392
104	0.145787
94	0.1633244
64	0.16503412
54	0.20565647
68	0.13867974
32	0.22784029
20	0.21167636
154	0.18007906
118	0.13253398
398	0.14883156
200	0.15348794
34	0.20788896
246	0.13348062
162	0.16491553
52	0.24763602
66	0.16794856
32	0.19889158
144	0.1922937
40	0.20840958
102	0.17641093
84	0.14901328
448	0.15260902
52	0.15014894
68	0.19232059
36	0.25322253
28	0.2046628
84	0.2001414
668	0.14465123
40	0.12958293
62	0.18175222
146	0.18943581
68	0.17870748
28	0.21488005
36	0.19677138
26	0.13326895
162	0.13961327
70	0.17325474
102	0.17719187
48	0.14462948
326	0.13362437
68	0.16140515
414	0.13516387
824	0.10922175
34	0.18763253
102	0.19674994
1972	0.12654027
236	0.16017897
60	0.15819538
50	0.16089147
66	0.14911968
44	0.2025308
72	0.15160476
458	0.13922276
30	0.17280927
64	0.17530821
312	0.16217242
284	0.15873089
26	0.19738071
162	0.13800827
74	0.16080473
304	0.13674463
36	0.20340145
52	0.21238521
112	0.2122864
64	0.23047316
20	0.20431069
432	0.14483759
120	0.13226394
144	0.16732748
288	0.14601997
36	0.25761858
56	0.18688738
96	0.14423837
120	0.20941956
364	0.15467036
48	0.2108407
68	0.2096602
148	0.19519651
124	0.11707006
160	0.1181345
44	0.28478637
684	0.18412779
88	0.17986828
60	0.21430539
108	0.26105693
84	0.1306015
28	0.21422882
56	0.17168908
80	0.27705687
116	0.17307657
800	0.11095179
184	0.17475075
300	0.14818586
44	0.20969106
148	0.16220969
140	0.13812272
96	0.15622847
32	0.30090111
60	0.21871375
288	0.14048165
96	0.17732404
36	0.2433235
96	0.2377799
40	0.28774619
312	0.13740093
96	0.16002573
496	0.15132895
140	0.1898277
64	0.17172389
80	0.18996839
40	0.20801052
52	0.21988633
68	0.1818698
36	0.19115908
464	0.1385874
40	0.15600526
120	0.18293543
28	0.28211918
128	0.16743244
136	0.19492653
28	0.23313694
76	0.18706007
60	0.17639047
468	0.13976786
120	0.12916167
136	0.17221764
72	0.15056446
64	0.12997362
68	0.15131693
136	0.14784251
76	0.1754649
36	0.18254876
88	0.20029038
60	0.16354051
580	0.14044957
84	0.16462094
492	0.11938617
108	0.18913798
52	0.18930104
252	0.11102956
80	0.15713742
620	0.12375968
56	0.14874373
420	0.19014601
108	0.14430322
612	0.15970044
60	0.19477233
56	0.18019685
296	0.13860929
36	0.15318663
60	0.16237655
52	0.15509748
84	0.13483985
524	0.099817686
140	0.18482074
304	0.11422927
44	0.14879183
92	0.17719916
16	0.32058752
108	0.13502313
56	0.18502592
352	0.15175031
56	0.12155252
588	0.1499711
92	0.19492996
136	0.1911644
148	0.20129679
124	0.16680148
68	0.10880055
80	0.18761578
40	0.20040907
24	0.14040682
128	0.14841349
120	0.17022742
40	0.20866194
116	0.12835592
512	0.095862396
140	0.16246338
280	0.11197977
436	0.12044727
64	0.15440048
148	0.15292542
36	0.22756317
76	0.18968
36	0.21439242
152	0.15267801
240	0.10458808
92	0.16874737
96	0.17285641
180	0.13858968
68	0.17030518
68	0.18642703
184	0.164528
44	0.24111222
52	0.17493646
48	0.20522864
52	0.14553718
68	0.20006651
36	0.20545509
108	0.16197674
84	0.16698371
36	0.29820189
80	0.14997056
84	0.21091023
236	0.13400708
40	0.26503438
68	0.26245752
28	0.28270808
76	0.16881259
44	0.30933475
304	0.15578498
28	0.18330921
52	0.17471449
32	0.22218429
40	0.20083869
100	0.2100663
204	0.16077326
148	0.17856385
48	0.22587922
52	0.17695183
60	0.20401224
72	0.16440551
40	0.23353676
132	0.18657792
64	0.20441711
152	0.23149198
64	0.27520734
84	0.15480465
408	0.14462201
108	0.17677708
132	0.12136751
96	0.18780121
32	0.19455281
104	0.21243441
56	0.19752309
80	0.18419819
24	0.16565257
120	0.14258471
40	0.22448008
32	0.24122514
44	0.21008116
64	0.20694655
52	0.1814985
100	0.19336076
92	0.15090938
244	0.11946624
64	0.18334824
68	0.20196389
32	0.15462716
56	0.1314664
148	0.14744273
36	0.17995527
84	0.17717169
64	0.1955757
120	0.18363689
40	0.28134549
476	0.14118291
148	0.18974543
136	0.11887318
232	0.18259494
56	0.1959386
28	0.26120535
60	0.19828291
44	0.16007791
68	0.066092178
20	0.20211385
20	0.2645601
80	0.18868469
84	0.15235688
160	0.12947954
52	0.21328731
40	0.24221411
152	0.20475733
36	0.14897624
108	0.14789909
228	0.14807086
40	0.14041926
32	0.23388585
76	0.15389465
48	0.16083042
84	0.19669919
80	0.16947255
128	0.12617156
72	0.19571833
124	0.19955611
68	0.12497135
68	0.21656834
112	0.17178354
280	0.14549202
152	0.18111882
156	0.16170006
152	0.1753386
336	0.1396891
96	0.15723783
640	0.14180212
168	0.18319412
84	0.27278194
324	0.12984298
84	0.15143315
128	0.18113685
48	0.17903934
156	0.12663667
52	0.23511055
292	0.15747297
100	0.15261813
108	0.1735135
56	0.1408602
96	0.16860904
128	0.25546476
96	0.26601702
44	0.21457976
56	0.13007207
32	0.25471947
524	0.1357104
36	0.28672603
112	0.1466469
20	0.21843714
40	0.21922913
60	0.19978666
160	0.13621718
56	0.16375765
56	0.13869417
68	0.20664822
36	0.21058711
44	0.22133866
40	0.13379312
272	0.15117192
96	0.13515572
80	0.17869596
60	0.1696333
128	0.14405967
80	0.18044646
84	0.15795729
208	0.17330956
24	0.30172363
336	0.14579825
80	0.16738284
180	0.19956724
16	0.27044451
72	0.13725622
56	0.17227964
88	0.20221721
48	0.23656976
48	0.14138094
56	0.22536489
448	0.12918255
40	0.23740357
16	0.21312602
40	0.19824958
304	0.12587392
440	0.14653225
48	0.25154686
120	0.15189545
56	0.19313416
64	0.19991764
856	0.11962548
1984	0.13881218
88	0.18341382
80	0.17955482
40	0.21888316
144	0.21268256
40	0.24762467
80	0.10362757
40	0.22184601
24	0.29344541
48	0.25007829
72	0.19775949
96	0.19380443
80	0.18008092
224	0.14817801
64	0.15215322
32	0.25498334
40	0.26439765
208	0.16401243
24	0.2113584
48	0.23470014
80	0.12859383
184	0.15700884
56	0.27436408
112	0.15352324
48	0.26923674
64	0.20360163
464	0.13817415
72	0.23722264
288	0.11649427
32	0.21631293
96	0.15965514
1008	0.15404697
48	0.19744229
40	0.183117
56	0.2160923
48	0.27737594
88	0.18998194
80	0.22611952
48	0.16459776
232	0.17806013
48	0.22211827
72	0.1399534
88	0.15842485
152	0.12439972
96	0.17468674
96	0.18220578
48	0.26598892
24	0.22394601
160	0.16563195
200	0.13243039
56	0.2082651
48	0.110055
72	0.17527351
80	0.17389025
56	0.22169775
32	0.28092501
80	0.19264543
88	0.19680917
1560	0.13868308
640	0.30091467
88	0.12893696
88	0.14530757
1016	0.14536174
256	0.15558226
144	0.1450644
32	0.21372488
248	0.29274282
40	0.21172412
40	0.2280236
104	0.16705482
208	0.1947605
56	0.18907243
32	0.26112357
240	0.16903809
80	0.16453254
88	0.17053647
248	0.16346937
88	0.19022711
120	0.1418725
120	0.20715313
72	0.12981389
48	0.25225291
512	0.13596767
128	0.23048398
168	0.18054001
80	0.18296608
200	0.23189652
776	0.11908869
56	0.18829818
40	0.24252661
56	0.16349483
288	0.15186295
80	0.19089241
88	0.21475528
48	0.19665635
128	0.19736445
224	0.17209972
56	0.13254569
176	0.18230405
48	0.22526482
40	0.23740329
560	0.14478566
72	0.21591339
240	0.17825067
72	0.15714528
40	0.17653413
40	0.19119744
152	0.099578127
40	0.20345905
48	0.21403119
56	0.12608695
32	0.22426791
24	0.28155741
56	0.20681113
80	0.17155217
32	0.12093914
216	0.16161786
104	0.17384417
224	0.19739573
64	0.11388636
184	0.16535239
80	0.17334378
80	0.13454512
40	0.16360331
80	0.16816859
53.126953	0.17047645
46.953125	0.17417865
195.35938	0.21191965
173.71875	0.13704436
90.96875	0.18158537
62.03125	0.19897364
340.90625	0.15458737
81.375	0.14553136
95.5	0.18882142
114.75	0.14254159
124.125	0.16666329
94.625	0.20741221
56.25	0.16448614
18.875	0.26907349
59	0.10464773
94.5	0.14003715
924.25	0.14515807
149.5	0.10446015
58.75	0.22968893
120.25	0.1665225
275.5	0.11870743
86.75	0.13996866
200.25	0.14115854
185	0.12468622
126	0.1581679
80.75	0.22381017
60.75	0.20445307
33	0.16932452
45.75	0.2602357
113.75	0.14068517
289.25	0.21644954
414.5	0.14472458
135	0.1485534
70.5	0.14333257
49.5	0.14872222
66.5	0.14090405
85.5	0.17336977
22.5	0.28054109
53.5	0.18974036
249.5	0.13838217
289.5	0.14246994
65.5	0.1687005
45	0.21295418
88.5	0.18470681
163	0.16853294
120	0.18924089
136	0.14077741
61	0.21771802
229.5	0.16952559
48.5	0.19977087
26.5	0.2910254
286	0.16769774
537.5	0.14886539
126	0.20563227
38.5	0.16958596
68.5	0.1807247
57	0.21526578
127	0.16885839
82	0.17271566
116	0.17943212
69.5	0.15646593
51	0.15399224
208.5	0.13062568
170.5	0.12027617
96	0.1534403
50	0.23859689
83	0.16560248
365	0.16661398
60	0.21100609
44	0.21565315
130	0.21835884
95	0.19017345
68	0.16144168
69	0.15994957
276	0.15898536
111	0.1523484
85	0.17977197
142	0.14108346
[truncated: 2,215 more rows]
