# Supplementary material for: Comprehensive structural assignment of glycosaminoglycan oligo- and polysaccharides by protein nanopore
Source: Nat Commun. 2022 Aug 30;13:5113. doi: 10.1038/s41467-022-32800-4 (PMC9427770; doi:10.1038/s41467-022-32800-4)
Supplement: Supplementary file 5 — Source Data [file 41467_2022_32800_MOESM5_ESM.zip › Source Data/Main manuscript/Source Data files/Fig6/CS_16.txt]

Tt	Ib
52.8125	0.11321504
125.75	0.089852676
841.5	0.17450801
34.5	0.2360753
65	0.14171717
180	0.09741433
1348	0.087557524
327	0.080009028
1526	0.043097582
114	0.10073667
171.6875	0.1190795
192	0.087872915
78.5	0.19353975
30	0.18720476
65	0.1547519
78	0.12688129
102	0.14405788
322	0.074751221
658	0.21237879
82	0.13323748
10	0.26708192
184	0.10836063
102	0.21594118
122	0.23299494
72	0.14410265
138	0.066446386
84	0.10356078
52	0.16612791
96	0.10288135
540	0.077133231
100	0.073093481
76	0.12860522
88	0.2474021
248	0.11678737
24	0.2796261
328	0.083910853
208	0.078208029
72	0.20957443
224	0.10501841
212	0.099980302
104	0.12961796
232	0.1090069
136	0.1012066
192	0.1145887
40	0.17813385
152	0.10526972
64	0.3149125
64	0.24017182
256	0.072274365
144	0.10541801
200	0.16854891
48	0.12991132
48	0.14550783
24	0.18952127
72	0.11804014
392	0.099148996
88	0.092286423
48	0.17952342
24	0.33578202
112	0.16183384
56	0.16276354
896	0.058556095
80	0.10588059
136	0.074781269
224	0.088408045
56	0.22749576
168	0.11292182
5400	0.11459061
48	0.19604748
16	0.33343506
240	0.097337365
120	0.10585229
192	0.087292813
112	0.18223932
224	0.13711211
80	0.1553836
776	0.06359046
512	0.057640802
216	0.13270925
16	0.31654492
200	0.14879198
16	0.32338119
48	0.2988227
96	0.11824001
200	0.096696742
1106	0.046576008
47.5	0.18610461
241	0.11751197
41	0.15789624
128	0.096534535
214	0.095861144
22	0.33050692
355	0.058483325
768	0.081900932
32	0.24490485
168	0.077865697
80	0.1327472
74	0.15187567
130	0.10488983
70	0.15358984
300	0.1322134
148	0.1197418
112	0.18119873
248	0.12147525
24	0.26355511
56	0.18958449
112	0.099534772
96	0.18792504
188	0.13133594
172	0.22790346
100	0.12384161
164	0.096337698
124	0.11932959
160	0.093483239
108	0.13769549
20	0.26167923
136	0.16186702
160	0.086562343
200	0.12385552
60	0.19369832
172	0.086689316
228	0.073528692
184	0.10198658
80	0.14487773
108	0.12344125
1136	0.045212734
512	0.078959167
80	0.12774691
104	0.14273182
40	0.18984792
144	0.17104588
104	0.17631064
48	0.16964346
80	0.17497116
1168	0.070215464
56	0.19242415
72	0.090433434
192	0.10251018
624	0.081383929
104	0.16645205
96	0.15087715
152	0.10580507
120	0.23321636
32	0.29192758
88	0.11396313
192	0.08330249
64	0.23600028
96	0.11667565
88	0.13118355
96	0.14836839
144	0.06047342
56	0.13254374
16	0.28647882
128	0.13337435
56	0.13899525
88	0.14326808
48	0.20319408
16	0.34560424
104	0.093242109
376	0.10056496
296	0.071993209
128	0.11098737
2088	0.15132225
168	0.079526067
40	0.087713987
408	0.094615579
96	0.15040937
368	0.09318199
64	0.18159583
56	0.12370552
112	0.10547959
19.5	0.20279323
179.5	0.09217865
193	0.081435584
28	0.21909858
82	0.12711509
52	0.1654281
80	0.1095627
61	0.2571826
57	0.14777131
51	0.15063886
75	0.1320522
84	0.13654175
78	0.13011187
98	0.089699559
210	0.156895
128	0.078026429
140	0.13298412
294	0.088371046
176	0.09379039
40	0.27043581
160	0.085753173
140	0.097077005
376	0.084182389
56	0.12082145
236	0.082041949
32	0.25546682
40	0.15078425
4532	0.040335063
84	0.24542913
144	0.078733101
80	0.15845345
80	0.1830126
16	0.29475394
16	0.30235326
816	0.046629872
96	0.17307751
128	0.066384263
96	0.11081541
88	0.14091618
168	0.079846092
96	0.12579374
104	0.095066629
112	0.13335861
24	0.21899307
216	0.089438707
24	0.21733955
128	0.08617422
40	0.19633798
72	0.1645162
2960	0.11039005
368	0.09608385
176	0.098503999
560	0.17280458
512	0.071055971
40	0.21124086
32	0.21394601
48	0.30958337
72	0.1563957
24	0.3394472
112	0.12422667
88	0.096422769
3128	0.049501587
80	0.12073246
32	0.18927635
192	0.10896078
5218.0625	0.051131662
90.5	0.1588688
126	0.16783185
82	0.12313813
106	0.10743997
186	0.12839897
297	0.10177188
73	0.12530167
98	0.11554138
1738	0.090528555
254	0.075528078
414	0.081057601
48	0.1996465
16	0.27857342
32	0.30555493
92	0.19744742
220	0.09414658
40	0.17730951
80	0.14328729
312	0.11407973
60	0.17391716
228	0.096718743
896	0.09211652
72	0.17102656
64	0.093969718
336	0.082329981
168	0.10880867
144	0.22720078
224	0.11118054
16	0.30081013
360	0.074719712
448	0.091733515
2016	0.046251591
32	0.27068168
216	0.17802344
88	0.086699866
48	0.2342055
80	0.15651469
192	0.10643843
288	0.15099013
672	0.06548503
120	0.097889006
112	0.11355137
124.75	0.28394637
1327	0.067208998
68.5	0.15979932
248	0.074756525
36	0.19891818
74	0.17807667
62	0.18650582
64	0.15313743
122	0.11475488
62	0.22488284
432	0.071058609
1164	0.069229476
272	0.08314807
48	0.14819403
144	0.1352877
72	0.16520381
68	0.16269955
248	0.090663888
52	0.34184167
68	0.18972927
156	0.097279154
1100	0.078898862
30400	0.079687491
116	0.13007939
212	0.13260908
304	0.10786331
124	0.092546798
208	0.10163036
320	0.11733119
1232	0.048748847
88	0.34499985
144	0.11415944
463.5	0.083035707
37	0.22810011
41	0.14223452
279	0.11122911
2347	0.096717753
127	0.1308949
42	0.21901007
78	0.13082364
282	0.067857638
48	0.24858268
356	0.099127479
60	0.1803968
120	0.10493885
88	0.15249421
48	0.12473061
128	0.34648329
112	0.12626846
300	0.20166066
1184	0.12929405
272	0.14177459
40	0.19032443
72	0.15926105
540	0.070518725
72	0.12825087
144	0.12755749
88	0.10404581
77208	0.034171041
76	0.16632023
160	0.096380815
100	0.10751723
676	0.085351944
76	0.11786802
140	0.11762654
88	0.1178701
112	0.14399163
48	0.13231596
192	0.093009368
24	0.23561461
104	0.13449195
448	0.10416847
152	0.10742556
776	0.09148819
328	0.093566231
152	0.097039632
104	0.17916243
80	0.11027744
80	0.17804316
1232	0.094273791
264	0.15756887
16	0.34466794
120	0.14761411
224	0.1113672
776	0.069230266
296	0.082082473
832	0.062418018
14720	0.063742518
64	0.1465887
112	0.1063176
40	0.21646702
64	0.1277898
40	0.26834553
712	0.061510991
64.5	0.19442011
175.5	0.10345943
53.5	0.24350286
385.5	0.07294593
54	0.25631893
103	0.098600857
111	0.10847119
112	0.11063437
66	0.18300162
114	0.11495015
202	0.080577455
14	0.3276805
98	0.11963438
18	0.31925544
22	0.25441206
1020	0.055447705
162	0.11668264
196	0.18128297
504	0.10153262
200	0.083130494
2424	0.1368901
96	0.14359559
152	0.11839279
24	0.28793538
24	0.28689036
92	0.15107334
12	0.3392044
40	0.27717578
1152	0.048187491
84	0.17628217
248	0.14757201
200	0.071017042
196	0.10892571
20	0.26487172
80	0.13314717
32	0.10292932
128	0.13389291
888	0.049266808
72	0.16924113
72	0.10691762
32	0.24373122
920	0.044046503
288	0.10420863
40	0.22387058
144	0.12283814
352	0.095582873
80	0.26213142
40	0.19532612
64	0.16557126
104	0.10237092
1480	0.046596818
232	0.094954163
136	0.11401179
72	0.20013566
120	0.10233352
40	0.17585537
312	0.3340677
88	0.16351962
256	0.090486683
144	0.1273693
272	0.070522256
96	0.13472614
392	0.057764418
264	0.080871664
576	0.16247517
264	0.071027637
24	0.24835362
112	0.13740775
88	0.10346917
128	0.16525334
24	0.34525818
99.65625	0.24182846
236.375	0.080566354
92.75	0.14921898
107	0.13216349
308.5	0.079807892
844.5	0.081183158
60	0.15691726
488	0.063431107
255	0.13706605
481	0.06276986
69	0.22291963
300	0.099944524
56	0.17071819
187	0.15121172
37	0.23012275
151	0.094933435
42	0.13126341
92	0.18979023
114	0.11109845
84	0.12354068
78	0.11142998
84	0.14095291
104	0.086212248
48	0.20654504
58	0.15965496
100	0.12179124
116	0.14519803
424	0.065950207
192	0.090372726
124	0.11294778
84	0.1402849
188	0.0753306
88	0.13012467
148	0.095581308
132	0.099537373
64	0.20016931
128	0.20683491
288	0.05818817
100	0.10538543
100	0.12043901
28	0.26710963
48	0.30990791
184	0.16676299
72	0.13897689
72	0.20856503
504	0.06168244
104	0.14162932
48	0.13497843
24	0.22254555
240	0.069000445
144	0.10060926
264	0.12568891
328	0.070281103
80	0.24954683
144	0.09271723
120	0.16008018
152	0.17350204
216	0.11871389
112	0.14366499
48	0.28572571
232	0.077367254
2328	0.16669066
104	0.13797608
152	0.1094535
112	0.090909936
832	0.22183777
48	0.2800796
1000	0.085971504
1752	0.088591293
112	0.06780225
217.75	0.08505065
196.75	0.091455579
477	0.07491567
90	0.16410364
3916	0.041628253
311	0.090282947
1807	0.10608624
123	0.11243052
50	0.18921606
120	0.12743036
64	0.13058637
134	0.12720789
108	0.18123907
132	0.10463596
36	0.32065022
24	0.32762086
430	0.065864332
714	0.090374365
150	0.1358088
208	0.099267878
320	0.098240353
88	0.1207139
84	0.13522646
116	0.10356052
32	0.25718084
136	0.079605483
72	0.20135514
204	0.093966901
492	0.036606506
6076	0.21851037
132	0.12517741
188	0.087597392
380	0.079895854
168	0.12737121
112	0.10611225
224	0.07263279
160	0.10992765
392	0.11586399
144	0.22765477
144	0.10306599
64	0.19386542
536	0.050583344
160	0.1763068
96	0.13231035
120	0.10015865
88	0.087484792
1008	0.066292763
104	0.12227409
24	0.20196618
168	0.11877032
88	0.14824243
120	0.086529516
48	0.1847993
120	0.11396585
48	0.25647143
200	0.089170031
96	0.12400401
904	0.0443963
72	0.2243697
104	0.12062973
240	0.078026794
72	0.086735494
104	0.13208532
96	0.12995844
64	0.098440386
160	0.13831942
184	0.13195924
48	0.11399432
48	0.33168823
152	0.1450647
288	0.073061161
56	0.22063789
240	0.09501677
24	0.24759863
216	0.13001435
280	0.10674837
55	0.2510533
69	0.1031151
92	0.13660447
79	0.17221382
82	0.14788139
177	0.10967077
95	0.11266278
70	0.14266451
25	0.28740999
78	0.1315064
70	0.11843935
36	0.24605817
158	0.11857355
158	0.10360277
128	0.12894315
590	0.20255357
276	0.1006455
416	0.051516019
108	0.10920158
668	0.069201842
64	0.18204032
300	0.10797378
72	0.11816961
96	0.14592223
280	0.072631977
52	0.15704118
128	0.1927004
192	0.11539457
100	0.11168352
144	0.089627758
252	0.094442688
192	0.083779454
280	0.052246861
92	0.1001261
288	0.12315757
184	0.07976146
120	0.10022051
480	0.028580876
320	0.09166231
80	0.20422654
176	0.13312346
64	0.12233575
72	0.15817167
336	0.10995902
296	0.090462521
248	0.14705619
312	0.086903192
136	0.08048562
144	0.11488434
80	0.20148331
112	0.19487217
192	0.11159072
72	0.17085853
1256	0.044895004
296	0.078291237
144	0.083504155
96	0.089488216
216	0.092730805
392	0.075004429
96	0.075447798
128	0.12428464
64	0.23848929
184	0.097490162
328	0.073157392
88	0.11603291
136	0.076624438
1256	0.047436319
112	0.13017905
96	0.11100256
112	0.14545469
248	0.10125474
696	0.053415619
172.46875	0.089072086
108.4375	0.13078889
81	0.12574489
167.5	0.10061726
75	0.17668252
199.5	0.082852125
424.5	0.15866438
39	0.23828802
2719	0.030637223
169	0.13530427
117	0.10175022
76	0.1366657
116	0.12943292
48	0.20390213
136	0.085049562
700	0.19369394
188	0.095753334
218	0.09696579
412	0.081018932
678	0.13610904
62	0.11070502
2298	0.14565782
362	0.058637425
42	0.19684188
350	0.11147373
410	0.069211558
56	0.14582677
128	0.098428801
64	0.166822
128	0.11926996
60	0.14412275
60	0.097838275
968	0.18051557
128	0.1287221
296	0.076260611
140	0.1647675
100	0.29738227
36	0.24838443
104	0.16240005
224	0.077474199
192	0.085214786
148	0.11129685
252	0.09701544
44	0.21418682
2444	0.044568211
36	0.3133516
120	0.10677791
84	0.1497149
44	0.19199675
88	0.24093121
720	0.27739066
56	0.15977785
56	0.20320038
440	0.070305407
128	0.30003437
360	0.087244481
32	0.30645201
240	0.069826774
152	0.13178197
32	0.30698326
200	0.099354975
80	0.17088738
320	0.07560043
440	0.061885078
344	0.05114973
296	0.10495678
216	0.19211434
56	0.17150559
280	0.13471156
712	0.049240623
208	0.12442788
32	0.3418425
136	0.11832305
528	0.10976136
72	0.14578094
152	0.23722115
2432	0.10777769
320	0.080330595
48	0.15790014
480	0.05507144
88	0.22347355
144	0.10040481
72	0.13544081
120	0.13199039
152	0.10271042
136	0.11790181
24	0.21027763
373.875	0.065478779
73	0.13290094
61	0.19269039
158	0.1038288
132	0.09710481
142	0.12394205
88	0.18062744
124	0.10851358
477	0.15594727
70	0.094880499
220	0.33727789
54	0.17197217
56	0.14412688
198	0.084674068
426	0.054942556
204	0.11300968
156	0.16247484
64	0.13508089
158	0.14788628
136	0.10204071
56	0.13246411
1352	0.1907611
92	0.27863201
116	0.082040004
172	0.087522462
80	0.17769882
88	0.11799761
128	0.11041574
100	0.14399824
2888	0.29221562
132	0.18335414
228	0.1336192
168	0.13864845
284	0.10248985
256	0.10584413
144	0.10375078
112	0.12858781
352	0.075858213
164	0.074312337
60	0.14477637
184	0.20632815
52	0.16840526
144	0.1204646
72	0.2908439
64	0.18095976
232	0.10977138
200	0.088090822
72	0.18378739
1424	0.072936982
80	0.14545782
24	0.26979765
88	0.080069363
24	0.28878301
24	0.34253028
128	0.078593314
104	0.15001784
80	0.1174009
128	0.11775413
224	0.06945473
104	0.13965438
24	0.32720426
72	0.095896482
440	0.10794335
88	0.16933969
56	0.19808777
168	0.17299613
632	0.063342519
96	0.13690932
536	0.051844802
104	0.1922365
96	0.23044057
64	0.10791121
80	0.16043638
103.875	0.16191369
993	0.080231458
146.5	0.28716055
79.5	0.16197504
37.5	0.23194121
191.5	0.10443337
159	0.12327594
83	0.15580408
99	0.1669063
48	0.28538498
53	0.2038628
27	0.23874035
157	0.1136385
335	0.078815378
38	0.19644657
184	0.096348196
276	0.10783929
52	0.21648914
6078	0.11276457
526	0.11799918
222	0.072036162
144	0.10125403
166	0.11117047
772	0.079619803
2914	0.14548703
132	0.13440755
216	0.11499914
448	0.070221394
128	0.095461421
92	0.13659576
248	0.099880122
24	0.34553435
31	0.21284789
156.75	0.09464059
235.75	0.097954899
167	0.10277054
68	0.14889058
208	0.080949888
121	0.092935964
220	0.1524673
96	0.14771405
86	0.14548506
56	0.12735133
668	0.080388919
88	0.16811036
140	0.10440463
66	0.18349607
12	0.27721742
18	0.31078956
28	0.25224721
92	0.11279766
342	0.057797454
988	0.13806158
104	0.1260384
68	0.18109582
44	0.16043788
448	0.18181354
72	0.11923558
52	0.20778155
24	0.33436948
276	0.078847781
596	0.08461754
1556	0.20107034
136	0.096907273
120	0.18159127
88	0.15622641
88	0.20752202
132	0.16158725
128	0.14525691
172	0.082454495
96	0.17253679
48	0.14196198
3104	0.054996479
48	0.20352726
104	0.17338985
288	0.086037718
120	0.14447498
352	0.082959175
152	0.092530973
72	0.14543371
80	0.12560979
208	0.14730473
56	0.24390842
328	0.058639597
520	0.068281971
48	0.21643671
48	0.097296976
240	0.078296065
144	0.11095198
192	0.16039157
256	0.10788709
424	0.069044329
32	0.28517053
64	0.203126
136	0.081709236
104	0.098047286
72	0.10661628
392	0.063020699
64	0.14702097
360	0.084611818
192	0.15385111
320	0.072820559
64	0.20114559
216	0.10561601
160	0.098019369
80	0.14444436
160	0.13485666
456	0.077148058
264	0.10911787
72	0.10772424
65.285156	0.12395552
98.75	0.11882133
217	0.1043205
130.5	0.17120576
156.5	0.094750501
156	0.1296014
386.5	0.071153805
92	0.13808097
701.5	0.063674167
38	0.31450984
221	0.11015396
699	0.044249479
105	0.13271613
177	0.072243035
73	0.1047196
26	0.31905591
992	0.23143941
74	0.17840667
566	0.089833498
114	0.14066963
184	0.12932616
126	0.11839601
332	0.069425315
112	0.11615101
1196	0.046012159
156	0.1070411
52	0.21884377
240	0.12365013
72	0.1470373
540	0.065155581
72	0.20950504
116	0.11962068
296	0.15013926
104	0.14218862
60	0.26700425
960	0.069165319
96	0.17713635
120	0.13131344
96	0.054701835
1024	0.11395893
536	0.07165692
40	0.18822226
272	0.094204642
32	0.34255266
227	0.098149128
107.875	0.18569937
123.75	0.1134991
62	0.21037717
885	0.078046769
96	0.11205647
190	0.080588184
91	0.11195323
93	0.14616616
65	0.11546393
52	0.23865786
14	0.33180821
338	0.080497906
116	0.11854497
82	0.12594593
92	0.13304323
96	0.12993185
96	0.22007631
172	0.11699442
156	0.17270666
28	0.27534896
96	0.10377542
112	0.19498378
304	0.063178681
452	0.073509328
468	0.11123624
432	0.056792017
212	0.13839628
88	0.082601473
100	0.15279318
216	0.14316961
84	0.17588621
136	0.10670677
16	0.33698347
48	0.15437724
24	0.18922955
104	0.098014109
264	0.091254905
792	0.1776039
152	0.099748194
176	0.10289662
272	0.1208288
72	0.17254426
160	0.099605076
104	0.11984355
96	0.12947491
200	0.095375925
96	0.12366009
48	0.32448429
288	0.072579719
96	0.091617286
88	0.15292464
144	0.083742343
192	0.12395483
744	0.14069812
232	0.11327205
64	0.17651549
416	0.064026348
64	0.12244175
56	0.14993933
104	0.18467569
40	0.14197908
328	0.10244498
2192	0.21854044
128	0.30179161
888	0.061881639
288	0.081267402
88	0.14767729
360	0.08393386
11.09375	0.31670696
2212.625	0.17851694
55.25	0.17345896
183	0.10073062
464.5	0.34783855
264.75	0.073151328
136	0.12025141
87	0.1604833
130	0.10715857
1342	0.062526166
63	0.23078266
82	0.12491963
276	0.06045071
88	0.10638361
58	0.16999096
58	0.19248265
36	0.31116727
208	0.075850956
44	0.21562147
20	0.28831562
172	0.099633634
140	0.28817812
112	0.094484307
148	0.042581677
24	0.24289116
236	0.083973691
36	0.22774903
88	0.11321539
168	0.11382114
80	0.14950085
292	0.085420229
100	0.09408699
308	0.091440335
124	0.10284197
40	0.18829122
708	0.076194726
80	0.24331005
120	0.14357504
32	0.28696507
36	0.31625238
72	0.1918942
144	0.13153824
168	0.08236219
64	0.3154659
40	0.22046332
104	0.12691008
24	0.25442326
128	0.12232687
1208	0.082167841
328	0.097829029
40	0.28372201
56	0.13563906
96	0.10340985
56	0.20531856
456	0.20356278
24	0.15845485
88	0.1465386
944	0.14166062
85856	0.21859707
168	0.10679425
112	0.17141226
304	0.10287238
208	0.073367544
120	0.079281338
416	0.10933183
128	0.20312253
32	0.23997779
872	0.093419075
144	0.11179943
24	0.1617831
112	0.094252191
104	0.11539684
56	0.19499648
56	0.09497644
168	0.1626039
192	0.085368216
168	0.10030953
16	0.31482443
32	0.14140943
176	0.094403923
104	0.10580897
96	0.16717073
248	0.11343601
400	0.085021503
72	0.15640609
168	0.083838128
64	0.17564882
104	0.1495195
48	0.17681749
173.90625	0.13432628
220.5	0.09398108
30	0.34493983
95.5	0.070505425
161.5	0.09789104
102	0.11652938
217	0.070980482
87	0.10150345
61	0.18378852
239	0.092270553
906	0.04740354
400	0.066619888
26	0.21375969
116	0.13444918
78	0.15827218
264	0.10629135
52	0.16175091
404	0.07106398
68	0.10503028
126	0.24036059
1554	0.15162787
178	0.22815348
42	0.17932461
132	0.10639272
396	0.080123268
452	0.077203713
1016	0.072252087
148	0.12239704
376	0.077276692
168	0.11720553
43772	0.082039744
176	0.12896322
124	0.1128764
256	0.085420117
64	0.30290085
128	0.10981435
92	0.1601302
36	0.33825898
172	0.098911755
212	0.071458288
56	0.20935023
164	0.12668216
484	0.062457997
408	0.059585419
64	0.17343435
144	0.094679438
80	0.11934915
96	0.19809863
256	0.076744422
224	0.10881286
128	0.080243051
80	0.13631137
40	0.16885418
109.6875	0.094944067
114.5	0.11353381
52.75	0.30653685
35.75	0.15618666
174.5	0.099858873
317	0.10096626
101	0.1122748
3422	0.036977429
281	0.12000071
46.5	0.18016091
64	0.18640795
100	0.14332259
73	0.079683118
9553	0.092604317
191	0.22769991
281	0.11111178
151	0.11344022
62	0.14901352
58	0.17018637
478	0.060428802
140	0.13659681
176	0.14329281
118	0.099815071
434	0.048713062
160	0.067121737
66	0.19886275
120	0.10077287
100	0.096109189
1028	0.33267978
40	0.315972
68	0.13989528
136	0.12613453
80	0.14759202
28	0.21551448
32	0.26797274
468	0.092775114
56	0.15848298
208	0.10659893
304	0.068021223
92	0.17759381
144	0.091460906
76	0.15427747
72	0.11455461
48	0.15217465
76	0.127744
144	0.085955709
104	0.099103361
116	0.071222551
48	0.23062195
112	0.12278783
136	0.11590146
56	0.14511992
72	0.22515355
128	0.081425458
32	0.31999278
112	0.14032531
120	0.086535171
24	0.33212137
144	0.11634873
112	0.12283187
48	0.12774047
144	0.16065854
16	0.24847528
240	0.078540005
40	0.16973589
288	0.076854534
64	0.11192621
488	0.071763434
720	0.058428314
160	0.099053338
808	0.058345053
216	0.12322818
96	0.1175179
800	0.062935755
72	0.26434177
136	0.32341945
232	0.066174589
280	0.076291382
440	0.19173521
136	0.080576092
120	0.087469123
288	0.10143042
64	0.11873157
160	0.10738796
168	0.076836757
96	0.1331825
56	0.15890425
120	0.11875691
88	0.13036627
56	0.18123984
1640	0.1623406
176	0.14268875
936	0.057075545
440	0.12400344
5560	0.2920256
512.9375	0.027238254
89.875	0.11750066
444.5	0.092461675
23.5	0.34787503
322	0.10342903
143	0.10922183
312	0.099676624
28	0.25251961
344	0.091449849
86	0.13484688
120	0.20504776
80	0.10944796
174	0.10859483
226	0.092351705
96	0.12064022
226	0.1067607
316	0.072649755
54	0.20124607
76	0.13277514
84	0.29170594
604	0.2636885
132	0.074488446
232	0.086819828
60	0.23146053
72	0.12640783
100	0.10831927
184	0.10442578
104	0.13832833
56	0.16513515
52	0.20093538
228	0.089919925
148	0.087578394
64	0.16058929
736	0.033499762
124	0.12768838
112	0.14655697
88	0.11099079
96	0.1466469
104	0.10420104
120	0.15982991
144	0.26803643
144	0.13267344
608	0.076603554
104	0.099655174
192	0.13235261
88	0.15736076
56	0.18736684
40	0.27764899
736	0.067101866
32	0.31114128
744	0.054937325
4168	0.11822431
88	0.093610197
304	0.091598086
48	0.17025608
1264	0.04779828
280	0.093393952
56	0.15582129
72	0.13041398
72	0.15672918
352	0.059916023
96	0.15395974
24	0.20549957
24	0.25091392
136	0.10570073
200	0.11447099
40	0.26187921
14072	0.015731417
160	0.13938159
152	0.099998452
96	0.084998958
9984	0.27730995
280	0.070524618
2688	0.055785082
121.375	0.12550747
167.25	0.14302374
50.25	0.20853017
50	0.21135168
66	0.16235431
37.5	0.21926239
67	0.207675
367	0.081703432
49.5	0.18929769
22.5	0.29012173
515	0.054416526
31	0.33668292
164	0.10435642
179	0.086924091
401	0.075265147
36	0.28757566
491	0.08833079
219	0.11455379
264	0.11136289
82	0.14650731
134	0.084448278
278	0.084601916
2690	0.33200085
200	0.10026573
60	0.18250036
472	0.11281342
158	0.13780417
162	0.11589064
46	0.26537621
296	0.081056394
144	0.083854154
86380	0.030426072
68	0.17787777
48	0.18678153
4256	0.11401501
444	0.06511607
96	0.12234536
116	0.10395007
24	0.32638103
1148	0.052691042
136	0.14793675
160	0.10419046
84	0.084373675
140	0.090262942
1537.5	0.049147639
220.25	0.093118109
65774.25	0.21744427
81.5	0.1065905
124.5	0.10815458
61	0.10539016
197	0.14049342
27	0.26162502
107	0.11254486
132	0.14454107
94	0.11933121
358	0.12965104
89	0.22485976
27	0.34780371
141	0.1038189
92	0.10646866
60	0.20420544
38	0.28198394
80	0.24986425
742	0.18556418
344	0.10884493
132	0.10429513
36	0.19704866
64	0.16367513
54	0.31811884
694	0.063944571
144	0.10821169
560	0.089376949
524	0.10186763
40	0.15330026
164	0.34191549
212	0.1025437
136	0.11214543
164	0.091881104
92	0.14361323
240	0.057554141
696	0.054643709
68	0.15936337
340	0.10374223
68	0.14222182
172	0.089317754
12	0.33725023
152	0.095001072
152	0.13212375
180	0.10493622
76	0.15037537
160	0.10111172
120	0.15642957
392	0.061424159
632	0.10785379
128	0.11597048
208	0.097829461
56	0.17597765
176	0.13038662
304	0.076849699
144	0.107149
168	0.19632183
104	0.12085777
232	0.091693617
80	0.15891212
64	0.066350058
176	0.084433906
24	0.20497498
112	0.15405688
328	0.089275829
192	0.29165736
200	0.10666217
32	0.32108757
80	0.089467376
160	0.12085162
80	0.15412708
120	0.13536222
120	0.090189353
144	0.090590216
200	0.085721351
216	0.096116416
104	0.13356367
104	0.096156999
1344	0.17607252
56	0.19415967
208	0.08494895
80	0.10614306
184	0.10123151
16	0.32392839
104	0.10158371
48	0.22086471
16	0.21537106
48	0.1923143
128	0.14999956
128	0.074842125
24	0.27823478
288	0.14745867
58.625	0.25411025
143.75	0.11721501
85	0.21174638
429.5	0.060331941
32	0.19947585
56	0.18916488
113	0.10949152
122	0.1015278
78	0.22351809
56	0.18090145
148	0.14688829
90	0.13365266
80	0.11414599
170	0.13838057
280	0.086093314
84	0.11391521
120	0.12805927
188	0.11930442
76	0.16677418
84	0.10401728
96	0.16731636
608	0.063565165
108	0.14826159
24	0.31454542
64	0.17653635
64	0.21426442
200	0.06739793
12	0.29480577
76	0.17383282
152	0.13627957
84	0.19322762
116	0.095169827
236	0.12462465
68	0.19918194
324	0.065939315
1888	0.16202489
80	0.13268583
220	0.080117486
136	0.094472267
84	0.14564916
72	0.17416084
56	0.24607545
208	0.10726091
168	0.10372305
816	0.052202832
440	0.11001742
472	0.11028557
320	0.078092247
568	0.070183963
208	0.087972961
96	0.20545514
80	0.095512815
112	0.10202006
1072	0.13624145
152	0.13501135
48	0.25258774
56	0.14077538
160	0.076644994
80	0.15968381
248	0.096586861
496	0.067940153
112	0.13133135
56	0.11447687
288	0.1051238
56	0.10586172
56	0.16603091
248	0.11550476
40	0.20927152
128	0.091528334
112	0.11583924
144	0.12319604
56	0.13434811
80	0.12244802
112	0.1103977
40	0.18888101
48	0.17138231
104	0.18358733
176	0.10976324
80	0.1310485
168	0.13667588
160	0.11626094
168	0.114013
72	0.16986813
136	0.13003355
96	0.17029384
32	0.23832238
112	0.16531645
64	0.15368974
45.75	0.2048942
635.75	0.3338643
123.5	0.14306755
93	0.11625631
110	0.097563162
892	0.086812407
131.5	0.12967983
1442	0.13216807
138	0.075236008
158	0.08880233
211	0.16321279
168	0.12280224
454	0.21494186
98	0.13938648
182	0.070647329
414	0.077894226
34	0.24918759
200	0.092112109
134	0.11098535
480	0.095332444
102	0.12082407
70	0.14230572
126	0.13092898
62	0.13404602
352	0.068953916
100	0.14832276
104	0.097806588
24	0.24164738
24	0.34427252
228	0.1115137
44	0.23735458
356	0.063044824
60	0.18512848
100	0.13739769
96	0.11167994
88	0.13448708
204	0.077096693
36	0.2240341
76	0.2134504
100	0.10453247
136	0.087587409
96	0.23256376
168	0.097432509
40	0.21628621
88	0.11097698
104	0.15800186
80	0.13573869
96	0.10341626
152	0.17756048
64	0.16704232
24	0.30061415
80	0.12397245
1744	0.18671164
136	0.10398182
264	0.12885745
88	0.10960177
64	0.1149458
136	0.10836471
360	0.074163385
56	0.27429932
144	0.11354251
80	0.19340858
160	0.29932961
80	0.25535065
24.625	0.31501532
101.5	0.096179955
483.75	0.078277022
296.75	0.088286281
154.5	0.12590909
179.5	0.10179016
28	0.22228836
304	0.1077835
572	0.094004422
170	0.091096714
102	0.12101342
20	0.22400743
38	0.20680204
272	0.10719772
2818	0.091528326
1348	0.057501853
144	0.13446976
60	0.14173052
100	0.10649802
36	0.25279146
112	0.14302486
88	0.13801181
256	0.068338498
908	0.067402802
20	0.23815489
20	0.32001707
20	0.30295464
116	0.15524681
92	0.12297422
80	0.16164793
100	0.11369586
184	0.080866836
184	0.095812902
144	0.086964257
104	0.23192644
208	0.18609865
48	0.22997519
88	0.11590679
88	0.14486511
112	0.1115082
584	0.20902824
72	0.09185946
96	0.10586999
256	0.080322757
384	0.06846147
256	0.097329512
96	0.095446371
40	0.31318307
120	0.1144115
392	0.068916932
80	0.10485879
1192	0.11721929
104	0.11505979
200	0.068119973
80	0.13028139
224	0.11827905
160	0.14443842
104	0.1148816
32	0.2321195
696	0.34320268
896	0.047347758
56	0.23474641
152	0.10328452
56	0.15453863
80	0.17636725
136	0.11024102
184	0.11639412
200	0.061587304
88	0.13817133
48	0.2740562
128	0.049003284
80	0.16801894
240	0.19564506
80	0.1359378
96	0.19768685
64	0.18696097
2928	0.16795099
16	0.2275856
88	0.12908256
120	0.1007746
96	0.13057204
128	0.13657275
176	0.14131269
336	0.20368864
40	0.31785947
64	0.12352704
80	0.10470455
152	0.18867193
24	0.29130924
88	0.11551163
184	0.10013589
128	0.12045708
773.25	0.10333499
606.375	0.089986771
166.375	0.14907023
23.5	0.26062456
200.5	0.20381765
249.5	0.089010447
1364	0.052884251
271.5	0.068980686
261.5	0.072807029
50	0.33130142
69	0.12454227
55	0.3405374
427	0.068554573
93	0.11032741
119	0.075939007
194	0.075107351
286	0.051227435
64	0.23031454
56	0.11719
1258	0.078346051
124	0.099805653
96	0.11297118
50	0.15706554
130	0.12705004
116	0.10878033
146	0.10907481
48	0.27251828
28	0.31367964
36	0.31016779
88	0.12733184
192	0.10147505
32	0.141408
240	0.076776907
52	0.14718801
92	0.14053582
868	0.075830072
320	0.10578383
68	0.18561631
180	0.1150908
112	0.10602949
140	0.1401989
156	0.12443215
124	0.064118318
84	0.20320281
136	0.11784583
20	0.3294307
340	0.34702942
156	0.1260746
48	0.23538883
176	0.17117575
288	0.20967235
136	0.144631
176	0.079400584
64	0.123546
96	0.13106561
1416	0.049280934
96	0.15216616
80	0.11561073
72	0.14010903
72	0.17927413
800	0.14346467
176	0.093691319
176	0.094524212
112	0.23262922
40	0.25108206
144	0.082337864
456	0.090781942
296	0.081583381
48	0.18518014
72	0.10809681
120	0.13086043
176	0.095934846
80	0.16971044
72	0.12712753
144	0.12923576
376	0.14907216
72	0.16395207
80	0.14323798
64	0.21303585
72	0.13900305
504	0.073788598
32	0.30058265
96	0.15909684
240	0.083414637
136	0.12168117
136	0.085572243
168	0.10297137
122.875	0.11280017
2985	0.12802036
377	0.17490166
73.5	0.1557325
505	0.15957938
66	0.16500427
257	0.13597785
23	0.3197273
85	0.1209122
98	0.1022846
22	0.30856988
34	0.28075379
648	0.094630063
244	0.11689787
172	0.12338885
298	0.074976884
460	0.074353755
106	0.12000681
58	0.1908991
102	0.235752
48	0.16331649
252	0.22136238
132	0.089155205
198	0.094944149
108	0.12058934
1132	0.060502488
92	0.10186991
200	0.080128737
24	0.33210486
64	0.13657579
116	0.16315155
364	0.063057207
68	0.15663442
160	0.13874535
72	0.20039593
256	0.074085824
344	0.12462505
24	0.24619144
176	0.094788097
80	0.19293472
16	0.20291014
64	0.1609695
74.375	0.15188073
143.5	0.079265714
147	0.18257384
139	0.11592129
68	0.20782487
143	0.11788323
113	0.148287
350	0.082695067
47	0.1951481
154	0.17124926
64	0.185412
678	0.07736662
28	0.23058197
58	0.17122963
942	0.041054256
840	0.065664344
288	0.12946717
206	0.14432634
28	0.23091981
82	0.10918286
98	0.1376275
112	0.098189205
172	0.11666752
160	0.088460602
68	0.15200716
1772	0.051418282
48	0.2055451
124	0.095558263
84	0.13704182
176	0.096847914
132	0.10537093
596	0.054489922
884	0.087978251
1032	0.072443448
344	0.065881006
152	0.082863145
92	0.18237154
660	0.12450978
64	0.19089839
108	0.10780797
40	0.30799431
400	0.19398621
620	0.08764226
72	0.15411817
144	0.095045097
64	0.1710173
104	0.1272331
96	0.10485969
368	0.081615843
40	0.28331512
360	0.067281641
72	0.2114238
104	0.12527536
88	0.11190819
400	0.069101758
96	0.055669378
56	0.31984627
56	0.1060843
80	0.15304814
496	0.33336431
32	0.25106266
88	0.13682605
64	0.21901001
152	0.090236455
56	0.17422882
64	0.19131318
112	0.11042041
272	0.045282692
88	0.14258038
192	0.06435854
152	0.1410307
440	0.10467494
32	0.1597027
112	0.11800912
56	0.16424814
32	0.34124738
376	0.10617422
112	0.22685039
48	0.17308389
88	0.15701145
64	0.14941239
5328	0.036724068
216	0.096718587
80	0.084522374
368	0.10089333
224	0.085641444
80	0.31842989
120	0.1586839
72	0.24496579
56	0.21233125
128	0.11910517
72	0.15808932
24	0.34661511
169.375	0.095068842
91	0.11740269
52	0.18716946
144.5	0.11350864
80	0.12271965
124	0.10400317
63	0.14839794
113	0.12739679
27	0.33877045
76	0.1467064
133	0.086173855
68	0.28038707
52	0.22136056
3556	0.21085675
1372	0.11033715
256	0.078280061
112	0.19228134
96	0.20507404
44	0.13046761
64	0.13165887
80	0.19107679
52	0.14462285
12	0.28430513
32	0.13041866
76	0.19325916
68	0.13140002
72	0.13937451
24	0.34297186
28	0.27185774
108	0.084208027
136	0.12668967
404	0.10144226
36	0.17069156
68	0.12637682
740	0.075387172
136	0.13544829
108	0.16621569
124	0.1237421
636	0.061836164
76	0.16822556
124	0.099457294
[truncated: 1,769 more rows]
