# Supplementary material for: Comprehensive structural assignment of glycosaminoglycan oligo- and polysaccharides by protein nanopore
Source: Nat Commun. 2022 Aug 30;13:5113. doi: 10.1038/s41467-022-32800-4 (PMC9427770; doi:10.1038/s41467-022-32800-4)
Supplement: Supplementary file 5 — Source Data [file 41467_2022_32800_MOESM5_ESM.zip › Source Data/Main manuscript/Source Data files/Fig6/CS_20.txt]

Tt	Ib
75	0.14224783
64.5	0.16306743
88	0.1687613
3385	0.089954987
174	0.10716461
92	0.12640032
688	0.11288958
160	0.14416744
102	0.1423573
328	0.22083424
76	0.15164696
156	0.25164813
52	0.1936803
64	0.13986458
60	0.18712236
92	0.13809866
136	0.14973699
120	0.10540479
207.25	0.093424335
186.5	0.10293936
78.5	0.15484662
183.5	0.097602144
53	0.14094
368	0.074064419
112	0.10243738
1195	0.098405845
87	0.11347283
321	0.086710513
158	0.086024977
87	0.11280445
128	0.1093263
241	0.080772117
66	0.10530146
234	0.059739083
74	0.16725235
28	0.21319813
58	0.16369148
138	0.13090441
64	0.11878046
10532	0.13652536
70	0.171831
1200	0.089631625
90	0.11684372
146	0.10869994
100	0.081587858
38	0.20163645
60	0.20316352
408	0.11049794
244	0.073172301
56	0.16740985
260	0.087934293
112	0.10187458
68	0.12877364
108	0.089308985
280	0.14598307
104	0.10606837
60	0.14568695
64	0.12319431
84	0.090516239
84	0.13559428
204	0.12896489
256	0.11783773
140	0.094557337
84	0.12665796
176	0.10673955
120	0.12294006
64	0.10583086
48	0.22927739
104	0.12250286
84	0.11450056
68	0.10601239
72	0.11909518
64	0.13765016
68	0.059621755
48	0.12706579
96	0.12277216
64	0.13802354
48	0.13671331
80	0.11090377
56	0.17941111
48	0.13192485
104	0.10950344
136	0.062508292
104	0.1384512
144	0.090813123
104	0.10841283
112	0.061042186
144	0.10829418
96	0.065031551
40	0.23222119
136	0.077691287
32	0.21827376
552	0.10288628
112	0.11943296
96	0.12223282
48	0.22736025
600	0.072406553
80	0.19362211
64	0.11670801
144	0.062543049
88	0.13512495
96	0.12216217
224	0.17989735
208	0.11424536
136	0.10209049
664	0.083316371
224	0.12790279
536	0.092217475
128	0.087692209
144	0.12020863
96	0.10133711
56	0.17709616
88	0.16760187
104	0.14917286
136	0.097927265
56	0.25121894
256	0.077242598
184	0.085960522
64	0.13995242
344	0.067286678
40	0.14970985
128	0.15409259
88	0.11379396
880	0.087300792
112	0.14209324
128	0.10112349
120	0.1476033
48	0.13343045
64	0.094528817
192	0.12488548
80	0.069279037
64	0.20081174
344	0.079574369
160	0.11154066
87	0.13233325
135.25	0.14633821
155.5	0.078926764
68	0.15251856
315.5	0.069527
102.5	0.10826077
65	0.14257686
120	0.15531726
94	0.12296944
100	0.12209735
216	0.24422705
85	0.088774852
58	0.11297392
184	0.079853766
68	0.16156662
68	0.13703825
36	0.16713917
88	0.060245864
94	0.14054595
514	0.056015231
112	0.10095156
98	0.1220253
72	0.15585126
106	0.12752216
176	0.12816995
96	0.10510103
172	0.094894558
632	0.11158875
268	0.09263996
120	0.24290425
118	0.084530219
94	0.09060175
66	0.14989343
88	0.13281412
80	0.14638622
56	0.1167171
252	0.082720518
44	0.17662221
84	0.11058762
164	0.1483729
32	0.24469392
64	0.13689686
100	0.16111575
108	0.15545523
68	0.18949111
92	0.14803579
68	0.12782271
348	0.068525374
64	0.11471262
128	0.076549277
252	0.11940847
120	0.096801676
80	0.1204483
92	0.1318526
216	0.12793399
64	0.17842494
80	0.12325151
84	0.12263033
144	0.099702597
120	0.15008129
80	0.21743119
1592	0.090774246
56	0.1602186
96	0.099694379
80	0.1263195
88	0.20540902
40	0.17615712
264	0.09138789
48	0.17622067
80	0.23982719
144	0.09609437
104	0.13765396
736	0.15126304
200	0.070588589
152	0.11877728
120	0.10402083
152	0.091712557
88	0.10079942
80	0.17225964
64	0.14909747
760	0.078121193
80	0.21843348
152	0.12340027
112	0.12604149
120	0.096538164
64	0.23656994
120	0.081512645
96	0.15796618
64	0.17651682
120	0.069242261
80	0.15740387
40	0.1861373
40	0.074052021
280	0.20470621
112	0.12157396
360	0.062196739
120	0.18093252
48	0.12478576
448	0.14587791
48	0.2347897
144	0.097592987
72	0.20793432
104	0.1670388
40	0.13557062
40	0.1558287
104	0.12558131
112	0.1033411
72	0.12344069
56	0.23933908
208	0.10324544
152	0.10630935
296	0.10310629
136	0.12411232
128	0.13938649
56	0.18832183
48	0.20675609
80	0.12711461
416	0.10112278
112	0.106194
392	0.080274783
104	0.11704139
64	0.11076178
88	0.15256646
88	0.10970363
368	0.097009555
72	0.10479419
904	0.092119992
70	0.11632707
64	0.14203516
202	0.067201145
81.5	0.15531154
223	0.12265386
102	0.14175341
98	0.13411583
65	0.15772551
1325	0.13727318
56	0.13103803
543	0.073193684
584	0.059036914
76	0.084111072
80	0.12739332
150	0.10148159
66	0.17273358
58	0.15823768
86	0.11063588
104	0.12063139
1148	0.060220998
230	0.087047495
128	0.10616598
40	0.19128233
148	0.074497141
184	0.13081035
68	0.096369766
72	0.22054432
84	0.13270527
84	0.19217634
104	0.11751621
112	0.10700505
108	0.15910681
320	0.11387677
836	0.13260147
236	0.10118931
288	0.1203224
116	0.15729211
52	0.11979777
80	0.14546737
60	0.14348328
308	0.094919436
124	0.12950237
16972	0.21137413
196	0.14865574
72	0.13019288
112	0.094844803
376	0.075576156
120	0.10248747
224	0.095902793
80	0.15565427
80	0.076254144
72	0.13515607
128	0.088237777
72	0.19220327
48	0.16919115
160	0.13554539
80	0.17433035
96	0.10217396
168	0.12782454
136	0.089233786
3992	0.11290631
72	0.16264936
712	0.11574407
152	0.098125994
216	0.10133006
568	0.15004694
56	0.22272536
256	0.10865691
160	0.087021485
320	0.11304405
96	0.12128366
72	0.1639422
72	0.12317255
80	0.098719113
96	0.13787177
104	0.1141442
4504	0.18093191
88	0.18802767
64	0.13558081
264	0.11293177
72	0.22560264
112	0.10465849
96	0.18648636
480	0.11763749
88	0.11498883
64	0.1414803
352	0.11548328
56	0.22716859
944	0.1492704
40	0.17417261
56	0.19495662
968	0.080067754
128	0.1050555
400	0.095336631
104	0.091231793
138.5	0.10539582
166	0.10786978
131.5	0.16610858
72.5	0.14520283
124.5	0.10593754
54.5	0.11470178
92	0.17156768
125	0.11340114
410	0.12892173
97	0.17553444
78	0.12746049
63	0.20499234
203	0.062785983
164	0.089129813
79	0.10817842
37	0.17669593
134	0.16665055
64	0.14569981
122	0.152062
70	0.14567819
216	0.072616711
70	0.10999704
104	0.079586796
92	0.13888596
46	0.22158469
380	0.074366979
86	0.10041164
68	0.15024678
68	0.12556542
148	0.13661045
108	0.10306104
72	0.18133898
120	0.10641772
92	0.12170214
140	0.069243595
108	0.13187566
108	0.10394347
332	0.14464544
88	0.2087231
72	0.13916691
168	0.21550748
116	0.12364023
184	0.074521437
84	0.12994722
84	0.10682257
152	0.082104035
76	0.13516456
792	0.079076402
184	0.12297881
100	0.11871449
132	0.13257904
108	0.10703024
132	0.08223965
52	0.13898776
112	0.12800166
92	0.11964449
1312	0.11810936
116	0.097794913
60	0.073091343
136	0.099831484
112	0.10408931
88	0.10196663
64	0.21328522
48	0.22552355
88	0.11273222
744	0.075390108
80	0.17907117
48	0.16536273
64	0.098561749
4832	0.16712704
104	0.10701278
96	0.14252219
136	0.12508832
264	0.14768846
128	0.11552398
160	0.14134881
96	0.096625105
64	0.12220894
64	0.14931159
80	0.15494171
112	0.12242523
184	0.11038927
80	0.11786882
64	0.14886642
1608	0.097322069
96	0.13029674
176	0.068901338
48	0.18619122
144	0.19467548
104	0.12232701
168	0.083185278
104	0.12317509
144	0.16983721
40	0.22505102
64	0.098682351
160	0.13015428
112	0.10336986
168	0.067614332
32	0.15254639
48	0.16188106
112	0.10460428
64	0.21225998
80	0.19182859
5800	0.040842291
48	0.15790547
48	0.18379633
80	0.19747369
144	0.089483708
136	0.11397709
120	0.099918775
152	0.11010668
152	0.068416059
232	0.081153981
152	0.092793144
152	0.090223588
408	0.065476969
64	0.16337909
2840	0.10828932
202.375	0.066430926
172	0.080764636
182	0.10017291
180	0.081099249
296	0.079109199
132	0.11222856
8856	0.095445395
57.5	0.13570897
127	0.095793419
901	0.1260986
69	0.12225353
69	0.13554585
110	0.090665534
118	0.086735494
87	0.11360393
63	0.24287976
110	0.12697849
86	0.11892261
98	0.12427018
68	0.15887012
114	0.096607618
106	0.12424594
266	0.11617896
92	0.15074867
164	0.11320565
78	0.1335119
80	0.10575856
98	0.10974211
120	0.12424531
144	0.081452541
40	0.17122199
52	0.18137003
100	0.11836179
252	0.069415964
48	0.20150459
124	0.061853692
108	0.095546454
524	0.084521569
276	0.10671871
124	0.078007355
68	0.19119345
176	0.081010833
72	0.13924967
816	0.085744902
240	0.12233094
76	0.15664783
64	0.13655341
68	0.13429856
64	0.10504165
80	0.16455139
24	0.24637279
136	0.12659101
96	0.11492874
104	0.091160282
1204	0.10395081
140	0.11476678
144	0.096641295
192	0.10224853
88	0.16285786
136	0.093773939
64	0.15341212
152	0.086705729
104	0.11891681
80	0.14201812
128	0.10562501
120	0.10717174
160	0.059631355
72	0.17378357
96	0.15173858
4544	0.057362791
144	0.098941177
64	0.090903305
72	0.14958912
56	0.15727438
136	0.18462615
80	0.093203798
136	0.13815086
64	0.1723852
456	0.073507503
120	0.13657483
232	0.079891488
72	0.092746623
160	0.087028153
96	0.13754007
88	0.088533059
168	0.10073642
40	0.15233672
360	0.093551137
5920	0.069008343
216	0.10786282
3632	0.083605178
96	0.1328776
200	0.072758533
184	0.13237153
120	0.10829468
163.75	0.11320232
88.5	0.087659068
82.25	0.11361254
77	0.16375615
185.5	0.16194057
70	0.098035052
403.5	0.074054495
154.5	0.082909338
257	0.10015056
66	0.09234453
586	0.11581466
75	0.10631872
85	0.11548651
217	0.081770115
98	0.13424514
134	0.096431375
56	0.15169363
390	0.089370772
44	0.1798805
74	0.13230786
54	0.1850882
132	0.10529023
110	0.089135684
130	0.09351255
68	0.080580331
234	0.088227794
108	0.11010483
90	0.10340013
124	0.1103845
86	0.10718698
74	0.10528141
106	0.08963076
74	0.17636295
94	0.14670624
108	0.10637387
60	0.13706408
122	0.15530048
136	0.092660971
300	0.12149587
112	0.07250464
52	0.14085835
176	0.085437395
140	0.068460919
108	0.089403816
132	0.079814233
80	0.11256803
168	0.072549321
144	0.13553543
172	0.072211049
116	0.11148959
184	0.0794563
100	0.10517836
44	0.23229109
52	0.15504202
112	0.15002884
84	0.11764739
112	0.14231741
92	0.14805155
122.57227	0.096594624
141.28125	0.10090017
1156.375	0.1713654
100.5	0.098911926
420.25	0.11075422
141.75	0.10581096
191	0.10671218
115	0.13487008
170	0.11592882
58	0.15495184
50	0.13720784
142	0.12891835
121	0.1050429
142	0.10618616
157	0.087297767
28	0.2048748
84	0.10055096
37	0.15731776
88	0.139723
156	0.08708629
112	0.13127634
72	0.17798072
94	0.14580682
22	0.2339416
108	0.10138826
88	0.083785601
328	0.12191956
658	0.14341216
82	0.16189188
124	0.18023989
54	0.14141467
308	0.079993926
66	0.15334733
428	0.071100056
102	0.21042332
68	0.14544439
92	0.15510152
320	0.16173644
108	0.10393631
144	0.11758886
156	0.090947479
196	0.12645212
72	0.18106468
140	0.11092582
92	0.1484841
176	0.1055267
56	0.11442784
68	0.12401267
116	0.13391101
48	0.22634199
188	0.093488365
76	0.15513143
32	0.22823325
72	0.14543495
84	0.13276613
52	0.14145757
308	0.14826719
32	0.17243475
24	0.24497373
84	0.15581174
80	0.12320947
144	0.11413193
104	0.10553726
208	0.13025373
80	0.11957625
464	0.064755462
196	0.075640365
84	0.12546195
100	0.13362388
116	0.15278862
212	0.084713437
76	0.14091775
116	0.10769401
72	0.19616753
264	0.072264351
72	0.155899
120	0.10854568
160	0.067656785
424	0.080976352
64	0.21012087
144	0.082540646
128	0.11304254
464	0.13998753
88	0.1356111
152	0.12189994
56	0.1038084
88	0.11660444
104	0.14588696
160	0.1181554
152	0.11607327
336	0.081726097
80	0.20331247
56	0.22355767
120	0.17992386
112	0.15549982
160	0.10951118
104	0.080815777
40	0.14553557
544	0.054198213
64	0.23206329
94	0.14675446
99.75	0.1065354
66.695312	0.15018561
104.75	0.12796341
187	0.086153179
77.5	0.2327977
201.5	0.073478505
234.5	0.10523988
97.5	0.12828539
114	0.12221552
91	0.13002524
53	0.14434263
407	0.075741388
118	0.16221479
70	0.17399092
30	0.14791031
56	0.12582794
52	0.13617314
82	0.092284508
88	0.10282491
142	0.18057863
246	0.14594422
66	0.15221223
72	0.13227785
128	0.075149737
96	0.1080047
52	0.15600871
110	0.077302918
88	0.16405968
218	0.093188949
134	0.18463616
70	0.12937719
40	0.19887277
64	0.12588112
144	0.11568777
276	0.10354205
116	0.10030778
52	0.14203243
5648	0.086474352
128	0.11178286
92	0.12085176
148	0.13073006
96	0.13625799
3568.375	0.12010299
78.375	0.16836028
72.75	0.14087816
71.75	0.16038921
108.5	0.14176744
408.5	0.091393165
66.5	0.21472259
78	0.13726836
93	0.10308736
96	0.14135858
157.5	0.1540941
220.5	0.082123719
172	0.14992456
110	0.16042314
68	0.1586125
91	0.0923668
64	0.16269027
217	0.14033321
60	0.14011262
51	0.22027548
58	0.13687472
73	0.12613679
37	0.1821779
5817	0.13154714
86	0.100859
143	0.093628019
260	0.091249608
52	0.1707833
70	0.13974038
2176	0.036292687
92	0.10801728
54	0.16015245
198	0.11907361
98	0.12338762
110	0.096731529
92	0.10982846
11938	0.13708144
98	0.10913774
96	0.12359381
76	0.11898072
140	0.10636894
7888	0.090791136
84	0.10158169
52	0.15215625
64	0.10636871
300	0.075348236
112	0.13009195
152	0.077419691
68	0.13356911
104	0.13635239
72	0.16728255
920	0.09476047
80	0.12639233
92	0.14368716
64	0.16658279
36	0.23896515
148	0.08558923
104	0.11471345
64	0.11843297
96	0.10471382
52	0.25411713
84	0.13492446
68	0.098509617
100	0.16733199
48	0.187638
64	0.14445655
12780	0.081056617
72	0.12650646
136	0.13846499
224	0.056621853
144	0.13474751
160	0.1131084
192	0.059761908
177.23438	0.14134909
215.03125	0.088273227
87.5625	0.13195145
138.625	0.040701617
72.75	0.11973692
111	0.10980689
61	0.19713411
99	0.13013929
76.5	0.17663172
2104	0.061748296
110	0.16929547
146	0.12100951
100	0.12114964
106	0.12918125
55	0.14404766
55	0.14053626
63	0.12742575
153	0.12394059
515	0.09952841
124	0.1317932
74	0.11128826
192	0.11660024
304	0.08535549
58	0.14974059
86	0.12619664
154	0.10464854
118	0.11480165
58	0.13195845
54	0.15594864
80	0.11615035
66	0.18452212
162	0.11830545
280	0.084981464
72	0.08780098
40	0.19731738
68	0.14266329
40	0.17207268
88	0.15754287
128	0.09201844
108	0.12423079
212	0.099570908
660	0.087278001
80	0.15133251
212	0.064655162
48	0.19089682
1248	0.091304332
68	0.14026165
60	0.15398037
60	0.23172735
100	0.096410379
68	0.15431793
464	0.079909094
172	0.10193056
100	0.11982764
148	0.080979146
40	0.15600668
484	0.083783023
68	0.13754357
80	0.15038145
60	0.12136329
312	0.10485224
1392	0.079664811
76	0.11823957
36	0.24637288
124	0.14365736
132	0.079262115
72	0.12616734
124	0.13766603
84	0.089406364
160	0.13176683
212	0.13496749
416	0.081674524
124	0.12644152
68	0.13706692
128	0.11971967
84	0.15228032
60	0.2239427
88	0.13711551
216	0.10725024
200	0.11179922
184	0.092418544
120	0.11975142
40	0.2131992
160	0.092264168
56	0.17377996
88	0.1307328
112	0.14356923
120	0.12582602
72	0.12243859
128	0.10476854
104	0.10032205
152	0.098865286
120	0.11501946
40	0.2549744
80	0.14080752
104	0.11291095
5464	0.057043813
80	0.14149258
88	0.11859083
64	0.088092655
144	0.075620294
80	0.14079297
408	0.16986233
56	0.095117539
104	0.13979802
280	0.086027779
88	0.11039431
64	0.19294046
40	0.19994377
72	0.16490683
176	0.082485959
72	0.12115581
80	0.17336482
104	0.090157226
56	0.22707106
80	0.095693812
80	0.10110093
64	0.1827528
160	0.10018536
144	0.082262814
48	0.15425736
512	0.08777497
96	0.11073433
160	0.077011131
128	0.082798384
312	0.20346186
56	0.17694046
1744	0.10447951
88	0.20565636
40	0.20649119
96	0.14004308
56	0.18783846
88	0.15701707
88	0.19727103
32	0.21469289
104.53125	0.12362684
90.75	0.086176522
85.25	0.11642091
131.5	0.076856524
202.75	0.12618703
113.25	0.12729071
33	0.18762508
106	0.13324513
65.5	0.10706
125	0.10250174
47	0.23856983
82	0.11751557
124	0.10305157
96	0.12431592
141	0.085892461
62	0.162036
66	0.1520821
204	0.083086409
50	0.19105718
216	0.093386211
106	0.20320439
116	0.093491048
1802	0.045227651
88	0.12779488
228	0.090940617
102	0.12539332
68	0.24147278
856	0.093507268
114	0.10202316
364	0.056264993
110	0.10242686
104	0.14153782
116	0.12449268
126	0.10470422
126	0.13162647
60	0.16035727
352	0.078523688
100	0.07739085
68	0.20435679
24	0.16374412
148	0.10134153
100	0.18232019
80	0.13791496
80	0.10153579
276	0.057789184
636	0.1156465
84	0.1200103
184	0.10827773
152	0.090792641
112	0.10034169
99.65625	0.17946902
112.65625	0.11563525
138.75	0.084692091
81.25	0.11397859
75	0.1477177
38.5	0.23190591
190.5	0.10137964
88	0.14768945
68	0.1734089
83	0.12767297
57	0.2161814
141	0.099993311
105	0.13434596
54	0.19163451
94	0.1225421
208	0.084137015
102	0.073850371
126	0.10442754
90	0.15584046
80	0.14270732
64	0.19602974
78	0.12035909
124	0.10900897
92	0.1264865
72	0.14947224
114	0.12279268
92	0.13603288
214	0.10515515
90	0.11509427
94	0.14217909
356	0.084713981
62	0.19257316
170	0.1196606
176	0.10467219
64	0.10638987
4608	0.070240162
140	0.10270903
100	0.1460848
120	0.10671731
144	0.079342104
136	0.14106275
136	0.12954031
96	0.15326343
136	0.11896642
100	0.14444342
76	0.15570503
124	0.24952234
56	0.19806232
112	0.14008717
212	0.09967491
128	0.11114009
88	0.11945333
76	0.12897517
100	0.094241634
88	0.14171021
56	0.17774703
108	0.12404038
176	0.13103431
284	0.11857191
188	0.09749382
56	0.16433929
156	0.090776861
96	0.11660451
112	0.086399361
100	0.12274224
144	0.10705386
116	0.11316793
100	0.15289009
100	0.14244986
136	0.19830523
84	0.068741843
88	0.15173163
116	0.10802161
28	0.20764482
96	0.11312032
72	0.11749134
208	0.14293742
96	0.11298438
4992	0.032017544
72	0.17382731
208	0.11788645
208	0.083396919
184	0.096994385
120	0.13380146
64	0.13673869
176	0.10384853
56	0.15179481
224	0.11125376
64	0.1019128
136	0.1137551
72	0.17368302
160	0.11338729
88	0.16337781
80	0.10410474
64	0.15683399
6304	0.17828497
68.53125	0.10252909
74	0.12744392
52.25	0.13013001
104	0.1437594
127.5	0.069324203
84	0.099820733
116	0.12106185
323	0.089711659
301	0.070615612
130	0.084895909
112	0.12675948
84	0.11036657
130	0.09460558
43	0.18996349
2270	0.15845013
60	0.11381029
136	0.094871312
54	0.15137115
220	0.086279549
13608	0.13205305
162	0.10958941
56	0.11778715
50	0.121008
56	0.17593959
98	0.11410498
80	0.14729594
44	0.22691135
76	0.14492065
132	0.091898777
72	0.17313628
92	0.11770709
80	0.11861277
104	0.10959675
180	0.10825247
52	0.19508547
52	0.19294594
96	0.14780149
148	0.10028574
284	0.155586
44	0.17597584
104	0.10448337
84	0.11915027
520	0.091560259
96	0.13126749
80	0.10502717
360	0.069130391
240	0.10467871
184	0.10234091
72	0.11056664
168	0.069261514
72	0.15348387
60	0.13837273
128	0.11706108
40	0.16741273
96	0.11428476
112	0.23314701
264	0.10558014
92	0.11970644
944	0.13664931
84	0.15122978
36	0.22054584
60	0.21024178
68	0.1666809
116	0.099157803
128	0.12008491
80	0.17316437
288	0.12613967
32	0.15811025
136	0.070509948
104	0.10714009
120	0.09147913
64	0.1177148
104	0.16207635
72	0.13439092
96	0.13876545
96	0.07853052
72	0.10875999
256	0.069355443
1712	0.05447197
48	0.19196478
256	0.089040518
152	0.075293332
96	0.11589082
104	0.21945249
64	0.12313218
112	0.073658064
72	0.10171887
56	0.19071276
112	0.096262902
80	0.13666719
48	0.15314183
344	0.087769635
88	0.12219679
80	0.10339272
80	0.12302014
72	0.11159298
304	0.068709604
48	0.19223048
56	0.18146713
336	0.064437829
1288	0.10742865
592	0.050202087
64	0.14193079
544	0.059365895
272	0.10227893
104	0.15243644
128	0.10678703
64	0.17852345
96	0.14637721
48	0.15980808
72	0.15251604
72	0.13391547
120	0.080630764
112	0.10836302
40	0.18304715
96	0.09397535
40	0.068743512
88	0.16727445
10760	0.09309946
240	0.085146457
256	0.074779995
168	0.12252697
144	0.14454535
56	0.06834235
80	0.11117852
80	0.16278628
80	0.1281479
116.125	0.15851416
79.25	0.1158712
158.75	0.094499931
47.25	0.19974844
131.5	0.11533843
102	0.10722496
105.5	0.12223878
137	0.10230097
198	0.077124327
70	0.1505771
277	0.088249169
99	0.1042641
75	0.15524498
181	0.096488774
107	0.11394273
652	0.086473323
70	0.16579309
56	0.1526752
84	0.14185637
290	0.065095574
120	0.10747512
9180	0.12113223
120	0.15710695
130	0.10913716
112	0.11175698
90	0.12355189
96	0.11465053
56	0.10194819
84	0.094245419
118	0.090776801
112	0.107631
56	0.19148302
48	0.24903956
108	0.12699586
84	0.12141561
108	0.086832613
88	0.11843366
80	0.12309867
52	0.18842059
68	0.18067349
52	0.18045214
48	0.1781611
208	0.087866798
20	0.19544829
92	0.13236164
312	0.064739637
160	0.086288504
96	0.11844368
208	0.059813578
132	0.12016393
132	0.079646111
184	0.080045506
440	0.12098457
368	0.058984589
60	0.11354055
100	0.13072529
48	0.18951158
52	0.14613685
44	0.19930285
100	0.089892685
52	0.11618975
40	0.20937973
1764	0.15718977
48	0.093989514
144	0.075570486
96	0.10543607
748	0.10094672
104	0.097394429
136	0.09375792
232	0.072434701
96	0.11252016
128	0.10157763
152	0.12104284
136	0.085739888
104	0.10599857
80	0.14780571
72	0.18631385
64	0.10870757
128	0.12350679
88	0.14087206
72	0.15267622
176	0.075308286
136	0.097726569
56	0.17029652
80	0.17137061
72	0.15111661
200	0.086269125
368	0.094918579
296	0.085638307
112	0.13970339
56	0.14178835
144	0.090419412
160	0.10643782
120	0.10784998
112	0.11024922
136	0.15662703
88	0.085211769
80	0.12330154
176	0.14110409
80	0.2004201
160	0.095800392
96	0.091100834
264	0.10795516
80	0.13625486
112	0.11634682
48	0.13661994
56	0.20938653
40	0.21217047
248	0.13232467
80	0.1142218
56	0.14057845
128	0.099011369
128	0.099011369
128	0.099011369
96	0.12592457
128	0.098654211
88	0.11638445
56	0.15825148
56	0.10033879
56	0.085168205
1984	0.079904146
80	0.10044473
80	0.16527478
104	0.12593636
80	0.19169855
82.804199	0.10056209
71.191406	0.1492552
89.5	0.11221262
68.75	0.11085691
62	0.17196709
66.5	0.17238694
103	0.06869258
130	0.14026114
67	0.12576984
17041	0.16041087
78	0.12752096
115	0.11914737
258	0.074762926
63	0.16136625
112	0.090767398
57	0.16275747
178	0.10319571
689	0.1008887
138	0.12040467
69	0.15935458
98	0.11090432
74	0.18810147
138	0.10817521
132	0.17019928
34	0.15565328
124	0.09517888
94	0.12512229
178	0.078830488
140	0.13760495
172	0.083188519
68	0.10896234
74	0.12425872
1470	0.09166193
74	0.14165828
72	0.12425117
22	0.19931957
64	0.11085062
78	0.1518223
106	0.16804716
308	0.099973261
98	0.10567661
82	0.20192035
682	0.06156908
104	0.10791336
832	0.122866
56	0.14868663
60	0.19572632
132	0.099845238
92	0.12326656
52	0.15003382
312	0.13841379
68	0.13386403
52	0.18937731
304	0.13721333
64	0.095283121
172	0.12875789
248	0.098533168
696	0.13536189
436	0.080297403
68	0.10917025
20	0.22358684
108	0.099720784
308	0.1004279
120	0.17121574
72	0.12931496
412	0.087163404
108	0.14735726
1060	0.083404116
348	0.19734129
152	0.1160384
80	0.054922462
104	0.10075126
96	0.14213498
96	0.091605544
64	0.18915892
104	0.11270905
168	0.10159656
136	0.087197885
224	0.10026725
72	0.15310442
64	0.12046922
80	0.12624599
128	0.1182516
40	0.19353507
1040	0.10088909
80	0.10099369
88	0.14061972
80	0.13852797
5712	0.20310007
14640	0.060275789
120	0.14689812
240	0.17038491
64	0.10416209
120	0.14056052
104	0.10574412
72	0.15704115
56	0.12568928
248	0.073513143
112	0.10963043
112	0.10826778
168	0.081387945
144	0.084477656
88	0.093991421
104	0.12130182
800	0.068974301
160	0.087115422
72	0.11892561
88	0.10119013
104	0.13907431
112	0.10607945
736	0.13980661
232	0.075472698
96	0.10940807
104	0.094896823
184	0.12196322
48	0.2503548
40	0.20496979
72	0.096361458
72	0.24366602
128	0.10756491
248	0.18307558
80	0.15239145
144	0.12774965
88	0.19262065
56	0.25008962
56	0.20268135
200	0.078361355
144	0.11644635
136	0.079207182
212.0625	0.11638971
282.625	0.062964715
7847.375	0.054799322
1094	0.18178305
179.5	0.079421856
112.5	0.089547791
133	0.10179468
680.5	0.066349782
168	0.090301201
123	0.13317855
174	0.08608108
149	0.085584283
70	0.13930744
26	0.21265769
120	0.072756283
1842	0.11581293
94	0.11767998
76	0.13351643
140	0.11190105
116	0.092611425
92	0.14554378
78	0.1375246
34	0.20689161
78	0.11556686
334	0.10321208
78	0.11214838
138	0.088834554
106	0.11390516
76	0.18437581
112	0.09203326
116	0.13813682
136	0.11322997
152	0.081625305
92	0.13084525
104	0.14373614
96	0.096273638
156	0.11857926
252	0.065158665
88	0.12256489
64	0.1161753
84	0.084915616
8000	0.096967258
84	0.1299898
92	0.17451756
92	0.13952571
336	0.10346691
320	0.0941853
36	0.23463437
136	0.1799711
20	0.22422029
60	0.12091867
68	0.084379636
140	0.093466163
192	0.10026206
932	0.1189696
88	0.15450801
920	0.16970196
344	0.09379252
15152	0.040948104
64	0.16642278
152	0.097511955
112	0.087332644
96	0.13731363
48	0.1345678
368	0.2377308
64	0.14953294
40	0.20529507
80	0.089483187
160	0.10589053
112	0.14885272
40	0.21297188
424	0.083458059
136	0.088190965
72	0.131623
136	0.11166216
96	0.11405119
88	0.12068832
144	0.098363928
40	0.25428948
520	0.07358104
96	0.14011179
64	0.087456465
32	0.20814219
104	0.062868759
72	0.21362509
96	0.085907489
72	0.11888772
24	0.092979386
104	0.13232629
112	0.10149224
192	0.068187982
5496	0.1472462
672	0.066263162
80	0.081753939
344	0.044086561
48	0.18394341
96	0.12108227
72	0.17318033
64	0.12687299
5728	0.030259987
96	0.12283371
88	0.11428241
1104	0.13566512
72	0.2219277
136	0.095275298
128	0.10751037
264	0.092404597
1464	0.054726023
208	0.074885257
56	0.15467267
72	0.19500978
80	0.14566597
432	0.089245178
88	0.17874631
64	0.18759029
232	0.10331443
128	0.22759824
88	0.13534266
40	0.18160909
104	0.10602338
72	0.18409847
109.5	0.1078652
4808.125	0.035829753
78.25	0.12845063
70.5	0.13467419
104.25	0.10358948
71.5	0.14844619
38.5	0.16889954
83	0.13704214
226	0.068230994
158	0.10625287
1026	0.1107939
148	0.15855357
112	0.15216401
108	0.098090842
78	0.13775674
116	0.089624077
372	0.066911764
102	0.11204623
70	0.12567988
120	0.095363095
216	0.10609777
280	0.057843152
180.5	0.087523729
95.75	0.11327442
110.5	0.096337371
128.5	0.13290937
697	0.086442903
63	0.16893624
69	0.13888066
71	0.11955205
211	0.075818099
99	0.096072398
82	0.13367295
154	0.080724299
146	0.1192182
146	0.07550478
188	0.12915356
136	0.10763643
306	0.099836543
64	0.12617944
208	0.076423965
268	0.063489676
52	0.17008282
70	0.11528166
126	0.12464891
74	0.12482458
102	0.079099037
116	0.13816354
224	0.081819266
144	0.11109497
96	0.055664878
96	0.10832365
324	0.16209312
216	0.075641349
84	0.11572284
108	0.12312306
68	0.094110787
408	0.060967572
72	0.10620552
124	0.076729685
108	0.094296567
124	0.080130629
156	0.088880502
68	0.16667636
16620	0.064092025
52	0.1867515
3804	0.048125383
108	0.12182895
168	0.10319007
100	0.21949768
88	0.10079712
88	0.078962229
164	0.090716414
1232	0.077187866
48	0.16813353
80	0.10514501
944	0.073674671
32	0.23984592
168	0.097857736
88	0.10525561
296	0.13299106
88	0.10420953
40	0.20932129
40	0.15002757
264	0.1044997
72	0.1022746
64	0.091766186
32	0.21367972
64	0.13617641
184	0.074672796
120	0.1264091
304	0.091275707
464	0.062891431
136	0.10070686
96	0.13935752
56	0.19271688
152	0.091551907
48	0.17192847
80	0.081369586
64	0.10797508
104	0.093929455
56	0.14059496
96	0.10588765
80	0.13487685
32	0.23627105
104	0.11362188
176	0.10387339
128	0.12733272
96	0.13709052
96	0.11085825
3216	0.197392
224	0.13026972
264	0.11183193
104	0.096810423
72	0.17068575
184	0.10076965
48	0.12666315
56	0.21175595
64	0.10173317
24	0.2058533
112	0.10706297
80	0.11934923
64	0.090159826
184	0.090319455
128	0.094961084
56	0.14537157
104	0.11801439
88	0.13794668
88	0.12293423
128	0.07646399
72	0.16264069
88	0.1100024
240	0.10262918
32	0.20994884
64	0.17662442
120	0.13053052
264	0.12701285
69.875	0.1071552
134.25	0.1348206
187.5	0.083909385
72.75	0.11381963
316	0.11671669
91.5	0.10611032
80	0.12392434
53.5	0.15157786
72.5	0.13029285
365	0.10559517
114	0.11228444
69	0.146047
140	0.095408678
317	0.095400855
353	0.063543379
87	0.10720607
71	0.12273427
183	0.13211013
79	0.12305769
59	0.17082299
87	0.13753085
98	0.12100981
1052	0.091624953
96	0.099004768
262	0.099113047
116	0.086164929
108	0.091326222
124	0.12308929
108	0.11415777
102	0.13594371
64	0.13465652
230	0.094396077
134	0.14143746
164	0.085855767
90	0.17870168
66	0.24261513
66	0.13597663
92	0.11791284
144	0.13187353
104	0.11129764
104	0.1014127
848	0.097002544
232	0.086366393
76	0.12738925
68	0.14526539
88	0.18777651
140	0.13293377
84	0.10246223
72	0.17281345
44	0.18951778
72	0.18071619
88	0.10974544
204	0.12522972
136	0.088790447
108	0.18554734
312	0.12761877
120	0.11543568
112	0.12831464
276	0.092888795
104	0.11364901
88	0.12422336
56	0.10809348
332	0.085974589
108	0.17816286
76	0.12575322
68	0.17575136
872	0.099559493
248	0.07952521
444	0.069311529
84	0.13217072
324	0.16876277
76	0.1157917
48	0.24911954
360	0.0846674
60	0.14649414
80	0.16098011
148	0.11472524
1960	0.11326618
4848	0.10041414
120	0.14421251
144	0.12138733
5200	0.17626172
112	0.094319582
88	0.093998857
104	0.13787203
144	0.10486492
288	0.14118239
152	0.084206991
424	0.040780336
152	0.10022768
88	0.12833823
136	0.085320622
104	0.14974536
160	0.088338628
224	0.11642919
80	0.16033028
64	0.14063083
80	0.15066877
112	0.12200736
48	0.15217714
72	0.12234128
128	0.12580527
168	0.068319879
144	0.12448511
88	0.16628431
632	0.090261579
40	0.22819841
48	0.21298608
112	0.12917885
96	0.10481989
11712	0.04286636
32	0.17574798
88	0.13698463
88	0.16170257
80	0.12766974
80	0.087743394
32	0.24641785
88	0.08406736
88	0.17826897
104	0.12321498
104	0.11957816
96	0.17070153
96	0.15213281
136	0.095115446
104	0.10469349
120	0.11042438
104	0.13861001
208.9375	0.094556481
79.6875	0.19788195
196.75	0.081151754
361.75	0.055911653
106.5	0.097477004
151.25	0.10688362
269	0.16191059
78	0.11706154
128	0.078535728
67	0.14979932
215	0.079206593
71	0.1606413
74	0.13843247
177	0.090765014
124	0.09036912
162	0.075991549
262	0.1096885
48	0.17337337
82	0.11202162
566	0.036829155
90	0.19672842
60	0.17086102
100	0.084005632
410	0.14376254
124	0.12030915
90	0.12946565
136	0.13417915
92	0.16583543
88	0.1303187
116	0.12558754
100	0.098816268
2600	0.070338801
88	0.10369765
52	0.20500809
128	0.14287782
96	0.073962323
120	0.14549085
172	0.10322995
88	0.17873731
96	0.13062035
144	0.0772404
72	0.24445082
48	0.18327077
108	0.12655358
496	0.1017684
228	0.085225642
148	0.085257992
92	0.18176626
104	0.14471216
80	0.15569077
48	0.22053266
104	0.091920279
264	0.096204907
96	0.12758946
80	0.18104829
88	0.13419481
112	0.087019846
2192	0.1426757
160	0.090756938
64	0.10613282
80	0.10143422
72	0.14455333
112	0.094309285
504	0.04432242
56	0.12120754
80	0.14595321
240	0.084167026
56	0.23343384
184	0.15496331
432	0.077370808
72	0.20740031
88	0.095631346
80	0.12218149
104	0.1371033
80	0.17849328
72	0.15485665
256	0.12133208
104	0.16311438
96	0.08149112
72	0.13723938
104	0.093817852
40	0.18546827
64	0.14150478
69.375	0.16858409
113.3125	0.093089476
122	0.1022866
35	0.20165861
67.5	0.10208676
1117.5	0.12109782
129	0.096901096
3707	0.1877657
57	0.21239355
179	0.10351481
49	0.2027712
201	0.089652017
132	0.097139686
130	0.085653961
58	0.16979922
108	0.1110895
290	0.077405833
156	0.068127871
56	0.1442122
46	0.24881476
68	0.13872744
196	0.11879548
106	0.10242847
130	0.099455461
292	0.069071278
146	0.10377452
[truncated: 1,896 more rows]
