# Supplementary material for: Comprehensive structural assignment of glycosaminoglycan oligo- and polysaccharides by protein nanopore
Source: Nat Commun. 2022 Aug 30;13:5113. doi: 10.1038/s41467-022-32800-4 (PMC9427770; doi:10.1038/s41467-022-32800-4)
Supplement: Supplementary file 5 — Source Data [file 41467_2022_32800_MOESM5_ESM.zip › Source Data/Main manuscript/Source Data files/Fig6/CS_8.txt]

Tt	Ib
20.976562	0.37843087
44.96875	0.26753175
40.0625	0.48931932
16.015625	0.42205375
23.53125	0.39116395
50.8125	0.41088977
26.25	0.41102588
48.0625	0.44265544
150.1875	0.16450556
30.96875	0.3331781
51.46875	0.36231625
76.6875	0.3733291
23.96875	0.42798457
521.375	0.19865519
24.125	0.36963683
170.5625	0.31068605
369.1875	0.34302697
51.125	0.30150723
29.3125	0.35744151
10.0625	0.46268097
23.875	0.35871309
146.25	0.3669453
903.875	0.19572397
21.9375	0.41957545
214.3125	0.26144147
74.125	0.33037752
32.1875	0.31651863
53.625	0.35794383
98.5	0.30739093
11	0.50797909
26.625	0.26027778
819.375	0.46986118
59.125	0.3376742
86.75	0.20614927
38.875	0.44150439
36.375	0.23225273
306.75	0.37942222
81.5	0.28602856
41.125	0.35484666
50.75	0.48272058
34	0.32904831
14.875	0.39047492
143.875	0.23497579
39.25	0.29311103
58.375	0.30202919
67.25	0.33908573
482.875	0.21565485
38	0.35038251
24.5	0.30673862
47.25	0.30242938
10.875	0.44125485
35.875	0.26587418
106.25	0.34370318
268.75	0.35544777
44.75	0.28923219
132.75	0.27108592
34.625	0.37236485
1522.875	0.19557405
330	0.35631758
24.375	0.30424145
49.25	0.35076925
36.5	0.33000427
23	0.33207107
41.125	0.49033585
555	0.18379425
11	0.46905273
25.5	0.30557132
98	0.2790904
34	0.34146354
110.5	0.30399844
170.25	0.16058689
20.75	0.40253535
60	0.23794757
71	0.40439194
38.25	0.3879756
62.5	0.37425879
77.25	0.37872487
25.75	0.34754601
32.75	0.39693347
34	0.35735616
22.5	0.2978614
514.5	0.22998954
97.75	0.32223231
58	0.27315637
29.25	0.33541533
34.75	0.32365176
24.25	0.35052007
82	0.25033942
26.75	0.3451519
50.5	0.32115233
10.5	0.37917012
42.75	0.30531323
97	0.23120633
84	0.33349031
36.75	0.3959755
26.25	0.36838707
2599.25	0.19767977
91.75	0.31006688
48	0.35232162
65.25	0.25106692
45.25	0.34559977
46.75	0.29227132
59.75	0.35524383
26.5	0.31926221
41.25	0.30286184
18.25	0.36344355
16	0.48810416
20.75	0.29217511
68.75	0.28184175
13.25	0.45949405
17	0.38798779
115.75	0.37078378
19.75	0.44309083
43.5	0.25719014
51	0.25550115
84.25	0.30986914
70.25	0.30146283
34.25	0.32808495
162.25	0.32618693
56.5	0.50728518
77.75	0.22142898
53.5	0.35785478
40.25	0.36621225
120.25	0.36046034
76.5	0.21835899
522	0.13898323
42.5	0.3868559
18.5	0.33986527
32	0.28187451
79.5	0.33471292
37	0.33026236
68	0.29590034
23.5	0.28217852
135	0.31471491
25.5	0.34660107
21	0.51254505
159.5	0.33869588
31	0.23907718
64	0.33517203
27	0.3052749
24.5	0.27038431
234	0.19502421
70.5	0.35670424
66	0.30052906
42	0.3733722
172.5	0.34523395
50	0.23423274
22	0.32541195
46.5	0.35054818
44	0.31912526
69.5	0.34560061
63.5	0.37160346
77	0.26320028
90	0.23545121
29	0.39454362
20.5	0.51081693
35.5	0.33436701
128	0.29987192
33.5	0.23648067
48.5	0.35339463
81	0.37743816
37.5	0.33264858
65.5	0.30326429
40	0.38718137
198.5	0.3630465
52.5	0.26173556
34	0.38851765
17	0.40724453
30	0.31183431
64.5	0.26362768
42	0.32281101
31.5	0.39793995
12	0.35534427
95.5	0.29719952
30.5	0.34864351
40.5	0.22420526
62	0.41146234
29.5	0.30131501
25	0.3444435
29	0.55823004
18	0.39930233
147	0.30612758
20.5	0.38043937
58.5	0.34731078
80	0.26206729
123	0.30248871
82.5	0.29334071
26.5	0.35530049
55.5	0.30275109
13.5	0.44075114
16.5	0.38833174
31.5	0.33711088
37	0.35402334
64.5	0.2486151
102.5	0.29964143
25.5	0.34645069
49.5	0.33494106
82	0.21435115
20.5	0.40586045
13.5	0.3011151
27	0.3427411
25.5	0.45226204
38	0.32278624
28	0.36349824
22.5	0.52019364
83.5	0.33647841
47.5	0.3074742
141.5	0.23992117
138	0.34669271
1041	0.18854949
17	0.36608556
48	0.35650563
51	0.34818307
21	0.39566362
24	0.38555086
30	0.36442879
94	0.32814035
33	0.29703024
28	0.34183565
265	0.22459598
20	0.5315004
71	0.25323415
1923	0.19547896
37	0.3034966
28	0.27267334
39	0.3893556
44	0.36365169
255	0.17196742
84	0.30629259
88	0.39310849
177	0.49582246
20	0.53826988
42	0.23741338
22	0.34144774
27	0.34124932
54	0.30461329
54	0.34056666
20	0.41990337
85	0.37849474
26	0.35400465
57	0.33611515
29	0.38391131
80	0.33582455
27	0.3289023
56	0.36295649
43	0.28119859
18	0.40894571
162	0.34164777
48	0.31441012
34	0.4047468
31	0.33670205
88	0.3406021
20	0.41986242
23	0.37552863
49	0.29817715
158	0.22096646
33	0.29891402
99	0.22028397
35	0.26342002
15	0.45786151
80	0.29418111
45	0.40182799
53	0.31832862
23	0.28433284
27	0.37871641
39	0.42065805
103	0.26258999
40	0.20926528
207	0.21912882
61	0.42598769
132	0.32620314
36	0.27632987
90	0.47461504
65	0.31319383
13	0.49848613
62	0.28015688
95	0.33177951
26	0.17990947
65	0.30065516
92	0.32417822
79	0.23372649
53	0.25144836
66	0.3432315
39	0.27291271
38	0.28922373
29	0.4083963
61	0.27888399
496	0.1683301
51	0.29921839
393	0.28419322
150	0.21901985
67	0.22975066
70	0.32436144
101	0.36069885
21	0.30522111
55	0.24232583
43	0.32059237
291	0.1739801
75	0.34987062
50	0.37836593
65	0.29921746
76	0.3101804
18	0.48104385
24	0.33221748
46	0.34638906
22	0.34747371
69	0.31392273
47	0.33947396
63	0.32433182
95	0.25491446
116	0.23279193
56	0.32343635
122	0.31646547
17	0.45255992
38	0.32200068
79	0.33277693
888	0.22639452
2368	0.33976975
32	0.3195748
26	0.32597604
27	0.3416104
34	0.31599784
23	0.37160519
40	0.32142654
28	0.34385237
35	0.30736908
70	0.27973473
38	0.43361968
33	0.32851192
22	0.3966631
57	0.24145201
62	0.34032309
114	0.19920936
19	0.32669294
87	0.31139764
24	0.39719567
12	0.50513214
40	0.31178758
72	0.34368891
133	0.27325717
121	0.36432144
51	0.30603135
56	0.35650057
35	0.32405972
21	0.43340981
56	0.32504937
113	0.32672876
38	0.32903612
180	0.19000739
88	0.29804206
93	0.24355319
17	0.43553561
14	0.42721969
34	0.34145314
1420	0.18843202
53	0.32512739
24	0.36911774
37	0.31096992
38	0.34414124
93	0.28164345
33	0.4206675
12	0.56149328
46	0.24966796
64	0.31722456
35	0.34395999
18	0.43869561
720	0.46182552
43	0.43222061
126	0.1951832
90	0.307684
31	0.3873443
24	0.34782788
39	0.37564662
97	0.30987278
48	0.3289752
81	0.30091375
33	0.19283305
44	0.22019517
48	0.24171866
23	0.33799124
20	0.49944669
215	0.19420274
34	0.49374488
140	0.55231655
38	0.30239406
34	0.35896876
64	0.26568207
12	0.36543232
56	0.23702163
216	0.18546514
44	0.27762786
38	0.36508816
84	0.24870248
330	0.32860622
18	0.38145921
68	0.29767811
116	0.2360951
40	0.32209882
248	0.16023313
68	0.29333532
80	0.35303694
238	0.35665712
30	0.2303523
74	0.49222454
256	0.57662177
112	0.37425321
14	0.33880326
186	0.31253061
132	0.27439031
54	0.29646075
44	0.32663968
86	0.30660143
66	0.36628839
88	0.1939524
78	0.33871788
134	0.29176843
44	0.29932684
68	0.29204804
48	0.22905783
48	0.2762768
58	0.22169304
20	0.44190395
80	0.21481508
36	0.30436313
28	0.32713544
48	0.32267606
198	0.35246187
38	0.29416555
30	0.26027951
48	0.34787869
16	0.46327978
60	0.37532714
30	0.39330131
130	0.31231123
76	0.2429125
28	0.32746372
54	0.38745466
22	0.35042763
50	0.25768885
38	0.29563934
74	0.3196061
38	0.20385592
40	0.36473396
16	0.37307608
80	0.44928375
48	0.24794585
24	0.2107306
36	0.54464531
90	0.26389089
30	0.32538122
24	0.3257806
38	0.3229683
54	0.3106176
70	0.34940016
46	0.37884095
52	0.36283675
68	0.25968161
130	0.28090397
68	0.22053234
44	0.34192854
48	0.32483357
24	0.50318885
38	0.35266998
42	0.3048749
46	0.24077554
38	0.4010241
100	0.32484037
30	0.37605622
218	0.32761151
86	0.33034682
24	0.39999661
84	0.27563766
20	0.42608511
28	0.33914432
12	0.58065033
32	0.33055928
70	0.30412075
18	0.62220228
32	0.42060959
124	0.27374199
32	0.35459551
118	0.23475291
72	0.26077682
40	0.32679805
30	0.40923697
48	0.31723672
26	0.32963404
32	0.40858215
38	0.38840863
36	0.39825264
120	0.35063168
24	0.33419564
88	0.23024385
64	0.42508668
50	0.27509776
26	0.36728531
28	0.29867509
96	0.21659572
14	0.33688247
110	0.3835628
16	0.35670987
156	0.19127242
30	0.32778457
56	0.28948057
54	0.34900022
46	0.38646737
118	0.21760285
94	0.36355522
58	0.32714748
100	0.34512931
260	0.21530156
40	0.31785601
38	0.31090605
76	0.31883422
42	0.32498077
82	0.34830734
84	0.23578009
52	0.28264496
144	0.32682535
120	0.37059864
66	0.30024368
96	0.34032834
34	0.3092382
78	0.33723903
38	0.36493587
14	0.37658957
22	0.46660942
78	0.38474688
14	0.52177328
16	0.25331557
30	0.37159902
26	0.43017727
34	0.35348251
26	0.34434795
20	0.4060882
52	0.23948085
230	0.35391361
66	0.24863295
190	0.34087262
20	0.32158494
22	0.32516688
60	0.30290332
42	0.2712836
82	0.31956097
20	0.57209438
62	0.32214794
180	0.27572224
34	0.30229935
38	0.25346923
68	0.21470436
44	0.39854881
154	0.41834566
28	0.3920491
46	0.25351521
60	0.33728707
44	0.30531046
98	0.32585475
56	0.2853761
28	0.40565521
26	0.35509625
34	0.32080135
106	0.41708919
32	0.33217937
58	0.32558298
152	0.16537465
130	0.19221932
126	0.25952065
40	0.3624756
56	0.33203492
22	0.45353636
30	0.31412753
38	0.34811097
84	0.34232026
38	0.25223479
40	0.24803919
78	0.40237737
42	0.36411339
92	0.40594268
94	0.30487883
80	0.26243863
88	0.20002605
24	0.36812678
42	0.30163345
48	0.39070392
36	0.32519349
40	0.29960412
44	0.31415799
14	0.50045896
32	0.31967863
16	0.37866274
86	0.33556482
38	0.28155726
70	0.29779223
80	0.29739472
272	0.44613388
66	0.25935939
46	0.40191466
26	0.42104816
96	0.29179993
36	0.42331079
22	0.42261782
70	0.27331406
90	0.29526952
40	0.27084011
64	0.28363967
86	0.20350318
42	0.32124931
62	0.30325082
70	0.25416878
58	0.27933118
42	0.30916992
174	0.39437538
22	0.3328107
188	0.33856463
348	0.33178151
54	0.32959491
38	0.31345963
70	0.28796324
44	0.25609615
92	0.33487362
50	0.2596136
20	0.44456095
20	0.42762169
52	0.42248261
80	0.33898097
34	0.32086533
112	0.16032033
42	0.31383464
26	0.37594143
212	0.29447719
80	0.2999019
24	0.32615417
114	0.33564284
18	0.29827675
90	0.32024765
14	0.44925845
38	0.32612452
36	0.32547793
28	0.29284462
46	0.24606726
210	0.33945778
40	0.31375572
66	0.42683321
146	0.21042132
98	0.27465743
196	0.32734767
20	0.34784663
68	0.39770818
16	0.4239752
426	0.20502877
100	0.19258867
56	0.26299429
62	0.32080624
32	0.36789018
22	0.41436994
44	0.32340038
174	0.23109517
74	0.25154462
134	0.38087708
94	0.32424471
20	0.40817928
24	0.44122669
42	0.36213842
52	0.32372874
1510	0.57375669
32	0.34808832
56	0.24220502
52	0.2275476
26	0.32584724
38	0.27652848
50	0.28284127
12	0.40830466
16	0.38913438
28	0.33492678
34	0.35821983
90	0.24216224
30	0.35886338
28	0.38635689
42	0.4150871
26	0.37267479
20	0.23635055
62	0.27000776
44	0.30442581
126	0.17918588
48	0.27185854
38	0.3404457
76	0.31227574
20	0.38858536
14	0.45769247
44	0.25626123
52	0.2582427
134	0.31421214
80	0.23962349
34	0.36123207
42	0.33265072
862	0.17654261
122	0.30387995
118	0.23794568
22	0.4219847
30	0.40222394
12	0.53467906
58	0.33753017
64	0.23465437
30	0.30066311
32	0.29976949
38	0.29821029
32	0.41769576
54	0.32477221
30	0.3695294
80	0.22473562
46	0.44631132
38	0.30801472
42	0.37795353
44	0.1923108
42	0.35224795
32	0.35015589
16	0.38508648
48	0.34719291
142	0.21107145
46	0.47612664
42	0.33197725
40	0.34217089
340	0.069315605
112	0.36232248
38	0.34834695
46	0.27630329
1060	0.20530491
64	0.29503915
198	0.53200728
18	0.27179131
66	0.27819109
70	0.34751317
22	0.41865063
34	0.34102586
52	0.22842534
64	0.35411999
18	0.34407437
36	0.35075772
24	0.34354317
64	0.30860463
120	0.2119288
38	0.43727693
48	0.31227475
206	0.34092435
34	0.3762612
30	0.25754496
178	0.2883853
26	0.4099611
56	0.35241488
40	0.34460583
100	0.29084551
32	0.36855668
36	0.33584777
18	0.36223212
68	0.31370604
80	0.29021809
20	0.34844747
270	0.23461051
24	0.37288231
36	0.34429312
298	0.21519463
278	0.31266379
636	0.20365031
156	0.4707309
64	0.28185898
64	0.28542751
52	0.41378066
28	0.35606992
28	0.4195123
40	0.30740809
32	0.2540873
228	0.34867531
92	0.34890401
40	0.32445326
36	0.34915373
28	0.35176161
60	0.39902571
24	0.36050433
60	0.24669611
36	0.3744961
12	0.4364439
280	0.30319849
156	0.29086325
60	0.25993806
172	0.37342057
88	0.26249149
88	0.21607922
52	0.17560738
76	0.42586514
20	0.49770913
284	0.15518114
32	0.36414894
104	0.35780558
16	0.48148048
656	0.32567129
48	0.36868629
68	0.31875414
44	0.2563602
72	0.26006705
16	0.35405487
52	0.43484434
56	0.32384062
56	0.26117423
24	0.38862059
64	0.35958523
24	0.42725718
16	0.46473759
32	0.39682186
40	0.37093368
56	0.29339615
76	0.38379282
28	0.36238095
96	0.25354493
44	0.26144531
40	0.30079615
64	0.33519819
36	0.315016
80	0.2064521
24	0.38562396
104	0.32917717
28	0.3301222
44	0.29572853
36	0.3328481
48	0.3267099
64	0.34739301
56	0.29199195
64	0.21405599
56	0.34992859
72	0.30359563
40	0.42620537
88	0.25314385
48	0.28390023
160	0.27758893
40	0.30819029
112	0.30069333
24	0.58597845
20	0.36327749
44	0.38019216
20	0.43345514
180	0.35520682
144	0.3886975
60	0.32756519
24	0.31635052
44	0.34439832
20	0.32083666
32	0.35607544
16	0.39586896
36	0.31848621
36	0.37108901
68	0.31150883
76	0.25993335
32	0.34974584
12	0.54529339
296	0.36010274
12	0.43719941
24	0.37886479
84	0.17286946
36	0.332037
52	0.34826207
32	0.30316725
28	0.32901195
120	0.34187853
64	0.21218413
100	0.24479626
52	0.30776104
64	0.25709352
52	0.33848199
36	0.44614926
24	0.27460229
40	0.29802009
16	0.42045274
16	0.49616373
56	0.27612475
72	0.40524155
176	0.29992396
48	0.35815015
16	0.27026376
48	0.29935136
16	0.49455944
132	0.29092535
44	0.19329171
24	0.28823781
20	0.39063048
68	0.30946997
32	0.26196507
572	0.14691624
92	0.30966675
16	0.44577453
16	0.46396858
96	0.27337581
76	0.2637755
132	0.35352784
48	0.42196292
48	0.31414342
40	0.33583385
84	0.24710864
52	0.34843522
204	0.17257276
140	0.25129417
80	0.32108629
56	0.34551844
20	0.3328819
68	0.2203037
188	0.24098718
40	0.33816758
60	0.33447999
44	0.36763507
12	0.39378378
24	0.29154041
36	0.40185913
96	0.37075368
16	0.39374256
24	0.35752556
176	0.27743205
40	0.35564375
80	0.45350018
72	0.37360951
76	0.32270509
36	0.36009249
148	0.3285307
120	0.18180846
96	0.32964316
292	0.18477523
24	0.37001988
20	0.37129408
80	0.18858457
20	0.38553375
24	0.37838247
88	0.26006058
32	0.35053685
16	0.41305509
64	0.28129187
120	0.24486776
24	0.36107635
36	0.23569879
28	0.44541714
64	0.32549673
40	0.28861925
40	0.31206152
200	0.21644229
368	0.24415477
24	0.34094331
36	0.36251283
20	0.26922235
20	0.38067666
24	0.47631627
80	0.34795499
56	0.28561434
12	0.53915548
28	0.28824532
64	0.3678593
16	0.46062392
128	0.22359189
96	0.35105714
276	0.20910804
44	0.43167257
60	0.31488416
36	0.33097082
20	0.32611832
56	0.30937895
72	0.26367503
48	0.33283225
28	0.31592953
112	0.27542451
32	0.36856824
200	0.19077429
92	0.28376636
12	0.52501428
24	0.38612959
20	0.5413456
64	0.22801831
36	0.32117677
624	0.19647498
68	0.30881321
104	0.18019372
24	0.47443271
16	0.33372816
96	0.36367628
20	0.44926625
64	0.28847417
48	0.333359
72	0.35208651
100	0.30112553
52	0.32982448
156	0.32207373
12	0.50216073
24	0.52670461
108	0.30910864
32	0.29065737
132	0.20406884
88	0.28457218
36	0.3051821
28	0.35835066
104	0.21973059
108	0.39461815
64	0.30408832
40	0.21628337
148	0.25122714
28	0.30198151
20	0.37620595
12	0.46521708
28	0.31752953
56	0.35454693
24	0.44686946
28	0.39955762
12	0.44341686
216	0.36797351
44	0.27557531
28	0.2340574
28	0.29879895
80	0.30587861
48	0.35244232
28	0.29806864
48	0.35244671
24	0.34279388
20	0.32305905
256	0.26518908
64	0.27508727
28	0.48497385
48	0.32985711
20	0.38261652
20	0.49721396
564	0.20153828
40	0.33361775
476	0.44576958
16	0.56693041
24	0.34869051
28	0.35237506
68	0.30180562
48	0.33069739
80	0.19854844
44	0.25329489
80	0.22673014
76	0.16705351
120	0.23687132
68	0.35976383
744	0.18698901
504	0.23320524
92	0.29289061
24	0.31452894
1116	0.23800199
56	0.23032005
12	0.26058269
84	0.31628492
32	0.38140035
56	0.34082696
16	0.56488043
40	0.29390442
44	0.37264752
92	0.43839991
80	0.35905063
84	0.31386131
28	0.31876117
40	0.32333934
28	0.4332608
36	0.3362208
72	0.31827474
44	0.28485045
108	0.30178389
32	0.31941092
36	0.35483733
52	0.26071981
40	0.31249234
128	0.22211923
68	0.2982181
72	0.33081794
40	0.29637817
108	0.25205854
36	0.34933305
24	0.35906991
20	0.29593
76	0.26042643
60	0.33485833
56	0.24201959
36	0.36996362
48	0.33986095
84	0.20220651
60	0.29567993
12	0.3608548
100	0.24314402
12	0.49228191
40	0.35365561
120	0.31702009
16	0.47991231
40	0.25880596
60	0.33151847
16	0.46707138
56	0.28539035
28	0.32568792
24	0.39986414
148	0.3312268
28	0.24170004
28	0.44188994
232	0.23705809
292	0.1630079
20	0.51398218
616	0.29833162
152	0.35122505
40	0.28199202
28	0.33057109
20	0.35087097
84	0.22988425
20	0.52042091
24	0.41927359
28	0.24838108
28	0.33445159
20	0.41682723
1592	0.30702591
24	0.3996748
64	0.26802456
148	0.17940497
56	0.25561213
36	0.26435581
48	0.29557019
32	0.34850135
28	0.38317564
60	0.44879782
32	0.31661463
56	0.28686115
32	0.4103516
256	0.2211435
1564	0.18126699
40	0.29531652
20	0.41803089
16	0.43350059
36	0.33681926
20	0.42033935
888	0.20184684
44	0.33387023
44	0.30835119
64	0.33414662
28	0.31506777
40	0.28940424
220	0.24744372
20	0.33044472
44	0.30910969
96	0.34779617
176	0.36078358
60	0.32107258
88	0.24783243
28	0.44032168
64	0.28872976
40	0.38016027
96	0.24381106
60	0.37871718
32	0.477011
132	0.14022426
48	0.30762696
72	0.29417434
296	0.29851484
40	0.36977515
112	0.18553855
24	0.37822929
28	0.27697867
72	0.25189441
92	0.21338715
52	0.2676363
12	0.41142982
36	0.3464959
612	0.30187005
72	0.23869027
168	0.33143103
16	0.42765385
64	0.1681986
148	0.30413556
68	0.22705302
24	0.29056564
24	0.34623325
192	0.20157419
56	0.24400648
16	0.3508707
12	0.55843234
176	0.18561962
64	0.3351768
80	0.36004704
52	0.24798766
64	0.29899511
20	0.41113368
16	0.36868095
20	0.39288369
92	0.2906498
28	0.3593168
64	0.2607092
36	0.33030105
64	0.31269369
44	0.1931293
68	0.49387237
56	0.29856995
28	0.4426136
44	0.39595565
52	0.34772554
172	0.33536261
28	0.34417528
48	0.36096841
36	0.24874996
40	0.36004457
172	0.29662627
64	0.29127455
632	0.44592333
80	0.3818312
184	0.22695431
104	0.32603189
84	0.3391616
96	0.26869354
128	0.25947592
32	0.3061524
56	0.21945164
108	0.21165416
256	0.24782455
100	0.21388987
36	0.38209513
60	0.28721267
20	0.46352583
24	0.46288699
48	0.33442456
36	0.33177423
32	0.37642387
44	0.33640674
716	0.21283178
20	0.45588058
20	0.45621037
24	0.4523192
12	0.46526027
52	0.30648121
92	0.23022819
24	0.47524181
36	0.34458572
56	0.25210235
40	0.23962784
24	0.28468129
60	0.2351508
40	0.2920312
16	0.33700189
16	0.41253439
36	0.36320326
148	0.30861223
16	0.38203275
20	0.36683255
28	0.47286206
64	0.38432762
36	0.38222733
24	0.48154739
20	0.3450174
44	0.34612611
28	0.32012132
36	0.38030678
16	0.36148539
300	0.39229533
28	0.35287601
24	0.42905957
64	0.28447962
96	0.29651305
64	0.33721569
40	0.38595793
36	0.28445572
40	0.38430765
60	0.37890375
12	0.34700951
48	0.29534885
20	0.39960733
60	0.2347665
196	0.309461
16	0.48297593
48	0.29863322
208	0.16711895
40	0.41230345
48	0.3526006
56	0.40049469
24	0.38611549
56	0.31690222
32	0.29716298
84	0.25230193
32	0.32535899
48	0.35445848
184	0.22307086
16	0.4690372
36	0.33323038
232	0.18109238
636	0.19821697
24	0.26193041
20	0.45414814
24	0.40193748
16	0.33917406
56	0.34739187
32	0.40511668
132	0.30334106
24	0.36649811
404	0.19400258
400	0.23376787
44	0.32093287
20	0.52166849
80	0.30298591
44	0.38599363
52	0.31194216
92	0.21721011
20	0.3997024
216	0.38258925
48	0.27588916
124	0.3665438
56	0.34966862
32	0.27387032
20	0.45085236
48	0.35220441
52	0.33743557
28	0.27082738
28	0.33181173
256	0.26921043
28	0.3232491
52	0.24748141
64	0.28253785
32	0.37993446
172	0.4734394
44	0.46455723
20	0.34175569
28	0.37366748
52	0.25744513
20	0.4474715
148	0.26286942
216	0.099688686
36	0.26497588
20	0.37858117
92	0.22475144
108	0.24935606
28	0.28205669
56	0.360461
36	0.31812516
36	0.35636333
60	0.37315562
56	0.25038478
28	0.3515501
1016	0.38610482
76	0.30659494
112	0.35449797
40	0.2758221
56	0.34218365
16	0.40921736
32	0.32663387
32	0.33124092
24	0.36397335
16	0.36999956
136	0.23670994
136	0.35368505
36	0.30573696
48	0.40044677
60	0.28379127
56	0.35954455
24	0.32137305
56	0.25930879
136	0.33091688
60	0.38507512
68	0.26114988
28	0.29614425
16	0.4960109
20	0.51206702
40	0.37186491
28	0.24810649
132	0.29317689
16	0.37472761
24	0.32460707
44	0.3128072
44	0.31898776
56	0.35773033
56	0.30475014
64	0.35231021
140	0.34611645
76	0.31172192
356	0.19915055
68	0.21492715
160	0.21801119
208	0.2992878
24	0.54425299
52	0.27671736
88	0.23908015
120	0.21059829
64	0.30836642
32	0.28409639
20	0.28874427
40	0.24500786
24	0.30409563
20	0.37133676
32	0.44658205
32	0.29442677
124	0.26175848
12	0.47735375
36	0.3485128
52	0.29951242
228	0.18643737
40	0.32236588
116	0.22578566
16	0.37621322
116	0.22633801
320	0.18255624
124	0.3205373
80	0.28929281
104	0.32245868
16	0.34720796
144	0.19946828
20	0.56153035
76	0.27076179
68	0.30864033
20	0.33849448
240	0.36855927
20	0.41330355
96	0.24380544
80	0.19952734
60	0.24975106
116	0.33492377
52	0.33503357
48	0.21852316
24	0.31200495
108	0.310559
24	0.34204128
56	0.26304826
64	0.28441969
28	0.38651866
16	0.21932246
36	0.35224074
96	0.200738
168	0.18366066
136	0.19213594
12	0.46270022
28	0.35675293
28	0.24252842
32	0.29770169
64	0.32904935
68	0.27724797
80	0.21996573
204	0.25373411
32	0.31355771
64	0.29982617
28	0.35442224
32	0.45110098
28	0.30576694
396	0.23063326
28	0.4952203
360	0.28715938
52	0.23407768
24	0.44642264
144	0.40334526
16	0.35011002
116	0.32902852
28	0.33541119
56	0.26319629
40	0.37215725
52	0.33658841
160	0.37829345
12	0.55678713
224	0.2675077
408	0.32515669
24	0.34321553
16	0.45229071
44	0.30814198
56	0.21621327
60	0.26036221
32	0.37857166
32	0.32057098
24	0.43132186
96	0.27771577
56	0.33947173
20	0.45416188
32	0.32398486
136	0.21322384
60	0.36595535
64	0.29132402
208	0.21674691
24	0.38617027
328	0.25477642
48	0.25720465
60	0.24875444
184	0.35209855
48	0.39535365
28	0.41978422
36	0.34786734
1464	0.19131392
16	0.30730021
76	0.30865207
24	0.34416902
212	0.34990588
40	0.33494928
32	0.32726073
24	0.4325861
68	0.35432896
32	0.26025432
44	0.39229345
48	0.34312409
24	0.37189576
104	0.25918999
74.546875	0.33996916
120.375	0.20481031
1999.7656	0.19544491
16.625	0.44650832
16.34375	0.28840777
44.1875	0.32925013
55.5	0.27150375
45.5625	0.30724379
32.375	0.37380129
88.9375	0.2878612
28.125	0.39253673
119.4375	0.23203363
30.0625	0.37788925
206.6875	0.30672416
20.9375	0.34121528
76.4375	0.31380594
78.75	0.34011763
27.3125	0.43793586
95.0625	0.23730676
29.25	0.28517923
35.5	0.25808555
133.75	0.34527671
45.875	0.31411824
27.625	0.32034954
11.5	0.43198508
81.5	0.34996137
61.625	0.35624051
99.375	0.2205276
33.875	0.3596181
20.375	0.40670913
30.625	0.51494467
46.25	0.3437852
68.375	0.49241135
62	0.23476894
31.5	0.33536521
23.5	0.44399318
66	0.31323165
71.625	0.36131483
15.75	0.38957033
66.75	0.29695693
43	0.40353128
57.75	0.33646047
33.125	0.32045934
24	0.33295897
21.625	0.35549936
22	0.38139448
38.25	0.24439561
108.25	0.2810846
62.75	0.26376441
154	0.31499013
45	0.33160433
22.25	0.48575607
850.5	0.1897776
112.75	0.25627068
30.25	0.38510391
34	0.24818493
145.75	0.19722821
42.5	0.25425664
21	0.27018988
43	0.27730146
12	0.53416502
93.5	0.32208326
13.5	0.34833103
53.25	0.30872333
68.5	0.2729618
33.75	0.35169327
29.75	0.27702597
43.75	0.35263729
50	0.37833911
15.75	0.42091393
50.5	0.33089849
33.75	0.28820989
87	0.36467507
63	0.24953678
52	0.27486858
55.5	0.30592412
14	0.46386206
24.5	0.39884603
139.75	0.34357482
114	0.23758544
49	0.2211692
37.75	0.40971223
59	0.38412163
570.5	0.38223603
71.5	0.29726115
13.5	0.41754076
115.5	0.32900426
41	0.4611308
84.25	0.37889281
18.75	0.57292038
403	0.16271944
23	0.45215225
161.5	0.22600949
54	0.25950694
44	0.30925512
51.5	0.29705411
40.5	0.35575718
333.5	0.33095893
71	0.27477852
27.5	0.35432038
109.5	0.19735327
16.5	0.37941986
68	0.27414027
45.5	0.30441463
42	0.50058895
10.5	0.3977952
49.5	0.2927095
80	0.27896529
99.5	0.33364537
37.5	0.35414061
27.5	0.32487366
25.5	0.37659469
26	0.36455411
61.5	0.26139596
83.5	0.32121941
23.5	0.32754281
158	0.38568798
159.5	0.17439632
48.5	0.28718629
31.5	0.29668441
55	0.28339398
40	0.27874491
19	0.40227181
55.5	0.36934295
39.5	0.40368652
44.5	0.35355502
67	0.30433139
27.5	0.36330718
254.5	0.19441728
39.5	0.41716313
28	0.27502513
79.5	0.22720364
19.5	0.36208811
65.5	0.26774168
66.5	0.2449567
121.5	0.21967196
32	0.25328517
17	0.33261654
170	0.31357506
380	0.31352916
27.5	0.33091837
45	0.33304831
62.5	0.2878153
12.5	0.4660235
30	0.3550522
41.5	0.32717887
56	0.33080098
83.5	0.35091093
47	0.3483505
275.5	0.35727185
26	0.26795313
107.5	0.32361835
65	0.32252771
59.5	0.34606677
92	0.29714653
44	0.30268729
38	0.37851274
22.5	0.43397695
16	0.40896365
49.5	0.31490698
69.5	0.34752735
61.5	0.24537528
53.5	0.37697524
54.5	0.24289337
135.5	0.33244878
38	0.37284788
36	0.43617484
94.5	0.40625921
59	0.27711934
44.5	0.27595589
21.5	0.38464946
27.5	0.3880851
39.5	0.20460877
49.5	0.25746483
68.5	0.32225722
89.5	0.20447573
49	0.40447679
85	0.21766089
19	0.39767203
70	0.31938356
21	0.38519552
52	0.26989052
32	0.34555492
34	0.32179001
482	0.33213654
36	0.3089509
16	0.39478895
21	0.39531401
35	0.33586001
22	0.37510467
19	0.2333824
61	0.3395578
21	0.35519689
149	0.1888784
91	0.23808083
13	0.37738511
49	0.35661364
1281	0.20242621
17	0.426714
39	0.26904064
58	0.35406387
250	0.17133364
30	0.34315601
21	0.37274772
95	0.3259961
24	0.41724327
44	0.29230693
181	0.55008
67	0.31492496
49	0.31530857
231	0.36202964
79	0.25145045
44	0.31192189
81	0.2636202
34	0.26880345
212	0.20060207
68	0.36825809
28	0.29414582
18	0.47702035
21	0.3199116
29	0.38247055
25	0.29492161
25	0.36523634
64	0.33272833
46	0.34635827
15	0.387514
58	0.20314467
62	0.29480344
70	0.32308733
33	0.35883301
53	0.30658188
36	0.34083369
13	0.48050112
39	0.32013506
48	0.41652632
45	0.30313644
439	0.18016723
43	0.36283752
451	0.27838218
55	0.29692709
100	0.29688376
72	0.21944736
31	0.27850127
39	0.2524676
757	0.18994582
44	0.3314499
89	0.27161071
421	0.49657071
27	0.414763
74	0.3537136
32	0.36452681
30	0.37215677
266	0.33785552
69	0.29748559
158	0.32409617
71	0.30480424
87	0.33859769
23	0.34031427
25	0.25445002
29	0.34420055
49	0.36671329
151	0.25689846
132	0.32119739
62	0.27617034
31	0.29231834
12	0.420854
49	0.25896487
50	0.3196454
22	0.30515468
37	0.29659978
42	0.43846488
224	0.17785798
34	0.29155895
145	0.38871062
39	0.2762793
21	0.29296896
35	0.24833363
161	0.33113238
152	0.32100886
50	0.23348296
55	0.32596827
69	0.35884964
32	0.40405634
103	0.28250107
79	0.20371801
22	0.39532277
32	0.34099123
29	0.29649267
72	0.2845687
54	0.25535151
29	0.39470351
46	0.27895498
283	0.1713465
916	0.2056756
82	0.20347828
11	0.46143264
80	0.25405243
113	0.31775013
22	0.27568966
35	0.3332051
39	0.30995223
75	0.33717135
86	0.29608461
95	0.23554263
25	0.38787276
22	0.36223623
31	0.3797825
40	0.30226165
11	0.46746555
333	0.29603422
19	0.499055
152	0.38963634
30	0.33343208
39	0.31948024
51	0.38498551
27	0.38336504
176	0.36081648
73	0.25369313
82	0.2608985
118	0.38445809
19	0.39755407
57	0.36830917
111	0.1983695
990	0.19494829
47	0.26324165
59	0.31788337
40	0.30413422
13	0.38605902
33	0.33976299
66	0.36883473
61	0.36293474
79	0.44693273
61	0.25143018
36	0.31283194
35	0.32765397
114	0.33845782
30	0.3279323
140	0.36744195
35	0.26198661
64	0.17508622
881	0.19703503
85	0.34829366
28	0.37376601
24	0.39416721
178	0.25421566
56	0.35813096
42	0.31588811
62	0.27152622
64	0.31151897
34	0.30313963
1094	0.18563651
436	0.21235642
56	0.31441399
62	0.40046355
32	0.37098071
26	0.31510916
50	0.28124848
44	0.35364795
26	0.28657416
98	0.2630944
40	0.33177009
108	0.31510052
24	0.41854715
24	0.47211909
18	0.40312412
24	0.35047698
78	0.34956768
134	0.28758508
58	0.32078609
14	0.38983497
28	0.40549308
12	0.32526371
92	0.33700538
26	0.31059781
44	0.39042962
102	0.36826098
60	0.37899926
34	0.35630926
16	0.56377041
54	0.26430193
66	0.26706803
50	0.40758801
32	0.41221136
52	0.27689394
28	0.40995994
52	0.29234716
56	0.22620952
68	0.31666207
152	0.49110222
28	0.26670033
18	0.44329748
70	0.32281339
58	0.29769671
16	0.3719359
36	0.33654991
32	0.56048977
154	0.36510473
68	0.27722496
14	0.37924868
108	0.28413212
176	0.21320479
54	0.243295
72	0.25576153
98	0.20338747
98	0.29652944
62	0.33318406
118	0.26336515
26	0.38837191
14	0.38212541
94	0.34010619
96	0.2141628
62	0.23327327
22	0.42841452
42	0.26051983
76	0.2384474
28	0.31736559
84	0.31106299
26	0.24919495
46	0.3235102
60	0.39909855
40	0.33716556
42	0.33921027
136	0.25245735
30	0.54624271
34	0.35239419
14	0.36958444
52	0.30050123
24	0.41155636
60	0.35004371
240	0.37207726
72	0.23931584
72	0.2512857
20	0.29837438
38	0.32353479
68	0.38225964
54	0.36191487
22	0.33623222
120	0.19141234
42	0.43383384
52	0.23458414
40	0.38645822
36	0.33491236
44	0.3312774
232	0.31067771
16	0.47236249
230	0.18388309
122	0.20758198
32	0.36970001
24	0.5426513
26	0.33247587
60	0.31605169
16	0.347909
30	0.30933017
44	0.28909397
30	0.28770292
62	0.31104371
28	0.35683739
20	0.4644599
50	0.30553609
32	0.3201071
38	0.30439821
52	0.22646406
18	0.45702615
48	0.27244219
54	0.32689372
44	0.32283568
74	0.3001276
96	0.24094498
538	0.20142944
140	0.36967438
40	0.30009538
84	0.26363286
70	0.26821855
82	0.26637408
78	0.33537793
178	0.35789001
56	0.3032428
22	0.35246086
24	0.44533792
44	0.34787476
258	0.24764748
14	0.39967385
58	0.21970481
16	0.42259648
30	0.36898226
52	0.31665853
88	0.25466844
58	0.28766036
26	0.30646631
20	0.35925356
44	0.38382426
50	0.30559063
98	0.24986888
54	0.35366419
76	0.18340801
126	0.29265243
26	0.33789319
112	0.23879918
100	0.27462009
50	0.27020341
18	0.36215666
24	0.4221715
122	0.42542899
40	0.31612405
26	0.4002021
48	0.33070922
30	0.37920079
12	0.49034902
12	0.49814761
60	0.35390234
16	0.3723329
36	0.41709459
[truncated: 3,582 more rows]
