# Supplementary material for: Comprehensive structural assignment of glycosaminoglycan oligo- and polysaccharides by protein nanopore
Source: Nat Commun. 2022 Aug 30;13:5113. doi: 10.1038/s41467-022-32800-4 (PMC9427770; doi:10.1038/s41467-022-32800-4)
Supplement: Supplementary file 5 — Source Data [file 41467_2022_32800_MOESM5_ESM.zip › Source Data/Main manuscript/Source Data files/Fig6/DS_12.txt]

Tt	Ib
202.23926	0.15312263
39.648438	0.13180172
46.742188	0.17083579
60.625	0.18873365
126.4375	0.078423366
150.9375	0.12811309
170.25	0.091144159
73.75	0.14002818
97.6875	0.15909594
97.9375	0.078479148
56.75	0.12966953
50.125	0.15228437
170.5	0.13061556
42.125	0.12741011
44.75	0.11153895
67.25	0.16207239
133.75	0.12306222
90.25	0.15243609
124.5	0.18333681
47.75	0.086168356
676	0.060171872
414	0.14952207
146	0.14321718
169.5	0.093339115
173.5	0.076530755
43	0.14055961
100.25	0.14383414
88.75	0.070445031
47	0.20119147
53.5	0.32252485
69	0.19698846
36.5	0.16809051
111	0.16647063
68	0.17017032
20.5	0.32482955
68.5	0.2198206
70.5	0.11384607
47.5	0.16782518
45.5	0.14484261
62	0.15664299
41	0.10311115
56	0.103943
61.5	0.17416775
197	0.10619009
50.5	0.14789626
78	0.15883873
246.5	0.16962749
185.5	0.11186636
81.5	0.073354729
85.5	0.14545691
50	0.06923259
173	0.11219082
165	0.13005583
53.5	0.12938927
47.5	0.16685708
101.5	0.17382123
20.5	0.26900914
84	0.15987749
44.5	0.13642111
191.5	0.065691143
99.5	0.14827976
82.5	0.14054713
44.5	0.17554331
138	0.1313304
106	0.085518382
64	0.29345313
107.5	0.14166015
189.5	0.079931341
59.5	0.11378868
116	0.11588903
78	0.15888
141	0.12460901
251	0.08677353
62	0.17507398
69	0.18461066
86	0.16766226
75	0.12013906
158	0.15784793
36	0.18873549
172	0.11244602
89	0.17051759
61	0.16456726
157	0.095515862
128	0.13809957
50	0.13624643
84	0.13613062
129	0.14680596
95	0.17891017
404	0.071546212
32	0.18411715
37	0.15577298
73	0.14194839
128	0.14908092
61	0.16798627
255	0.10316798
85	0.2533316
35	0.15523538
111	0.12493341
96	0.12917833
52	0.16557318
161	0.13792031
58	0.13460372
82	0.13510753
130	0.10611712
578	0.12588611
152	0.105492
135	0.14087766
105	0.11862869
100	0.17991954
38	0.20555261
139	0.1401948
66	0.16662592
65	0.187047
198	0.042945765
93	0.14989799
101	0.063183807
45	0.18308298
49	0.18503919
55	0.24046071
93	0.14133124
108	0.15442759
16	0.24205729
299	0.086119503
71	0.13063754
40	0.18510178
72	0.13792773
170	0.12110948
68	0.12869984
130	0.10240999
189	0.068868749
97	0.13380753
72	0.16538624
57	0.13399304
127	0.081720755
261	0.066138618
198	0.099343725
89	0.15779136
191	0.13539027
163	0.10432345
250	0.095581785
216	0.11100266
111	0.15535627
40	0.2077069
121	0.12432475
48	0.14268126
80	0.1404033
82	0.13593133
144	0.17686109
99	0.14171226
123	0.088354163
71	0.066206917
52	0.14192197
139	0.11262628
34	0.259179
148	0.084448293
38	0.13214244
120	0.10699326
69	0.10489664
93	0.082561493
147	0.13069813
721	0.24261279
85	0.10207065
70	0.14879373
444	0.098232038
104	0.12146692
114	0.15957683
48	0.12178927
36	0.22020133
108	0.13611038
238	0.10698213
96	0.14568746
108	0.11794875
782	0.073325656
98	0.12206198
204	0.095259763
98	0.11666016
48	0.17608346
34	0.25727352
84	0.17683464
126	0.17201541
78	0.13351145
40	0.15111163
176	0.11782547
60	0.13472079
36	0.1655141
78	0.11708172
50	0.15395257
78	0.17558223
72	0.10500573
134	0.15939267
130	0.084733754
94	0.13531344
140	0.11034657
54	0.14210844
106	0.13453621
126	0.088721819
48	0.16302925
56	0.15620883
112	0.25201759
174	0.13199499
36	0.14456303
144	0.095469318
120	0.11614232
134	0.13461456
120	0.15141548
50	0.16543765
78	0.15377958
32	0.22690623
48	0.18166512
66	0.16953222
78	0.13405725
76	0.14622353
118	0.14761284
132	0.10625868
146	0.16999494
516	0.043181337
52	0.18936519
46	0.17860346
120	0.1308084
348	0.11346834
114	0.095843159
82	0.15559933
62	0.1710573
84	0.15626574
120	0.2284272
76	0.12211725
138	0.13789469
132	0.10671937
124	0.11633301
132	0.15810107
102	0.149432
644	0.062832445
170	0.14100459
48	0.17456628
78	0.18021087
162	0.13583787
32	0.17523675
236	0.15912734
86	0.12615158
334	0.070100419
280	0.09545128
88	0.16523509
48	0.17291409
110	0.1951796
34	0.23792282
34	0.17584495
222	0.12943433
124	0.10671148
136	0.15124519
104	0.12935106
70	0.10970093
124	0.1184886
126	0.090445541
72	0.16761184
110	0.14739223
74	0.096979611
18	0.25773418
56	0.11570626
98	0.049968887
100	0.1565073
294	0.098197855
44	0.17416164
132	0.16949706
120	0.19525343
44	0.1472812
32	0.26492584
62	0.1394802
140	0.12928249
122	0.11547922
94	0.14940932
64	0.11108269
64	0.17509012
52	0.1200455
62	0.17721961
222	0.18872085
206	0.083157666
130	0.087782048
40	0.14859371
64	0.13914531
100	0.12351393
30	0.1621148
84	0.14520191
70	0.14468433
68	0.16049895
46	0.15562135
46	0.19130003
26	0.22026712
114	0.18073843
72	0.12570569
238	0.17125131
42	0.12937999
178	0.098810717
118	0.086308986
84	0.14872617
92	0.1537784
164	0.1665943
94	0.16319609
50	0.19288756
52	0.16231331
150	0.14710961
386	0.042356599
40	0.13412242
180	0.1051731
156	0.11415569
288	0.050097127
32	0.206193
96	0.14929122
184	0.12371182
44	0.16875257
102	0.2076809
40	0.23030339
30	0.21025857
82	0.18147945
360	0.099901356
108	0.12697035
404	0.1272423
32	0.23192026
100	0.067171864
176	0.11313721
64	0.23089167
104	0.14662413
108	0.21585955
240	0.098194532
36	0.21863598
40	0.1265548
72	0.12690043
332	0.082597263
64	0.16194069
60	0.12526549
32	0.21217626
76	0.18356037
48	0.21659626
528	0.089479022
68	0.16285047
160	0.097999118
184	0.13941213
52	0.047207087
184	0.14519587
100	0.16534065
44	0.17722505
116	0.14757183
104	0.10931512
176	0.097330511
56	0.17621756
84	0.09189193
108	0.1136796
136	0.1207162
20	0.19169492
148	0.086518057
712	0.14326274
100	0.13573106
112	0.10166632
108	0.12582329
92	0.17147295
208	0.095844768
56	0.12893833
40	0.12424441
136	0.18859074
48	0.21936388
72	0.1669511
68	0.11128698
104	0.16921046
36	0.098414056
60	0.15938804
52	0.086061686
44	0.22794645
420	0.087389037
52	0.17086206
64	0.090521835
88	0.15273175
32	0.24506962
44	0.16326377
28	0.24609229
116	0.08456704
72	0.23261742
60	0.21077643
120	0.18607025
28	0.19050853
100	0.20362501
52	0.1422947
76	0.12238166
272	0.10426866
476	0.072193906
36	0.20967647
60	0.087769859
48	0.1647609
244	0.12673581
148	0.079409219
40	0.19544226
80	0.10790856
60	0.14119044
92	0.13872573
76	0.079076231
76	0.17602299
100	0.11357334
72	0.096015513
72	0.16189663
372	0.093306869
88	0.095438406
88	0.11695411
120	0.15498412
124	0.2077298
84	0.20172071
120	0.15413128
88	0.1741897
80	0.17880522
148	0.16823727
172	0.11190544
32	0.14882272
112	0.12925769
56	0.18683769
32	0.24580966
192	0.12146205
76	0.14953975
68	0.16731852
36	0.2395554
68	0.19837631
100	0.11921337
72	0.16160986
80	0.16484888
60	0.12888867
56	0.14899866
80	0.1342102
36	0.16283955
328	0.041116659
96	0.16721234
44	0.18718128
176	0.1251097
104	0.1376425
44	0.1785551
52	0.1608783
92	0.18872909
52	0.14060113
64	0.18275928
140	0.087219343
52	0.13092272
68	0.18049376
72	0.11163504
76	0.15510528
72	0.13398063
260	0.095141523
128	0.1846216
56	0.19053791
68	0.16716148
40	0.17163485
48	0.25967005
60	0.15591981
128	0.14464249
100	0.076695532
28	0.19437021
404	0.093434617
152	0.073331386
72	0.090377875
112	0.13272156
56	0.1507735
96	0.16318527
92	0.1194656
88	0.18614219
87.359375	0.14372149
53.734375	0.2104037
119.6875	0.16366529
38.46875	0.1641282
141.03125	0.16919833
123.5	0.13436319
64.6875	0.1083608
127	0.12072079
84.25	0.13864744
189.125	0.087719142
71.875	0.1233938
231.875	0.10712162
106.625	0.10501238
93.375	0.1086762
55.625	0.18652482
49	0.17905122
65.875	0.20692289
74.25	0.23432356
107.25	0.16272269
276.375	0.10763878
43.625	0.13071148
55.25	0.1281901
123.75	0.21469347
79.75	0.2135787
40.5	0.1423365
69	0.15094617
204	0.11342125
114	0.13531952
97.25	0.11526776
91.25	0.14512464
210.5	0.16719338
180.75	0.075475112
64.5	0.18705317
115.25	0.18418649
556.75	0.082994282
134.75	0.1120417
90.75	0.16373815
119	0.13565464
204.75	0.06284453
62	0.16021664
92	0.15829946
134	0.16927665
53.5	0.21308947
86.5	0.071882762
136	0.12342695
464.5	0.057023533
306.5	0.16672781
65	0.16695738
98	0.12150013
77.5	0.11047051
48	0.20350569
35.5	0.13856468
74	0.15450108
121.5	0.12595506
111	0.12808475
78	0.14459167
47	0.18395245
91	0.093481414
66	0.12996976
157.5	0.0914675
54	0.26197493
117.5	0.12557909
154.5	0.19355512
159	0.094931595
132	0.15856454
490.5	0.0453601
71	0.21035683
58	0.12357434
52.5	0.20199917
82	0.15758035
63	0.16872464
44	0.14520551
163.5	0.081299104
109.5	0.12743877
202.5	0.098493062
111.5	0.16933653
58	0.13608117
226.5	0.10641637
36.5	0.19147572
182	0.15429775
165.5	0.14678307
213	0.1631252
163	0.10056698
146	0.15454201
84.5	0.12800133
110.5	0.13830295
58	0.12337447
127.5	0.11062796
448	0.07110662
80	0.1722969
118	0.075148463
62	0.1629079
155	0.10807215
112	0.14652941
38	0.1765966
70	0.10803022
179	0.14204432
84	0.092847519
56	0.14423376
62	0.12392534
84	0.14683233
231	0.092163369
89	0.11333722
61	0.16740626
74	0.14711235
144	0.089784496
21	0.29940033
157	0.10089342
242	0.10967336
125	0.18400508
261	0.12326286
163	0.12603876
115	0.18857588
91	0.12283341
80	0.15197955
150	0.10918607
64	0.12043687
182	0.091806062
83	0.19833644
136	0.15955891
100	0.13128436
78	0.11761084
40	0.11694594
56	0.18220134
52	0.17844078
86	0.18974088
287	0.066495478
69	0.12168188
117	0.13716178
80	0.20739242
276	0.13110942
37	0.097098283
63	0.10337868
123	0.096234709
129	0.14018293
93	0.13157402
546	0.069834337
146	0.13811897
24	0.17909826
40	0.20772442
133	0.10681869
40	0.25018853
47	0.18900859
99	0.098900333
53	0.14862505
114	0.13457982
37	0.16963223
132	0.12429421
127	0.18293647
70	0.14937517
83	0.14416589
61	0.094855472
1215	0.060484484
70	0.15446073
42	0.15311472
605	0.073501639
70	0.15537815
112	0.12606964
344	0.10175927
64	0.066429228
114	0.11295179
305	0.11303231
40	0.16357552
84	0.10980912
38	0.27084771
17	0.33123294
124	0.14251401
103	0.14384936
181	0.11161944
54	0.083869591
36	0.23557693
53	0.1518292
63	0.138447
50	0.19961041
123	0.12731621
72	0.17445728
41	0.17969671
21	0.1164951
176	0.11342764
28	0.27604106
64	0.2127474
30	0.17434314
80	0.19429053
72	0.10263826
74	0.17537042
68	0.14990008
72	0.20606631
72	0.15149559
84	0.18346524
130	0.11771709
60	0.12359368
406	0.063812688
102	0.14662613
788	0.059052419
28	0.25867712
74	0.15677935
130	0.13962914
108	0.077487074
18	0.091553085
324	0.083504803
58	0.12611738
96	0.18088494
114	0.078362085
70	0.076700978
178	0.094498679
46	0.24309489
1068	0.11578324
24	0.2483768
32	0.15951259
40	0.20709378
134	0.15067601
104	0.075814918
194	0.15176412
110	0.14729179
64	0.12880574
214	0.057339072
90	0.16613974
58	0.17155924
48	0.19776528
108	0.14891846
74	0.19982818
22	0.21724927
50	0.24758014
36	0.21574569
248	0.06746912
56	0.15008537
78	0.1496847
32	0.28458825
60	0.17976741
420	0.20964184
226	0.059618287
80	0.2057503
76	0.16434281
44	0.16123174
80	0.17805758
424	0.080278695
134	0.091220275
40	0.21089678
126	0.10306083
128	0.049402695
94	0.14524995
114	0.13667931
66	0.14464317
92	0.13204625
486	0.18895039
124	0.097451232
48	0.15965061
70	0.21099356
56	0.16614863
48	0.13474756
48	0.14518073
20	0.26971912
416	0.050810859
46	0.087812603
48	0.22617172
42	0.18267855
224	0.100404
84	0.10453759
36	0.22145751
164	0.10200953
520	0.050817102
66	0.14039925
60	0.098728769
46	0.17305933
254	0.052397721
176	0.086135156
108	0.15330558
146	0.12145068
78	0.14174107
130	0.10368774
56	0.11469235
384	0.044491861
62	0.24286088
20	0.2835412
638	0.048308324
210	0.13678175
108	0.1154489
68	0.22733124
62	0.18336865
130	0.11804883
46	0.18801369
94	0.13640475
50	0.12686761
52	0.21600498
108	0.1366567
106	0.12596002
120	0.16270307
90	0.087302335
58	0.19377615
62	0.22667883
110	0.14669901
48	0.15287216
104	0.13719022
1096	0.090860903
98	0.12270939
50	0.1644101
106	0.058590837
248	0.16030122
90	0.12103602
100	0.10221384
36	0.2042314
110	0.076445647
104	0.14621007
28	0.1710794
90	0.13538143
80	0.1528403
108	0.14195573
86	0.13782226
42	0.20921417
484	0.1547948
40	0.2535708
52	0.11007383
60	0.18048589
178	0.12930198
66	0.20069854
240	0.13223323
124	0.18347439
40	0.12530021
348	0.07426513
38	0.095598094
110	0.087459713
44	0.18223943
44	0.1747164
100	0.11826801
46	0.19006252
234	0.070890956
192	0.097029053
106	0.11859673
78	0.14590292
60	0.17166576
60	0.13517997
148	0.11910596
72	0.13908875
110	0.1686333
56	0.17833674
132	0.12664321
598	0.052461337
442	0.13268167
50	0.18735963
326	0.061863568
46	0.15447375
32	0.27744547
68	0.13242561
166	0.1734581
254	0.067689382
94	0.11746804
132	0.17634545
80	0.18682769
60	0.16542822
92	0.16840687
72	0.1891797
68	0.11993872
78	0.14744237
82	0.160909
196	0.13555355
184	0.087978706
82	0.19785321
128	0.11035592
84	0.15607302
236	0.082334578
112	0.087368302
92	0.10402898
92	0.14898032
92	0.15923673
200	0.092469126
52	0.13487688
124	0.13669358
64	0.17035577
92	0.1791392
80	0.10433199
212	0.17845909
72	0.14447643
92	0.17415835
24	0.21573235
116	0.12631768
36	0.25124806
124	0.1692704
64	0.15016235
96	0.1132248
100	0.06909842
72	0.14556427
52	0.1886481
32	0.1996645
88	0.14686497
48	0.16756749
28	0.18081988
52	0.091377042
204	0.088115148
64	0.22387119
128	0.15809612
64	0.1440473
204	0.14938259
68	0.19603866
76	0.12210271
88	0.10604107
84	0.13654865
96	0.117942
180	0.13988978
124	0.1199092
136	0.090155892
32	0.20008476
184	0.085954279
28	0.31279215
112	0.1676766
56	0.16944885
84	0.16979514
72	0.14174142
88	0.12953028
100	0.17928816
40	0.11303211
28	0.18473263
44	0.22410083
136	0.14373353
36	0.27728793
48	0.11984593
52	0.2063584
44	0.083802156
24	0.24814437
84	0.15900497
88	0.13506858
68	0.15677449
196	0.17491968
384	0.084374957
44	0.18096158
80	0.10163508
112	0.097661942
332	0.17969784
56	0.12217072
36	0.23916449
60	0.10349742
132	0.067372009
432	0.10953771
116	0.13586842
236	0.12863658
124	0.10684003
152	0.11589568
52	0.1354903
192	0.15129183
144	0.14355691
220	0.11491964
112	0.12067687
124	0.10526987
316	0.09620896
208	0.12031887
60	0.16103357
132	0.083072081
92	0.12452933
36	0.22298548
56	0.18160218
28	0.19112976
108	0.12307196
340	0.044916071
332	0.087155573
56	0.14361721
72	0.12641077
52	0.13001959
464	0.08880879
116	0.1102901
96	0.14105716
52	0.13348183
88	0.1234754
316	0.10756522
28	0.27464941
236	0.11922314
524	0.094093569
72	0.16654877
148	0.10840921
52	0.17040113
124	0.135019
240	0.1140204
112	0.068999559
32	0.11620395
160	0.094741702
544	0.056254365
48	0.2019566
48	0.20817366
188	0.12103927
68	0.14685524
140	0.12300754
268	0.13736916
152	0.080401123
20	0.3092784
60	0.18634678
40	0.18317333
148	0.13698888
748	0.083592877
48	0.26245961
80	0.18351467
44	0.18968739
148	0.10971086
64	0.15780659
320	0.16832294
148	0.13674831
24	0.28833044
392	0.081669398
52	0.14699548
136	0.12005811
780	0.069639355
32	0.24721068
96	0.14653549
72	0.16235355
80	0.13167061
244	0.13506587
16	0.30524948
32	0.13368876
52	0.23218127
56	0.24169171
64	0.12748982
180	0.12087862
180	0.075660706
156	0.16993438
152	0.14633358
84	0.078854918
116	0.11319561
144	0.13976789
72	0.15886573
76	0.14928232
48	0.055610847
168	0.090984032
40	0.13244407
84	0.22842337
696	0.052983101
200	0.1170774
188	0.096160822
1544	0.11679605
196	0.14051011
48	0.17780593
36	0.21412225
64	0.10111094
156	0.10162407
32	0.089708269
52	0.20241791
32	0.13200648
44	0.16042036
64	0.14008619
76	0.10460387
24	0.13205573
152	0.059017226
92	0.10827138
56	0.13482617
388	0.070154347
56	0.13419725
368	0.099865973
104	0.14006323
124	0.11012153
40	0.11704896
144	0.069162749
72	0.24049637
156	0.15571442
120	0.14923261
196	0.10535853
28	0.23132545
132	0.10840457
176	0.10537703
252	0.091210671
100	0.11997984
24	0.20608865
44	0.22859424
52	0.16112067
80	0.16021922
156	0.16276592
32	0.20662005
104	0.12112827
240	0.084478274
28	0.15313365
76	0.14520973
100	0.15874831
56	0.085597858
76	0.17675386
44	0.20693403
48	0.19313841
92	0.14784411
72	0.19635624
192	0.13301337
48	0.18029775
188	0.12887983
100	0.1212024
72	0.19067337
60	0.1825836
84	0.1953672
556	0.071753494
60	0.18568015
72	0.20756695
140	0.10068383
44	0.17853117
68	0.27439898
28	0.23248886
84	0.18731071
56	0.22440906
52	0.20117834
28	0.28150669
96	0.11269191
100	0.061548628
168	0.11664952
52	0.17687149
140	0.12304243
52	0.13924015
72	0.162874
40	0.15469117
96	0.13574602
100	0.11783133
28	0.13730437
52	0.094775036
608	0.037176143
88	0.11278552
88	0.10936742
104	0.15430348
264	0.10812669
68	0.14965549
52	0.18497945
76	0.15089025
48	0.15957199
96	0.12677361
56	0.11126418
108	0.10465738
84	0.16087779
368	0.066992484
60	0.11922782
116	0.14319964
56	0.17645945
352	0.068628579
108	0.10140005
80	0.14770563
456	0.072389625
44	0.24452949
72	0.17502625
224	0.074147008
64	0.24659202
116	0.13164952
68	0.11436485
60	0.082160696
64	0.18554199
176	0.14037161
104	0.13546994
156	0.11212096
68	0.15903525
120	0.13999739
160	0.091699719
856	0.050256521
84	0.15895028
56	0.16580915
24	0.055862918
72	0.16790368
68	0.20368801
120	0.12591223
48	0.13366446
128	0.15934615
56	0.13590389
124	0.11075228
240	0.11547884
54.9375	0.090652697
55.453125	0.15352511
50.59375	0.26568416
69.53125	0.16293123
144.03125	0.14351878
42.3125	0.14786336
492.5	0.055103976
105.25	0.10048019
65	0.10116684
212.625	0.093894504
150	0.12477896
80	0.16226195
81.125	0.16708441
154.5	0.19673771
48.25	0.15623352
64.625	0.15679076
46.875	0.27594197
100.125	0.20084319
56.125	0.12196984
133.625	0.13477208
41.75	0.20169415
155.75	0.14429958
38.75	0.22573395
165.5	0.064301744
37.25	0.095900893
68.25	0.17714813
188	0.12869398
67.5	0.15499227
56	0.18848884
191	0.12609027
101.5	0.18778872
172.5	0.11877031
97.5	0.088846892
45.5	0.23751655
217.5	0.12208264
43	0.22194335
82.5	0.12612097
79.5	0.17064264
55	0.10774921
337.5	0.096457623
46.5	0.17000823
103.5	0.12350337
51.5	0.16678579
26	0.20772769
83	0.082656987
60	0.13630597
110.5	0.11454514
94	0.14431849
70	0.18588445
98.5	0.097522087
66.5	0.17002845
81.5	0.15794674
121	0.071423456
184.5	0.068711795
116.5	0.18218167
28	0.27338693
104.5	0.15625091
630.5	0.095127217
57.5	0.17406863
99.5	0.15299973
391.5	0.036014549
53.5	0.23487003
59	0.16904184
48	0.18392034
250	0.11480912
246	0.10049514
63	0.18048954
75.5	0.10419485
21.5	0.19463913
58	0.16496082
140.5	0.11379129
137.5	0.084690742
89.5	0.11556224
55	0.21028604
104	0.12619993
23	0.25470918
64	0.11990801
55	0.081948705
64	0.1392373
93	0.1272392
65	0.15200366
54	0.096227631
82	0.1659719
91	0.12131989
88	0.17819153
44	0.14212523
75	0.092946768
69	0.15659325
113	0.12303182
82	0.14112295
83	0.15379141
54	0.12972416
148	0.13001476
73	0.11098882
243	0.079205371
60	0.23462127
44	0.14401326
28	0.15404414
45	0.20695281
26	0.1901366
76	0.14854997
125	0.1050232
92	0.18480912
117	0.089914188
45	0.13412917
51	0.23995061
178	0.12978984
147	0.11241643
137	0.12097186
104	0.13697456
50	0.13229136
1802	0.029406557
64	0.16234256
154	0.11551818
56	0.13097097
42	0.11489803
132	0.11220628
43	0.22107092
54	0.12205823
89	0.096180044
54	0.13716403
228	0.10145488
224	0.091187797
307	0.10907345
101	0.12979797
56	0.12460181
117	0.14939691
104	0.11944867
84	0.13527453
381	0.052485596
135	0.096825264
26	0.20951651
296	0.070791639
45	0.18137729
220	0.1171694
135	0.14715257
232	0.053437009
29	0.30705419
45	0.12481532
129	0.098493159
40	0.14825429
103	0.14012825
80	0.18055564
146	0.13606532
96	0.14792563
102	0.14781794
38	0.23439249
98	0.16648945
222	0.11338777
36	0.10922135
64	0.15667316
156	0.11858785
60	0.10114433
68	0.17570521
222	0.10598903
38	0.20467933
90	0.15786923
38	0.1450168
392	0.11146372
112	0.15893751
144	0.11964986
108	0.19353439
286	0.095902458
144	0.13000451
190	0.098295875
128	0.13860799
64	0.096125677
68	0.10993811
56	0.16997248
58	0.18782096
68	0.13799572
40	0.11040544
254	0.0755895
38	0.10610745
38	0.23075177
68	0.1404687
108	0.18980694
70	0.16670083
34	0.19028422
98	0.13625996
82	0.13659883
74	0.17684589
40	0.16999868
114	0.15754801
102	0.068268798
92	0.11491737
52	0.15726343
44	0.30061346
724	0.0360591
54	0.12371983
44	0.137931
78	0.098491803
70	0.18860526
40	0.12170208
58	0.14307556
86	0.13856092
42	0.079513475
44	0.18295933
60	0.13471378
96	0.12588416
72	0.10770936
82	0.16216096
54	0.16491629
52	0.18621497
52	0.17847529
38	0.17003888
86	0.17892221
114	0.072707005
48	0.13846579
60	0.16103625
28	0.10049601
88	0.14351095
150	0.11025215
36	0.22681078
1632	0.030609125
338	0.088477924
50	0.21888763
204	0.15102051
130	0.1861105
248	0.048178341
68	0.16373645
98	0.17353617
190	0.1665584
76	0.11869241
46	0.11691763
28	0.21129473
168	0.1858532
92	0.12884179
172	0.096575342
98	0.11724785
52	0.21624082
134	0.16086592
74	0.12705404
230	0.091323912
90	0.17909254
36	0.23064098
158	0.16227698
60	0.19513144
236	0.092418283
96	0.12198844
38	0.085583314
66	0.12664916
68	0.081751257
190	0.14254262
58	0.11171786
156	0.13469777
70	0.16928945
30	0.20817944
52	0.20758761
50	0.16167082
154	0.072406419
24	0.041570473
74	0.17384341
52	0.15018044
264	0.12979555
72	0.16350368
74	0.11725634
222	0.085148528
50	0.14445943
184	0.078683749
182	0.093632251
94	0.13811146
194	0.15249118
792	0.073163338
50	0.13770679
124	0.16506267
54	0.14142685
102	0.07588245
204	0.09080904
68	0.1495578
90	0.2330236
64	0.16286199
34	0.20895702
142	0.14430149
118	0.2532202
48	0.14928137
160	0.081667818
70	0.15002157
112	0.15296276
62	0.15365922
574	0.053880386
144	0.11016227
300	0.14483671
64	0.12207121
68	0.13237791
810	0.15784271
84	0.13766184
132	0.1383813
68	0.131293
24	0.17038876
62	0.12339704
52	0.21059415
80	0.11253548
62	0.16985147
32	0.21742795
194	0.084822856
2674	0.15414795
66	0.10686757
64	0.20845954
40	0.15411599
100	0.14427224
80	0.12862763
88	0.14317568
120	0.19412927
144	0.098651163
56	0.15341678
72	0.1570953
68	0.13628975
72	0.14665847
112	0.18136416
68	0.1013376
100	0.15119635
44	0.18849164
60	0.15655084
160	0.13047089
44	0.081622608
40	0.15175162
96	0.17736466
208	0.11164542
92	0.14606425
256	0.11122939
48	0.14099583
136	0.17345744
260	0.062736906
92	0.10109559
536	0.080037862
116	0.10132878
64	0.12580727
44	0.1211642
84	0.1665788
64	0.17678289
64	0.11413764
52	0.11509031
36	0.13733542
96	0.12279098
68	0.17014571
80	0.10965148
96	0.17609262
48	0.074082009
84	0.20498168
80	0.17090033
52	0.16992144
208	0.13204806
60	0.19105104
108	0.10994273
40	0.22613052
80	0.14616452
116	0.14457764
228	0.075023659
112	0.13923006
104	0.10391801
92	0.11250812
308	0.13432342
84	0.17824903
144	0.15702923
40	0.14972886
140	0.13208047
628	0.079147726
128	0.11549913
124	0.12709671
108	0.15603253
96	0.092147954
36	0.23232073
308	0.19726004
120	0.10497497
92	0.18193352
104	0.13051932
104	0.12711713
204	0.16711608
112	0.15642036
64	0.20201936
172	0.10333045
44	0.25704503
156	0.066207029
784	0.10783037
148	0.11587654
96	0.1552083
116	0.15973614
48	0.052321199
40	0.071910881
72	0.12140042
56	0.1438998
64	0.10501737
32	0.23582894
52	0.13235675
48	0.1343867
92	0.15133564
76	0.17386478
36	0.27224973
128	0.071280763
108	0.11642095
104	0.22319399
100	0.14222816
104	0.14128229
308	0.055365376
60	0.13981484
44	0.14873762
160	0.11243326
68	0.12227484
220	0.1263366
35.183594	0.15849183
54.453125	0.1582095
53.9375	0.19301659
189.96875	0.10977338
61.875	0.22148608
128.25	0.13721481
163.25	0.11463158
66.875	0.14848131
80.75	0.12267602
169.125	0.12781669
110.875	0.22954924
27.5	0.2259663
118.125	0.13617206
42.875	0.21796322
52.75	0.1950611
36.75	0.16563228
49	0.24326968
49.5	0.19826144
38.5	0.10815244
130.5	0.16639049
211.5	0.13734181
27.5	0.14750937
86.25	0.13025038
51.75	0.16017042
132.25	0.16731568
110	0.16760419
173.25	0.13797136
161.25	0.11633015
144.75	0.098991029
53.25	0.21038887
59	0.12896693
96	0.15885763
62	0.19625264
76.5	0.14813833
73.5	0.15676132
33.5	0.19985305
24.5	0.24805664
175.5	0.17169002
57.5	0.19997321
104	0.13657127
141.5	0.13127106
91.5	0.1370039
74	0.18509093
98.5	0.14688492
274.5	0.30912068
80	0.17795807
36.5	0.23263827
92.5	0.22854815
57	0.19726281
370	0.11473624
53.5	0.19875877
332.5	0.15171106
49.5	0.16589417
93.5	0.16698307
40	0.12493014
37	0.30563644
69	0.08393544
139	0.14428243
84.5	0.12504013
124	0.10843226
66.5	0.203164
141	0.10108031
110	0.082016796
187	0.17355213
157	0.13109876
48	0.18285997
53	0.16464156
134	0.10964813
74	0.099439666
295	0.12128447
27	0.2267559
43	0.15984656
79	0.16114254
36	0.14641497
60	0.15022402
106	0.11418924
326	0.0698222
89	0.15143511
95	0.11936648
202	0.13660806
44	0.20263593
99	0.12725437
35	0.3323521
78	0.16150981
55	0.21675432
93	0.14552717
35	0.15950251
117	0.088931426
50	0.235549
57	0.14236847
197	0.13487706
89	0.099756546
25	0.32276917
329	0.096243665
139	0.16536961
37	0.20991144
723	0.10800431
109	0.15581299
47	0.19098626
19	0.30148771
81	0.17255521
210	0.14182875
210	0.082341462
123	0.10370813
50	0.19968854
85	0.24376938
157	0.14444715
454	0.13872075
45	0.16469511
39	0.13574097
236	0.12526241
112	0.1442879
105	0.1245406
95	0.12382957
57	0.1930511
149	0.10567803
187	0.13328847
80	0.11159584
30	0.2300576
56	0.21794976
39	0.23592299
53	0.14630096
74	0.19514453
54	0.1532836
98	0.10689382
60	0.16541167
94	0.11910241
66	0.17055994
82	0.16313486
148	0.13112888
50	0.16398607
82	0.15097946
92	0.14433224
176	0.14755556
124	0.18718167
44	0.1882568
142	0.19498795
106	0.16339515
58	0.15598309
46	0.21640879
40	0.21891905
50	0.13910858
96	0.14123899
148	0.13816039
22	0.21077769
90	0.089339025
100	0.16575791
38	0.15365973
52	0.13754304
54	0.20671339
82	0.14512517
68	0.14237303
78	0.13823631
294	0.078924321
84	0.16069403
94	0.11915138
40	0.20206241
54	0.22701439
74	0.14149646
86	0.10115471
86	0.13028745
56	0.1333735
112	0.14233105
86	0.14231484
74	0.13839376
146	0.13774951
56	0.15138538
90	0.13252217
364	0.11948437
26	0.20843276
36	0.31606552
64	0.10568171
92	0.21347183
230	0.054875616
90	0.20312871
58	0.16538143
26	0.21798785
144	0.13416068
214	0.093610808
40	0.14103059
100	0.14150612
82	0.19564395
202	0.12663926
20	0.27485019
158	0.12055109
20	0.30846947
166	0.10757764
74	0.12851016
40	0.17795107
70	0.11012921
54	0.17175229
62	0.21449396
792	0.12475
86	0.20093365
128	0.081001751
90	0.21896549
50	0.20837098
52	0.16076198
48	0.18199006
62	0.15957244
68	0.19689594
84	0.23508579
128	0.15993778
134	0.17441186
116	0.202802
102	0.12960346
174	0.16263945
110	0.12898535
64	0.12943386
90	0.23368871
604	0.058795948
94	0.17262651
412	0.11305328
92	0.15451609
176	0.11794779
152	0.17397961
36	0.14568965
68	0.18133129
42	0.12028042
66	0.1335355
1148	0.074360482
218	0.11495377
92	0.18797235
134	0.12370611
86	0.21057358
140	0.16375917
250	0.11345743
48	0.21602917
56	0.15188457
916	0.079209909
74	0.18782908
262	0.086969197
148	0.110072
80	0.18968017
72	0.12217286
54	0.20158261
62	0.14460717
54	0.15792549
50	0.17264549
84	0.14341687
62	0.1916413
64	0.11641099
192	0.11682273
96	0.12566225
82	0.15348731
460	0.11672556
100	0.12114745
36	0.22599405
52	0.20658007
72	0.1565645
60	0.20445102
24	0.31724632
112	0.19098206
66	0.18169962
100	0.15130873
84	0.15077202
240	0.077880733
84	0.13193946
94	0.12929036
42	0.15036488
118	0.11107751
46	0.14842047
50	0.19046193
52	0.17950104
118	0.11743503
34	0.19314361
42	0.13601606
186	0.27460256
132	0.1730967
76	0.16820846
60	0.1778048
108	0.160182
88	0.16898377
44	0.15317009
260	0.085371487
48	0.097297765
80	0.18998112
224	0.10665905
88	0.17144012
40	0.20921251
36	0.20622735
128	0.17470865
40	0.12439656
60	0.17155276
56	0.16073878
284	0.1302048
36	0.2198251
132	0.19941898
32	0.22610568
108	0.12973179
268	0.056900401
68	0.2087439
52	0.17735267
48	0.21602581
80	0.20373578
456	0.097968243
76	0.096368164
236	0.16061138
60	0.14919421
232	0.13009907
88	0.21641818
296	0.071044087
76	0.16597025
40	0.26084828
184	0.13643533
92	0.15797672
24	0.26938513
132	0.13732594
80	0.18306911
60	0.15022783
136	0.15140805
32	0.18715298
112	0.085221127
44	0.24247254
60	0.21295521
92	0.22973531
40	0.11014091
128	0.17516376
60	0.10736168
36	0.1940567
40	0.14479002
180	0.14676042
108	0.098977491
72	0.1424699
52	0.19636682
48	0.19447644
120	0.086060986
664	0.16215159
68	0.11051639
64	0.21211053
52	0.12478879
48	0.19908692
56	0.16487806
40	0.15656707
64	0.089049816
48	0.13398826
56	0.1365623
68	0.13822854
44	0.17896001
72	0.18794274
64	0.14864014
96	0.15800276
32	0.23052806
80	0.17003119
2840	0.04838486
104	0.094463706
636	0.066743135
108	0.15708521
140	0.14469351
128	0.082849815
148	0.10897194
96	0.19273293
428	0.062163524
160	0.18345302
80	0.21989816
40	0.20377623
48	0.21056825
172	0.18161987
60	0.17144737
60	0.29293984
176	0.11349867
32	0.26051617
100	0.11013053
48	0.2214807
52	0.16983494
92	0.11885768
308	0.12723713
40	0.21172504
88	0.079945311
128	0.19629611
76	0.19790655
124	0.12852681
132	0.12413729
116	0.14524566
156	0.1540416
64	0.17283283
196	0.11972072
92	0.17048092
68	0.17173551
112	0.078889735
92	0.19420268
348	0.094811141
104	0.16522141
28	0.27331948
128	0.17365174
64	0.14417718
76	0.2040116
36	0.16441612
56	0.20275113
84	0.13840611
180	0.15368249
468	0.060576532
300	0.12951201
624	0.097797193
156	0.1026257
120	0.13769132
220	0.12476038
92	0.11231757
136	0.096357845
84	0.17051637
44	0.18125874
76	0.19268771
32	0.18687044
72	0.15541528
96	0.12814566
96	0.13955489
688	0.29797751
232	0.095240839
44	0.12024123
88	0.16316146
80	0.14226905
52	0.24315356
52	0.15715158
72	0.13208431
68	0.20765087
160	0.11217392
76	0.14563002
84	0.16928521
72	0.20350027
64	0.14162834
80	0.11751883
112	0.15719076
96	0.22283958
132	0.15211694
216	0.13178316
80	0.18815382
152	0.14689258
188	0.091496117
36	0.18117869
80	0.21277745
88	0.19020684
120	0.13905962
52	0.19282006
232	0.096444555
120	0.19430128
136	0.11750814
100	0.16007778
68	0.11349862
132	0.14713641
288	0.11085247
76	0.23935358
288	0.064319268
44	0.21511388
40	0.17581581
84	0.096722454
48	0.17754018
108	0.1773476
48	0.25414658
72	0.18058011
120	0.1497274
68	0.1803145
144	0.16967112
184	0.11768925
124	0.16110291
52	0.20063061
48	0.20520735
32	0.13302553
112	0.14728665
140	0.10991806
100	0.21035035
100	0.15400189
196	0.072617851
140	0.15353093
88	0.16495104
60	0.23742378
212	0.10088578
72	0.20901564
88	0.14204967
192	0.089327857
44	0.19994806
72	0.15052314
92	0.14210708
64	0.17506456
92	0.14211106
280	0.057112169
72	0.10922226
64	0.16404913
560	0.053806022
156	0.17769848
116	0.15841961
56	0.18120478
356	0.11171138
44	0.21336374
204	0.12323958
52	0.14389907
84	0.14697653
48	0.1875293
180	0.077084593
64	0.11217014
24	0.27200004
192	0.12347519
[truncated: 1,689 more rows]
