# Supplementary material for: Comprehensive structural assignment of glycosaminoglycan oligo- and polysaccharides by protein nanopore
Source: Nat Commun. 2022 Aug 30;13:5113. doi: 10.1038/s41467-022-32800-4 (PMC9427770; doi:10.1038/s41467-022-32800-4)
Supplement: Supplementary file 5 — Source Data [file 41467_2022_32800_MOESM5_ESM.zip › Source Data/Main manuscript/Source Data files/Fig6/DS_16.txt]

Tt	Ib
1013.9375	0.14670873
38.5	0.23374033
170.6875	0.12101373
90.1875	0.088827349
157.8125	0.068146594
61.875	0.11957236
138	0.091327839
221.25	0.075436935
197.75	0.10269783
338.25	0.075594515
94.5	0.13542546
613.5	0.17453462
341	0.057303827
160	0.10112016
45.5	0.1134555
52	0.14142296
87	0.10650335
117	0.11360187
51	0.16460997
183	0.063044727
117	0.093266912
147	0.11062172
123	0.083667494
120.96875	0.10483266
94.875	0.10728239
220.75	0.091106705
91.5	0.069542043
69.25	0.11513041
262.5	0.085921504
94.5	0.12948968
55.5	0.1633198
113	0.079653345
136	0.090024665
95	0.12219889
220.5	0.072208986
156.5	0.056458082
102	0.14205456
46	0.21459469
226	0.049550366
84	0.12097517
76	0.089265235
97	0.080918059
2470	0.21638995
2895	0.1602039
94.65625	0.11076984
105.46875	0.10460565
134.9375	0.10211433
63.25	0.086220704
817.875	0.04527162
43.875	0.11628713
726.75	0.11332481
98	0.073364131
113.5	0.095346317
120.5	0.10582354
60	0.12499849
81.5	0.10622022
225	0.099200465
158.5	0.093088515
110.5	0.10547037
147	0.080394134
181.5	0.094586082
107	0.10138287
59.5	0.16615181
322	0.054681316
145	0.10808067
93	0.11508851
77.5	0.10014245
88.5	0.065208495
83.5	0.11619072
61	0.13757296
256	0.074626982
79	0.088836551
64	0.10045356
205	0.056329515
161	0.070776463
83	0.088944219
1021	0.027890671
96	0.065350376
68	0.14719282
143	0.079994112
91	0.11605065
105	0.15413797
70	0.06093603
93	0.099523097
72	0.098168917
44	0.13686006
84	0.080054134
118	0.12156779
204	0.063190915
162	0.1038041
114	0.071801536
94	0.092531122
128	0.065477349
124	0.063246809
66	0.1371119
134	0.081596561
42	0.18022011
80	0.10915542
124	0.081448667
128	0.09077847
22494	0.035519809
62	0.11778782
110	0.1039132
290	0.065210856
82	0.068400927
168	0.10555834
68	0.10546427
92	0.11463222
64	0.11475393
144	0.088067576
212	0.070213661
1884	0.20048492
120	0.054652739
56	0.17555247
196	0.18671639
84	0.097043477
468	0.06492231
160	0.068443097
248	0.079873338
256	0.077052839
80	0.064789906
172	0.097330168
60	0.14820904
308	0.079935797
88	0.08083155
108	0.091299534
168	0.069470815
48	0.12186455
96	0.076799802
72	0.12229969
116	0.082857937
88	0.15382574
148	0.049044106
108	0.096715704
540	0.060513161
252	0.11012178
88	0.10661308
68	0.1036954
96	0.089298807
232	0.079471581
104	0.096953586
80	0.05057447
112	0.1088945
56	0.11316178
112	0.06042676
328	0.094040334
64	0.12693346
348	0.05824466
100	0.097239889
148	0.082238868
280	0.051124677
116	0.098503128
104	0.099233918
88	0.10916591
88	0.1437221
236	0.055724196
104	0.09089049
168	0.11740119
144	0.079015389
60	0.16926463
76	0.12267599
120	0.1081424
56	0.11165002
284	0.068684429
44	0.099154152
76	0.13319141
140	0.069936901
168	0.081988782
104	0.10062578
144	0.10968108
120	0.074451335
120	0.054303579
168	0.092944406
368	0.063743666
56	0.093653098
224	0.082789324
72	0.1010164
80	0.070926465
64	0.090953238
136	0.14987732
128	0.1497927
824	0.034257546
136	0.08882834
80	0.078028433
136	0.10031614
104	0.10810261
264	0.053474464
248	0.077694684
56	0.15290546
104	0.11166118
56	0.14425057
112	0.12658471
296	0.060292989
56	0.11213987
200	0.052542184
144	0.04922108
136	0.10690426
112	0.13326116
128	0.08102712
88	0.11983275
248	0.076741315
64	0.13387185
72	0.14155534
192	0.069587961
176	0.10231853
256	0.071515284
72	0.1222752
176	0.049680926
144	0.073969051
72	0.1065595
344	0.066632681
232	0.086608469
216	0.061361942
184	0.066866167
264	0.066826463
176	0.05970531
80	0.066007338
128	0.093362004
96	0.14179687
176	0.079944596
176	0.083777927
168	0.072672293
424	0.12110901
248	0.065712959
128	0.075253308
104	0.07699839
192	0.081584893
256	0.054430161
64	0.090613425
64	0.13381949
64	0.21860595
96	0.11318173
1008	0.035686251
304	0.03801937
840	0.064098038
400	0.041380543
128	0.16330434
144	0.12447233
1024	0.038456216
112	0.096258804
96	0.09423063
56	0.15190049
88	0.1192861
48	0.15272513
376	0.064779244
384	0.049692798
112	0.091163442
112	0.10698102
248	0.060697094
88	0.088477604
200	0.088540494
136	0.08180552
48	0.13529395
48	0.11269383
128	0.066843718
104	0.091282256
112	0.074052081
72	0.1430717
160	0.07684572
160	0.10783092
176	0.10484479
80	0.17183661
152	0.1495211
72	0.14850549
136	0.097046502
136	0.10238863
120	0.11457438
112	0.083878763
456	0.05065234
144	0.063443393
56	0.15652677
56	0.14602166
160	0.11007088
136	0.14863616
80	0.13863452
128	0.10118707
96	0.10085076
144.25	0.082753658
93.625	0.13215098
125.5	0.048750073
93.25	0.099642783
54.25	0.086677939
172	0.078935787
85	0.081776358
57	0.08378005
295	0.094288595
100	0.099377394
471	0.05757948
97.5	0.10821599
181.5	0.068500303
212.5	0.06678623
130.5	0.085201368
73	0.13358544
87	0.074996568
132	0.088635705
80	0.10101441
116	0.076709367
228	0.075524427
144	0.079952367
93	0.090568312
99	0.10043606
161	0.098217838
200	0.074372917
82	0.069999367
236	0.040716123
124	0.14294088
202	0.066883788
104	0.109795
132	0.086699679
94	0.11150174
128	0.088657387
82	0.099289052
70	0.10331147
1614	0.11091742
182	0.076840982
92	0.10245279
114	0.12230499
92	0.099964194
96	0.097728238
504	0.082962401
50	0.22790465
148	0.091350809
152	0.079722315
130	0.10705874
188	0.069597386
68	0.13023227
136	0.15390222
166	0.087987013
48	0.18136364
104	0.070691116
48	0.094737366
54	0.12187923
450	0.065212816
98	0.060846269
258	0.057604793
104	0.058013499
74	0.10053333
52	0.13334586
106	0.083758108
124	0.081909977
45.5	0.10189001
29.375	0.12583217
268	0.065950878
125.625	0.068269342
217.625	0.093136415
130.5	0.048906706
68.25	0.19407766
75	0.072625935
144.75	0.081660546
81.5	0.075451992
339	0.045515884
42	0.10104515
291.5	0.073687136
81	0.11505529
122.5	0.083737023
324.5	0.14969835
176	0.085937351
136.5	0.06077522
299	0.062416468
130	0.087924086
329	0.056474272
66	0.076804943
127	0.10481246
78	0.12621295
89	0.12986571
215	0.079523481
158	0.058719341
139	0.059962705
138	0.099152304
161	0.10259517
167	0.041832939
336	0.04919957
130	0.039391022
206	0.066878833
132	0.048603937
94	0.10776078
178	0.077961795
296	0.060383722
974	0.12645151
122	0.09970054
426	0.067635141
390	0.05885708
140	0.071708836
230	0.071603797
158	0.060358148
72	0.11151389
148	0.066090941
102	0.081220709
244	0.069018453
102	0.091198944
82	0.089654803
242	0.065206893
254	0.062987745
52	0.1059524
126	0.07753443
94	0.074489146
72	0.11145748
182	0.076296575
172	0.093842812
292	0.054374035
88	0.11153921
56	0.083444238
188	0.045372002
264	0.052065294
96	0.083176792
96	0.15656029
68	0.15200423
112	0.075296186
104	0.062498834
228	0.12938897
168	0.09884268
108	0.094138317
220	0.055430483
192	0.058246154
304	0.064482234
192	0.046300389
264	0.068465054
156	0.09516453
140	0.089427643
172	0.083149016
68	0.062588647
88	0.11332595
184	0.05957688
40	0.21316682
120	0.0726116
120	0.072827816
68	0.12289473
72	0.10182171
124	0.10577134
124	0.11066013
76	0.085389584
128	0.07821364
84	0.11306615
556	0.041784123
104	0.093940683
172	0.10036957
28	0.1587044
352	0.083758071
288	0.073783129
36	0.15787713
84	0.12492897
44	0.18291505
272	0.071534552
108	0.090243891
72	0.12433034
128	0.081500858
144	0.084247239
112	0.066385828
128	0.1459645
48	0.17283595
48	0.14998671
80	0.10617309
144	0.067474872
72	0.070504718
72	0.091945224
160	0.14709683
120	0.10502797
120	0.040815927
248	0.059473023
216	0.056887571
64	0.11470224
64	0.1442568
272	0.064077832
232	0.20459011
136	0.060174968
264	0.055436105
88	0.1157594
80	0.079993553
32	0.12473197
88	0.089100532
104	0.11550084
112	0.084360622
56	0.13312975
96	0.046551704
40	0.16208556
152	0.060789082
72	0.11128361
40	0.14823215
56	0.14411663
200	0.064793929
64	0.13427354
176	0.072119735
56	0.16559491
160	0.1027931
40	0.078032382
112	0.074780941
120	0.072849266
64	0.14373413
176	0.084947996
96	0.098272167
176	0.071172804
144	0.086174227
200	0.058771826
120	0.099871621
64	0.074069992
48	0.17970279
96	0.059814677
56	0.16542771
152	0.069742113
160	0.094263375
168	0.073539175
144	0.080669746
56	0.17500076
184	0.057904445
80	0.1423437
240	0.047487583
72	0.13566115
552	0.049856763
168	0.098767772
184	0.094641984
48	0.079527922
96	0.12653755
80	0.10521939
104	0.086051874
96	0.11520884
128	0.089951165
128	0.10624633
192	0.080057517
128	0.096693583
40	0.11274098
112	0.12177359
112	0.12870228
416	0.042294864
1184	0.042980745
64	0.07956323
152	0.10296412
128	0.071882941
56	0.15217587
184	0.089216985
48	0.1687967
80	0.11299936
80	0.11469374
184	0.085338064
208	0.043862909
128	0.056008786
96	0.057221808
56	0.10372234
88	0.1043013
336	0.076588266
128	0.069920816
296	0.06994535
344	0.049737405
72	0.080441661
280	0.064524576
94.03125	0.11175147
135.625	0.10414046
158.375	0.072255366
137.75	0.088004187
117.5	0.085255921
148.25	0.089702047
105.75	0.077221319
121.5	0.13112862
101	0.10998399
66	0.10818268
180	0.068507157
100.5	0.11924814
167.5	0.12361173
134.5	0.087149262
97	0.090204298
97	0.090204298
94	0.11258211
231.5	0.071124129
188.5	0.10076515
76	0.1423905
80.5	0.098060191
89	0.088578045
89.5	0.14883457
58	0.10929327
174	0.076210856
192	0.070592545
190	0.063979439
68	0.13068843
65	0.21244176
69	0.10921538
626	0.056724407
183	0.091103435
119	0.072755218
126	0.093897082
89	0.16797256
88	0.060776085
42	0.18996975
138	0.11297385
577	0.059819661
95	0.061948277
172	0.078669585
541	0.078667156
494	0.059636287
200	0.061446827
62	0.11632367
246	0.04917223
78	0.13120097
96	0.078605182
86	0.10021976
162	0.063094713
178	0.089220166
108	0.15307295
90	0.16354391
262	0.17552434
268	0.048923366
200	0.094087504
126	0.087843344
172	0.073509291
34	0.099564418
86	0.11480582
398	0.056617275
172	0.074623227
108	0.096255131
50	0.16578731
120	0.074398182
140	0.11182537
184	0.063177802
176	0.070705079
108	0.13588585
28	0.1534656
108	0.071231291
144	0.064053282
424	0.030021137
148	0.10956253
112	0.089142352
64	0.10465757
172	0.13832326
92	0.07940647
92	0.13022389
372	0.066792391
52	0.069949776
112	0.11314835
76	0.17479156
84	0.072628088
40	0.084656842
148	0.10045595
84	0.072760373
104	0.10362202
80	0.079580225
80	0.13780698
220	0.074412152
64	0.13775365
324	0.093188278
668	0.080686972
124	0.07885886
100	0.079478063
88	0.13901642
1088	0.03270328
172	0.059971061
100	0.11636056
156	0.075857364
56	0.13018169
76	0.13744542
224	0.065093063
296	0.062880896
164	0.086853907
252	0.093660884
48	0.14680505
88	0.11959989
272	0.062185016
72	0.1039269
32	0.21522419
248	0.07144662
84	0.11291659
5624	0.035595268
48	0.091361187
100	0.11689273
84	0.14230941
72	0.11227307
48	0.16204031
88	0.093438573
40	0.19976813
96	0.13945706
72	0.10844932
112	0.086978771
408	0.075172953
160	0.066430315
120	0.13993503
136	0.076319903
480	0.070487425
80	0.13705294
80	0.1227748
72	0.1541272
72	0.11617436
128	0.095605485
224	0.072288662
144	0.094417892
32	0.12642281
80	0.15547439
184	0.069210909
120	0.1065226
232	0.067440107
72	0.1465099
232	0.10508395
72	0.15075104
136	0.075446278
152	0.092076793
112	0.14521398
96	0.077263504
104	0.097000755
88	0.11912591
184	0.089875385
48	0.17287208
128	0.12839369
112	0.10851311
64	0.087343797
160	0.10593711
136	0.14139792
72	0.15502606
80	0.16745915
160	0.12114113
224	0.067551918
80	0.18252508
48	0.21937783
152	0.085093781
48	0.15278082
112	0.19647664
264	0.072233222
184	0.055342801
248	0.091818653
56	0.066027023
208	0.072889455
112	0.050843485
56	0.19473781
200	0.075783953
208	0.07624159
88	0.14204298
136	0.11146528
40	0.15945107
56	0.15632376
248	0.095676489
64	0.13637619
88	0.1443513
88	0.090792269
88	0.12267423
128	0.085291617
176	0.045185555
48	0.097175755
328	0.054433085
416	0.057869431
80	0.10063133
88	0.058141261
80	0.097477905
96	0.13850728
240	0.060946248
408	0.06992393
56	0.098004378
80	0.15362345
96	0.14511698
128	0.10871643
176	0.097482279
280	0.061157975
120	0.097043283
72	0.14647262
168	0.10812724
240	0.071068972
96	0.11477021
104	0.16082241
152	0.059352562
88	0.097058281
152	0.073966987
120	0.13399835
160	0.10345434
80	0.21171142
104	0.13813478
120	0.063173681
144	0.06076657
112	0.10215859
184	0.049994659
312	0.081115834
48	0.18661939
96	0.11163803
112	0.084337227
40	0.14445762
80	0.075111173
112	0.097417369
64	0.099645913
143.5	0.062563829
82.375	0.12790504
159.25	0.064204179
52.25	0.1964069
55.75	0.11700418
73.75	0.091819033
133.5	0.087481529
49	0.11809686
112	0.049037762
112	0.11366322
82	0.11074841
117	0.088746935
158	0.083670557
246	0.074207418
88	0.085111663
441	0.079080246
64	0.11153683
174	0.045819048
23030	0.0092664883
84	0.091731951
68	0.1327617
176	0.076689824
70	0.1058717
102	0.097915769
66	0.14410396
86	0.12243574
78	0.1026343
90	0.11893719
96	0.09057802
368	0.076390006
100	0.08135955
146	0.11848672
528	0.058656231
38	0.14327826
66	0.16596107
260	0.086648688
68	0.1043959
94	0.081402548
9604	0.0185818
72	0.13579509
188	0.071538076
80	0.11745511
134	0.071500383
338	0.052292377
38	0.098151252
110	0.10097879
128	0.087049
268	0.094576471
60	0.16410254
100	0.073424317
80	0.15331711
68	0.15300761
140	0.084658459
68	0.076311432
132	0.11172685
80	0.12494777
104	0.090254873
412	0.045996744
72	0.12269995
504	0.073362552
60	0.12392966
220	0.063524179
120	0.065306813
164	0.1037648
320	0.061337654
104	0.088659108
220	0.046181455
40	0.11796132
84	0.098755948
88	0.092890918
108	0.16663475
80	0.12683122
60	0.14491254
124	0.10199907
92	0.097278871
344	0.050667629
132	0.10932137
267.51562	0.056413375
59.6875	0.11727614
116.625	0.10002652
252.5	0.053368751
51.5	0.085902281
72.5	0.092342675
22	0.22662078
111	0.064298533
252.5	0.062572561
87.5	0.06350936
98	0.074523814
213.5	0.065254927
241.5	0.059507389
78	0.095368326
52	0.083863862
92	0.09750814
150	0.067569636
163	0.076041803
193	0.062739916
74	0.12100256
252	0.061313692
109	0.089798428
116	0.090103388
130	0.076085247
322	0.049716644
152	0.061243154
84	0.14037395
112	0.099789366
158	0.11279603
120	0.11976776
204	0.061549731
202	0.054510631
70	0.12903158
110	0.14778796
122	0.088122316
3156	0.054575242
184	0.075869672
160	0.058916777
96	0.10983577
82	0.074923873
124	0.11543453
100	0.070157118
112	0.095992357
228	0.060744278
150	0.072529905
118	0.085479714
70	0.075231366
126	0.093627937
380	0.045469675
160	0.057362106
60	0.14048348
200	0.073769651
70	0.091868654
29.6875	0.0082516083
312.6875	0.052045073
114.75	0.084879994
68	0.22637387
42.75	0.059885431
71	0.09962105
122	0.079455897
745	0.051417537
67	0.10512485
160	0.088186242
122	0.072151408
132	0.077287473
96	0.078099616
189	0.089567132
95	0.083115339
177	0.064200483
122	0.059945267
187	0.10072164
125	0.096310571
171	0.10572506
85	0.085150093
71	0.090283431
48	0.13393806
94	0.10759641
94	0.093340851
186	0.064030789
139	0.086133912
80	0.090278819
252	0.049174227
100	0.10513234
232	0.060441967
212	0.068842582
650	0.13093923
66	0.16389139
542	0.068708733
112	0.10860361
126	0.10518095
64	0.16296412
776	0.064947061
108	0.10841937
192	0.075355105
414	0.22448595
378	0.093647219
84	0.10311314
136	0.051801745
84	0.095588118
88	0.13474901
102	0.089152828
194	0.082747042
298	0.070381597
100	0.090096079
120	0.12249748
112	0.13979678
56	0.15700023
84	0.090963639
220	0.08150281
100.875	0.10023877
109.5	0.039768431
72	0.12295753
95.25	0.13982493
155.75	0.083085626
194.75	0.071219966
42	0.20166536
111	0.12096908
132.5	0.087265149
370	0.071223453
1009	0.2103429
410	0.057579719
60	0.078716159
84	0.11446197
142	0.09446653
344	0.04758855
54	0.065474622
72	0.12064794
292	0.050323747
242	0.072542146
66	0.14755629
86	0.094750673
36	0.17531833
112	0.082127616
48	0.14288568
90	0.10685307
124	0.071835473
82	0.11592451
88	0.091486968
66	0.11093212
80	0.098830439
948	0.037803289
372	0.095574699
82	0.10209671
244	0.069558755
114	0.087496929
190	0.10721128
190	0.067797385
28	0.21597935
236	0.072815925
392	0.053398114
72	0.080440722
92	0.080140427
64	0.10925258
72	0.087644823
160	0.10028644
88	0.083665729
40	0.09974695
100	0.11522669
52	0.17451821
44	0.10727448
488	0.033867754
308	0.13512027
60	0.097981915
396	0.048550688
412	0.053196434
476	0.055309352
208	0.066824839
76	0.13397138
64	0.11394297
64	0.14476295
392	0.050594002
160	0.090905018
396	0.056147128
80	0.053525902
80	0.087390527
68	0.14530812
172	0.091717303
80	0.056623138
216	0.058385689
48	0.066145495
156	0.078022636
68	0.15175955
344	0.064865433
132	0.083012357
92	0.11540722
144	0.078098051
60	0.11115489
336	0.058102004
469.625	0.040892288
199	0.065555662
45.5	0.1317223
109	0.079064198
191	0.057766497
728	0.049794175
68.5	0.095477603
259.5	0.093672417
108.5	0.10063741
506	0.066606946
107	0.11293804
41	0.22861502
86	0.10029145
57	0.14855202
37	0.1369345
88	0.077330925
66	0.09551499
272	0.045090482
192	0.10504328
39	0.1405358
92	0.12277104
169	0.086670749
297	0.050703522
246	0.058518659
235	0.057265252
680	0.046850037
137	0.099473387
142	0.077111945
174	0.055460755
78	0.15454157
54	0.11237422
200	0.058894165
144	0.087430604
96	0.10313716
174	0.085707799
106	0.09103366
122	0.06981793
328	0.060787726
332	0.050534509
558	0.047562584
498	0.086288504
72	0.11440658
128	0.08802785
60	0.091576926
182	0.058021735
56	0.12409016
146	0.073640525
88	0.10232412
266	0.057313625
50	0.13878375
152	0.059930976
80	0.14312033
712	0.048358265
136	0.073407933
60	0.062717058
64	0.097271711
176	0.085658774
100	0.055669755
52	0.10956142
64	0.10973752
156	0.073205419
152	0.059876613
72	0.086546957
128	0.11526116
108	0.10628358
92	0.13804491
100	0.10060522
72	0.079050802
64	0.12950066
92	0.092371829
408	0.043710262
264	0.060239106
196	0.071699478
200	0.091023192
84	0.20175263
96	0.062092301
96	0.097624481
36	0.11480035
40	0.15223764
64	0.09406244
64	0.13928592
204	0.055403989
116	0.068478458
140	0.091473386
636	0.0626669
108	0.091705807
164	0.061826374
140	0.083173141
84	0.10683615
180	0.076134413
92	0.097997367
65	0.096195832
125.625	0.10417413
130.625	0.067937911
51.875	0.089684226
395.75	0.081553921
137.5	0.04053105
532.25	0.070795752
47	0.13005844
201.5	0.063523896
72.5	0.1509493
138	0.12194336
78	0.10427382
88	0.11446457
142.5	0.084561482
73	0.099247992
72	0.082153521
148	0.086550266
168	0.071062841
104	0.072745487
41	0.096942224
53	0.095075935
104	0.08300674
154	0.0774469
166	0.085885018
994	0.044343445
196	0.053273581
102	0.074643642
228	0.069370471
174	0.082122274
130	0.07351096
144	0.109574
130	0.081021242
262	0.051142838
166	0.07478562
88	0.077875786
88	0.089805365
488	0.063586429
84	0.13185269
70	0.067473419
80	0.12733664
544	0.058360647
84	0.10433134
84	0.11335012
60	0.10113815
124	0.083543092
64	0.15727752
848	0.064058043
388	0.053708326
144	0.066709012
148	0.08056511
68	0.079069622
60	0.095399477
100	0.090997294
104	0.056200687
144	0.13037443
192	0.1004103
112	0.11324468
76	0.1357403
252	0.06320288
332	0.064538106
216	0.058629557
100	0.067780204
128	0.12212438
892	0.041020393
80	0.1190094
148	0.084880643
92	0.13276644
56	0.10835952
88	0.12484922
128	0.074456558
110.98438	0.071233414
111.625	0.073067673
39.75	0.15191121
122	0.08860746
240	0.055500973
130.5	0.10131294
67.5	0.11093905
56	0.1344236
148	0.097825997
81	0.093024641
61	0.095442913
115	0.088634774
364	0.071572952
278	0.082598209
24	0.2115469
172	0.12591241
114	0.088065594
336	0.05868987
110	0.058400474
140	0.088161714
106	0.086432107
68	0.055647481
186	0.07950142
188	0.092583731
100	0.07974907
598	0.033622481
88	0.11688478
152	0.086287923
132	0.09852358
146	0.062065456
36	0.17279665
72	0.10573641
52	0.20597747
228	0.074400768
120	0.093632646
344	0.065339565
188	0.077233993
224	0.066838339
880	0.058364391
88	0.13039492
76	0.12379644
168	0.082459711
444	0.058438223
68	0.14160533
80	0.12909332
100	0.089105479
72	0.12182315
100	0.038332134
204	0.067962065
152	0.067728743
84	0.14037932
156	0.10780411
168	0.10821491
72	0.10310308
320	0.053961918
64	0.10295251
72	0.1237203
216	0.068693556
256	0.084092684
568	0.057319231
104	0.075680494
168	0.091667831
204	0.08393757
104	0.050419979
44	0.14343609
152	0.073162839
44	0.15335916
192	0.078304566
152	0.099118143
221.75	0.16580079
186.25	0.065562792
156	0.064334132
243	0.16538748
67	0.13735341
148	0.071827777
224	0.089037113
57	0.12784442
39	0.14904684
54	0.12102292
153	0.12315501
142	0.098220639
126	0.10090057
105	0.088077642
142	0.094162457
274	0.069536798
184	0.090598054
82	0.11920422
64	0.23329498
54	0.11791959
204	0.050794158
460	0.045727879
132	0.082136735
56	0.13788614
72	0.12227608
140	0.080056883
108	0.13418257
80	0.11324243
158	0.090236343
76	0.13918011
104	0.087926
200	0.10558279
62	0.18435584
123	0.048644613
123.25	0.08447855
46.75	0.12921432
70	0.091021791
96.5	0.081173569
214.5	0.078639664
201.5	0.087563604
227	0.055823017
94	0.10314203
117	0.087683186
62	0.12439867
95	0.08936692
798	0.050621733
155	0.070342012
80	0.096438296
60	0.18946733
154	0.048760865
56	0.091145001
122	0.074821152
128	0.093077213
186	0.088174574
114	0.074477531
142	0.069363803
640	0.040878542
246	0.088406734
126	0.068407431
242	0.12604335
176	0.088768579
356	0.054665208
68	0.075506911
96	0.1044638
60	0.084579647
56	0.12265904
68	0.11632822
40	0.10042128
72	0.13471748
76	0.10063973
72	0.10866114
72	0.088117652
120	0.086913086
132	0.074821644
96	0.085337996
160	0.053949304
256	0.067504324
76	0.10832888
152	0.081492923
96	0.11914727
52	0.14301279
72	0.12586094
88	0.073209569
68	0.062875621
88	0.1233969
100	0.1076019
216	0.085529163
76	0.091399617
61.5	0.093609549
146.5	0.09322276
144	0.097585902
96	0.13023601
73	0.057195444
112	0.1190511
49	0.13501017
70	0.13416365
90	0.12544619
26	0.15034978
130	0.097500816
64	0.15117531
228	0.083166905
70	0.1120377
156	0.071922645
244	0.068696864
74	0.13863482
96	0.038840197
200	0.06728074
1728	0.036127679
88	0.089497097
116	0.10359524
184	0.058945324
72	0.1001487
500	0.067752205
140	0.086388282
44	0.11244314
340	0.12970549
136	0.077823706
40	0.10374366
212	0.049034357
64	0.13847351
160	0.044367619
204	0.082026988
80	0.09036614
84	0.11729415
56	0.12044737
272	0.08869864
152	0.098848186
52	0.11071575
176	0.053483553
116	0.1077274
56	0.110195
144	0.17552437
68	0.13482749
364	0.04364448
128	0.082676843
252	0.049352173
104	0.091204941
48	0.12172729
84	0.085693277
209.125	0.11478046
58.25	0.12604016
99.75	0.088607669
295	0.054794241
162.25	0.081653699
71.5	0.12394787
38	0.19386701
251.5	0.061520029
53	0.091457926
109	0.066592962
129.5	0.057011232
198	0.075980574
63	0.1537904
110	0.10560669
105	0.056067951
58	0.13843021
154	0.091239139
159	0.062058166
261	0.065276876
192	0.069601588
113	0.10263001
92	0.12179147
144	0.083264187
96	0.10227804
510	0.060697582
70	0.10179482
80	0.12555194
94	0.083723694
134	0.065573394
350	0.055228416
80	0.090888306
76	0.13356048
62	0.096338339
84	0.12133627
74	0.083408743
88	0.092602834
110	0.1064262
336	0.058976196
260	0.081270501
548	0.053290136
124	0.098744035
128	0.095344186
88	0.060556613
76	0.090170182
412	0.2158678
84	0.11699365
180	0.067234464
120	0.094699226
100	0.08168906
108	0.080061175
56	0.070864253
144	0.082166426
216	0.075308546
80	0.10843052
56	0.15426405
68	0.1079867
88	0.099586584
96	0.07231193
48	0.09129037
104	0.064130597
124	0.11910393
136	0.09350273
168	0.093174309
41.125	0.15144822
98	0.070653021
111	0.092504963
140.5	0.089413166
154.5	0.067916103
56	0.10784266
143	0.059231143
64	0.097074203
72	0.10446785
1474	0.04176845
66	0.11658064
488	0.083333462
80	0.064617597
82	0.059002079
48	0.18450436
88	0.10162552
68	0.12614556
86	0.062594093
152	0.080513962
112	0.034858175
100	0.059175283
76	0.087811634
152	0.093749791
152	0.06691397
204	0.082723677
164	0.076043226
188	0.077981032
96	0.11435328
396	0.046638422
136	0.066264801
28	0.1748962
96	0.10778269
432	0.041454937
409.33215	0.060552508
138.6875	0.075255811
47.625	0.14273493
211	0.074834146
108.1875	0.074199729
172.375	0.076852493
170	0.08537855
72	0.11183041
90	0.12841253
80	0.078388415
96	0.11087594
114	0.083282307
94	0.087452821
234	0.038917303
158	0.070751101
376	0.059004944
212	0.062347237
78	0.097101934
50	0.019404979
94	0.068165354
208	0.051727194
230	0.07668744
136	0.085171059
72	0.08863616
148	0.081697978
76	0.10507201
104	0.067401372
160	0.060025591
112	0.067210257
104	0.11558488
152	0.085933737
112	0.092232555
156	0.072823532
1140	0.052847076
252	0.066256709
76	0.13828635
96	0.095949009
336	0.063180096
112	0.084272653
80	0.088154197
120	0.068615429
52	0.13517596
128	0.0825262
136	0.090221457
96	0.1059215
176.5	0.077363037
369.5	0.06000451
77.5	0.10137752
108	0.093360543
54	0.133397
104	0.10412838
109	0.090686239
176	0.061283667
160	0.073808223
83	0.10917445
158	0.073250696
178	0.078102864
254	0.044742953
142	0.087268271
88	0.14297751
152	0.074109532
120	0.12584421
260	0.058006376
72	0.11992375
156	0.07074549
100	0.083912976
192	0.070715383
760	0.047504775
48	0.10092514
164	0.10098731
100	0.10093721
48	0.066985779
52	0.067318395
360	0.055175435
104	0.11004402
88	0.10808089
84	0.11023634
128	0.14924258
136	0.10148139
296	0.061191726
188	0.059902623
92	0.11487915
2660	0.13153864
308	0.065355413
88.875	0.070923805
123	0.097659305
147	0.06886588
62.5	0.12560636
63	0.11047225
281	0.045889027
203	0.070082135
113	0.097738601
61	0.13437234
204	0.060578398
43	0.098586574
66	0.14556845
84	0.10915869
82	0.08599966
142	0.04713494
184	0.077657685
66	0.14857537
414	0.036437068
128	0.07666675
82	0.10027951
40	0.065903872
172	0.073276401
768	0.046058305
100	0.083624266
56	0.12356512
140	0.096712925
80	0.12720467
52	0.11525109
128	0.076243766
64	0.14604649
68	0.11433589
152	0.12435952
80	0.084757999
216	0.074772023
80	0.080162689
144.5	0.066508465
69	0.12079728
83	0.10868356
84.5	0.11231609
64.5	0.078158543
112.5	0.10656683
102.5	0.086932682
806	0.045852229
234	0.094280399
161	0.07160385
97	0.079718582
66	0.088047318
206	0.069537699
390	0.08438345
146	0.064867564
260	0.05468091
90	0.10335919
168	0.084045209
62	0.071424745
52.722656	0.10130032
71.75	0.091935396
142.25	0.048425201
67.25	0.094444752
74.5	0.094526112
158	0.065979548
102	0.1072826
127	0.072446972
203	0.084703855
66	0.12152227
64	0.1170504
132	0.036957521
96	0.056073155
92	0.096969277
366	0.08688917
120	0.08054097
64	0.11957423
194	0.086637646
82	0.108017
122	0.092824191
80	0.096170403
202	0.040889118
54	0.11775667
132	0.074267983
300	0.040365599
216	0.046751175
112	0.09544012
92	0.10291696
40	0.14962237
68	0.15190215
112	0.085924231
268	0.077475742
208	0.094368294
64	0.15611589
64	0.1176261
124	0.03992144
76	0.1267996
292	0.054092761
52	0.079721563
56	0.092377961
52	0.1237535
84	0.075813048
196	0.095226936
104	0.102713
104	0.11811031
88	0.10850149
385.5	0.042865075
128	0.10075533
69.5	0.078052744
137	0.081969999
328	0.041814454
38	0.094937272
73	0.19339834
128	0.087148488
78	0.12818256
110	0.12046337
88	0.095863745
206	0.060428031
314	0.072094515
52	0.10557029
146	0.065313041
62	0.12440265
164	0.0721182
48	0.12201552
100	0.094566904
132	0.060469963
80	0.12396543
168	0.066038743
80	0.086923175
80	0.09761589
344	0.053664982
532	0.033735234
220	0.089783162
276	0.062201478
64	0.12141542
112	0.096984744
100	0.090310313
188	0.061699606
284	0.18773401
132	0.084534757
68	0.19387613
161.75	0.05532017
725	0.018237771
63	0.13334435
48234	0.098540477
242	0.052551068
154	0.098133959
404	0.041405555
90	0.077273458
38	0.11502592
112	0.10479081
308	0.06237777
462	0.072132327
212	0.06229182
200	0.10495359
288	0.04916824
64	0.074083164
102	0.095155418
92	0.11594731
70	0.077608928
116	0.080340855
132	0.10001729
188	0.069732405
40	0.070658632
144	0.067145362
308	0.11953942
60	0.12055314
92	0.11958341
128	0.07563249
128	0.087404862
204	0.07111939
328	0.061576728
98.65625	0.12782341
167	0.054321814
212.5	0.11516941
78.75	0.1006254
155	0.12037069
113	0.080533758
187	0.067457601
134	0.082788847
218	0.072971545
268	0.083422922
126	0.091387272
72	0.07731083
498	0.051683076
140	0.10500523
122	0.11779092
74	0.17054911
202	0.089271717
230	0.066468216
1524	0.033871684
356	0.066445731
204	0.058618102
156	0.086956665
128	0.1010114
384	0.04281956
160	0.083491966
132	0.071911968
104	0.085907526
835.5	0.054159895
181.5	0.1029055
132	0.073253497
274	0.051698443
113	0.084002584
159	0.078928828
161	0.0830696
189	0.069552869
76	0.2122387
128	0.071579836
116	0.089694709
110	0.1040028
110	0.078850791
162	0.11404733
184	0.079940781
112	0.10260994
92	0.075148918
206	0.055074122
120	0.055443998
24	0.20551226
52	0.10191607
96	0.071363337
112	0.098226227
564	0.047202189
80	0.1164327
156	0.090545945
160	0.069379129
52	0.11460555
56	0.14955238
5656	0.028625131
140	0.078441255
72	0.094605297
264	0.068810344
36	0.10379206
116	0.11374895
176	0.061082676
168	0.065449692
116	0.064277738
118.3125	0.12553903
200.5	0.04975133
196.5	0.088304937
198	0.1785361
66.5	0.15045899
103	0.091396734
396	0.041688096
94	0.10143895
114	0.092204764
78	0.090946011
58	0.13302323
177	0.048131831
108	0.12058838
116	0.11043598
94	0.14718322
164	0.08158429
502	0.047330555
204	0.049584433
80	0.11050895
116	0.06646692
48	0.11993321
126	0.096015647
394	0.094451003
106	0.089070261
94	0.11205274
72	0.089126259
46896	0.067287341
96	0.080355853
164	0.085206389
104	0.1096183
124	0.11931788
236	0.083601028
80	0.14884374
140	0.092452429
104.125	0.11010557
176	0.07715065
229	0.075218268
307	0.044411331
106	0.086219326
53	0.13231413
216	0.082711741
108	0.085561469
650	0.057537831
96	0.064459428
96	0.053909808
172	0.07828366
94	0.086367592
200	0.18504313
264	0.067632221
90	0.09815079
140	0.10050678
102	0.13826333
156	0.093607672
44	0.14597952
164	0.065300599
44	0.17265485
268	0.10556347
36	0.23108126
1232	0.12194832
100	0.21242166
144	0.080234088
172	0.1869095
28	0.22184871
388	0.068968266
148	0.084038876
124	0.10436609
144	0.054943424
112	0.090617254
152	0.068346404
88	0.067579024
124	0.096468523
160	0.088482752
1924	0.12859274
9736.5	0.062799633
71.5	0.084253378
67	0.10786137
248.5	0.059679087
396	0.048921455
119.5	0.07143753
89.5	0.079904474
398.5	0.093019947
183	0.071714222
141	0.080063373
174	0.058971055
190	0.07094042
110	0.079487473
142	0.071515314
424	0.049265865
186	0.082382552
64	0.10139737
122	0.092167258
228	0.073735468
112	0.072474927
164	0.082234174
76	0.13590528
196	0.060314722
148	0.064926296
172	0.065593973
32	0.1124102
188	0.11960533
440	0.052746389
68	0.132842
204	0.066495784
72	0.075706325
192	0.079421848
136	0.10408168
304	0.067105927
68	0.077880144
64.625	0.090656802
177.5	0.079853565
187.75	0.073871113
137.25	0.1087711
127	0.11946299
25	0.1778872
621	0.034407381
112.5	0.087242268
110	0.18674281
89	0.12517491
95	0.079062186
34	0.20948647
146	0.081846423
56	0.16676447
136	0.070995495
112	0.079646185
118	0.094946347
79090	0.024626208
42	0.18183021
56	0.18333046
98	0.081526019
138	0.10335208
352	0.1111064
40	0.10514325
88	0.1165203
68	0.093641616
160	0.065144055
148	0.09108533
1528	0.10061044
72	0.13096935
84	0.10530037
272	0.072636001
268	0.090585612
80	0.098932937
88	0.069092236
128	0.065556295
108	0.11793545
64	0.12917404
80	0.096244998
348	0.054160751
60	0.080212735
100	0.10779735
320	0.06742397
172	0.076692022
168	0.081119262
60	0.11140563
72	0.15845145
579.32812	0.046607506
183	0.05941093
291.25	0.061558336
249.75	0.043498661
119	0.065011814
161	0.0770441
61	0.14097612
73	0.098388538
48	0.17914695
79	0.11281823
64	0.14955509
64	0.089930177
124	0.080015719
226	0.076597229
1794	0.013585333
204	0.058993325
42	0.14203817
124	0.072959155
104	0.12239665
292	0.056801826
352	0.05137869
72	0.1078368
124	0.10105043
136	0.079248093
84	0.057154816
352	0.12383415
80	0.077860549
116	0.093950033
[truncated: 1,364 more rows]
