# Supplementary material for: Comprehensive structural assignment of glycosaminoglycan oligo- and polysaccharides by protein nanopore
Source: Nat Commun. 2022 Aug 30;13:5113. doi: 10.1038/s41467-022-32800-4 (PMC9427770; doi:10.1038/s41467-022-32800-4)
Supplement: Supplementary file 5 — Source Data [file 41467_2022_32800_MOESM5_ESM.zip › Source Data/Main manuscript/Source Data files/Fig6/DS_20.txt]

Tt	Ib
196.54688	0.087757178
147	0.095552392
195.5	0.09273687
130.25	0.098123096
141.25	0.094090484
239	0.065432526
326.5	0.067342378
247	0.071089901
123.5	0.099781781
853	0.028873967
225	0.078136884
157	0.051969633
309.5	0.055619434
143.75	0.10060889
185.25	0.077516571
328	0.082645155
165.75	0.10202761
900.5	0.040036771
509	0.0407716
747	0.07426744
370	0.059853092
185.5	0.070232905
120.5	0.098895289
174	0.087242715
241	0.099716775
78	0.12658702
191	0.0745432
410	0.056446254
519	0.053695619
87	0.11375642
212	0.07591714
145	0.04404353
98	0.1326144
236	0.067527242
1333.2812	0.03888189
228.125	0.07004863
2683.125	0.024099519
182.5	0.076421194
1675	0.04182671
209.5	0.064016402
102	0.1047999
237	0.054322984
485.5	0.054925006
713	0.047988266
226	0.063262552
199.5	0.077677056
195	0.064156659
193	0.053424686
284	0.071278863
232	0.082811378
299	0.058326114
173	0.088360153
730	0.044183798
395	0.049020812
306	0.067576408
143	0.098047048
178	0.084983908
328	0.065001629
673	0.051540319
638	0.036485441
772	0.038418919
340	0.06378065
648	0.043374516
196	0.091069333
334	0.049375672
14270	0.035664115
2088	0.02760133
560	0.051011629
174	0.061642349
126	0.13187453
246	0.066435315
88	0.11516395
344	0.061973605
400	0.07543651
108	0.098602138
124	0.10139827
148	0.08150056
144	0.079350367
240	0.13280815
684	0.051637355
332	0.063850477
132	0.10157906
648	0.047151376
216	0.081422679
280	0.051444419
924	0.050353523
188	0.086516179
916	0.029355016
180	0.083592281
10808	0.15843534
840	0.049285732
275.23438	0.063757122
190.625	0.077028632
329.5	0.069695219
149	0.085583225
84.5	0.10481111
162	0.060283422
590	0.051654767
291	0.065848067
694.5	0.066440642
306.5	0.062637687
579.5	0.037694603
197.5	0.07159467
229.5	0.060166817
112	0.112843
500	0.065177776
150	0.086172447
238	0.081096552
646	0.057650547
138	0.091359995
243	0.076495916
539	0.047305718
491	0.065373391
1170	0.037817929
183	0.073058076
1291	0.03287743
166	0.05547725
162	0.083122477
508	0.047612287
186	0.051764891
420	0.084034063
218	0.06338644
432	0.054130144
68	0.11931053
92	0.13520603
290	0.064818576
130	0.09411817
244	0.062297687
347	0.048897076
331.375	0.074045256
159.5	0.060157679
249.25	0.065181524
169.5	0.058171317
1143.5	0.036553048
243	0.066470362
1001.5	0.036704428
123	0.086389855
90	0.135013
108	0.081414722
460	0.054881759
982	0.037328228
169	0.080121689
118	0.068189926
298	0.054703332
362	0.03728788
80	0.10648563
234	0.040772833
201	0.078411944
505	0.017977133
398	0.049334534
363	0.060385093
267	0.052178327
834	0.029058479
524	0.081482612
80	0.16933562
474	0.058396969
344	0.051847208
214	0.074702941
144	0.093166731
5024	0.022265432
1522	0.037931092
2342	0.033129446
266	0.049462311
270	0.054669037
262	0.072920546
318	0.058950476
172	0.062136572
164	0.061675135
170	0.10934831
216	0.042009525
472	0.08288198
1748	0.032790218
108	0.080033466
440	0.055849206
320	0.048882216
160	0.086415589
232	0.065617524
212	0.067634843
300	0.095839061
208	0.06131861
172	0.086103685
148	0.094678104
300	0.05629117
104	0.079392441
324	0.056424599
420	0.054516464
168	0.073440313
112	0.10097436
152	0.087971471
152	0.10660763
768	0.057990853
284	0.054926377
256	0.065267719
912	0.057120822
1248	0.039105728
220	0.064180598
172	0.060416471
100	0.10496699
124	0.086480998
472	0.055436019
236	0.082041904
572	0.074754789
108	0.086434118
304	0.070661686
320	0.065200053
216	0.071356699
480	0.055237386
200	0.074533083
312	0.059313063
664	0.042552549
197	0.08336547
331.5	0.17350499
113.5	0.13662331
659	0.069394752
283.75	0.077193134
634.5	0.054345116
375	0.060384825
206.5	0.070979185
226.5	0.06370309
456	0.064969435
542	0.051143806
156	0.10587559
128.875	0.045987222
207.625	0.068374261
341.875	0.045714505
902.5	0.035093877
166.5	0.077876583
121.5	0.10011938
207	0.074323297
137.3125	0.089831658
635.625	0.07602568
794	0.045149192
331.75	0.071287706
183.25	0.095124349
224.75	0.057979584
265.5	0.052333139
559.75	0.056233589
1161	0.028765444
247.5	0.064225599
151.5	0.092917942
127	0.11566623
301	0.060424879
408	0.058800563
182	0.082881033
153	0.099498436
1201	0.020384759
106	0.13169052
382	0.052448556
120	0.12881102
256	0.073259629
144	0.064214945
356	0.073857039
284	0.060612503
314	0.060012862
106	0.087083645
86	0.12682557
232	0.060271025
216	0.076500922
154	0.056524705
435.9375	0.061532609
177.09375	0.068123072
149.875	0.080792189
224	0.059751648
1961	0.032057371
420.5	0.039843317
347.75	0.072355203
1231	0.024897397
583.5	0.045520939
214.5	0.073807769
123.5	0.088869736
380.5	0.046254221
466	0.05553202
86	0.11854984
161	0.071541332
1318	0.049126603
324	0.05548064
487	0.044322468
355	0.047562163
1406	0.031835869
396	0.056673221
234	0.065901913
460	0.051636908
192	0.049070209
220	0.069057994
4440	0.023502329
180	0.076389551
158	0.072847702
1978	0.03699756
440	0.064941868
178	0.075213246
42	0.12911879
366	0.059040044
516	0.049949042
136	0.078446314
262	0.050481811
756	0.039461341
170	0.073507078
516	0.040074896
96	0.108502
120	0.070330426
792	0.038628858
376	0.051643096
172	0.047609475
356	0.049965516
1944	0.025526116
816	0.049280141
224	0.072632149
520	0.10073556
208	0.07733193
325.5	0.050375085
219.75	0.07160262
351.25	0.050478291
225.5	0.054047715
309.5	0.044683464
550	0.048036303
324.5	0.045023188
740	0.043489795
637	0.042227976
116.5	0.079399973
108.5	0.10572412
147	0.076163732
910	0.040050212
238	0.07158833
505	0.084403306
309	0.060052495
199	0.085455723
712	0.037989497
440	0.049244959
301	0.064117163
200	0.087003015
406	0.047428984
378	0.046730556
82	0.15097229
264	0.063558608
848	0.058348015
254	0.063459262
98	0.093429506
120	0.081678912
454	0.058051832
740	0.036777537
754	0.047679212
622	0.085453004
1048	0.057404868
434	0.056116406
532	0.075612046
526	0.053860404
204	0.060572013
320	0.04343465
414	0.039643243
130	0.10267331
56	0.13440602
180	0.085461915
168	0.074027061
160	0.10164075
276	0.070604041
292	0.067691416
584	0.047410309
212	0.092972949
260	0.069576144
232	0.076397188
1456	0.036556311
148	0.081745692
324	0.059993926
440	0.064655192
204	0.074404657
440	0.061496269
220	0.072195977
96	0.09786699
288	0.06981001
524	0.051353361
284	0.069514535
428	0.051800061
220	0.086398721
96	0.12058894
472	0.05697491
148	0.10316404
460	0.054635104
144	0.064772479
376	0.062656291
96	0.096878901
3320	0.16678365
104	0.071844466
84	0.10900234
460	0.059606932
200	0.075213023
400	0.054446325
276	0.072797976
276	0.062100559
216	0.086257756
184	0.08180245
512	0.047395423
152	0.061959662
192	0.067970105
240	0.074877106
232	0.079833962
192	0.079827271
320	0.05954342
592	0.073444955
144	0.14508924
200	0.043845009
352	0.068467394
720	0.035085622
176	0.064950868
184	0.080103092
376	0.058824882
168	0.082362041
352	0.05426408
160	0.064106464
408	0.056343727
160	0.066499121
896	0.044420954
112	0.091436289
232	0.073327444
624	0.060765956
88	0.15295613
360	0.074186787
128	0.094293073
144	0.074858174
4856	0.018244945
264	0.061987549
376	0.052782774
200	0.086566322
384	0.094937302
160	0.10520162
416	0.047777724
104	0.097702727
272	0.065714031
408	0.057196334
232	0.065047003
136	0.073789366
312	0.13826394
288	0.049534533
264	0.055282574
592	0.031964634
472	0.034000088
1152	0.039268833
512	0.05088732
728	0.061199609
240	0.078968018
144	0.092906743
288	0.059975412
960	0.036214355
320	0.053605057
3024	0.03154156
200	0.081361242
104	0.094335519
968	0.034850426
232	0.07050585
312	0.059790652
328	0.10599245
184	0.066001005
176	0.07084392
208	0.056073025
208	0.068790957
792	0.04012046
248	0.065679967
232	0.074186608
224	0.076314852
680	0.052021436
209.875	0.082051575
429	0.038011663
178	0.096640848
188	0.0582234
98.5	0.081068568
204.5	0.063328139
574	0.046439551
182.5	0.06544701
182.5	0.06544701
289	0.046395998
168	0.061540417
426	0.054816641
1247	0.074221022
276	0.09262082
203	0.079769708
877	0.036197983
147	0.073612809
242	0.07136526
768	0.046590623
318	0.041728999
680	0.046354245
190	0.08406911
230	0.060630605
352	0.055144317
252	0.062979221
292	0.040862963
168	0.069845498
300	0.042209975
118	0.07624089
142	0.083686769
336	0.057925839
524	0.053773671
182	0.088270523
200	0.074687563
100	0.092507884
216	0.092672586
140	0.1025448
244	0.062614881
5200	0.1330083
212	0.06219741
356	0.058895446
400	0.050649486
144	0.099054053
120	0.14065567
232	0.063975237
88	0.084004201
244	0.085719332
132	0.097467124
1068	0.043580472
372	0.05556801
224	0.086299255
140	0.066091828
136	0.076922759
136	0.076922759
136	0.076922759
152	0.10031164
764	0.040352643
84	0.088684402
392	0.068284303
440.625	0.054319348
193.75	0.077282235
263.25	0.050113149
1032.5	0.037367485
771	0.041051053
168.5	0.076732591
391	0.052094322
144	0.066451654
480.5	0.048489392
577.5	0.036892619
361	0.054651551
205	0.071176574
229	0.070549324
125	0.071465418
206	0.07056243
56	0.12864801
149	0.07726606
398	0.049266767
240	0.071870066
266	0.061122902
988	0.046797566
98	0.11434983
294	0.073149398
134	0.072988339
826	0.031421162
870	0.082310349
254	0.040268365
102	0.11572237
526	0.055742159
190	0.065285333
606	0.036805585
96	0.1881942
208	0.069513343
96	0.09966781
364	0.043418132
200	0.08277905
340	0.051436175
692	0.08293394
76	0.18254089
752	0.065581813
344	0.05837322
172	0.090626217
236	0.067163937
408	0.046158701
664	0.053606585
184	0.085624985
1088	0.030176127
136	0.080279417
776	0.044020601
204	0.069039218
396	0.038547631
92	0.11086632
272	0.051461305
372	0.16610853
560	0.039052784
72	0.12511848
220	0.062798508
232	0.064802267
192	0.077076808
248	0.04680476
124	0.11818571
64	0.1255848
188	0.076727487
372	0.05399283
424	0.052435294
452	0.058074281
128	0.084855847
168	0.059386466
196	0.063837662
520	0.04496469
720	0.03950711
728	0.044814691
232	0.052505054
368	0.058994308
720	0.051260691
320	0.064670391
288	0.049997639
352	0.054622225
240	0.085563488
200	0.17409773
296	0.071310692
1064	0.039241545
512	0.050645676
384	0.051783148
240	0.060212117
288	0.07108032
1056	0.066485129
128	0.11031402
248	0.080668122
208	0.057128515
304	0.060554057
272	0.06330362
424	0.048442125
424	0.039628271
160	0.10705591
288	0.058115937
208	0.076596119
664	0.038444359
96	0.14454256
152	0.10796096
152	0.055807035
368	0.074539237
352	0.065810412
256	0.043902226
440	0.046175469
184	0.064870141
288	0.062419094
144	0.062023424
96	0.11585546
176	0.086952284
288	0.078405902
376	0.059456471
168	0.063697822
272	0.053698942
232	0.055091843
320	0.061149508
848	0.054029558
384	0.068192057
200	0.085945129
904	0.035469197
256	0.046366185
425.5625	0.070904411
276.625	0.053143464
187	0.068298355
1201.25	0.04232109
630	0.041363362
271	0.059337385
580.5	0.046882708
186.25	0.074363306
115.5	0.08270178
98.5	0.09612941
125	0.10442138
116	0.10524426
266.5	0.057144023
97.5	0.10557625
933	0.034895647
209	0.087192006
123	0.091792084
211	0.086598322
257	0.062903963
157	0.076332085
158	0.11239393
498	0.05168505
304	0.058217481
279	0.058391914
236	0.071199596
292	0.053956773
650	0.042139497
950	0.054921381
3170	0.030682612
684	0.051346689
360	0.058557816
524	0.048605602
444	0.059301339
330	0.053336188
188	0.068126343
112	0.12200727
552	0.040618483
208	0.078526214
232	0.053685933
172	0.092251018
238	0.064088248
76	0.14684957
392	0.054845594
724	0.059488721
804	0.053866088
712	0.053659946
364	0.05991108
272	0.068011701
1328	0.029282268
172	0.092609763
460	0.049846701
84	0.060934126
324	0.051005907
1596	0.035646599
228	0.078239784
164	0.084953345
240	0.052319985
1096	0.030787602
288	0.060243972
276	0.076160051
348	0.063081861
92	0.11410419
516	0.032553699
272	0.063954942
376	0.049897823
124	0.10609076
1328	0.037098441
180	0.072951026
256	0.066590354
480	0.052182544
456	0.054176658
84	0.11829153
96	0.091256447
184	0.07188648
324	0.098792732
432	0.047279418
416	0.050055683
156	0.081147969
200	0.10643024
136	0.054427244
120	0.12101042
304	0.057344537
176	0.083802901
312	0.058214966
368	0.0716886
112	0.090633951
328	0.054702666
336	0.038575549
192	0.10984805
352	0.066272281
72	0.17035145
112	0.12856627
528	0.040261045
152	0.1245329
2176	0.028994946
960	0.048939724
216	0.094707161
176	0.053719006
168	0.10617636
352	0.070175037
360	0.061732907
368	0.062190603
560	0.044964932
232	0.07966245
680	0.039290801
424	0.049189165
344	0.052557237
104	0.090784617
136	0.053679638
280	0.06331373
304	0.076536603
320	0.055579979
144	0.055453263
224	0.045087717
424	0.065711454
608	0.047108226
272	0.050915726
216	0.062440984
336	0.063447073
448	0.046677839
7672	0.01692149
360	0.053996984
160	0.077631459
232	0.061522193
296	0.051646534
192	0.081711359
136	0.1093519
120	0.095493682
304	0.076518252
176	0.066929564
160	0.089325763
280	0.06861674
400	0.062435962
192	0.04651776
176	0.08095251
480	0.060301404
232	0.059762884
392	0.083334379
928	0.068901487
240	0.066853009
456	0.059538092
416	0.06080538
64	0.17065892
208	0.086771123
288	0.054562315
352	0.047419131
168	0.078442819
168	0.080643319
287.5	0.05565954
1178.25	0.066388652
154.25	0.057183132
160	0.097270854
404.75	0.064768732
296.5	0.051237147
171.5	0.074540928
141.5	0.073621072
119	0.080760553
1803	0.029570587
1266	0.045359865
181	0.050040793
159	0.06787616
428	0.046389077
134	0.074808255
177	0.10165081
533	0.052646529
277	0.059112355
102	0.085521922
164	0.061400615
338	0.046169493
246	0.05689488
214	0.065214381
112	0.086313665
52	0.16849984
160	0.066482477
252	0.065844283
102	0.075651079
138	0.078708969
840	0.043392107
196	0.077740304
170	0.088329576
432	0.045346994
324	0.06253776
312	0.077134959
232	0.069909647
1072	0.046072762
180	0.089945376
492	0.045310993
164	0.078497984
500	0.054903548
348	0.047380917
328	0.059295341
112	0.079138689
292	0.065631248
1304	0.048088964
468	0.054999709
104	0.10036196
356	0.046447907
392	0.058640849
280	0.046671897
512	0.047640845
256	0.050855137
1128	0.051687788
60	0.086591482
180	0.099174939
142.3125	0.082226448
473.25	0.054221299
158.5	0.091371879
176.125	0.062880516
253.25	0.080738842
246	0.073754698
1171.5	0.038938016
127	0.091406234
192.5	0.089550577
718	0.042144191
123	0.098145537
1433	0.034558918
292	0.066140778
232	0.045727123
350	0.059564479
262	0.061258119
320	0.057219211
636	0.047110207
198	0.059287164
250	0.057892937
214	0.065071024
114	0.086152904
48	0.13411927
1312	0.03397426
356	0.050307881
374	0.053808302
120	0.066590853
176	0.075224735
562	0.025280973
144	0.092878856
228	0.066687137
210	0.085597716
228	0.070113994
522	0.04965806
112	0.10047302
146	0.081708521
986	0.023248488
282	0.080503188
282	0.055596169
424	0.034472521
356	0.059707351
208	0.062676765
1468	0.031007761
416	0.056815624
192	0.056350335
232	0.071755409
260	0.05064512
288	0.054363001
448	0.064409807
156	0.064153016
380	0.04074372
240	0.089364819
216	0.067421637
380	0.05645534
540	0.058394354
416	0.048471257
164	0.076294981
104	0.11243329
88	0.10632332
260	0.055840794
300	0.061748996
172	0.067997202
180	0.076056935
3580	0.040051877
328	0.071063973
412	0.045041151
472	0.040830128
728	0.042816989
324	0.082362197
2040	0.031940173
304	0.063311234
456	0.057565425
192	0.094812371
1472	0.03199162
248	0.076687858
304	0.059825946
176	0.053097345
336	0.065901168
256	0.094822809
1080	0.0629206
96	0.14926678
576	0.038405411
264	0.053263374
3698.125	0.027382215
390.5	0.048576586
174	0.072694816
282.75	0.07378868
89.5	0.094951056
333.5	0.064735405
301	0.074322201
423	0.052715175
239	0.050743707
316	0.05169332
342	0.086587742
145	0.071398526
209	0.079235405
224	0.046938032
112	0.12452009
1096	0.036324013
224	0.056102339
298	0.052096557
420	0.062353835
770	0.043478452
356	0.047432888
178	0.070277594
178	0.042001784
398	0.050634854
214	0.111806
288	0.074066199
178	0.10581791
248	0.090378724
172	0.11803333
82	0.098246366
376	0.054704245
216	0.063456871
234	0.06364762
306	0.071882382
80	0.14163269
676	0.046367209
140	0.072781526
328	0.091098405
400	0.041234244
244	0.146191
152	0.085266419
560	0.054169219
368	0.046985202
388	0.05155329
200	0.076522104
1052	0.049551249
352	0.063494228
348	0.038542207
284	0.069715671
204	0.072511427
480	0.059130475
200	0.072174214
360	0.060385261
148	0.085374743
368	0.051750261
92	0.091849923
1500	0.040489744
196	0.066199653
156	0.078056075
184	0.079835624
496	0.055656832
156	0.047373459
324	0.056873787
192	0.061598938
288	0.061165884
232	0.074689485
200	0.06507545
128	0.08539328
240	0.077904731
160	0.061085239
136	0.087048158
712	0.03580362
376	0.066445716
320	0.045413103
296	0.054828834
112	0.048120297
248	0.091654405
264	0.058794342
344	0.063499682
320	0.056817874
904	0.047075465
360	0.050909955
392	0.053463675
288	0.057268444
144	0.14894219
144	0.12008926
240	0.064065076
528	0.055383667
448	0.05221631
96	0.12672731
584	0.06166805
232	0.072137885
312	0.056562748
144	0.09903992
200	0.072044447
152	0.060119893
448	0.060150437
240	0.081055
1224	0.044501144
296	0.0773113
424	0.045946851
656	0.056173187
584	0.069691077
1128	0.04902507
224	0.064439274
216	0.070702657
136	0.11555271
272	0.065386273
120	0.10210343
1288	0.03128428
456	0.050761327
272	0.075723536
968	0.022629239
272	0.066056453
272	0.07468947
304	0.059451379
200	0.088384643
168	0.087078944
120	0.10998257
544	0.064161658
200	0.091611467
128	0.069672413
232	0.047457062
136	0.087349474
488	0.053879853
168	0.0733869
632	0.04877878
136	0.088246748
936	0.024928445
200	0.073948801
176	0.061950311
3952	0.02801038
96	0.12685826
455.125	0.066174708
271.25	0.056616098
458.75	0.040079288
145.5	0.098066881
202	0.057656243
195	0.066480391
410	0.09490487
265	0.065818191
118	0.087484829
81	0.13919909
215	0.062865905
325	0.057087701
749	0.040690217
1674	0.031107325
304	0.051764138
78	0.12535979
284	0.055265579
116	0.11230092
300	0.053662047
174	0.063790061
168	0.058473941
540	0.041295849
172	0.069559082
96	0.085584261
444	0.05941759
60	0.13786593
172	0.061886314
364	0.065606125
312	0.057284396
1836	0.063461572
216	0.083541125
124	0.081435099
808	0.059575267
372	0.072722867
184	0.079692341
108	0.16255996
296	0.072970532
200	0.068224058
176	0.082384057
388	0.047211286
156	0.070861682
936	0.043750953
140	0.069994561
484	0.071793705
608	0.050022911
136	0.090699628
140	0.091445841
168	0.066202365
1488	0.039226986
372	0.060369108
984	0.035457496
84	0.11527396
104	0.10551192
512	0.045264568
424	0.03326812
420	0.053993359
96	0.1322446
312	0.070955612
128	0.066308014
480	0.045890309
480	0.045890309
480	0.045890309
480	0.045890309
1200	0.045245774
168	0.086394958
88	0.13026491
376	0.054517295
1856	0.035708427
248	0.06102233
64	0.18780264
168	0.094181038
208	0.046771564
384	0.057234641
2248	0.040235929
272	0.063628137
272	0.065073729
512	0.063415259
343.8125	0.060227193
166.4375	0.070040397
247.75	0.069933832
319.25	0.051980052
340.5	0.15970531
174.5	0.092243716
167	0.052710343
362	0.057006236
711	0.040562671
244	0.060939223
455	0.046877928
216	0.10133979
133	0.079538517
243	0.060771108
1680	0.023328966
154	0.075721227
366	0.042197533
324	0.044205274
222	0.068413712
594	0.047580503
290	0.057615932
125.15625	0.081496574
257.0625	0.077009238
109.5	0.086662047
741.25	0.039909028
474.5	0.051055875
4241.25	0.04796442
147.5	0.070346512
167	0.055020723
213.5	0.079927504
244	0.055687085
270	0.056029208
294	0.057191696
303	0.051285349
177	0.12385245
349	0.067862295
1538	0.029611241
286	0.044235352
196	0.066803947
226	0.056789577
174	0.10018556
190	0.07573238
196	0.080681644
448	0.044331647
306	0.063767038
454	0.075043529
1634	0.033241231
252	0.071686067
10554	0.050421912
348	0.043223243
348	0.058099244
546	0.073526576
200	0.054738961
289.75	0.06240204
291.375	0.061298829
112.75	0.18024836
271.75	0.057856414
113	0.089907862
38	0.19649756
86.5	0.098494366
294	0.042188112
554	0.051899564
156	0.053627901
172	0.07488627
237	0.060095672
739	0.042339891
342	0.056298889
247	0.056458067
972	0.022245649
362	0.049116161
220	0.081158981
544	0.073668443
332	0.069589399
374	0.060278613
136	0.056999344
118	0.092158765
184	0.070458747
328	0.059652042
212	0.061927732
202	0.058564812
332	0.05254449
474	0.044659793
384	0.061518025
142	0.089153364
186	0.079744898
276	0.065397523
386	0.11227024
260	0.094466873
200	0.079434454
372	0.057740819
164	0.10501498
232	0.072618306
144	0.071087986
404	0.081242435
260	0.036210235
124	0.065234818
128	0.085850567
168	0.071202129
56	0.098618865
360	0.043158412
188	0.085334994
72	0.13455211
944	0.045619573
280	0.068879172
180	0.048755985
108	0.11033952
152	0.084368601
132	0.058162428
408	0.06216947
108	0.090768844
248	0.062076319
716	0.042421818
532	0.048406616
200	0.074227348
236	0.084955484
556	0.04925802
128	0.11568498
240	0.053887073
336	0.08040002
800	0.025565911
240	0.063260332
104	0.09078037
104	0.074731335
128	0.074634559
672	0.063252129
168	0.059561487
376	0.066507839
408	0.056829214
112	0.11199728
176	0.059515901
760	0.031760808
1144	0.03339383
496	0.037563793
136	0.10001442
248	0.05521103
264	0.071636863
184	0.08381924
832	0.055139266
240	0.050229162
176	0.079581827
976	0.044698521
144	0.081230886
920	0.046680894
320	0.066764794
160	0.10709596
2616	0.042906731
288	0.072361439
288	0.04581584
384	0.073157847
7760	0.042383637
336	0.049036559
376	0.064973809
304	0.072710991
792	0.041914102
344	0.044552054
408	0.049486477
592	0.046896692
288	0.08399035
136	0.052747425
184	0.066236891
240	0.049608201
192	0.080684133
912	0.044255044
720	0.05063488
208	0.046129618
584	0.039537769
224	0.065730728
192	0.077035703
904	0.059286781
161.3125	0.093272351
258.125	0.058029041
116	0.12696497
1369.5	0.033877134
161.5	0.076694585
170	0.0548537
304	0.059494335
110	0.067024723
348	0.052742008
156	0.078506634
202	0.059402984
198	0.069080159
214.67188	0.078169696
227.09375	0.042919513
198.0625	0.07116019
198	0.07116019
114.25	0.11287896
114.25	0.11287896
114.25	0.11287896
114.25	0.11287896
114	0.11287896
161	0.076015323
261	0.07031966
222	0.075833395
712	0.042826589
219	0.076491542
458	0.081527136
175	0.083703056
4504	0.02386681
520	0.050934028
866	0.036624759
194	0.075083956
354	0.048649948
372	0.065086827
458	0.057333346
110	0.094513699
122	0.060985941
208	0.063496165
302	0.066324636
334	0.076302975
526	0.085976884
2224	0.036549084
156	0.079386882
268	0.062236931
2232	0.080631934
132	0.074629471
696	0.051904906
200	0.055991605
176	0.085014321
80	0.10547052
136	0.079499081
284	0.068846896
336	0.0529496
560	0.04352241
272	0.043622289
140	0.077226937
396	0.058128137
172	0.080044523
156	0.07129351
960	0.038939811
868	0.038609549
96	0.15523188
448	0.058509421
49.4375	0.13110529
366.5	0.053052157
174.75	0.047200114
152.5	0.079785973
595	0.042004768
289	0.067697488
1177	0.071299739
373	0.06481865
227	0.082743235
592	0.051852718
154	0.085789673
308	0.060360305
286	0.06584733
1330	0.029293228
712	0.04834136
422	0.055705864
434	0.056358919
132	0.086238608
460	0.053197876
658	0.043837294
436	0.054558028
312	0.057323627
188	0.085769027
1548	0.031293713
332	0.060373235
824	0.046396818
236	0.058765884
880	0.025150353
244	0.068666682
188	0.07986398
252	0.070400432
260	0.071878873
312	0.057193387
264	0.073852085
488	0.052867603
148	0.084558576
232	0.059728581
236	0.065669559
488.92188	0.066027954
152.96875	0.10825629
438.375	0.047277097
132.375	0.081774801
255.75	0.065656446
116.875	0.067578726
159.5625	0.059429899
365	0.054247789
100.25	0.11078253
423.75	0.044225864
6401.75	0.040594604
230	0.056786831
363	0.049058974
605	0.052642193
246	0.073819049
1051	0.048789524
366	0.043098908
112.625	0.07327567
207	0.062957726
125.75	0.085925184
260.25	0.052089892
323	0.055957574
261.25	0.063678652
378.5	0.05838884
342.5	0.050573613
242.5	0.070651442
275.5	0.053131901
528.5	0.051572293
125	0.07631059
9680	0.012218908
246.125	0.062546045
402.75	0.047630783
996.25	0.036099937
75	0.13678408
796	0.02816567
543	0.043808948
634.5	0.035615746
147.5	0.075955711
75	0.1655324
162	0.11727158
531	0.059847776
84	0.158655
138	0.10832788
666	0.067100376
161	0.081117027
1658	0.030418698
118	0.088182464
185	0.085012011
113	0.10176115
659	0.057824828
278	0.063807696
376	0.07816536
514	0.03806239
388	0.042996641
110	0.10325158
174	0.056328066
326	0.061295997
490	0.05366632
336	0.072953008
188	0.075502068
376	0.051591925
204	0.068806686
44	0.15164421
410	0.052404892
88	0.11363694
262	0.058215775
350	0.048929781
776	0.032110743
360	0.056439027
248	0.06530571
144	0.090440571
764	0.042344391
320	0.052388132
160	0.07705652
408	0.043725569
252	0.060925458
144	0.052470125
228	0.066075936
72	0.14804171
568	0.06192385
712	0.049730126
200	0.084598929
956	0.036261242
152	0.074924625
200	0.074670516
148	0.042333137
420	0.067595549
396	0.072984695
136	0.072126776
752	0.040562358
448	0.04898287
348	0.065104358
188	0.061715972
348	0.056523316
160	0.10392541
268	0.062409569
256	0.07408113
136	0.080678336
208	0.074799076
560	0.053439837
184	0.058377698
184	0.10016017
176	0.095328026
3800	0.027186036
296	0.068047129
488	0.047504194
168	0.08904957
176	0.072107784
144	0.085918427
544	0.037352823
112	0.12312017
264	0.075864591
320	0.071278736
104	0.13434049
536	0.044944756
384	0.053060006
144	0.055646785
192	0.068461046
296	0.062359709
680	0.028858559
168	0.089350335
256	0.066398509
296	0.057446558
376	0.052150734
280	0.059068162
120	0.08827699
184	0.10252343
272	0.070249557
152	0.076518089
408	0.05063282
256	0.070496075
416	0.054331083
560	0.046558499
232	0.086782902
112	0.10102766
848	0.060127437
456	0.061595012
344	0.058085721
8456	0.078645818
584	0.052434821
160	0.095893584
392	0.06356208
96	0.082091056
216	0.091273449
288	0.071588852
592	0.035141628
528	0.040363833
1480	0.033596676
248	0.0606994
160	0.10761886
480	0.040230427
112	0.10848387
376	0.051535882
216	0.069519982
288	0.046968915
464	0.065309197
168	0.083087079
144	0.074317835
296	0.066073686
416	0.061342694
544	0.052588828
696	0.041535944
280	0.070204265
136	0.1008483
632	0.078920804
360	0.062283251
352	0.04700277
184	0.10753059
362.5	0.030918129
152	0.071838371
79	0.11962263
643	0.036563128
389	0.048664235
124.5	0.10969313
409	0.049463682
254	0.074529193
224	0.053899303
206	0.068915263
334	0.084516495
264	0.056770269
244	0.059371803
268	0.061747842
370	0.062369104
338	0.060847599
312	0.064233705
640	0.062709697
226	0.066465825
856	0.038867243
312	0.056388676
308	0.060239688
108	0.10642767
204	0.089898333
328	0.072321445
156	0.13843176
364	0.054476272
40	0.1909218
156	0.084079757
1228	0.056918118
340	0.054023493
92	0.10210388
304	0.056974251
160	0.087144025
184	0.057645477
212	0.064496338
168	0.075986475
220	0.084028572
212	0.078766339
292	0.049797393
312	0.05926777
624	0.04224078
1024	0.049767595
152	0.048509113
320	0.071609728
88	0.095798165
3687.8125	0.055233508
341.625	0.052441001
365.5	0.061548561
330.75	0.054641522
231	0.054865479
445	0.038984261
3726	0.028480502
935	0.038825136
273	0.058986131
43	0.18500094
140	0.10274856
158	0.074125141
588	0.067345478
502	0.068412825
216	0.080468476
256	0.09280806
354	0.055364899
108	0.10803312
78	0.1218567
336	0.060034495
510	0.051027685
234	0.063871436
50	0.17435504
298	0.077672914
200	0.057080932
620	0.047645971
676	0.044214278
204	0.061690316
368	0.044936899
172	0.081410065
412	0.050526384
184	0.094849922
372	0.045261599
272	0.06780006
152	0.066636533
248	0.051452994
304	0.060585
156	0.070346981
156	0.074846968
372	0.062582493
1248	0.026269291
296	0.072485119
228	0.077745542
140	0.092653781
480	0.05063745
172	0.086271793
324	0.056152478
172	0.064987011
204	0.061944321
256	0.05996893
360	0.061149675
204	0.077585295
100	0.10601334
480	0.056233328
392	0.057492953
304	0.078597173
296	0.06759388
104	0.11530646
472	0.042805638
280	0.065330304
736	0.034545429
240	0.08803007
184	0.070607379
392	0.058653593
152	0.096999861
280	0.060898148
208	0.04302692
192	0.09622322
744	0.044837665
320	0.08737728
136	0.10400308
280	0.069846481
440	0.047217797
160	0.076561876
3776	0.020706894
48	0.14462613
424	0.05477991
232	0.07831911
768	0.036212951
112	0.090467535
336	0.039838713
136	0.070288979
216	0.074438944
128	0.070045218
280	0.055865102
248	0.077827945
352	0.061650209
248	0.092297032
352	0.066469699
728	0.041352529
224	0.068462767
128	0.1287879
320	0.066390984
200	0.093651757
224	0.060505398
2656	0.035003286
152	0.10894016
408	0.061283335
712	0.053415045
224	0.076576449
328	0.064352378
256	0.083321199
160	0.078271002
72	0.18006206
288	0.095423169
464	0.059904858
168	0.091364801
408	0.057319872
352	0.065481536
1088	0.040408641
264	0.053082298
816	0.052868754
304	0.049752552
208	0.10590479
2992	0.025825346
464	0.048609503
240	0.10148872
400	0.068450361
245.50586	0.077934742
229.5	0.078491382
113	0.083900012
243	0.068296425
228	0.082063176
215	0.056345742
333	0.050682608
169	0.063281544
111	0.076085865
113	0.1125689
235	0.056951553
2850	0.036705561
293	0.0667753
334	0.071465179
134	0.11009999
270	0.051497404
142	0.065936379
254	0.056285627
378	0.054639403
810	0.038399436
224	0.072376512
414	0.056118645
157	0.11858947
297.25	0.053401217
311.25	0.057719026
338	0.05981148
152.75	0.076144375
219	0.074185193
243.5	0.073163167
200	0.062894963
145.6875	0.068886928
582.125	0.049919773
541.25	0.0667051
155	0.078380369
334.5	0.064534873
185.5	0.063751198
51.5	0.14537126
70.5	0.084866039
294	0.074300013
333	0.050647929
167	0.058354851
286	0.051071513
252	0.059695825
258	0.061981324
107	0.1199869
230	0.065487295
240	0.06293232
114	0.076716013
122	0.081652209
110	0.092933498
324	0.061627455
364	0.055653229
358	0.043786328
152	0.094428249
234	0.062607758
264	0.049864464
634	0.057935253
314	0.082239024
276	0.047046378
268	0.059237633
232	0.060941152
1444	0.047690172
214	0.08446876
304	0.06700784
156	0.096848287
172	0.06626673
120	0.10077928
820	0.043479424
140	0.094606571
320	0.062003057
408	0.061438989
388	0.10406604
336	0.052712746
1644	0.039132778
116	0.060772341
188	0.07565137
612	0.03807769
152	0.05432231
868	0.045111541
316	0.067321666
568	0.031713046
268	0.061486151
16884	0.041415893
88	0.12648582
408	0.040290896
80	0.14542815
80	0.13323942
304	0.074513949
208	0.07903713
264	0.071622163
808	0.050992761
320	0.068949744
520	0.068838835
200	0.084073149
232	0.065927684
640	0.040116455
1104	0.037204709
152	0.080440402
2448	0.031875145
328	0.06762924
344	0.062830374
424	0.05269606
224	0.076729387
112	0.098758362
552	0.033249073
424	0.063052848
1872	0.036921095
208	0.048282474
112	0.1057564
224	0.080812983
208	0.054262985
128	0.084324002
248	0.067857899
448	0.05999608
136	0.11788712
136	0.078933381
304	0.06087061
512	0.05079934
304	0.068037346
184	0.070664413
88	0.15277763
192	0.078071788
3560	0.0204341
504	0.042935748
80	0.13058753
480	0.042626902
128	0.051522724
376	0.059306458
160	0.082608037
568	0.061502665
144	0.079577759
280	0.067318216
232	0.066490911
160	0.087599419
184	0.058685981
184	0.087180249
272	0.066392973
384	0.055382475
432	0.052721918
1160	0.034802627
1144	0.10835436
152	0.074742481
160	0.079704404
344	0.060998302
232	0.064890265
96	0.076355301
464	0.086633004
416	0.062880211
528	0.073186837
104	0.070163161
200	0.093593471
6656	0.035923619
256	0.070172228
56	0.15677956
152	0.075227097
344	0.058437224
128	0.076877013
160	0.083502106
4216	0.057049595
92.875	0.055092629
279	0.055902872
317	0.050770879
1775.75	0.022824356
661	0.048893422
664	0.041717321
146	0.0613738
379	0.049893949
199	0.091866776
267	0.062954627
166	0.074023366
234	0.079306945
92	0.12073841
174	0.076557226
168	0.084366702
170	0.065543942
382	0.041121516
174	0.051831082
452	0.043539364
620	0.060823239
690	0.032331672
708	0.027402686
226	0.073729239
438	0.049721155
152	0.079577871
204	0.061909091
4896	0.054987967
348	0.059307244
288	0.068287775
140	0.12341876
164	0.081997566
176	0.075149789
1028	0.034968302
152	0.082598969
160	0.056959547
124	0.09513475
556	0.055380259
172	0.0885484
208	0.079776548
148	0.1033023
228	0.070921466
276	0.066480063
76	0.125692
3636	0.18027468
292	0.042936046
276	0.070873722
364	0.069214366
936	0.041289538
172	0.066758469
616	0.046918865
172	0.079420604
376	0.05033607
248	0.072706021
1136	0.033023316
336	0.055606525
296	0.063314311
288	0.07724572
216	0.059553511
304	0.070307933
312	0.05182606
600	0.053632472
9432	0.019297184
208	0.060064558
384	0.063332185
176	0.076149404
256	0.059170887
336	0.049546145
704	0.04770625
112	0.11083574
248	0.057298128
640	0.036137391
424	0.061745167
584	0.036531601
56	0.12472217
128	0.12857294
136	0.081622317
160	0.076648638
176	0.069246314
152	0.0520184
144	0.058259454
344	0.042713601
272	0.084963799
232	0.072495483
224	0.073377572
360	0.055138681
136	0.085635893
336	0.04281475
328	0.065656058
184	0.051934101
256	0.063441254
144	0.083004557
136	0.07251589
152	0.10546498
1072	0.036005344
176	0.10794799
352	0.042805735
664	0.053749036
1512	0.14362231
176	0.065339543
656	0.054103892
152	0.07030686
144	0.06646207
[truncated: 2,219 more rows]
