# Supplementary material for: Comprehensive structural assignment of glycosaminoglycan oligo- and polysaccharides by protein nanopore
Source: Nat Commun. 2022 Aug 30;13:5113. doi: 10.1038/s41467-022-32800-4 (PMC9427770; doi:10.1038/s41467-022-32800-4)
Supplement: Supplementary file 5 — Source Data [file 41467_2022_32800_MOESM5_ESM.zip › Source Data/Main manuscript/Source Data files/Fig6/DS_8.txt]

Tt	Ib
11.757812	0.47242817
85.3125	0.37628314
82.765625	0.20813324
21.390625	0.38294944
22.84375	0.42551246
17.9375	0.55747312
25.375	0.37964368
31.4375	0.4211916
338.5	0.50919783
44.25	0.26601389
47.375	0.45425916
53.0625	0.40123019
21.9375	0.40245786
32.5	0.3436003
11.875	0.48201886
48.875	0.33557078
41.5	0.36367977
16.625	0.50236219
19.5	0.48545685
24.125	0.30245784
24.125	0.2995773
34.25	0.36808988
21.75	0.38349274
23.5	0.43065378
46.75	0.35305998
30.75	0.40374812
46.75	0.28341383
118.5	0.33048171
11.75	0.53034788
35.25	0.3416774
241	0.48940399
28.75	0.37809095
21.5	0.42171222
159	0.39865875
34	0.40817019
152.75	0.50477523
37	0.32861993
42	0.2537666
11.25	0.53653204
64	0.26977411
17	0.41976213
14.5	0.4855921
46.25	0.38839245
26.25	0.40397361
28	0.40362558
28.75	0.47953951
38.5	0.34093621
257.5	0.37576056
11.25	0.49062526
54.25	0.2638917
39.75	0.36771575
78	0.28442177
24.75	0.30295652
29.25	0.33902356
50.75	0.23443361
26.75	0.3629778
29	0.30654779
31	0.36826646
38.5	0.34513271
50.5	0.31227997
37.25	0.30537581
18.75	0.38044775
41.75	0.29011142
35	0.32502675
44.5	0.32507193
37.5	0.4383595
41	0.2861473
51	0.47007996
41	0.39442775
22	0.50769466
29.5	0.30932659
30.5	0.29990056
36	0.44634563
30	0.26497045
53	0.18794788
15.5	0.41467085
21	0.33273107
34	0.26736897
92	0.41360009
12	0.56452763
35.5	0.39506119
31	0.3757464
76.5	0.41576719
108	0.39337316
21	0.37464145
56	0.32345372
239.5	0.38566759
81	0.3860276
71.5	0.32371578
64	0.24595994
36	0.36948261
36.5	0.35172155
33.5	0.30138546
82.5	0.31888425
24	0.32082999
38.5	0.29070821
39	0.37457877
12	0.46509778
101	0.39844972
68.5	0.23270437
61.5	0.4140738
30.5	0.44347706
63.5	0.41554362
32.5	0.36524665
58	0.37366441
21.5	0.38023648
41	0.47207969
24.5	0.34163821
28	0.3116357
32.5	0.36568362
15.5	0.42491829
18	0.4049983
21.5	0.47263548
44	0.28513655
175	0.38005754
11.5	0.54095167
50.5	0.30522716
38	0.33487123
29.5	0.30838197
18.5	0.32551801
65.5	0.20450363
17	0.46733424
50.5	0.18681151
25	0.39278728
26.5	0.28610486
55.5	0.35792643
33.5	0.37949786
32.5	0.31097245
24.5	0.30631101
16.5	0.48900053
24	0.45811027
19	0.44930506
68	0.29312795
41	0.29876989
841	0.27146026
39	0.31059429
18	0.39330792
42	0.28212357
35	0.26977861
33	0.33923417
54	0.225455
48	0.34505826
16	0.40560463
59	0.33178797
48	0.26537436
143	0.30489528
54	0.31925061
20	0.37652442
36	0.27646646
37	0.34204373
29	0.31502047
37	0.2462898
48	0.22726633
43	0.41518939
19	0.47264549
52	0.39774117
31	0.33567828
48	0.19762233
33	0.366348
24	0.34389332
25	0.22205035
87	0.13435042
32	0.37293243
82	0.2486313
26	0.387234
16	0.45431101
29	0.352658
64	0.52077818
40	0.41220862
18	0.35678822
22	0.40943861
36	0.41873348
37	0.37550488
18	0.48328084
55	0.24891889
73	0.32687578
28	0.37446308
58	0.24770863
40	0.34105444
18	0.43865749
29	0.37010691
23	0.31702811
28	0.33465269
28	0.38618192
182	0.35468116
50	0.26442471
19	0.44453987
34	0.32291773
14	0.52819669
41	0.18301982
13	0.59066546
44	0.37230888
14	0.45052508
55	0.33999056
32	0.38413587
29	0.36167642
30	0.48252079
54	0.31779671
12	0.56652576
33	0.25178611
55	0.50773573
15	0.4001151
42	0.35711756
24	0.27368304
23	0.41610399
19	0.44028729
52	0.3551918
31	0.32313463
33	0.46808377
44	0.27648228
26	0.37527204
42	0.22071905
114	0.46940312
27	0.45929047
13	0.34552202
31	0.37393001
44	0.17751011
39	0.30751356
30	0.33680949
33	0.39702928
81	0.41541326
18	0.3547149
40	0.27721411
35	0.29985797
100	0.31444594
30	0.42367592
25	0.35463676
138	0.25730786
20	0.37846512
41	0.26400784
90	0.37538534
20	0.47950381
17	0.48253033
37	0.36933506
20	0.37271109
14	0.54927713
44	0.26604062
49	0.38255441
46	0.30098259
31	0.33936027
35	0.31829044
12	0.55416262
128	0.28602159
72	0.28695571
14	0.43200481
41	0.35835552
32	0.38784519
18	0.43243784
18	0.46601573
19	0.47249651
14	0.38892123
12	0.5491603
22	0.50423372
61	0.38775897
23	0.32786751
19	0.36958793
15	0.48715585
34	0.24066812
29	0.32975626
33	0.37949666
51	0.32496941
26	0.36928013
28	0.41106004
34	0.35860315
22	0.39140949
54	0.29645559
25	0.36582446
12	0.40857172
43	0.23158865
34	0.47863683
19	0.56543016
195	0.39698175
61	0.3634581
58	0.23227225
41	0.56153589
29	0.27339545
28	0.35955364
27	0.33335254
29	0.54090762
19	0.46794307
16	0.44005382
32	0.34626016
238	0.36578113
44	0.43514016
124	0.40743038
26	0.39699337
30	0.25214371
14	0.58300096
26	0.23031388
24	0.36832994
18	0.51060534
80	0.46653435
34	0.27654704
18	0.38517088
62	0.42601308
22	0.37885317
20	0.50351548
16	0.38669887
20	0.38638556
28	0.39443189
16	0.44247955
20	0.42243433
52	0.29759157
22	0.51905549
36	0.57528627
144	0.43648893
14	0.37493518
178	0.474563
34	0.43311709
16	0.42930475
48	0.28354487
20	0.28072882
46	0.34574455
20	0.42901561
46	0.2107432
62	0.33148283
40	0.23473497
22	0.41831994
28	0.33705664
20	0.35193014
12	0.51742768
42	0.41817233
32	0.28079042
62	0.35925913
14	0.44356653
24	0.35289684
24	0.33782795
68	0.16465081
90	0.26527625
24	0.42198995
34	0.30754986
26	0.34720975
30	0.38302901
28	0.4509652
32	0.41614661
28	0.34944871
12	0.53190851
14	0.5649451
52	0.27911261
66	0.33956963
30	0.35147905
36	0.19043298
36	0.41672784
32	0.34047478
56	0.28345677
42	0.39031017
24	0.32647461
42	0.28262314
46	0.41445401
24	0.34039217
18	0.42132783
22	0.32752207
82	0.41345227
44	0.35078648
34	0.34938204
104	0.28958714
16	0.48229054
46	0.35366747
68	0.35949805
52	0.23456982
28	0.4139393
42	0.23091415
26	0.43678504
38	0.33829364
66	0.35059151
26	0.33342382
22	0.36284652
48	0.35685769
16	0.43419328
24	0.32006666
56	0.35180929
42	0.27617326
24	0.32170022
14	0.42511567
18	0.39937147
82	0.28970182
22	0.39462307
38	0.37180504
108	0.25953802
30	0.18817845
30	0.33564624
82	0.25386891
34	0.31198862
12	0.46655697
44	0.2950393
28	0.37658834
14	0.3891131
28	0.28377476
32	0.31856388
80	0.33159229
26	0.39328238
26	0.41303748
50	0.28510332
38	0.30280638
70	0.21265557
152	0.35030782
48	0.26707408
22	0.40694571
26	0.35519448
64	0.33643982
34	0.37829176
18	0.41971675
18	0.39000773
54	0.24051006
62	0.24733251
124	0.35450786
16	0.33694986
50	0.3547217
58	0.36995274
78	0.35637245
30	0.3417359
52	0.3166616
44	0.36260104
12	0.5197143
34	0.34804341
42	0.33847338
18	0.58787906
178	0.37752423
24	0.57318723
36	0.43066978
18	0.41594917
24	0.43360877
28	0.33598351
34	0.4212772
34	0.41628394
46	0.31040221
32	0.43923923
34	0.43166143
44	0.3185541
14	0.48244011
110	0.36624971
34	0.51901799
28	0.30207077
46	0.31235051
22	0.39811727
26	0.32675326
48	0.2557973
32	0.39097211
14	0.43853876
30	0.32029969
40	0.20618096
18	0.48566172
34	0.45785519
66	0.36404076
38	0.40036368
52	0.28358585
40	0.3533738
22	0.39493182
18	0.43727252
20	0.47582135
12	0.55135977
100	0.38035274
68	0.31094059
24	0.30798173
94	0.39925885
62	0.17152534
26	0.36831087
20	0.41910371
40	0.17452087
22	0.49327692
22	0.41001087
26	0.55065697
50	0.25834817
114	0.36368266
30	0.25772384
34	0.33947369
84	0.5856179
116	0.42524499
24	0.35440424
66	0.42400724
54	0.15980069
24	0.33858439
42	0.3250587
158	0.40853769
40	0.34403944
110	0.26493472
52	0.32490775
18	0.48830155
22	0.40012482
32	0.38572261
34	0.38902691
28	0.33272883
54	0.21102086
36	0.33709139
88	0.36442009
18	0.42184883
60	0.4154343
12	0.42393711
26	0.34360161
26	0.52189279
28	0.35327038
60	0.37403214
42	0.43519649
12	0.46535408
28	0.42902312
24	0.28843597
54	0.36138439
32	0.32325655
12	0.5051136
26	0.32935745
48	0.52292049
18	0.47813696
40	0.2846548
42	0.27819008
66	0.24640916
38	0.3248494
26	0.37628752
38	0.39825374
106	0.13269915
24	0.29479614
36	0.33015427
28	0.29845929
66	0.41477376
32	0.34570068
26	0.57787877
18	0.48238119
42	0.46863365
22	0.32654732
20	0.45484909
20	0.30499706
68	0.2869488
16	0.56555659
40	0.3298057
18	0.43461412
38	0.2614091
238	0.37672046
18	0.30425701
14	0.49488607
42	0.42778862
120	0.37145835
108	0.41144884
34	0.29370657
52	0.33506152
28	0.40309307
98	0.24462904
48	0.29916358
16	0.39995793
74	0.31070617
16	0.51027256
80	0.28295121
44	0.36910304
36	0.53683519
38	0.38739163
26	0.42203528
48	0.32238269
110	0.16496848
14	0.45230874
22	0.33490571
12	0.5161078
68	0.22359952
24	0.47402328
44	0.3351824
28	0.43723246
48	0.52318579
40	0.33402804
154	0.38321677
14	0.35428438
20	0.39276364
20	0.39533392
22	0.36934838
36	0.31767285
34	0.28819692
30	0.42580119
102	0.28555065
32	0.25927648
42	0.34208265
30	0.35042259
14	0.43183061
20	0.27754378
18	0.37962067
44	0.41993564
12	0.51087666
40	0.32649022
116	0.52654272
42	0.32098261
48	0.33384359
20	0.27117878
32	0.4827323
44	0.26706555
28	0.38145632
52	0.37009287
12	0.52980447
36	0.5493052
56	0.40310031
16	0.49344534
24	0.43370116
16	0.57286602
28	0.36681962
24	0.40922573
124	0.36475676
272	0.094437301
24	0.45844024
20	0.57406032
16	0.51794618
20	0.33867949
28	0.29269508
52	0.26903856
72	0.40258133
276	0.12767375
60	0.31454971
28	0.39903951
16	0.53645867
12	0.45935637
20	0.30918944
44	0.39895597
28	0.47400567
12	0.40587083
28	0.41934794
24	0.27378756
32	0.35645714
88	0.43475229
52	0.36824706
48	0.29161185
20	0.54183823
20	0.48448071
24	0.53494459
16	0.53300548
40	0.42876545
68	0.31221414
24	0.4229213
28	0.37482318
20	0.50045735
28	0.30089307
28	0.26560646
40	0.30043158
40	0.31375656
48	0.21596846
24	0.5538063
20	0.39244229
108	0.36153081
52	0.35456282
20	0.36908108
56	0.35540891
52	0.34654707
44	0.34216034
68	0.41311219
48	0.2961739
36	0.27365166
24	0.39661616
32	0.27867994
28	0.47845429
24	0.31366283
40	0.37654692
20	0.52564543
20	0.34651828
164	0.2306013
28	0.28084043
28	0.35540524
40	0.38050202
108	0.41394931
36	0.18912205
32	0.25597277
36	0.37362209
16	0.5253371
12	0.58830631
36	0.35769308
32	0.38640758
12	0.54227769
16	0.48436591
32	0.27774844
56	0.27589279
40	0.27627033
52	0.23924771
64	0.33185863
36	0.30784005
36	0.28734151
40	0.38973492
20	0.47259903
20	0.27082402
16	0.45562109
68	0.29441759
12	0.4917455
44	0.37269831
216	0.38595891
20	0.49748343
40	0.30108377
32	0.43134335
32	0.41237915
12	0.56946158
20	0.38977599
24	0.41364053
68	0.17112061
28	0.34417477
44	0.31331635
32	0.33281964
24	0.45096532
40	0.3316384
48	0.44395551
16	0.37487623
52	0.40522847
16	0.42398623
40	0.34427086
24	0.33538771
72	0.30470502
44	0.37937257
16	0.4596608
28	0.41861361
36	0.38225341
20	0.32077932
48	0.20215891
28	0.31027916
56	0.37119755
32	0.41264012
20	0.38866878
40	0.36338067
20	0.27894995
48	0.2718873
28	0.31463128
60	0.31802902
44	0.31432763
20	0.52366167
72	0.51339597
76	0.2971411
32	0.38659093
60	0.29298618
24	0.38346851
12	0.51678485
48	0.32495448
44	0.3308897
48	0.32002968
48	0.40317971
16	0.36080566
32	0.41061088
24	0.36229002
80	0.29731113
36	0.37718779
16	0.45810902
68	0.34730729
28	0.28217438
92	0.40766084
36	0.3226769
64	0.39674008
44	0.3798089
48	0.39820486
16	0.42786774
24	0.31995481
80	0.47289807
20	0.41500443
20	0.40712923
28	0.29423702
68	0.28767964
52	0.19093917
44	0.21260794
32	0.37060493
20	0.40491563
16	0.45895439
20	0.29304534
540	0.58409256
32	0.36431676
64	0.24717218
24	0.41739091
120	0.37686852
20	0.47784179
36	0.17240964
28	0.52921492
24	0.31193745
24	0.34532848
20	0.38383532
36	0.41173682
24	0.37648761
52	0.4284353
32	0.28629902
72	0.31138954
36	0.3548345
20	0.46019068
28	0.39523196
120	0.35475659
52	0.37782517
156	0.52557671
32	0.34792387
128	0.38218272
16	0.50610888
32	0.45853838
36	0.3729715
36	0.23256977
5724	0.042945471
24	0.37828109
36	0.38912165
16	0.48583663
32	0.35405746
24	0.34631997
40	0.29045135
16	0.40713459
628	0.32576749
20	0.44569775
12	0.53686726
40	0.258064
48	0.20188414
36	0.57887799
36	0.23259959
124	0.28635788
24	0.39543742
60	0.37813175
32	0.31534237
24	0.35726082
32	0.4067204
60	0.24310815
36	0.58957356
16	0.45072579
12	0.40635535
68	0.30521375
24	0.46641815
20	0.5272733
36	0.31158483
44	0.36278319
44	0.34471926
48	0.41727725
40	0.32239267
28	0.32598636
20	0.42154011
52	0.32556984
20	0.48640752
20	0.33196431
12	0.27039641
16	0.40500745
67.96875	0.38447291
25.984375	0.31656623
29.5625	0.29382339
60.1875	0.36614934
36.8125	0.29355103
31.625	0.24204318
50.3125	0.29056773
29.15625	0.42602298
56.9375	0.177913
25.625	0.27447581
17.1875	0.32759586
42.0625	0.31961828
49.4375	0.22569045
26	0.38428167
47.6875	0.22120272
13.5	0.31135145
62.1875	0.28886583
77.9375	0.24756646
25	0.38083547
77.5	0.38535112
19.25	0.39120203
15.5	0.27461854
46.75	0.25306615
20.625	0.3576999
116.25	0.40144888
52.25	0.36810604
26.125	0.24585642
18.75	0.38843632
30.25	0.34054294
37.125	0.34389168
17.125	0.33189541
54.875	0.27584749
27	0.42189401
35.625	0.43508655
10.625	0.44504815
29.5	0.37093371
12.5	0.43448979
14.5	0.28706282
24.125	0.39590344
52	0.37651637
66	0.20355682
27.25	0.23772149
17	0.37590802
47.5	0.29319313
10.25	0.49865955
17.25	0.55685592
11.25	0.47972122
15.75	0.52070612
52.5	0.19960172
29.25	0.36948344
22.25	0.26439482
51.5	0.30472913
37.75	0.35338721
21.75	0.35829976
26.25	0.27777401
98.25	0.18538131
10.5	0.49310848
34.25	0.24643098
178.5	0.096245103
29	0.25063071
32.25	0.26085272
143.75	0.33842474
51	0.31994987
63.75	0.22413528
53	0.36895549
27	0.29561716
436.5	0.060831733
10.75	0.46876687
27	0.24252647
38.5	0.56889474
44.25	0.24540237
40.5	0.30559123
15.75	0.38835621
52.25	0.25269577
17.75	0.39701593
29.5	0.37156364
22.25	0.37196231
27.5	0.31060037
41	0.27562881
31.75	0.32151875
35.25	0.3607401
17	0.54222435
48	0.27792463
14.25	0.34458482
35.5	0.29893884
29.5	0.28393459
10.5	0.48479977
34.75	0.29731432
16.25	0.45028558
60	0.19637357
61.75	0.45216742
24.75	0.3663184
13	0.35557806
32.25	0.39964339
21	0.37081969
28.75	0.37251598
28	0.47850364
14	0.3965576
26	0.25170115
55	0.3073779
18	0.54473448
19	0.50608259
139	0.39001572
63	0.2215545
24	0.25934657
20.5	0.42411661
28	0.43399853
23	0.37048331
10.5	0.49774659
19.5	0.45858097
78.5	0.36302629
29	0.33432004
22.5	0.31562701
58.5	0.27211308
26	0.38419199
13	0.36839291
36	0.24318127
45.5	0.32596868
11	0.49339077
19.5	0.46634245
50.5	0.4069418
14.5	0.40235311
43	0.30139476
41.5	0.30956823
24.5	0.39414534
12	0.49723092
35.5	0.34312865
51	0.32904583
11	0.40538797
84.5	0.34249142
23.5	0.31915304
12.5	0.51645982
14	0.38347465
30.5	0.35541734
33.5	0.44322166
11	0.44475284
22	0.28935799
27	0.22791602
18.5	0.39858979
44.5	0.41512942
60	0.31781733
26.5	0.38251871
48	0.22132771
27	0.26146266
37	0.33378404
28	0.41250837
29.5	0.36727345
49	0.30263734
12	0.44456485
18.5	0.39802381
16	0.37326366
32.5	0.21709082
10.5	0.51358742
13	0.40432808
21.5	0.38388309
22.5	0.33679572
67	0.32519004
14.5	0.49021381
48	0.2708095
55	0.34248513
32.5	0.27625751
45.5	0.26979813
70.5	0.38831875
27	0.2468182
12.5	0.45400834
23.5	0.44418308
30	0.30999511
22.5	0.30693585
36.5	0.30184633
30	0.23640393
40	0.27441522
33.5	0.57380193
23.5	0.332331
79.5	0.34294692
32	0.18788695
28.5	0.30415151
101.5	0.49942014
53	0.26403868
34	0.41527501
19	0.52236903
92.5	0.38538188
20	0.33386099
55	0.20195197
40	0.26532814
22	0.54151547
44	0.33333653
66	0.35819885
49	0.2434063
46	0.28181425
46	0.32519004
19	0.53707182
31	0.31616256
26	0.42416281
50	0.39201781
11	0.36522478
31	0.3789002
51	0.32671568
41	0.32800686
14	0.38245523
37	0.42332354
32	0.29593343
25	0.38658559
31	0.31813058
29	0.28878465
25	0.43886527
42	0.33107868
44	0.24608617
48	0.26911372
23	0.39111257
30	0.382617
25	0.38700107
25	0.3488594
33	0.28659138
35	0.41604778
93	0.36446142
21	0.36230597
14	0.3574852
32	0.32154089
38	0.22102511
57	0.3941159
51	0.35689101
21	0.36007482
30	0.38524917
27	0.21992746
26	0.25672644
17	0.34950736
85	0.18485545
45	0.2493345
13	0.24789989
27	0.31389758
69	0.3545557
13	0.40148729
94	0.36174703
35	0.42279735
32	0.2464523
50	0.34311488
35	0.30967829
13	0.40207738
22	0.35609409
28	0.33067814
18	0.28758341
41	0.34708744
40	0.36876079
77	0.20023882
26	0.30762842
19	0.32773647
36	0.37779737
16	0.3966347
25	0.26665971
17	0.5412395
12	0.4488005
55	0.31099942
19	0.35032502
25	0.34305078
14	0.45690662
24	0.3128674
15	0.56473631
31	0.52845752
49	0.38095871
34	0.33385557
21	0.30870178
25	0.4344694
20	0.43287769
11	0.38075447
34	0.40727767
145	0.38516936
22	0.25697994
23	0.2887525
51	0.30433041
36	0.24093258
20	0.38246888
56	0.33221266
40	0.30436316
161	0.40304548
29	0.36752874
26	0.16671644
139	0.32385996
57	0.32452199
55	0.32531536
17	0.35333234
27	0.42462954
24	0.54955304
66	0.37964407
29	0.18006271
18	0.35810855
67	0.39383045
14	0.40741274
37	0.2231366
122	0.29781663
75	0.37574717
14	0.45359576
55	0.21600391
12	0.56387377
14	0.40903819
54	0.39050183
61	0.21982686
27	0.39110723
68	0.18415986
19	0.34911212
11	0.45362106
12	0.55189496
17	0.41960698
21	0.38215455
70	0.33456978
52	0.29525602
19	0.27599359
38	0.32965022
36	0.33507344
131	0.34854078
15	0.34706101
33	0.29496476
36	0.30128691
31	0.3766374
79	0.36807489
31	0.21496703
41	0.38536656
24	0.42896849
23	0.33605579
18	0.47228807
36	0.32187012
40	0.24250685
23	0.1985558
33	0.33875841
67	0.44854119
23	0.21210015
18	0.31319666
24	0.40809491
26	0.3658483
23	0.35572207
38	0.30422223
69	0.40598631
27	0.41474774
75	0.40154228
114	0.28929943
28	0.36068049
68	0.2550993
31	0.27481735
53	0.35878235
41	0.30104652
15	0.39930707
39	0.39261857
52	0.24846451
21	0.41271618
110	0.39066038
26	0.57311285
35	0.26282704
57	0.30573922
52	0.33074495
12	0.39491543
32	0.37717757
43	0.2183601
18	0.4796418
16	0.48633075
22	0.39094892
14	0.33437732
70	0.32018527
20	0.41741681
28	0.39751276
18	0.40179628
40	0.29103073
108	0.33444217
36	0.28642651
24	0.33029667
68	0.3625989
24	0.35953483
16	0.32160711
18	0.3713927
22	0.34676
70	0.36695907
44	0.19773771
14	0.38440344
26	0.39531696
20	0.31516734
12	0.44346935
28	0.26270252
50	0.29513747
24	0.28210306
62	0.34906381
54	0.48400885
88	0.26683766
24	0.46918258
16	0.37514743
38	0.2510317
54	0.2427233
42	0.35997117
34	0.38959494
28	0.34083578
26	0.34807736
60	0.40789625
14	0.31797987
118	0.39659789
36	0.3519626
20	0.39251912
20	0.52161783
34	0.36136711
52	0.42474848
30	0.29073039
172	0.33118635
42	0.22445792
12	0.42062286
30	0.27240816
16	0.35008711
38	0.39358786
66	0.38920718
772	0.35690558
20	0.52416587
102	0.16395238
142	0.28501087
36	0.31059495
38	0.39000601
40	0.42040017
86	0.31347346
14	0.37861088
42	0.28528631
16	0.38349569
20	0.31238478
22	0.35385588
28	0.32730675
12	0.41941425
34	0.42770299
18	0.33082071
46	0.26702872
48	0.3350279
82	0.31872174
20	0.22440359
20	0.42490658
14	0.2518217
22	0.42614305
26	0.34463671
14	0.55352426
20	0.33189353
62	0.12800874
18	0.46456084
32	0.40339518
56	0.24119991
142	0.34379596
68	0.23414823
24	0.3937526
30	0.33757114
30	0.36603567
42	0.28672153
46	0.29862022
16	0.44880655
18	0.31911075
32	0.33329952
62	0.37185779
18	0.53859931
36	0.30568194
46	0.27796265
16	0.42425796
20	0.36697337
20	0.27553141
18	0.35931215
26	0.23631914
36	0.28476924
68	0.31516722
62	0.37487468
30	0.34653389
16	0.43222198
42	0.18868271
24	0.336115
40	0.37263736
56	0.22960764
40	0.34365541
58	0.2252643
46	0.35367081
30	0.41815105
20	0.52516198
18	0.41016287
36	0.29564807
28	0.26898742
68	0.29154116
148	0.41946983
26	0.37844121
20	0.25479457
36	0.32330272
40	0.35051152
16	0.36529478
60	0.32716995
26	0.38428661
26	0.30133939
18	0.43652093
26	0.3803069
26	0.31470415
20	0.41508788
28	0.33471346
194	0.26435676
52	0.329018
30	0.3645848
42	0.38411039
12	0.40704709
32	0.29140577
24	0.28984201
30	0.33432767
54	0.3264932
64	0.2220611
26	0.25375363
18	0.38761121
26	0.40679425
42	0.47787675
18	0.36506352
16	0.4408924
30	0.22783133
38	0.30977535
68	0.35636163
26	0.30810049
22	0.41110593
16	0.35777304
38	0.40245962
30	0.31066024
38	0.40983817
20	0.35650349
38	0.36956498
42	0.34693286
28	0.32263529
14	0.34072158
64	0.57560152
112	0.10583511
72	0.40560308
24	0.36881232
32	0.34194693
50	0.3171671
40	0.27896658
12	0.38794801
18	0.37347138
96	0.40819654
58	0.40923941
28	0.44894949
28	0.32843846
36	0.33721796
38	0.38556778
78	0.35932779
34	0.26386443
14	0.38754418
20	0.4772276
32	0.37686217
22	0.36552802
20	0.3100014
48	0.22100335
58	0.31956697
38	0.32978833
54	0.32607016
40	0.4093402
40	0.39369899
98	0.34761018
22	0.38478795
30	0.33079287
24	0.31633511
602	0.31970692
52	0.18276478
42	0.22709455
18	0.52877295
30	0.35627526
38	0.40355283
12	0.37318757
64	0.11560969
44	0.31861922
42	0.21723475
48	0.34593111
24	0.42363605
36	0.2629852
54	0.27459019
24	0.31985709
38	0.30259478
58	0.33889365
20	0.43188825
104	0.36214367
28	0.21524234
24	0.36636695
42	0.31742224
28	0.38872552
24	0.32171616
42	0.22450827
136	0.36669376
14	0.42489806
80	0.28301489
98	0.16964065
26	0.3710559
78	0.33697793
28	0.25854054
12	0.52067125
144	0.20710824
12	0.42702842
38	0.31126985
42	0.33230975
32	0.26035306
26	0.37702113
30	0.20647505
64	0.41585141
14	0.39041835
48	0.23085566
36	0.18950804
36	0.29866421
38	0.29527098
58	0.19214989
22	0.34812886
70	0.22776322
32	0.33204156
18	0.30440658
18	0.45071527
18	0.44921228
16	0.39888623
20	0.26374492
26	0.34982631
112	0.35088271
36	0.3490575
38	0.26948842
24	0.32103205
40	0.36766756
40	0.35458496
12	0.49569809
22	0.38778344
78	0.43929681
16	0.40559918
46	0.41392308
64	0.37786111
52	0.3015869
20	0.33861759
64	0.38633105
52	0.36567652
38	0.36229455
80	0.37835249
60	0.38499656
34	0.27725434
16	0.29595301
42	0.43630996
34	0.3427406
34	0.30503559
258	0.38721865
16	0.56950325
60	0.24092539
20	0.43465045
60	0.25960374
30	0.32622188
16	0.38562554
24	0.43311208
36	0.31276482
34	0.19878389
14	0.46841526
16	0.51496261
46	0.3406764
20	0.38096693
30	0.2364831
26	0.403896
50	0.32642472
50	0.2605564
38	0.30475444
26	0.34944108
146	0.38354841
16	0.4277561
32	0.36923942
72	0.13560456
16	0.35089955
16	0.42593306
50	0.21220668
14	0.36174986
30	0.44293994
58	0.42735434
30	0.29989409
50	0.19121188
26	0.23423406
38	0.33747053
28	0.30953518
34	0.3408795
32	0.16463327
74	0.2291839
66	0.16482371
16	0.39701307
30	0.26181075
92	0.12603328
44	0.32138115
28	0.41283017
24	0.28175271
124	0.47949272
44	0.36533239
26	0.35101667
18	0.59281224
40	0.32410023
46	0.26999563
24	0.34058398
40	0.34938219
22	0.46474177
56	0.33480939
50	0.28248364
28	0.32777467
36	0.30410999
14	0.38329065
26	0.29838657
12	0.5689007
30	0.14612195
140	0.41599661
98	0.25397494
56	0.35135388
22	0.3602652
38	0.36016619
34	0.35147282
42	0.24707538
22	0.4062036
102	0.37191868
142	0.33989578
34	0.28727239
12	0.35002911
20	0.44327965
14	0.39665666
14	0.41157755
56	0.38196507
36	0.3669745
12	0.41323152
132	0.25120437
20	0.44898996
16	0.42518386
60	0.22276729
28	0.25788972
92	0.56205112
52	0.27236083
48	0.4281131
32	0.43680927
24	0.39585698
20	0.47770768
20	0.32423186
36	0.26358998
20	0.35314682
68	0.31116053
16	0.50947428
24	0.36613342
36	0.45395258
12	0.44649634
68	0.37150937
16	0.36018372
88	0.23650326
20	0.23920542
24	0.5146085
32	0.49169472
20	0.42572737
16	0.356704
16	0.52457654
24	0.32275423
36	0.41654384
64	0.20280525
56	0.38494736
88	0.28190371
44	0.36788514
32	0.33426362
20	0.37828642
20	0.37070698
36	0.37447673
80	0.37536517
652	0.36480984
24	0.51316464
40	0.39004996
24	0.32143021
48	0.42804107
64	0.33545226
12	0.36970115
28	0.328271
64	0.21609217
24	0.48033452
24	0.40346342
48	0.2263823
12	0.49219966
28	0.26870942
20	0.43199211
48	0.37100309
32	0.26048803
40	0.43797258
44	0.25517398
12	0.20484455
68	0.22193421
24	0.37989056
52	0.36599448
24	0.45537764
20	0.52840441
44	0.34387541
48	0.31229565
36	0.30402219
24	0.29646945
32	0.32108393
28	0.26189873
40	0.25004202
12	0.55163068
12	0.47836402
12	0.43509915
76	0.40386325
28	0.2209329
60	0.20280762
36	0.31177306
28	0.30050001
40	0.32336825
36	0.35676897
12	0.47850546
20	0.33420214
68	0.27051061
84	0.35329896
24	0.35963124
24	0.41697967
24	0.35675454
32	0.25431117
24	0.43083432
12	0.52948576
32	0.39100444
48	0.41611952
36	0.2452742
48	0.29852787
36	0.26070946
32	0.36751425
48	0.29719132
36	0.25181165
28	0.35866138
104	0.42394617
28	0.2754131
52	0.29549816
20	0.36706945
12	0.39483026
32	0.25119659
80	0.23495504
16	0.55766636
20	0.37214994
28	0.35844418
128	0.27218741
16	0.56744653
80	0.34722635
24	0.29702076
24	0.42113179
16	0.36300337
44	0.35392722
148	0.20660494
144	0.19185933
16	0.49692914
44	0.21063669
24	0.4243457
24	0.55395526
20	0.20198427
80	0.38285366
20	0.45439768
24	0.29930323
36	0.27675331
124	0.35577458
64	0.42875248
28	0.23014034
36	0.2885527
20	0.28229457
76	0.29490665
36	0.34555396
40	0.22373016
40	0.34295538
32	0.31119019
28	0.36883706
44	0.22923817
16	0.46007875
44	0.3847563
16	0.46405697
68	0.21665137
176	0.10494129
16	0.46915126
64	0.18045224
20	0.49726778
24	0.14023902
40	0.24583516
48	0.23406141
32	0.265275
20	0.49853849
56	0.31631356
44	0.34710827
44	0.32706234
88	0.22468664
24	0.44784924
44	0.36782706
112	0.3633604
44	0.35132879
44	0.08809419
20	0.32277352
20	0.36928344
40	0.41043943
20	0.38774592
12	0.33997488
84	0.29883549
12	0.39187923
20	0.4580901
52	0.39243713
20	0.29348749
36	0.40720198
16	0.46944535
20	0.41728511
36	0.30550709
28	0.34881547
20	0.36601776
36	0.22591652
52	0.4152458
28	0.31672922
28	0.37541527
12	0.48262009
32	0.34691891
56	0.41570473
32	0.29599327
32	0.34311557
24	0.22432402
32	0.32821411
88	0.39375779
72	0.2949892
20	0.33616722
32	0.38523868
24	0.38765052
16	0.41265452
24	0.23257813
40	0.41424409
12	0.58585262
36	0.36596268
96	0.21750981
164	0.097088084
24	0.31631547
44	0.46194834
56	0.31069446
12	0.45526969
44	0.35272506
32	0.33699912
32	0.42847106
80	0.35053819
40	0.25682607
36	0.26671088
36	0.35446367
44	0.26031864
32	0.40699932
24	0.39116293
24	0.36510235
76	0.38486356
24	0.43666306
40	0.28355336
12	0.56695747
68	0.36474633
20	0.34515598
32	0.24838135
12	0.5195021
32	0.49558356
136	0.38083005
16	0.45639342
12	0.40159568
28	0.24380039
20	0.43787125
28	0.36063212
36	0.3444939
20	0.37121707
64	0.29743654
24	0.39060637
16	0.48249152
16	0.48441207
60	0.25962234
32	0.34587178
20	0.24327451
48	0.38837752
28	0.35498619
32	0.29735222
28	0.28893149
52	0.40885153
40	0.37303579
68	0.1987991
28	0.25945055
12	0.55470037
24	0.41248116
32	0.39954874
36	0.38689867
32	0.32258233
112	0.39525011
24	0.3109369
32	0.18336739
36	0.38603282
32	0.34529811
28	0.32916081
24	0.26369122
52	0.46330154
20	0.44188741
28	0.21875022
56	0.36389521
28	0.46437728
48	0.32186848
40	0.39455634
24	0.40332612
80	0.2734634
36	0.42002347
88	0.30901039
48	0.23971181
84	0.40747836
40	0.30631265
36	0.41431287
36	0.24980323
68	0.23401503
56	0.33537307
40	0.24384136
20	0.4756085
16	0.41815409
40	0.3978371
24	0.2817522
20	0.31994
64	0.38139844
48	0.3860532
20	0.34803903
32	0.20041259
24	0.28560662
20	0.40194681
28	0.33500412
64	0.28589648
20	0.44926515
28	0.33853692
12	0.45932645
16	0.49001336
48	0.21249041
40	0.34355864
284	0.37765667
36	0.33851558
28	0.31371215
48	0.3634156
72	0.39994815
44	0.32487917
12	0.61481053
16	0.53270131
48	0.28494909
24	0.28866041
172	0.40636787
32	0.41018438
20	0.57278186
116	0.29881147
56	0.38300949
84	0.22555521
48	0.23332153
40	0.29297429
28	0.29691023
12	0.42631543
16	0.47533458
24	0.40075794
64	0.38328999
28	0.28394872
32	0.36639398
44	0.39636412
36	0.34714192
100	0.41469887
96	0.59534079
28	0.29564318
32	0.35138962
32	0.35418668
72	0.19387417
28	0.45541048
24	0.35425156
32	0.44343695
28	0.30164665
40	0.26476809
44	0.30002332
28	0.2409806
32	0.2269576
72	0.30140284
32	0.33839402
32	0.37711379
16	0.36684689
12	0.5311116
28	0.29617682
16	0.4126927
48	0.41050529
36	0.28582266
24	0.40480337
36	0.37424469
28	0.39587077
60	0.38156697
16	0.4354414
136	0.29728347
24	0.4452033
24	0.41442746
44	0.40458256
24	0.34559521
32	0.33516395
32	0.29128739
20	0.40661153
32	0.4092766
36	0.22570072
32	0.39979547
72	0.26410046
52	0.34745184
32	0.34508765
52	0.22652546
12	0.37811181
16	0.45226818
68	0.34638155
44	0.28865376
20	0.4497284
20	0.40662968
40	0.45360121
60	0.30317804
48	0.3300252
28	0.25962636
12	0.58517808
32	0.31495094
32	0.28049645
40	0.30047694
52	0.3190152
48	0.37712151
12	0.56140888
52	0.37626186
60	0.13420199
96	0.21407156
12	0.52328759
40	0.43125951
28	0.29763243
36	0.28588393
16	0.51940489
32	0.30832767
196	0.40201092
40	0.34735587
24	0.2703602
44	0.15871754
36	0.24812452
84	0.19460623
32	0.35669178
12	0.34005681
44	0.24985401
24	0.41510466
24	0.43258405
20	0.3712492
48	0.3173722
40	0.34656978
448	0.093899675
12	0.4865821
24	0.30850405
44	0.18833993
264	0.070196584
24	0.20540076
72	0.35496911
68	0.2477147
48	0.25080955
20	0.26244015
36	0.2434877
104	0.32964981
36	0.41136637
32	0.29613152
36	0.34500375
64	0.37575445
16	0.31870362
24	0.40648773
56	0.31395844
36	0.42030892
128	0.14148593
44	0.18177786
24	0.37938765
24	0.47082445
36	0.32075194
56	0.29480708
60	0.32354817
24	0.42399362
12	0.32230362
76	0.47958133
12	0.39985809
64	0.32423988
28	0.28567633
20	0.32199815
52	0.19172408
32	0.23822129
24	0.42868295
80	0.281288
48	0.27127483
48	0.22294238
64	0.39845771
44	0.36003765
32	0.23918727
40	0.23072235
40	0.370341
48	0.39396387
60	0.29942095
12	0.35444579
28	0.49312717
36	0.33710513
20	0.38764504
40	0.34381253
32	0.32632226
24	0.47729257
24	0.3637788
24	0.38052049
40	0.26461017
72	0.22983748
16	0.37390259
24	0.45998722
20	0.4974803
32	0.39731643
48	0.21185428
12	0.414213
32	0.41557753
92	0.33493933
28	0.24870224
36	0.30758333
[truncated: 4,046 more rows]
