# Supplementary material for: Comprehensive structural assignment of glycosaminoglycan oligo- and polysaccharides by protein nanopore
Source: Nat Commun. 2022 Aug 30;13:5113. doi: 10.1038/s41467-022-32800-4 (PMC9427770; doi:10.1038/s41467-022-32800-4)
Supplement: Supplementary file 5 — Source Data [file 41467_2022_32800_MOESM5_ESM.zip › Source Data/Main manuscript/Source Data files/Fig6/TtHist_CS12.txt]

TtHist
1	0
13.4642858505249	163
25.9285717010498	396
38.3928575515747	592
50.8571434020996	455
63.3214292526245	460
75.7857151031494	404
88.2500009536743	231
100.714286804199	210
113.178572654724	135
125.642858505249	145
138.107144355774	99
150.571430206299	113
163.035716056824	82
175.500001907349	64
187.964287757874	65
200.428573608398	40
212.892859458923	39
225.357145309448	36
237.821431159973	33
250.285717010498	23
262.750002861023	30
275.214288711548	24
287.678574562073	34
300.142860412598	33
312.607146263123	22
325.071432113647	16
337.535717964172	21
