# Supplementary material for: Comprehensive structural assignment of glycosaminoglycan oligo- and polysaccharides by protein nanopore
Source: Nat Commun. 2022 Aug 30;13:5113. doi: 10.1038/s41467-022-32800-4 (PMC9427770; doi:10.1038/s41467-022-32800-4)
Supplement: Supplementary file 5 — Source Data [file 41467_2022_32800_MOESM5_ESM.zip › Source Data/Main manuscript/Source Data files/Fig6/TtHist_CS16.txt]

TtHist
1	54
16.1212120056152	146
31.2424240112305	234
46.3636360168457	301
61.4848480224609	385
76.6060600280762	321
91.7272720336914	307
106.848484039307	220
121.969696044922	210
137.090908050537	191
152.212120056152	104
167.333332061768	139
182.454544067383	96
197.575756072998	90
212.696968078613	74
227.818180084229	64
242.939392089844	56
258.060604095459	36
273.181816101074	49
288.303028106689	31
303.424240112305	33
318.54545211792	33
333.666664123535	22
348.78787612915	25
363.909088134766	19
379.030300140381	20
394.151512145996	21
409.272724151611	17
424.393936157227	15
439.515148162842	22
454.636360168457	16
469.757572174072	20
484.878784179688	10
