# Supplementary material for: Comprehensive structural assignment of glycosaminoglycan oligo- and polysaccharides by protein nanopore
Source: Nat Commun. 2022 Aug 30;13:5113. doi: 10.1038/s41467-022-32800-4 (PMC9427770; doi:10.1038/s41467-022-32800-4)
Supplement: Supplementary file 5 — Source Data [file 41467_2022_32800_MOESM5_ESM.zip › Source Data/Main manuscript/Source Data files/Fig6/TtHist_CS20.txt]

TtHist
20	153
41.481481552124	380
62.962963104248	797
84.4444446563721	658
105.925926208496	438
127.40740776062	383
148.888889312744	210
170.370370864868	120
191.851852416992	96
213.333333969116	78
234.81481552124	59
256.296297073364	47
277.777778625488	39
299.259260177612	40
320.740741729736	24
342.22222328186	27
363.703704833984	23
385.185186386108	8
406.666667938232	29
428.148149490356	12
449.62963104248	12
471.111112594604	7
492.592594146729	6
514.074075698853	4
535.555557250977	12
557.037038803101	7
578.518520355225	7
