# Supplementary material for: Comprehensive structural assignment of glycosaminoglycan oligo- and polysaccharides by protein nanopore
Source: Nat Commun. 2022 Aug 30;13:5113. doi: 10.1038/s41467-022-32800-4 (PMC9427770; doi:10.1038/s41467-022-32800-4)
Supplement: Supplementary file 5 — Source Data [file 41467_2022_32800_MOESM5_ESM.zip › Source Data/Main manuscript/Source Data files/Fig6/TtHist_CS8.txt]

TtHist
1	150
13.0909090042114	955
25.1818180084229	1014
37.2727270126343	826
49.3636360168457	569
61.4545450210571	442
73.5454540252686	304
85.63636302948	251
97.7272720336914	159
109.818181037903	122
121.909090042114	104
133.999999046326	93
146.090908050537	67
158.181817054749	59
170.27272605896	49
182.363635063171	32
194.454544067383	32
206.545453071594	30
218.636362075806	21
230.727271080017	20
242.818180084229	11
254.90908908844	22
266.999998092651	12
279.090907096863	13
291.181816101074	13
303.272725105286	11
315.363634109497	6
327.454543113708	6
339.54545211792	6
351.636361122131	5
363.727270126343	7
375.818179130554	5
387.909088134766	5
