# Supplementary material for: Comprehensive structural assignment of glycosaminoglycan oligo- and polysaccharides by protein nanopore
Source: Nat Commun. 2022 Aug 30;13:5113. doi: 10.1038/s41467-022-32800-4 (PMC9427770; doi:10.1038/s41467-022-32800-4)
Supplement: Supplementary file 5 — Source Data [file 41467_2022_32800_MOESM5_ESM.zip › Source Data/Main manuscript/Source Data files/Fig6/TtHist_DS12.txt]

TtHist
1	0
12.6333332061768	47
24.2666664123535	137
35.8999996185303	385
47.533332824707	478
59.1666660308838	434
70.7999992370605	357
82.4333324432373	311
94.0666656494141	230
105.699998855591	199
117.333332061768	175
128.966665267944	135
140.599998474121	115
152.233331680298	78
163.866664886475	56
175.499998092651	74
187.133331298828	52
198.766664505005	44
210.399997711182	31
222.033330917358	25
233.666664123535	35
245.299997329712	25
256.933330535889	25
268.566663742065	10
280.199996948242	9
291.833330154419	16
303.466663360596	11
315.099996566772	12
326.733329772949	12
338.366662979126	6
