# Supplementary material for: Comprehensive structural assignment of glycosaminoglycan oligo- and polysaccharides by protein nanopore
Source: Nat Commun. 2022 Aug 30;13:5113. doi: 10.1038/s41467-022-32800-4 (PMC9427770; doi:10.1038/s41467-022-32800-4)
Supplement: Supplementary file 5 — Source Data [file 41467_2022_32800_MOESM5_ESM.zip › Source Data/Main manuscript/Source Data files/Fig6/TtHist_DS16.txt]

TtHist
21	50
36.3214282989502	141
51.6428565979004	302
66.9642848968506	422
82.2857131958008	367
97.607141494751	324
112.928569793701	294
128.249998092651	182
143.571426391602	182
158.892854690552	161
174.214282989502	126
189.535711288452	117
204.857139587402	86
220.178567886353	56
235.499996185303	58
250.821424484253	57
266.142852783203	41
281.464281082153	33
296.785709381104	26
312.107137680054	16
327.428565979004	31
342.749994277954	26
358.071422576904	20
373.392850875854	15
388.714279174805	19
404.035707473755	16
419.357135772705	11
434.678564071655	6
