# Supplementary material for: Comprehensive structural assignment of glycosaminoglycan oligo- and polysaccharides by protein nanopore
Source: Nat Commun. 2022 Aug 30;13:5113. doi: 10.1038/s41467-022-32800-4 (PMC9427770; doi:10.1038/s41467-022-32800-4)
Supplement: Supplementary file 5 — Source Data [file 41467_2022_32800_MOESM5_ESM.zip › Source Data/Main manuscript/Source Data files/Fig6/TtHist_DS20.txt]

TtHist
11	14
49.8928565979004	123
88.7857131958008	286
127.678569793701	446
166.571426391602	454
205.464282989502	432
244.357139587402	351
283.249996185303	314
322.142852783203	289
361.035709381104	196
399.928565979004	180
438.821422576904	139
477.714279174805	111
516.607135772705	93
555.499992370605	79
594.392848968506	47
633.285705566406	60
672.178562164307	40
711.071418762207	57
749.964275360107	26
788.857131958008	28
827.749988555908	28
866.642845153809	26
905.535701751709	25
944.428558349609	20
983.32141494751	12
1022.21427154541	19
1061.10712814331	20
