# Supplementary material for: Comprehensive structural assignment of glycosaminoglycan oligo- and polysaccharides by protein nanopore
Source: Nat Commun. 2022 Aug 30;13:5113. doi: 10.1038/s41467-022-32800-4 (PMC9427770; doi:10.1038/s41467-022-32800-4)
Supplement: Supplementary file 5 — Source Data [file 41467_2022_32800_MOESM5_ESM.zip › Source Data/Main manuscript/Source Data files/Fig6/TtHist_DS8.txt]

TtHist
11.25	958
19.4827585220337	1261
27.7155170440674	1078
35.9482755661011	1008
44.1810340881348	489
52.4137926101685	286
60.6465511322021	219
68.8793096542358	126
77.1120681762695	126
85.3448266983032	70
93.5775852203369	71
101.810343742371	48
110.043102264404	37
118.275860786438	31
126.508619308472	22
134.741377830505	19
142.974136352539	17
151.206894874573	19
159.439653396606	11
167.67241191864	9
175.905170440674	10
184.137928962708	4
192.370687484741	10
200.603446006775	4
208.836204528809	3
217.068963050842	6
225.301721572876	2
233.53448009491	6
241.767238616943	2
