# Supplementary material for: Comprehensive structural assignment of glycosaminoglycan oligo- and polysaccharides by protein nanopore
Source: Nat Commun. 2022 Aug 30;13:5113. doi: 10.1038/s41467-022-32800-4 (PMC9427770; doi:10.1038/s41467-022-32800-4)
Supplement: Supplementary file 5 — Source Data [file 41467_2022_32800_MOESM5_ESM.zip › Source Data/SI_source data files/Supplementary Fig. 10/HAdp6.txt]

Ib			Tt
0.41103557	10.257812
0.47638327	24
0.46255854	13.09375
0.45229036	27.9375
0.53734457	81.25
0.55901504	92.5
0.36380717	22.5
0.54350007	127.5
0.56385446	39
0.56590927	47.75
0.45827365	135.25
0.43099687	36
0.4202027	309.5
0.49197313	53
0.54418945	14
0.46934664	26.5
0.50535512	86
0.44590974	10
0.35818195	15.5
0.52731144	214.5
0.41975215	25.5
0.40626904	11
0.37831292	18.5
0.51946455	16.5
0.46405244	35.5
0.51839596	20
0.40917	11
0.40083304	10
0.43571889	54
0.38272291	51
0.52686119	27
0.5207994	51
0.53326243	67
0.43960947	71
0.3559854	34
0.48812324	20
0.50455862	102
0.42243588	57
0.40983656	32
0.51095045	34
0.46848831	82
0.5358308	21
0.32621637	29
0.38187557	26
0.44812438	22
0.40575874	15
0.53086853	23
0.48775053	46
0.50340062	37
0.47429526	29
0.56226391	134
0.49543038	41
0.49346671	20
0.33301201	10
0.35143626	11
0.51114446	44
0.32464057	36
0.36998153	39
0.5090667	294
0.44940436	55
0.45427775	16
0.48003101	139
0.48038164	38
0.50700653	32
0.34074467	36
0.51040834	41
0.56366134	44
0.43533289	23
0.51304764	22
0.46161878	62
0.56416017	68
0.50420946	22
0.50171405	38
0.38623047	40
0.45181119	26
0.53404129	34
0.48824742	68
0.50086159	40
0.44258681	10
0.52550668	18
0.43208432	16
0.51986814	50
0.49016914	142
0.46058616	28
0.54480547	34
0.41889045	18
0.3428126	236
0.32133529	30
0.55883574	248
0.54111648	30
0.45105442	14
0.53733182	120
0.33386394	12
0.43753427	16
0.42570058	22
0.41410175	26
0.54457563	56
0.45586944	40
0.32439145	138
0.44234151	44
0.41807213	36
0.54846632	96
0.46942389	24
0.2250856	70
0.47954088	80
0.44472677	24
0.44649059	24
0.44632843	16
0.47073087	24
0.52365696	28
0.48588699	18
0.54612553	34
0.42353719	18
0.45428786	10
0.47260097	54
0.48810238	86
0.4442718	18
0.44298908	14
0.39989263	22
0.45220375	58
0.46751031	40
0.49562496	16
0.50781274	40
0.42872337	20
0.48386437	48
0.51392764	96
0.43385512	28
0.48775217	12
0.42474291	16
0.48517954	76
0.53731805	88
0.50781769	16
0.32372186	24
0.53679019	20
0.52679467	68
0.49819449	144
0.37330604	24
0.3934404	12
0.4366813	12
0.47701174	48
0.40970981	24
0.46795079	12
0.37160286	100
0.41499171	12
0.54819679	124
0.49261302	64
0.39279994	16
0.4190307	68
0.35970783	48
0.52187127	32
0.36902913	24
0.39636338	36
0.48069805	12
0.49349025	32
0.41013694	16
0.47164685	20
0.49425435	36
0.50083953	24
0.44095165	12
0.30655092	88
0.54268706	252
0.50048137	32
0.3811765	120
0.51236534	36
0.51114583	88
0.54187453	48
0.536358	80
0.5256663	92
0.50564128	20
0.54786211	168
0.413028	12
0.3165392	12
0.50952554	48
0.47048634	12
0.43361521	32
0.49983305	52
0.54333097	100
0.30910984	24
0.54128414	56
0.50867277	36
0.53711957	56
0.49754873	20
0.45177284	44
0.42899486	16
0.31311378	20
0.54613388	52
0.30270144	80
0.51824486	24
0.41230476	16
0.50559241	28
0.56688368	128
0.53606987	240
0.53598249	124
0.42575061	20
0.55381954	32
0.47447243	12
0.48602936	48
0.56055796	36
0.5412811	52
0.53633434	64
0.45222631	12
0.4929693	12
0.51778549	16
0.52407122	24
0.40719423	12
0.53683609	48
0.46188194	44
0.44981399	24
0.49717993	64
0.45517856	12
0.45972267	32
0.53004295	36
0.27234098	12
0.35749906	104
0.41973898	24
0.33540046	96
0.47308254	109.75
0.49209628	29.8125
0.28965953	34.625
0.51927066	91.125
0.43889779	19.875
0.43088606	22.375
0.44387394	35.25
0.42258939	40.875
0.4843989	39
0.48752305	23.75
0.5202136	98.25
0.51384473	50
0.47484484	76
0.41595736	21
0.54231918	25.5
0.39751562	34
0.49940228	39
0.48209125	12
0.41724533	41
0.39752886	20
0.53788882	16
0.42414391	17
0.49165806	42
0.44733337	34
0.39821568	20
0.41533393	41
0.4475368	37
0.54398125	13
0.34630495	29
0.39073604	12
0.54347605	52
0.39957136	34
0.50777864	57
0.51867133	22
0.36487705	21
0.51534748	47
0.50487942	69
0.39051339	24
0.45783696	12
0.46595511	50
0.42645577	15
0.44114786	23
0.34977946	14
0.53825897	138
0.56536609	61
0.46630618	24
0.49177474	23
0.56377375	13
0.48522133	51
0.37882233	32
0.5241676	20
0.41287211	16
0.48809788	14
0.52044356	12
0.47319007	28
0.33921477	74
0.56682783	38
0.52281308	42
0.45963123	14
0.49130583	176
0.52555805	118
0.48474878	20
0.34150961	26
0.3776935	94
0.52361298	18
0.42725095	12
0.51395631	48
0.56135118	56
0.36213633	28
0.41313875	36
0.49701095	156
0.51136976	34
0.44118759	66
0.45140013	84
0.51495057	66
0.54598397	102
0.54754901	38
0.45162132	26
0.54722059	22
0.54660028	20
0.46647611	10
0.4841345	52
0.51774257	24
0.43288246	42
0.30201289	22
0.50928718	18
0.52117211	96
0.56339729	64
0.50288999	10
0.46441066	126
0.41887152	26
0.44542655	36
0.39471281	22
0.4816097	92
0.32071474	24
0.24435654	56
0.5428617	20
0.45667842	26
0.52004248	10
0.54489583	16
0.5146758	110
0.51139921	50
0.47871172	30
0.26780662	20
0.52836454	132
0.44018218	60
0.41454652	24
0.52505124	22
0.3949714	22
0.52725834	252
0.54765314	156
0.34655878	110
0.40988836	10
0.56323248	12
0.44658649	12
0.30116099	14
0.37115631	32
0.53117609	114
0.46100694	116
0.45675179	32
0.52318966	74
0.54728979	24
0.44353998	10
0.43723115	30
0.48306605	84
0.38386935	24
0.48821917	12
0.4877218	12
0.50756747	36
0.56161112	20
0.55486369	72
0.45509741	32
0.47558871	76
0.48536414	12
0.50746995	32
0.31303498	124
0.55656868	108
0.50552452	40
0.44857752	16
0.53297007	308
0.23604083	92
0.53602064	128
0.48086935	20
0.54744458	52
0.47132552	20
0.44266799	72
0.55320829	84
0.51347327	76
0.56225848	48
0.44318259	28
0.55111885	32
0.32148552	64
0.44450459	44
0.54772288	44
0.52453083	52
0.54249913	28
0.54893976	48
0.44412526	24
0.56298548	52
0.51898372	68
0.44639844	12
0.40918264	52
0.47440985	24
0.49448824	84
0.52579951	40
0.42263541	20
0.52442086	16
0.55139184	152
0.4843868	24
0.44817841	24
0.38951769	12
0.41620842	232
0.49118498	24
0.463734	36
0.4947983	48
0.37074375	56
0.45760223	32
0.47880018	104
0.26029822	96
0.46280029	32
0.47213671	52
0.54487491	24
0.54730523	20
0.56339157	52
0.44037744	28
0.45463473	44
0.55919564	48
0.54705477	188
0.49972144	24
0.49141476	20
0.36266789	12
0.44485751	28
0.50859123	20
0.41535482	16
0.49880913	60
0.52052438	112
0.55367869	24
0.26910833	40
0.52982265	36
0.5715493	144
0.4380435	24
0.56406903	52
0.47883636	20
0.54226136	60
0.51658571	128
0.50840956	136
0.52594757	116
0.45355579	24
0.53950405	44
0.54443055	120
0.53584397	16
0.42924297	28
0.45568934	12
0.44054255	36
0.5000357	28
0.53907883	52
0.49381524	40
0.39615571	12
0.48712692	64
0.54663718	132
0.42699474	16
0.55725956	24
0.48637643	72
0.43874687	12
0.47618678	12
0.53661174	12
0.4415136	36
0.25862175	16
0.54682535	116
0.52904856	28
0.42503941	76
0.5226106	20
0.44154471	36
0.42603976	12
0.51928461	24
0.55449772	24
0.35010371	48
0.56465173	84
0.40568718	100.46875
0.53513998	21.5625
0.55193275	104.8125
0.49191985	53.625
0.37695864	78.75
0.47673276	49.5
0.43387648	14.875
0.31444097	23.25
0.30189845	122.5
0.33378825	63.75
0.38313884	22.25
0.51153785	59
0.39259711	78
0.48235175	66.5
0.32116786	30
0.33208162	11
0.31674668	37
0.30802706	30.5
0.44620249	16.5
0.39337701	35.5
0.353966	81
0.38669646	11.5
0.34274599	14.5
0.44106737	10.5
0.40460709	31
0.4803507	98
0.50380713	48
0.41542423	19.5
0.36398119	53
0.38710633	23.5
0.51284403	27
0.48797056	85
0.53975755	122
0.51419842	71
0.42970192	76
0.5064016	156
0.57920825	36
0.46893784	22
0.55615288	50
0.45644236	48
0.51453137	115
0.40616167	13
0.49798641	97
0.48368222	34
0.4867526	19
0.51595515	35
0.30631134	20
0.46996537	10
0.5535301	33
0.48689362	17
0.28803661	44
0.48347378	23
0.55228412	195
0.39575955	17
0.43245369	51
0.5191412	112
0.3215501	34
0.54143786	154
0.42288452	20
0.51764107	124
0.51369321	46
0.33817944	29
0.4434213	18
0.48030573	22
0.38088223	114
0.52647614	60
0.50016123	54
0.25791073	90
0.42386979	108
0.5504061	48
0.48602834	20
0.49759597	68
0.54231656	50
0.55924374	112
0.40303999	10
0.4888556	16
0.35921308	12
0.42081815	26
0.42809695	92
0.51750219	18
0.30491528	558
0.51051658	48
0.41008845	16
0.41128066	12
0.53649747	50
0.5577327	34
0.54833245	102
0.56650901	96
0.49581885	116
0.5589481	22
0.43644321	10
0.39137453	92
0.48278472	62
0.34377727	20
0.37122843	74
0.40970874	36
0.26530015	14
0.46233234	18
0.39724755	34
0.50261223	108
0.57765514	22
0.50734252	20
0.44125041	16
0.38995272	10
0.34297889	32
0.31364414	38
0.46299362	40
0.35254884	10
0.53083599	28
0.56141448	122
0.48064688	22
0.52616423	70
0.55886161	34
0.37291124	28
0.42244571	32
0.54155618	36
0.44857836	12
0.51811165	42
0.41658905	10
0.38721985	34
0.56689191	38
0.57456195	24
0.50639558	10
0.52443558	18
0.49921981	32
0.36420298	24
0.47710565	18
0.31139353	10
0.55263287	22
0.54242057	126
0.53706956	28
0.53684843	64
0.39563045	24
0.32283658	148
0.49934456	32
0.46666205	36
0.49965075	20
0.50346947	72
0.50010639	28
0.3359592	20
0.31775141	20
0.47474182	24
0.53248322	52
0.52142292	44
0.43686831	68
0.45380688	12
0.44710833	52
0.5615508	44
0.36854795	20
0.33757615	12
0.45505068	76
0.37373737	16
0.56144464	72
0.47432727	100
0.38453516	28
0.47569153	68
0.46250123	28
0.53712046	52
0.43610486	28
0.32154992	12
0.50333065	40
0.54705387	88
0.52356327	80
0.45294189	48
0.55442345	120
0.5084511	28
0.26621529	48
0.3329877	24
0.45181733	12
0.42184159	32
0.34087208	264
0.3316462	32
0.36616918	12
0.55531204	212
0.57756448	16
0.48062417	44
0.51270592	28
0.43234012	12
0.47386402	52
0.55470234	24
0.51854575	52
0.36166292	24
0.51433992	188
0.47486538	48
0.38580585	20
0.48331892	32
0.35240981	32
0.56923527	112
0.46464187	20
0.44636974	120
0.56566495	32
0.40567178	32
0.36635357	256
0.49453709	24
0.52626806	144
0.54657501	28
0.4239814	12
0.48029578	12
0.38866052	24
0.43211475	16
0.24279921	48
0.42204902	16
0.51239771	120
0.45207715	16
0.54286206	24
0.35792947	44
0.54619765	48
0.50439614	88
0.55872387	140
0.25709227	76
0.51557881	80
0.50498652	24
0.39668471	24
0.46117201	36
0.52129209	32
0.537889	52
0.47852847	20
0.45339656	72
0.54769152	124
0.41469666	20
0.33824849	36
0.58710974	36
0.39868689	16
0.48928195	24
0.4853873	16
0.4778029	12
0.24514148	44
0.41974211	16
0.49932647	24.140625
0.43831548	20.59375
0.42354795	33.9375
0.35591328	22.4375
0.5495404	28.125
0.48794779	40.4375
0.31940532	38.75
0.34652966	313.75
0.39145005	126.75
0.43214825	98.125
0.55921942	20
0.54966182	89.75
0.34607518	25
0.41373837	24.75
0.51554888	33.75
0.49540922	92.25
0.45346901	56.25
0.43968534	23.5
0.4061603	12
0.4313859	24
0.5593645	20
0.5126431	99.5
0.52953792	55.5
0.41218624	98
0.53452545	38
0.41422296	36
0.40643334	21.5
0.41607219	45
0.44463804	15.5
0.46594527	40.5
0.42998403	21.5
0.47344765	57.5
0.38100314	11
0.44750097	24
0.37975404	13.5
0.53182226	190
0.55608636	35
0.51524276	40
0.48927346	16
0.46502662	51
0.48172477	38
0.54942918	37
0.51647425	155
0.39506105	15
0.50718534	14
0.48400828	10
0.56222582	252
0.53342563	33
0.51653725	13
0.36038843	12
0.54724228	32
0.50021327	78
0.42774281	21
0.41250446	33
0.49324289	90
0.45102149	68
0.46488595	23
0.46239507	11
0.46877089	58
0.55317169	104
0.54893726	23
0.47584167	22
0.4959864	56
0.56311232	74
0.54410738	10
0.47289017	20
0.46706554	34
0.43680903	10
0.47711724	14
0.36357987	52
0.35576952	38
0.54177535	50
0.51799202	42
0.42641801	26
0.52655208	84
0.49140328	20
0.47720519	98
0.43830013	14
0.4665024	24
0.36321652	20
0.51445323	40
0.41932797	12
0.41767761	40
0.55464834	10
0.51136357	38
0.45911825	40
0.43783787	36
0.40558913	12
0.55345869	36
0.52066761	14
0.44939062	10
0.54675049	76
0.52717239	10
0.29203251	124
0.48899657	20
0.41806412	40
0.47303781	64
0.27763501	20
0.53780866	10
0.48463783	36
0.38282046	44
0.38801223	14
0.44406489	38
0.53496176	54
0.51910728	40
0.40108109	20
0.50741625	20
0.39018098	24
0.54613471	28
0.46197319	74
0.56579453	84
0.53837687	22
0.41051263	36
0.5579704	116
0.40862784	22
0.53749263	16
0.54560232	10
0.45145327	14
0.36386651	34
0.50419182	10
0.54747152	46
0.55923694	72
0.37367713	98
0.57495248	72
0.48731229	16
0.54158503	36
0.42714745	26
0.40665534	38
0.54478872	10
0.461005	18
0.50154722	10
0.50723875	48
0.33534476	12
0.48570821	120
0.48234868	12
0.54492188	104
0.51045012	16
0.3891575	20
0.52907902	104
0.46788636	20
0.53335029	36
0.3811098	16
0.41486287	44
0.49815717	24
0.37741533	28
0.41599947	20
0.56605572	120
0.54450822	140
0.42441085	12
0.35398126	96
0.46875674	44
0.54540837	28
0.4955602	36
0.52825755	12
0.40842241	36
0.49229351	16
0.5415141	108
0.5170244	12
0.41030857	12
0.45509011	24
0.50473672	32
0.53211099	24
0.3814007	68
0.45432827	44
0.5121423	156
0.47726706	88
0.46216008	16
0.5090425	40
0.53622991	56
0.47030142	108
0.32979524	44
0.44209078	20
0.41548958	48
0.39868534	48
0.37928849	36
0.51592666	184
0.32822564	16
0.39833435	16
0.33462232	48
0.54473746	52
0.37723446	36
0.50252646	64
0.52244592	116
0.4341422	100
0.50344092	112
0.48160186	80
0.48917192	12
0.56543183	48
0.51970512	56
0.57950801	68
0.56841373	76
0.44527039	24
0.51938522	12
0.52801114	64
0.49817994	28
0.48295158	52
0.55228138	32
0.46041834	40
0.57451975	196
0.54887033	60
0.42402953	12
0.5170902	56
0.54567015	84
0.5432086	64
0.52111679	24
0.36766919	40
0.46072569	84
0.4763813	152
0.42015508	20
0.30805117	20
0.45565501	16
0.51563621	40
0.36297518	68
0.53349853	32
0.4563942	104
0.42857188	24
0.45987043	28
0.49145526	28
0.38708496	12
0.49415079	44
0.51719242	24
0.53414464	32
0.52630234	156
0.43144464	16
0.55025369	64
0.25373155	84
0.50713289	68
0.5644697	40
0.32204574	64
0.49132061	56
0.52511668	12
0.49791494	16
0.47654697	52
0.45092329	40
0.48871315	20
0.55901933	52
0.41872582	32
0.35507163	24
0.53909248	12
0.55737513	28
0.5288893	52
0.54551119	88
0.38746655	24
0.46652347	52
0.50238931	112
0.50664997	76
0.32585615	49.625
0.5514124	59.625
0.41157398	24.125
0.47741643	48.375
0.42087701	83.3125
0.45209694	65.5625
0.4783518	48.0625
0.54837942	36.875
0.44899514	20.5
0.53328419	127.375
0.388731	50
0.23879218	160.125
0.4968459	34.625
0.3348659	157
0.52480733	123.625
0.45997697	62.5
0.44013566	164.5
0.29767627	35
0.42510337	34.5
0.45358735	22.75
0.4325138	19.5
0.52322185	69.75
0.54178381	13.5
0.37703034	35
0.23235171	22.75
0.46001387	10.5
0.5742029	137.5
0.51261121	15.5
0.45252284	15.5
0.56419694	119
0.51896667	88.5
0.48249319	17.5
0.47174522	26
0.35807997	30.5
0.39570913	20.5
0.55549228	56.5
0.46821991	23
0.50829327	68
0.50068784	50
0.42697728	10
0.45133385	18
0.53392601	70
0.5331735	21.5
0.52135199	42.5
0.52964222	75
0.46525821	10.5
0.45921567	26
0.49278775	14
0.53145206	18
0.34843004	62
0.50407749	24
0.43675488	15
0.49952042	24
0.40149799	33
0.54486239	35
0.42148226	41
0.47765273	67
0.42653367	15
0.46668065	10
0.47365269	21
0.47677663	25
0.44648144	25
0.36237007	67
0.52283925	98
0.47108892	38
0.49526721	82
0.29464778	16
0.53943813	36
0.45716888	47
0.5066731	22
0.47664651	26
0.42009476	39
0.56481844	82
0.46701148	33
0.37407628	36
0.48230574	118
0.5182035	64
0.46728012	51
0.53164124	23
0.52212268	22
0.53091925	50
0.44249707	38
0.34179166	34
0.45695582	40
0.25243938	18
0.39516276	20
0.53180701	36
0.42555737	22
0.39214486	28
0.34336534	48
0.47908661	44
0.24591865	58
0.29110372	132
0.43386686	24
0.39104274	30
0.48761392	26
0.49108422	20
0.55110812	30
0.24600358	18
0.33409801	12
0.53963935	66
0.48458079	20
0.56284237	56
0.5314427	16
0.51050085	30
0.25261244	126
0.47900113	10
0.41932935	38
0.49010882	22
0.34533462	30
0.29426712	22
0.38553172	38
0.38974002	10
0.45247659	20
0.53812814	32
0.53702945	36
0.51000947	54
0.48460433	10
0.48605704	22
0.56877756	140
0.51695764	40
0.27847132	40
0.41081041	22
0.45635894	20
0.54909635	32
0.44688645	22
0.45652515	20
0.45901006	16
0.5157187	80
0.51639187	24
0.53531027	120
0.45467654	90
0.56443828	96
0.50442433	16
0.4773947	124
0.52231807	60
0.46318582	94
0.52484268	122
0.53903788	72
0.25303105	12
0.22987661	24
0.45061377	120
0.52460957	44
0.22527799	276
0.34835234	60
0.40315762	100
0.52219796	28
0.54581219	236
0.51266718	48
0.29900798	24
0.51881486	100
0.40717748	32
0.41181016	24
0.49901864	40
0.3976438	28
0.49974236	72
0.40585878	28
0.4620972	24
0.48341212	12
0.41761807	48
0.54717457	20
0.49361536	20
0.53119797	44
0.47168255	48
0.56180859	64
0.25014663	52
0.3606253	16
0.50998384	56
0.27165624	24
0.43856615	16
0.37448305	16
0.49758402	36
0.39619705	20
0.39428517	20
0.50326884	32
0.43568131	24
0.42724305	184
0.53060579	24
0.47915995	12
0.56233865	112
0.42051014	32
0.45968205	100
0.3476046	24
0.3909238	24
0.4711757	40
0.4959642	16
0.50932306	48
0.48166969	52
0.53050405	100
0.56460017	96
0.49545059	28
0.41902363	20
0.47053584	16
0.51269615	100
0.42703354	16
0.48008001	36
0.3955979	12
0.54255831	36
0.39774233	16
0.35926262	16
0.38172132	56
0.48462176	68
0.45194033	40
0.50169921	20
0.5082351	104
0.41097495	28
0.47185084	272
0.25486746	36
0.53202367	104
0.33280346	32
0.53386497	24
0.52744114	200
0.48619559	92
0.52930993	24
0.38513958	24
0.55453664	44
0.46316749	20
0.45593181	12
0.51631325	12
0.43936118	72
0.49371088	12
0.40791711	52
0.34937876	24
0.31179625	16
0.49885601	36
0.5302422	36
0.47686428	36
0.55094993	128
0.52251524	120
0.50499785	40
0.25734553	72
0.22670634	64
0.51198953	20
0.47340414	24
0.4318344	12
0.50524825	124
0.49928811	104
0.48012945	32
0.54965943	32
0.46914363	20
0.49232799	80
0.32218337	16
0.51040632	112
0.44056201	44
0.3558965	52
0.45209315	20
0.51333827	80
0.48359197	20
0.55296272	20
0.40200627	48
0.45983461	20
0.38682052	24
0.39120173	32
0.478423	36
0.56301892	48
0.50517946	36
0.44974148	12
0.51907808	147.9375
0.48918489	21.9375
0.56856292	45.375
0.51225513	40
0.38429409	82
0.45870337	21.375
0.52275175	37.75
0.53370196	17.25
0.48689312	44.75
0.56133133	49.25
0.5412122	72.75
0.52418655	12.5
0.48249575	24.75
0.41199839	133.75
0.52473724	53.75
0.55291712	17
0.46730798	11
0.52126676	81.25
0.36002058	24
0.24506673	88.5
0.34691352	23.5
0.45240688	100.5
0.53124386	95.5
0.47380531	26.5
0.53962678	51
0.53160036	122
0.4392204	40
0.41533151	10.5
0.5149315	119
0.42816356	46
0.50111675	16
0.44024473	16.5
0.41159084	12.5
0.39222232	14
0.30560449	25
0.5245291	52
0.4035657	83
0.30084103	66
0.44315702	41
0.40475109	34
0.4802537	25
0.40685639	19
0.47712436	38
0.55131942	27
0.47326562	11
0.55355483	92
0.47388491	48
0.50282639	34
0.52543944	88
0.45935875	23
0.49051198	52
0.56320393	21
0.44976673	36
0.49264568	35
0.49460521	45
0.37556496	33
0.45249367	12
0.51317829	10
0.45463997	27
0.47026345	41
0.47116837	10
0.49127656	54
0.4200305	10
0.46219862	66
0.4306424	20
0.42064175	38
0.42965052	16
0.50894988	128
0.54018384	22
0.5345763	34
0.42325789	10
0.4121356	22
0.42577055	12
0.53901106	24
0.47929931	10
0.40909031	24
0.39957759	38
0.48750401	20
0.46533445	10
0.30335191	106
0.3727712	14
0.48979229	42
0.52349055	74
0.50346029	20
0.54907203	20
0.48430097	24
0.46914721	18
0.52015066	16
0.53997648	26
0.47086263	18
0.47954744	18
0.44275799	18
0.38719532	10
0.52993608	36
0.47632229	10
0.47331208	18
0.38185456	36
0.44761142	36
0.40287223	16
0.54987872	18
0.42658687	40
0.56242597	86
0.50871688	20
0.48343122	24
0.51091689	76
0.52151209	58
0.47391757	46
0.34353268	26
0.45813131	82
0.53334641	38
0.5024097	34
0.49375913	78
0.40582871	32
0.50438452	24
0.52897596	16
0.43187025	36
0.35673022	54
0.4773083	22
0.50698	28
0.52768636	90
0.41557682	10
0.47552598	46
0.49911705	10
0.52751321	16
0.47375882	26
0.39740995	94
0.53058523	40
0.44776559	28
0.29770911	24
0.48526555	12
0.37157461	60
0.51186693	12
0.56733537	16
0.43354669	12
0.40809906	12
0.40252578	12
0.42193002	48
0.30419317	12
0.41634461	16
0.4799735	24
0.49097002	60
0.50099009	28
0.56838924	140
0.4466221	20
0.35627282	28
0.51659137	12
0.49033511	20
0.43778244	24
0.47250351	48
0.56445122	16
0.31662914	16
0.43852842	48
0.47705153	40
0.41980082	196
0.44408509	68
0.44321966	28
0.50636655	24
0.33772787	32
0.46982259	32
0.43100929	16
0.45286289	20
0.30259195	56
0.44141924	64
0.45928901	48
0.3665024	220
0.52027333	108
0.51825988	120
0.48863643	24
0.41194862	32
0.42667261	24
0.36347973	28
0.45613998	16
0.48430264	52
0.53229094	48
0.52252692	44
0.44668141	12
0.46511579	56
0.51790589	188
0.47637212	12
0.43951499	16
0.42094943	12
0.43983206	36
0.56033117	80
0.52507907	72
0.55392617	24
0.43235359	76
0.47211725	32
0.52414072	24
0.50951362	64
0.47981	24
0.37608525	68
0.36383858	12
0.53236884	168
0.54472345	52
0.49817383	84
0.54653335	12
0.53439212	188
0.44785634	12
0.50503451	24
0.49580169	12
0.35568362	12
0.41127193	24
0.54835892	16
0.38063848	12
0.51070821	44
0.45489329	52
0.53264219	64
0.42146897	16
0.29769385	28
0.42019555	20
0.53395569	36
0.4925496	12
0.38974392	12
0.42422	36
0.43217507	32
0.54474139	72
0.47874579	12
0.48461944	24
0.52875936	80
0.56566429	64
0.4599131	64
0.5568282	64
0.51764077	24
0.51112872	12
0.32484266	108
0.49150488	16
0.48828578	16
0.492235	36
0.48731959	72
0.46069676	24
0.51493216	32
0.5518586	56
0.48906964	20
0.36271498	24
0.51905447	64
0.50777656	12
0.4131763	32
0.4053894	12
0.45311841	20
0.4604663	48
0.51812708	52
0.44845897	48
0.28890532	418.5625
0.51638287	81.9375
0.50468987	17.375
0.34744814	47.125
0.55374122	142.4375
0.35715914	10.0625
0.40062621	16.25
0.54658884	22.875
0.5495379	47.25
0.4239271	29.5
0.32603639	39.25
0.43841118	23.125
0.49777359	38.75
0.52946597	22.25
0.34309974	23.75
0.43637228	16
0.44869751	20
0.48440152	32
0.51182747	21.25
0.4229463	85
0.44273189	18
0.32913148	16.5
0.49937737	36.5
0.51964825	35.5
0.41530553	51.5
0.54350042	64.5
0.56422633	20
0.49945322	18.5
0.49800059	19.5
0.44393978	24
0.49551857	96.5
0.45012432	68.5
0.36292082	12.5
0.50120026	20
0.47957197	36
0.50929737	110
0.48029739	61
0.36773247	11
0.49263149	66
0.3864623	12
0.4599576	65
0.41847736	36
0.51238841	24
0.47549853	156
0.45581958	310
0.48027259	33
0.52973378	43
0.40883577	36
0.53193527	41
0.50556779	10
0.24355185	17
0.35633352	23
0.43423849	32
0.54630846	94
0.28539377	84
0.36039767	13
0.40988067	26
0.44498971	56
0.55659443	25
0.39962479	35
0.54435766	130
0.45737335	23
0.48685312	20
0.47027391	79
0.44210258	45
0.48375741	22
0.49337485	10
0.53004301	24
0.46304223	28
0.52585566	38
0.56778455	18
0.32432505	22
0.40313822	64
0.53381217	36
0.42048967	38
0.33982921	12
0.48844811	44
0.40343246	28
0.36770931	24
0.44701967	126
0.51687878	92
0.53177512	138
0.52754766	32
0.50820744	102
0.46976274	18
0.52940643	50
0.48191041	10
0.44323683	18
0.5186969	28
0.46321049	14
0.51013672	28
0.55360687	50
0.53082049	126
0.43108296	10
0.43860453	38
0.41719359	10
0.55224627	12
0.48107529	20
0.45148465	32
0.45720768	38
0.44410488	88
0.45645815	42
0.49078897	62
0.52126551	28
0.32744887	26
0.48527816	42
0.55417848	84
0.53013152	34
0.53527832	32
0.44190952	58
0.41759813	10
0.54545885	50
0.26786506	574
0.4327293	70
0.46095049	10
0.49271667	10
0.56062198	36
0.29772124	50
0.3515771	42
0.4354564	12
0.54099756	48
0.45877275	24
0.53849828	92
0.35888946	52
0.55129045	112
0.35146666	28
0.54751819	48
0.50857139	24
0.2942023	100
0.56164807	24
0.46825689	56
0.32726374	32
0.41973433	24
0.29707021	32
0.22564845	36
0.31044203	56
0.45784482	36
0.45983964	20
0.48473433	128
0.45980108	48
0.4817504	76
0.311418	28
0.49537009	20
0.31144464	24
0.48909643	36
0.34817147	12
0.50919086	44
0.46834242	20
0.54385781	20
0.52465045	40
0.55958283	56
0.52661783	36
0.56348044	96
0.34479097	44
0.50605696	140
0.46289545	24
0.5317139	76
0.49349496	120
0.5033108	24
0.55722284	44
0.558433	64
0.40535375	16
0.56704545	16
0.45923299	16
0.47355285	24
0.43627512	80
0.46804377	24
0.45195824	96
0.45041099	12
0.41585732	12
0.51753438	24
0.52911925	20
0.23126176	72
0.47316828	20
0.53033227	20
0.42352948	32
0.55879217	16
0.525289	112
0.573762	28
0.54174787	16
0.45292825	28
0.43634194	44
0.35080484	20
0.50210381	16
0.50472695	44
0.54360175	16
0.34334192	12
0.42343757	44
0.45735127	56
0.53802443	160
0.56488687	36
0.40507874	36
0.30663449	24
0.41597137	16
0.54651791	52
0.49406168	192
0.38351429	16
0.3728126	20
0.47180459	12
0.42861152	24
0.45066836	20
0.51301551	36
0.39313653	20
0.47602093	20
0.51642656	12
0.37558681	28
0.40927944	12
0.45130309	28
0.43553185	32
0.39873385	24
0.38365448	48
0.57555974	32
0.44961968	20
0.36595249	36
0.54571593	112
0.54815984	28
0.53232312	92
0.56173545	240
0.44578424	20
0.44680393	44
0.5258106	32
0.36571297	20
0.55518776	56
0.33792466	32
0.54337591	104
0.54385722	20
0.4193927	12
0.47904199	36
0.33305681	12
0.46113956	32
0.54623634	36
0.39807498	160
0.4393664	20
0.48659214	20
0.44271007	24
0.40525666	23.90625
0.44760731	26.3125
0.47195339	111.625
0.49867976	26.125
0.53093052	32.25
0.53050655	35.625
0.45117348	24.875
0.35743871	49.25
0.53711438	41
0.31115445	13
0.56755072	64.5
0.33240882	21.75
0.448856	27.5
0.31387961	10.75
0.36815241	74.5
0.51168066	86
0.56235981	93
0.39643347	10
0.4478057	22
0.52767825	41
0.52360988	21.5
0.42162973	22.5
0.51897639	32.5
0.47152308	25
0.29987016	14
0.55567253	185
0.35457593	19.5
0.47502133	73
0.26629031	164
0.40698227	43
0.23361897	148
0.49190781	203
0.39170095	65
0.55076033	105
0.56704581	23
0.45559001	28
0.45245495	53
0.4572387	34
0.32258114	41
0.54436654	14
0.53134072	50
0.55074513	247
0.42363262	47
0.41778487	29
0.41893911	16
0.41386586	20
0.47562584	24
0.43728364	38
0.49122876	152
0.36394608	23
0.41353676	75
0.46458524	21
0.53188878	30
0.4551329	37
0.29307613	16
0.52847159	31
0.50954187	33
0.49319497	38
0.46514699	13
0.46428052	33
0.34311572	12
0.46119514	82
0.46189055	12
0.45536557	98
0.48466676	20
0.52403069	38
0.54311401	68
0.49964005	10
0.45813203	124
0.50521827	20
0.52946633	48
0.37790313	80
0.34035563	24
0.47590494	16
0.43328729	26
0.52410525	154
0.53232551	26
0.50254536	26
0.45823714	184
0.44799337	12
0.35704249	16
0.55291736	116
0.38594449	36
0.47540423	26
0.5016824	36
0.52960855	26
0.4191744	22
0.34131122	10
0.32531178	28
0.51333308	38
0.2324613	144
0.4822804	38
0.44924593	10
0.44231585	48
0.41435248	34
0.3584823	12
0.42923295	80
0.45848507	18
0.37432513	10
0.42618719	10
0.53731042	16
0.28215435	142
0.39873323	22
0.37640625	14
0.49576005	38
0.43514526	38
0.4044334	22
0.54072183	64
0.4165577	20
0.4699955	40
0.44799668	10
0.50051558	22
0.52012587	10
0.45614132	22
0.51318771	32
0.47930983	24
0.56445611	34
0.54691172	156
0.52282047	36
0.50106484	18
0.5465945	60
0.41944388	10
0.45209938	40
0.45945865	44
0.48359373	56
0.55733627	72
0.49545753	64
0.54294348	36
0.569031	36
0.4221617	12
0.53191173	68
0.49101138	16
0.53918254	112
0.2520791	24
0.46342176	24
0.57266152	16
0.48704964	52
0.44710213	20
0.55009675	100
0.50054097	20
0.54362422	220
0.28920799	16
0.46692213	12
0.43811467	52
0.41633332	20
0.48473522	36
0.41372037	108
0.42447659	20
0.29950294	16
0.54919147	36
0.31497708	36
0.5145089	60
0.46219942	52
0.49822369	32
0.50228119	20
0.44755548	32
0.37186489	12
0.4495742	12
0.47392464	24
0.37011653	32
0.44533253	16
0.34129778	36
0.38916305	40
0.52773166	40
0.5066489	60
0.52121842	20
0.44790655	192
0.43363851	76
0.38530704	24
0.46341231	24
0.43585831	16
0.48987776	20
0.55796796	16
0.55688542	104
0.43716323	24
0.48417917	72
0.48645604	64
0.49809024	48
0.33411059	20
0.43517745	20
0.38326287	12
0.38176835	36
0.5316906	24
0.35833159	36
0.55358392	52
0.3677004	36
0.56522405	156
0.48307756	20
0.50326192	20
0.44577178	12
0.51410705	68
0.53059018	40
0.54505485	168
0.3987205	64
0.53308207	52
0.54275364	60
0.47339472	32
0.50115973	56
0.51648974	160
0.41378087	12
0.45289159	36
0.51260221	36
0.4308548	12
0.4756431	12
0.51949435	32
0.50305438	84
0.49278995	24
0.54642338	96
0.44960889	16
0.46233565	32
0.50388151	12
0.52894819	12
0.481529	12
0.52421349	164
0.48576143	24
0.53288364	24
0.48309198	68
0.53349507	24
0.4316639	24
0.42828938	48
0.40057841	56
0.3473475	16
0.54386097	84
0.41878617	24
0.42099795	36
0.33958772	12
0.43823212	40
0.42909482	12
0.56156725	36
0.55452889	56
0.39479196	28
0.47773868	28
0.34161067	36
0.41666853	12
0.56363565	20
0.3936618	12
0.37384847	16
0.42137855	24
0.4959273	24
0.4307718	44
0.4170785	44
0.41228196	40
0.42827758	12
0.50927597	20
0.47613779	40
0.54139233	100
0.48920819	12.414062
0.36442289	11.84375
0.41427732	11.125
0.38302937	11.125
0.41022298	62.1875
0.29090601	15.375
0.41059598	21.625
0.34185678	38.875
0.52997929	79.5
0.48842198	42.125
0.54517645	25.625
0.46966392	22.75
0.25936857	59.25
0.47450525	21.5
0.51070619	25.5
0.53131151	57.75
0.48394021	31.25
0.49314204	23.5
0.43370295	435.75
0.50362444	58
0.42030567	40
0.4008033	19
0.33378914	10.5
0.53477746	29.5
0.49270874	19
0.53203499	79.5
0.53544891	84
0.41193792	26.5
0.55636024	52.5
0.40438023	13
0.42715198	13.5
0.51123267	82
0.45792371	74
0.42195851	48
0.4682546	13
0.4060812	52
0.42640832	33
0.5379864	62
0.54327148	53
0.57155901	36
0.46179911	19
0.34773323	11
0.43308848	21
0.47470018	10
0.48676994	43
0.43406639	13
0.56116599	25
0.40980971	12
0.52904153	52
0.43906841	25
0.48161447	24
0.55191052	74
0.50999308	33
0.48919511	34
0.25259575	51
0.55517733	217
0.39938468	16
0.39412257	34
0.23949277	21
0.40938058	21
0.51958275	226
0.43878469	16
0.47845966	38
0.54013163	128
0.43614566	82
0.42039904	20
0.39518553	40
0.53801876	18
0.42818362	12
0.41003466	32
0.42830315	32
0.56120557	38
0.47323716	26
0.29267672	26
0.47809443	14
0.55840844	16
0.49987453	72
0.49336901	88
0.35438386	10
0.56224579	70
0.43730539	106
0.50089008	18
0.29301178	14
0.39300883	86
0.52479172	32
0.52585453	52
0.34223887	12
0.40834957	74
0.41763625	76
0.41376197	10
0.47327635	36
[truncated: 2,979 more rows]
