# Supplementary material for: Comprehensive structural assignment of glycosaminoglycan oligo- and polysaccharides by protein nanopore
Source: Nat Commun. 2022 Aug 30;13:5113. doi: 10.1038/s41467-022-32800-4 (PMC9427770; doi:10.1038/s41467-022-32800-4)
Supplement: Supplementary file 5 — Source Data [file 41467_2022_32800_MOESM5_ESM.zip › Source Data/SI_source data files/Supplementary Fig. 10/HNdp10.txt]

Ib			Tt
0.3542746	77.96875
0.33190659	94.96875
0.27314994	85.125
0.28816923	101.125
0.22955987	61.28125
0.25145867	85.53125
0.26271987	102.6875
0.2647621	112.375
0.33243611	55.25
0.28001848	242.375
0.32461384	68.375
0.3118726	54.75
0.25574222	71.5
0.30859137	52.5
0.31459704	213.5
0.28172523	59.75
0.30063361	57
0.27506909	64.25
0.28051314	64
0.26390961	77.75
0.29122356	202.25
0.27888173	78
0.31705844	92
0.32288781	63
0.3309195	111.5
0.31769389	25
0.38054737	50.5
0.27793878	67.5
0.31095883	82.5
0.29934004	124.5
0.30478287	150.5
0.34758833	190.5
0.35462677	29.5
0.32258388	108
0.32388413	116.5
0.25486234	79
0.29379395	113
0.34376603	49
0.26505175	76
0.23070018	85
0.30677208	111
0.29925668	193
0.29975724	150
0.29335049	365
0.31767881	76
0.38776037	29
0.27013457	137
0.29536739	124
0.31891164	166
0.26783177	35
0.2208492	83
0.32822609	65
0.29323247	68
0.34144908	83
0.28273717	177
0.25488845	123
0.34995496	75
0.32103163	86
0.27717218	79
0.29935759	87
0.33447084	182
0.28524065	271
0.28496641	79
0.30201948	133
0.29574916	80
0.32815805	114
0.3206099	115
0.28245267	124
0.25975519	151
0.2682237	133
0.27578747	69
0.26363316	70
0.3731384	39
0.33093807	93
0.26498967	88
0.30653447	88
0.30441108	174
0.27732357	118
0.32588902	76
0.3089844	48
0.34627596	106
0.3437598	72
0.26402012	134
0.27503851	156
0.29320076	238
0.29872972	294
0.35852954	52
0.34787875	210
0.32123381	216
0.30818307	392
0.22611639	140
0.28980705	142
0.30898133	74
0.27606702	264
0.33123615	48
0.2912533	54
0.29257289	114
0.20318162	114
0.25260699	126
0.37136066	34
0.28682569	26
0.3049548	56
0.31152627	92
0.33220375	38
0.29407361	74
0.27709508	98
0.26958504	54
0.29216918	186
0.34338659	126
0.27543536	64
0.25881121	26
0.34827346	64
0.37468138	68
0.29725751	72
0.3317191	126
0.38708967	34
0.2839238	80
0.29542476	306
0.32310808	88
0.33180326	98
0.29187006	118
0.26360238	198
0.29313204	92
0.27805254	82
0.27775171	96
0.26457825	62
0.30576822	80
0.35721406	88
0.24025592	32
0.25801849	140
0.2882908	84
0.30097324	80
0.31135753	152
0.27745628	108
0.29794821	76
0.26805288	72
0.32727033	96
0.28009507	128
0.29465726	32
0.30013835	224
0.30245003	108
0.29609939	180
0.34502888	64
0.26754373	88
0.29778168	84
0.32592043	72
0.33440197	60
0.33139342	52
0.29082799	96
0.36725199	44
0.25247625	140
0.31284016	200
0.27827927	100
0.25488722	92
0.2893905	76
0.26072749	80
0.32175133	76
0.30826238	288
0.33985302	72
0.31931895	72
0.27326038	56
0.33745235	88
0.30448765	228
0.29764387	192
0.30154696	112
0.24944766	108
0.30720794	60
0.25795662	84
0.29352185	56
0.30512267	96
0.27557543	104
0.33862218	24
0.27554473	180
0.30584082	220
0.32662612	56
0.33792055	312
0.38893151	24
0.36665922	68
0.27210876	112
0.29059976	124
0.30339047	156
0.33771357	80
0.30215624	156
0.29859781	96
0.24726503	128
0.30222353	184
0.32207471	244
0.2750338	140
0.35206261	52
0.29141101	68
0.29793599	60
0.28715613	140
0.31028375	84
0.26845622	88
0.26106912	200
0.28969437	48
0.2896345	40
0.31357902	60
0.28441355	80
0.26741838	368
0.28825098	88
0.28147268	60
0.29921663	84
0.26478136	96
0.25367841	72
0.308539	108
0.20715411	268
0.35258889	72
0.32544461	56
0.27052611	284
0.28199339	64
0.28577852	324
0.32808858	56
0.28873956	56
0.25679713	188
0.332789	284
0.33722544	76
0.29231438	64
0.31264773	124
0.27322602	124
0.3124319	136
0.24327695	124
0.32682559	60
0.2501356	36
0.28253424	184
0.27073196	108
0.25326931	176
0.34094355	92
0.28757274	268
0.32624188	164
0.32009143	40
0.28502256	116
0.30900422	100
0.30258444	148
0.29853484	88
0.37030554	48
0.26089668	248
0.31726593	112
0.27538162	140
0.40006521	24
0.35774547	64
0.31003815	204
0.28233361	140
0.23422517	140
0.30579525	48
0.31936401	60
0.3265855	52
0.27548999	116
0.28373185	60
0.32704306	100
0.31112891	104
0.29161596	116
0.30874512	52
0.32910132	64
0.27997592	64
0.29288739	128
0.32118461	64
0.22215456	32
0.24687232	128
0.27557266	48
0.36053389	136
0.24992305	56
0.31518123	96
0.24558108	32
0.29952946	128
0.25144407	56
0.28624782	162.53906
0.29171112	115
0.35103261	169
0.29808304	113.5
0.32752594	320
0.33072376	85.75
0.28093913	98.625
0.28023958	91
0.28754306	151.625
0.24653299	90.5
0.31103054	56
0.32739601	31.5
0.33402783	41.75
0.31925967	198.5
0.26489982	77.25
0.2915532	52.5
0.29807222	218.5
0.27123982	86.75
0.25268707	170.25
0.25599453	55.25
0.34259614	23.75
0.32981864	130.5
0.32528555	153.5
0.36457625	102.5
0.33454531	46.5
0.25614887	91.5
0.32452706	116
0.26441905	145.5
0.30976358	179.5
0.2929427	136
0.32247058	124.5
0.32845515	87
0.26602307	91.5
0.28732899	162
0.27993453	74
0.32223192	169
0.2882666	93
0.28806844	52
0.31588599	53
0.2942653	292
0.28304556	190
0.26864704	57
0.29537806	70
0.36893225	24
0.31819597	75
0.28356802	115
0.2888163	144
0.32370245	69
0.29966626	65
0.28646016	139
0.26396963	155
0.28979629	92
0.21942261	52
0.32245341	102
0.27634695	104
0.30040976	101
0.28308532	139
0.29826981	84
0.31495854	233
0.2901718	144
0.31559503	127
0.33530101	75
0.29939231	46
0.28045198	137
0.3110404	56
0.29366592	92
0.28791901	148
0.28714371	191
0.32248589	46
0.26809365	113
0.34480724	92
0.33668759	76
0.29699644	128
0.30423501	106
0.3201879	40
0.27992049	156
0.28799313	156
0.3394818	32
0.32516465	74
0.31153169	36
0.31143209	114
0.25386545	68
0.33888313	136
0.32215902	72
0.28359881	44
0.25214007	62
0.24148758	44
0.26191673	152
0.26693985	172
0.24599437	148
0.21350978	84
0.33432817	140
0.32032797	62
0.30576339	222
0.27358988	142
0.29489166	82
0.24067374	76
0.29209512	124
0.26439315	72
0.33312413	226
0.2688418	200
0.28803155	66
0.32647786	82
0.28397647	96
0.31614304	144
0.24825506	88
0.28387862	94
0.27901071	56
0.27384654	146
0.31130397	104
0.27710751	126
0.29109472	188
0.3696923	44
0.28807867	74
0.31525731	90
0.29570293	124
0.29705119	116
0.40093589	36
0.28830597	42
0.28986245	52
0.24912949	86
0.28590134	124
0.32330954	112
0.27304792	132
0.31629893	170
0.25385201	98
0.34501216	46
0.3121216	110
0.34835303	72
0.29966503	290
0.27159762	82
0.30352807	112
0.2948564	110
0.25258607	86
0.30685261	34
0.28499594	108
0.30872041	88
0.31648338	216
0.32960731	260
0.29922056	80
0.23045914	80
0.2554414	188
0.35068959	56
0.30949509	52
0.3350473	48
0.31932655	136
0.32385495	128
0.30020264	80
0.3426877	48
0.30998522	136
0.28286377	96
0.27048588	64
0.32936752	148
0.27659297	96
0.30706465	48
0.31802455	60
0.34765646	104
0.26925009	116
0.30797309	224
0.33111724	272
0.29435974	316
0.37719014	28
0.29779744	120
0.2554456	152
0.32445362	68
0.27813366	80
0.3208127	176
0.29909223	60
0.24714978	60
0.32240421	32
0.28746298	220
0.40704495	24
0.3240239	220
0.28905064	64
0.27080998	144
0.33434764	148
0.31582326	48
0.28458422	236
0.32857957	72
0.28260761	56
0.27557379	68
0.32034254	88
0.27938589	68
0.27985498	216
0.32668355	88
0.28241682	176
0.26931173	64
0.29699004	164
0.33922774	252
0.33984548	216
0.30427745	224
0.32704952	84
0.28650567	64
0.31184059	140
0.31834635	124
0.3113634	92
0.2789509	132
0.33508405	52
0.34082314	124
0.27765393	100
0.25198555	236
0.33992296	40
0.27344507	96
0.23987022	48
0.28820223	56
0.2563116	28
0.22092232	24
0.30387604	168
0.32234389	148
0.34221289	76
0.29186091	132
0.30115247	156
0.32358065	112
0.32309681	64
0.24350578	80
0.31047976	92
0.2960541	140
0.30267847	52
0.28388539	68
0.33824748	60
0.35999927	188
0.285209	260
0.28465515	88
0.28507197	64
0.35454205	60
0.25411263	128
0.31441262	172
0.30822802	120
0.29474726	248
0.30654603	100
0.32791299	68
0.27164987	188
0.31758693	116
0.27258649	144
0.26747587	48
0.2941252	68
0.28881025	64
0.3838886	40
0.34099936	76
0.32552293	132
0.29154927	180
0.28997719	224
0.33737752	80
0.34805331	172
0.28608495	104
0.35274878	68
0.27988946	128
0.25090966	144
0.32380646	64
0.28132012	136
0.31926823	40
0.30943173	184
0.306391	112
0.31019634	88
0.30268663	40
0.33886734	72
0.31074259	64
0.27119952	144
0.33569711	32
0.31770921	112
0.29462296	136
0.30585101	88
0.31633645	80
0.3157582	96
0.28636104	72
0.32804421	120
0.34850603	72
0.29527694	168
0.32787108	192
0.33112252	48
0.34864959	104
0.28516737	48
0.33464554	96
0.24874237	216
0.38029078	32
0.29723585	96
0.30834073	40
0.31535965	72
0.26626495	96
0.3271192	72
0.31764826	128
0.30693406	48
0.30391562	88
0.25200257	120
0.29584882	128
0.30648124	88
0.33904594	80
0.28584594	176
0.32468459	64
0.2626991	64
0.35216406	104
0.34200439	224
0.26155001	112
0.2512292	64
0.29184899	136
0.2866227	64
0.2785258	144
0.27555439	48
0.2867243	184
0.31293476	120
0.31497693	248
0.2995986	248
0.2970567	128
0.31254053	112
0.33513543	96
0.28147626	88
0.3481462	40
0.31745186	264
0.27345225	96
0.3234618	88
0.2930142	128
0.32036099	88
0.2989116	152
0.32264227	88
0.27859345	272
0.31461522	104
0.29484597	184
0.29589024	168
0.39132515	72
0.3131133	80
0.37192416	40
0.33593222	136
0.30167907	120
0.28179741	184
0.30220431	56
0.31890577	120
0.35775399	112
0.27418709	96
0.28358129	168
0.30336481	144
0.28639442	136
0.31727433	88
0.27595836	368
0.27419281	72
0.25639334	32
0.35974243	152
0.40745431	24
0.32510704	88
0.34986427	88
0.26763093	136
0.33038792	80
0.33537054	72
0.30522662	40
0.29439208	152
0.29241362	64
0.25888076	96
0.31170064	144
0.29811779	216
0.28811926	56
0.27762783	80
0.29283017	72
0.27804443	256
0.32349485	240
0.33221269	40
0.33620086	160
0.29078832	96
0.25931451	112
0.29685277	152
0.2347896	96
0.29746646	72
0.28549063	128
0.28851041	136
0.2998403	168
0.35285574	96
0.29343912	176
0.38828555	40
0.30316514	88
0.30875874	48
0.32347572	96
0.35625395	96
0.32262021	136
0.33700687	72
0.34323272	256
0.3584176	48
0.39084002	96
0.31556997	160
0.28304955	64
0.28362882	96
0.3022472	104
0.31850842	96
0.29172537	88
0.32255238	72
0.2955206	272
0.2997143	64
0.34633982	96
0.2775383	184
0.29688361	80
0.32240051	208
0.2903443	80
0.25378177	128
0.28607431	152
0.30616373	112
0.30013236	72
0.27984527	216
0.30215174	112
0.34124371	64
0.34790707	168
0.29319629	112
0.25139946	64
0.27883312	112
0.3027423	64
0.32842717	40
0.3106972	56
0.33574995	128
0.30310261	80
0.30624366	152
0.30390695	184
0.26051074	120
0.30276722	160
0.31503236	280
0.27797478	168
0.19798076	192
0.31149629	136
0.27702755	80
0.40471366	32
0.26664978	56
0.29172406	56
0.32733935	208
0.29838723	144
0.20204657	176
0.33457702	72
0.36856988	120
0.28300154	136
0.24527796	32
0.32973906	96
0.29840618	56
0.32814953	72
0.29792881	96
0.31034014	96
0.35579297	24
0.32625663	32
0.33136722	72
0.31504065	192
0.31313461	48
0.31289652	56
0.28759775	64
0.28553468	104
0.25454706	104
0.3094241	144
0.28899458	344
0.22995634	48
0.3427774	128
0.31119555	176
0.36217231	80
0.31132734	240
0.2382946	104
0.31121439	144
0.29764941	144
0.32749167	256
0.29506058	96
0.33615467	152
0.26031074	96
0.20145302	24
0.31944743	40
0.34041801	48
0.26948106	160
0.350095	72
0.27744311	72
0.30346209	112
0.34555569	32
0.35839853	104
0.25704789	64
0.29080895	96
0.32377088	104
0.3107715	320
0.29866406	80
0.23776336	144
0.37956864	40
0.29402825	80
0.35471737	88
0.26329198	32
0.30371684	24
0.32517189	120
0.25104389	40.515625
0.32108167	71.53125
0.27744529	81.875
0.28017059	184.5625
0.27692106	94.0625
0.30698019	84.625
0.30893597	80.375
0.3456611	72
0.27917194	183.75
0.27053308	77.25
0.30661458	88.75
0.25379249	47.5
0.33516338	107.75
0.28418776	94.5
0.3271977	168
0.25827095	85.25
0.40974861	35
0.33122802	229.5
0.28013048	58.5
0.28613079	111
0.28987879	94.5
0.37557289	63.5
0.29850933	82
0.31975013	92
0.33632401	52
0.28887215	159
0.29907092	103
0.26486149	66
0.33673224	144
0.25345123	83
0.26296964	97
0.29676414	64
0.27397999	113
0.28738806	110
0.31158572	95
0.32793778	41
0.28385362	75
0.2927008	249
0.26701674	42
0.24289453	289
0.32854024	62
0.24122192	128
0.32365578	376
0.28610912	315
0.31314299	64
0.31600359	33
0.3433488	38
0.26597562	67
0.33897018	199
0.3190555	54
0.27673516	167
0.30951363	54
0.30165872	106
0.28536659	211
0.28129303	240
0.3215133	170
0.23501417	121
0.33458817	68
0.31892264	163
0.36038876	112
0.32471105	80
0.4049201	436
0.24204177	92
0.32665783	90
0.32008544	96
0.30324051	158
0.32955244	46
0.31488067	48
0.25966215	80
0.29967102	52
0.26545751	90
0.33159021	58
0.26318452	108
0.20489973	76
0.30174199	258
0.26558548	58
0.29067263	142
0.26342216	36
0.37123314	46
0.3063319	110
0.3181822	64
0.21549387	130
0.24354044	68
0.40255079	248
0.31432718	54
0.30066404	266
0.25711304	156
0.27542928	196
0.34735805	182
0.25781485	52
0.30883113	34
0.31677857	180
0.31125298	162
0.24721669	126
0.3146221	68
0.32497093	122
0.30907065	60
0.34554255	74
0.29225144	66
0.23160143	140
0.28125095	68
0.27951542	98
0.24458516	42
0.32692948	72
0.27550754	102
0.29877496	84
0.29529691	80
0.3154566	144
0.23639807	114
0.27874351	68
0.32158366	162
0.27161971	202
0.3269102	44
0.28806946	262
0.31585267	256
0.26988572	68
0.33886924	108
0.29570907	24
0.24649739	48
0.29673469	32
0.33715668	40
0.27778623	152
0.30986124	64
0.33286408	204
0.27732089	108
0.31576324	200
0.33450484	188
0.36289585	24
0.29616466	192
0.28028134	100
0.29300484	108
0.29354495	92
0.28049895	144
0.28922245	100
0.26635021	80
0.29729226	48
0.33543757	56
0.2829501	76
0.34328082	96
0.27845246	68
0.31793189	80
0.31537843	52
0.28821218	52
0.27598301	104
0.34729701	80
0.31215593	200
0.31237215	192
0.28555924	96
0.30605692	44
0.30229801	76
0.26214641	304
0.31353962	108
0.30905861	112
0.25387189	60
0.31232646	304
0.32463655	72
0.2925823	76
0.34655052	88
0.33342254	96
0.29006031	120
0.32603896	52
0.33738968	56
0.27236098	120
0.28028232	236
0.28925031	136
0.27630797	68
0.32625484	84
0.32450679	64
0.28277999	84
0.27829331	192
0.33636963	128
0.31701079	68
0.29057452	156
0.29498664	76
0.306411	76
0.26319668	164
0.30529055	120
0.32351732	44
0.2862176	156
0.27333224	160
0.31070271	240
0.27353001	156
0.28257838	68
0.23845918	80
0.29252711	108
0.32225174	48
0.31155649	64
0.26976401	220
0.33244196	124
0.25769913	184
0.33875528	80
0.30336735	108
0.34648743	68
0.34985727	84
0.29871324	84
0.3081286	44
0.25370499	84
0.2922731	44
0.29573137	120
0.33492252	176
0.32298499	96
0.33430058	176
0.26315716	156
0.35274267	60
0.29229432	112
0.28254417	132
0.30563083	56
0.30143878	68
0.27355018	108
0.27255389	40
0.2454472	168
0.24000543	188
0.29954761	80
0.34040993	72
0.35046729	52
0.27593046	152
0.33826825	80
0.29914311	44
0.31919828	164
0.2822814	164
0.30846655	148
0.2494451	104
0.2995353	60
0.33561784	116
0.28512904	44
0.29398996	60
0.34141073	40
0.25851861	160
0.28256059	152
0.32344154	72
0.31031677	104
0.31892437	52
0.30264616	144
0.29292172	32
0.35226542	68
0.30190328	264
0.30316624	204
0.3500306	120
0.26605406	48
0.27027038	68
0.3120099	32
0.31645209	112
0.34155035	48
0.26130736	56
0.27498287	84
0.27370685	108
0.30176994	96
0.25866479	148
0.30812943	116
0.28214321	68
0.32690391	48
0.2600072	268
0.29695669	84
0.27271494	72
0.29567152	72
0.27414507	88
0.29778767	280
0.28298199	68
0.30720842	48
0.37857649	432
0.40222144	52
0.27932629	216
0.32427356	84
0.35656372	32
0.28373298	200
0.32081273	56
0.38989818	56
0.26163936	88
0.30333829	88
0.25878075	88
0.2721068	56
0.28570309	200
0.34186751	96
0.40604216	80
0.24028854	56
0.33142552	96
0.29217586	24
0.26142043	48
0.28865436	184
0.30378705	96
0.31796807	64
0.33881745	72
0.26976854	208
0.26390627	208
0.24482538	208
0.30945578	128
0.32206461	88
0.2740266	232
0.29845315	96
0.32488012	56
0.38118345	48
0.32161176	144
0.30243269	120
0.28660464	48
0.29888558	64
0.25237978	96
0.32842973	168
0.29244545	96
0.31957769	192
0.29529849	96
0.31927091	144
0.30975738	120
0.28430268	184
0.34463218	64
0.29496825	168
0.32830065	48
0.35202494	80
0.31550899	40
0.31945744	80
0.35292539	88
0.30550864	64
0.28139386	160
0.34457538	384
0.29954571	56
0.27935708	192
0.27052116	176
0.30406794	56
0.29303953	104
0.33890405	80
0.28030446	136
0.38197148	40
0.29658252	80
0.32382104	40
0.33524123	144
0.24794577	112
0.36722386	64
0.28721303	24
0.29684457	48
0.31812942	176
0.26413321	144
0.35841608	32
0.31114131	256
0.37529188	96
0.27961066	56
0.32494202	104
0.32780585	208
0.28573811	256
0.24809448	104
0.29048815	152
0.24308355	72
0.32933	96
0.3097938	48
0.30810079	240
0.27258402	40
0.30085117	104
0.29296607	224
0.32341048	72
0.3383733	144
0.30463457	120
0.31767404	136
0.30143371	208
0.30035406	176
0.29971683	120
0.26065138	96
0.31733528	104
0.35977793	24
0.29590479	56
0.28902912	160
0.32221162	216
0.28051373	128
0.30346316	144
0.4016178	72
0.33554918	96
0.39995223	40
0.31463704	136
0.26365784	288
0.28463641	128
0.29016531	200
0.26275459	112
0.35082862	80
0.31373748	120
0.33534095	40
0.28407171	192
0.28230622	80
0.27522987	80
0.28568599	128
0.29714498	128
0.25414458	112
0.33177185	128
0.26551732	328
0.32165703	72
0.32721445	152
0.31495023	248
0.26834407	192
0.29346833	144
0.30406478	176
0.33567777	80
0.34083644	232
0.27340373	56
0.25865725	152
0.34232214	32
0.34832665	56
0.30834645	136
0.34789783	24
0.34358639	88
0.21099049	88
0.26047474	96
0.28501824	64
0.25212139	144
0.35182306	176
0.35337678	48
0.35384256	64
0.35607603	24
0.27799439	120
0.33367532	64
0.30469424	112
0.28769514	88
0.3292715	104
0.29404011	208
0.30118093	240
0.28473797	80
0.26650658	48
0.25435656	56
0.3194809	128
0.29261667	152
0.29622704	120
0.27098885	64
0.30315965	64
0.30234489	112
0.27282012	256
0.30220798	152
0.28212178	40
0.25943971	56
0.32219055	120
0.33039477	72
0.29458874	96
0.26569337	104
0.32979241	24
0.23142754	32
0.30426264	64
0.26877195	128
0.32656115	152
0.26763842	264
0.36033547	64
0.30331209	80
0.32986465	144
0.2359485	88
0.29639977	248
0.34497645	48
0.3176012	48
0.30639911	80
0.30409139	40
0.29850742	120
0.27991325	112
0.28896788	200
0.24040599	136
0.28909287	56
0.28949511	72
0.35879439	48
0.33652705	64
0.22281638	72
0.25471985	56
0.36045203	32
0.2867693	48
0.35490108	56
0.3035073	128
0.29871798	256
0.25993586	88
0.36441386	40
0.33701712	72
0.25434735	128
0.31205758	136
0.30493763	96
0.23384656	48
0.32224375	144
0.28517768	56
0.29727083	120
0.31537896	88
0.29160753	120
0.29810989	72
0.29733971	160
0.28674826	72
0.31635046	184
0.33837748	80
0.31267038	104
0.31592283	72
0.29582909	128
0.29485902	88
0.29614264	120
0.28511074	72
0.27602842	96
0.25211027	72
0.34295353	120
0.32795346	56
0.29535988	160
0.26883075	272
0.29798245	64
0.35095078	80
0.25516716	104
0.33358604	24
0.29014948	64
0.31028512	48
0.28353581	144
0.29093924	176
0.2802237	72
0.3240813	272
0.29154846	72
0.29472908	94.5
0.2696428	69.75
0.32384977	170.375
0.31850663	95.75
0.31951901	25
0.31772318	134
0.29426986	68.25
0.25619355	391
0.27388483	59.5
0.3258833	156.75
0.31603065	141.75
0.27599123	65.75
0.31849062	50
0.32783681	119.25
0.28715602	130
0.30782929	81.75
0.31407443	95.75
0.27053991	107.75
0.25123015	149.75
0.31752154	53
0.30113459	75.5
0.29162359	66.5
0.27817497	76.5
0.32916802	28
0.31269443	138
0.3119511	60.5
0.33144376	114.5
0.28432465	150.5
0.26333115	128.5
0.40668878	186.5
0.26034391	61
0.31070855	79
0.28332317	92
0.35721853	213
0.3052004	231
0.27482215	155
0.24947223	349
0.27453768	54
0.28481433	157
0.32158461	255
0.27935398	71
0.33825415	44
0.28750366	48
0.30137897	81
0.32057887	47
0.2824237	98
0.34815064	114
0.26617277	68
0.25699154	76
0.29599673	108
0.27833128	82
0.3030723	32
0.25495854	48
0.20513734	84
0.3014299	48
0.26221544	200
0.30281398	98
0.26949999	98
0.3080464	80
0.26292452	222
0.29008248	190
0.26817814	76
0.30276337	152
0.26375571	184
0.29658213	86
0.23431797	106
0.20011179	208
0.35021672	36
0.27456567	70
0.28913257	140
0.3196663	116
0.27503961	144
0.31909874	64
0.33593953	28
0.34559122	118
0.29654267	90
0.26228008	68
0.2982181	76
0.2737096	80
0.2441234	110
0.29921627	50
0.33897346	58
0.29125577	276
0.32704648	138
0.29625568	112
0.35215306	84
0.26010177	54
0.29010481	192
0.2931698	134
0.36096033	82
0.39035055	72
0.32385385	26
0.31776503	56
0.29376757	170
0.2935375	96
0.33331642	24
0.33441901	156
0.26664895	80
0.29345986	42
0.31481293	44
0.33121437	56
0.32837135	152
0.28893203	144
0.34232199	70
0.33130696	54
0.37719318	104
0.25237635	214
0.2473516	68
0.30990091	116
0.25267205	52
0.27048916	50
0.29436442	66
0.24019508	66
0.24241564	74
0.32015228	48
0.24034399	96
0.2971746	32
0.28568369	72
0.29790911	156
0.31451553	284
0.33091635	104
0.30946615	96
0.32337078	68
0.2285458	116
0.39189088	32
0.29828376	80
0.28594232	168
0.31089413	128
0.27620858	220
0.31919047	172
0.27419293	68
0.31669083	80
0.29045168	192
0.28390655	140
0.35004222	232
0.2638697	60
0.29386958	120
0.30554959	84
0.26836675	156
0.30950761	88
0.3189131	64
0.32038012	60
0.26134083	156
0.23564415	200
0.26335528	120
0.32980478	112
0.22763801	64
0.33460876	52
0.2510871	112
0.2961261	52
0.29956031	120
0.27714625	40
0.24551088	52
0.26580477	152
0.27096796	120
0.36866239	48
0.29161915	56
0.31964913	92
0.25394872	100
0.26719025	88
0.21082789	28
0.29189804	28
0.31438187	216
0.24490727	44
0.29392499	88
0.2710278	40
0.32364991	72
0.30990124	224
0.33697391	24
0.24852434	24
0.25159892	24
0.34003162	24
0.28893855	68
0.3476792	80
0.24079341	100
0.31736305	80
0.33012241	116
0.30239102	136
0.24826518	100
0.34947553	44
0.25587562	132
0.35811216	88
0.26355445	84
0.28239149	108
0.31858981	128
0.30546716	36
0.24958935	120
0.32014957	48
0.26724392	56
0.27874565	64
0.36150545	80
0.32019281	80
0.3088946	60
0.28557923	100
0.29478008	100
0.31765118	252
0.27403393	76
0.25712958	36
0.26725879	476
0.32007021	32
0.3246865	68
0.29620311	84
0.28539124	64
0.27090785	172
0.30156371	148
0.25836354	80
0.27511588	48
0.34826165	172
0.33415908	32
0.37120965	32
0.324332	56
0.28849062	68
0.3129932	68
0.28699103	112
0.3039946	120
0.24124339	120
0.30184615	68
0.27994156	80
0.31655273	204
0.30122361	72
0.31085765	28
0.34317145	80
0.26444477	24
0.35911798	52
0.27867708	68
0.33446735	68
0.33373016	44
0.26435587	108
0.3067483	124
0.27521402	124
0.25160161	68
0.32740563	72
0.28578788	104
0.33976588	40
0.33163747	60
0.30696246	68
0.2517539	35.59375
0.31459913	108.4375
0.40436518	42.6875
0.29532811	179.125
0.289516	68.25
0.27964124	98.875
0.27523056	99.875
0.30197734	112.5
0.32705635	47.625
0.38573205	64.75
0.31432554	41.5
0.33580169	38.75
0.25587955	131.5
0.25586683	77.25
0.27062866	128.25
0.38856015	30.25
0.34800938	35.25
0.30987179	55
0.22041544	291.5
0.20173851	90.5
0.31680122	102.5
0.27472085	317.5
0.27344865	73
0.23679596	106.5
0.30183396	84
0.38735339	62
0.26398379	299
0.26111296	64.5
0.30953023	85
0.30084115	61
0.28194931	109.5
0.25531256	218
0.27111679	69
0.31017751	80
0.30391723	209
0.28040868	71
0.23418626	45
0.30162194	140
0.31196162	79
0.3393684	100
0.28105912	183
0.31654128	96
0.26167095	194
0.29283398	92
0.19561948	92
0.35143495	37
0.28593934	73
0.28017354	81
0.29450795	172
0.29745981	275
0.29254347	108
0.31837562	50
0.38770908	62
0.32156286	89
0.31553808	96
0.27345699	151
0.29585004	173
0.31129396	90
0.31301495	56
0.24203083	48
0.29162157	24
0.3295247	26
0.28104702	86
0.31473184	194
0.28013191	130
0.30060256	194
0.32500672	48
0.29379395	66
0.2525529	96
0.28620392	58
0.33262017	124
0.28507611	82
0.28737321	110
0.27897987	142
0.28559613	72
0.38423029	132
0.24358453	124
0.28076196	70
0.27446482	178
0.28569862	324
0.27160144	70
0.30711919	166
0.31866533	38
0.28245199	200
0.26069561	142
0.33384794	120
0.314827	78
0.32841554	48
0.32648632	102
0.28394744	118
0.29156128	100
0.31150171	190
0.30191597	80
0.27832621	202
0.26581359	200
0.23711731	194
0.23437886	50
0.28334993	278
0.32705411	98
0.2504302	24
0.30647871	30
0.32327521	104
0.28780881	166
0.27118164	42
0.31308204	58
0.29810169	64
0.31503257	206
0.29065686	82
0.28300703	54
0.32108656	114
0.31222981	60
0.2887525	60
0.3579452	172
0.29417253	252
0.28273714	172
0.30277425	152
0.25168845	128
0.25017598	48
0.30325711	80
0.30720288	144
0.2951301	148
0.28376621	224
0.28531832	56
0.27446213	188
0.31367943	104
0.28539807	288
0.34059584	108
0.2614364	88
0.40697366	36
0.29605785	108
0.29427648	80
0.2867896	188
0.30202773	228
0.31602424	56
0.27944282	52
0.28273481	48
0.278283	144
0.32581985	40
0.26455927	108
0.2468935	72
0.30256107	88
0.29683995	76
0.29689294	152
0.31983635	40
0.35318157	108
0.30177048	112
0.37077981	68
0.27469361	196
0.379785	48
0.25688127	80
0.30344993	112
0.2581948	92
0.2519902	80
0.30613106	224
0.30707186	104
0.27969703	76
0.32200107	40
0.32528394	180
0.32371128	88
0.31790248	132
0.26702362	104
0.30246699	128
0.28659743	128
0.24449144	44
0.31554332	92
0.27545181	40
0.36797002	48
0.33766529	80
0.33091629	212
0.27885202	100
0.31512916	48
0.30265841	40
0.31216624	140
0.32602608	56
0.26202151	84
0.32177362	60
0.31514579	180
0.29938728	108
0.26078993	152
0.28387511	64
0.2738874	164
0.29206038	56
0.26738733	80
0.26647219	68
0.24108671	96
0.30548042	184
0.30680937	68
0.30027869	48
0.27855715	264
0.27254921	56
0.25224072	264
0.28686449	48
0.3552593	212
0.27396736	80
0.32640138	108
0.32752249	36
0.29569295	76
0.33410496	48
0.25997648	100
0.24975592	220
0.27572748	116
0.27036643	72
0.30335712	56
0.25986397	128
0.29370475	64
0.31795067	72
0.31941763	112
0.30230072	180
0.34802803	144
0.28923747	80
0.28201461	92
0.29079595	232
0.25218898	200
0.29659891	120
0.22647688	56
0.31383315	80
0.38466102	112
0.2700091	80
0.30482975	56
0.33316848	288
0.27175894	152
0.28234985	56
0.27485129	120
0.32830256	72
0.35283229	96
0.36184734	56
0.2841177	72
0.34281325	96
0.3226243	104
0.30993566	96
0.30384186	120
0.304768	104
0.34191051	56
0.28678876	56
0.35288927	32
0.30467758	80
0.31610012	264
0.31459147	160
0.33613068	64
0.38231677	80
0.35771233	72
0.31847101	288
0.28056824	312
0.28174147	128
0.28325263	160
0.29274338	64
0.33929959	80
0.31204742	136
0.29971534	104
0.34103304	64
0.33237857	112
0.34637609	72
0.27899629	128
0.27642891	128
0.26921988	72
0.28927037	272
0.28067768	96
0.25306359	80
0.28513205	80
0.31175259	48
0.2862739	208
0.30085814	56
0.28415322	208
0.32371402	104
0.31710097	48
0.28951564	72
0.34030768	72
0.23730259	128
0.28686357	104
0.32878309	104
0.24728309	40
0.33873665	120
0.28440756	264
0.37271872	88
0.27922109	280
0.35655734	48
0.33224726	136
0.33042556	96
0.32701764	96
0.38053042	72
0.37232116	88
0.3025052	144
0.26074624	272
0.31502622	104
0.27506772	56
0.29414558	184
0.24752134	56
0.37884316	40
0.24158302	56
0.31999543	112
0.33199763	64
0.32685775	72
0.28140908	152
0.26991937	120
0.28069761	64
0.3565121	64
0.34303945	32
0.27802306	120
0.34337282	72
0.23885931	88
0.32504928	64
0.30258772	80
0.29022035	32
0.31844288	80
0.29414013	112
0.25506788	24
0.28732029	24
0.24543265	128
0.25562689	32
0.2602714	120
0.32661545	112
0.29679123	48
0.31714612	160
0.33243757	128
0.37065598	64
0.33406231	320
0.31290105	96
0.36318451	64
0.35444409	48
0.30306739	184
0.29096845	64
0.32793796	80
0.30034772	360
0.32311827	64
0.28640434	168
0.28963175	160
0.23793356	48
0.24604508	104
0.31678975	96
0.32790938	96
0.31024066	120
0.28780088	72
0.25753465	56
0.33512264	72
0.34485069	64
0.30813551	48
0.2409793	56
0.33447471	64
0.30071476	168
0.30401897	200
0.27570525	192
0.29626057	72
0.31468466	64
0.27664489	56
0.27279028	120
0.27079231	104
0.32105663	48
0.31890851	64
0.26761717	96
0.33511272	112
0.30583397	152
0.32339668	104
0.30208343	112
0.30470511	56
0.3368786	168
0.31029359	232
0.25533316	96
0.35409707	96
0.25547859	136
0.32068691	184
0.2901912	112
0.26101255	80
0.27479401	112
0.258775	120
0.2414743	160
0.36044985	80
0.32141665	56
0.32206044	48
0.3276839	128
0.34190756	40
0.26155284	32
0.25005484	88
0.26485088	80
0.29815075	80
0.2959196	160
0.28872427	56
0.36474091	88
0.36399332	104
0.27997461	136
0.33753747	120
0.23449875	136
0.34226957	80
0.24806291	152
0.31196913	112
0.31933737	136
0.2853753	144
0.28584948	40
0.31861576	120
0.33355984	256
0.26636842	96
0.30488405	64
0.25355694	168
0.31041601	200
0.32424775	72
0.32629302	72
0.32678384	112
0.27479997	40
0.27648568	184
0.23749906	376
0.32058629	72
0.33073327	56
0.2617678	80
0.34562472	56
0.33244145	152
0.28226322	104
0.33305252	56
0.30437437	112
0.29346493	160
0.32881939	128
0.32366148	120
0.34396914	64
0.28737181	152
0.33346617	64
0.32619479	160
0.27275324	184
0.31566435	232
0.28515863	56
0.32799885	88
0.29357526	158.64062
0.27465856	149.375
0.28946054	180.5625
0.31308758	536.625
0.27112043	153.875
0.27944908	153
0.25236869	125.25
0.31976593	128
0.30426747	107.75
0.31933707	84
0.28940031	237
0.33457303	42.5
0.26098371	122.25
0.30985194	64
0.26898924	103
0.298509	117
0.34572539	160
0.30248052	216
0.30368435	40
0.312778	76
0.31091404	174.5
0.23557718	346.5
0.31567124	317.5
0.25553554	42.5
0.32559115	95
0.29578608	128
0.266738	300
0.30707127	231
0.29852736	178
0.35207427	64
0.25554913	197
0.29452634	24
0.27091572	89
0.30079392	82
0.2977562	29
0.27171448	89
0.2865684	123
0.32809508	172
0.29493424	154
0.32608587	40
0.27827898	190
0.27974352	148
0.30277297	134
0.29788142	113
0.30228877	58
0.32068679	186
0.37512454	26
0.24932869	126
0.28067917	170
0.29871663	48
0.31187546	126
0.33896953	102
0.30811867	80
0.34190065	184
0.25960076	76
0.32693824	86
0.30670735	116
0.25883332	136
0.33727542	112
0.27898934	38
0.27038145	38
0.28310639	106
0.24757431	40
0.27775148	62
0.24995193	92
0.27665874	70
0.31625167	104
0.31035441	146
0.29006717	48
0.29030204	38
0.3020373	78
0.328987	38
0.27866036	226
0.24628352	98
0.26169804	202
0.31653416	78
0.25651553	160
0.31216195	64
0.28329042	170
0.26323333	42
0.32588437	110
0.3179388	80
0.28636762	98
0.26205137	86
0.2915208	50
0.29462197	68
0.30251381	82
0.30576733	90
0.25332645	24
0.33060881	94
0.33986822	94
0.29540357	172
0.31492031	142
0.31224877	232
0.30629951	80
0.20381285	72
0.31842533	122
0.28553692	128
0.29679549	66
0.31116247	52
0.39615154	60
0.32452062	152
0.27134556	176
0.29249996	72
0.3085508	124
0.29613701	164
0.35800335	66
0.28812042	128
0.29574171	74
[truncated: 12 more rows]
