# Supplementary material for: Comprehensive structural assignment of glycosaminoglycan oligo- and polysaccharides by protein nanopore
Source: Nat Commun. 2022 Aug 30;13:5113. doi: 10.1038/s41467-022-32800-4 (PMC9427770; doi:10.1038/s41467-022-32800-4)
Supplement: Supplementary file 5 — Source Data [file 41467_2022_32800_MOESM5_ESM.zip › Source Data/SI_source data files/Supplementary Fig. 10/MixHAdp6_HNdp10.txt]

Ib			Tt
0.5198946	12.5625
0.39591169	15.875
0.5171681	51.25
0.39245269	119.75
0.52204907	21.75
0.44537759	33.375
0.1585587	12.625
0.23790947	98.5
0.49212262	83.25
0.28168944	167.5
0.43117729	33.5
0.46231848	54.5
0.51561749	22
0.27799663	13
0.52891868	37
0.25268343	16
0.32958311	82
0.49348554	71
0.28877616	24
0.24082083	52
0.53544551	110
0.46280274	22
0.24371505	188
0.23052116	82
0.43737081	18
0.42148909	22
0.52623367	22
0.33154365	46
0.38767809	20
0.40690541	22
0.28595251	114
0.24435498	22
0.33361518	138
0.46956196	20
0.44873899	24
0.48674375	42
0.51139075	18
0.45632094	48
0.4584735	40
0.48516878	90
0.31033283	50
0.46695867	22
0.47897512	16
0.40959406	16
0.55799055	24
0.29412574	112
0.56311291	32
0.42315942	16
0.40111324	64
0.54790479	40
0.28675729	216
0.30106738	48
0.49862751	24
0.36235267	12
0.32533431	24
0.29891822	12
0.20516339	108
0.2865845	64
0.32039019	24
0.36995843	64
0.4164415	40
0.19025674	136
0.38184756	12
0.43014249	20
0.46281558	36
0.47259754	36
0.47003269	40
0.48098591	92
0.46067086	48
0.50970298	88
0.29094014	248
0.32032126	20
0.23541278	144
0.50825495	24
0.13966736	16
0.2561141	12
0.54964972	76
0.49803004	20
0.4707748	44
0.41221738	56
0.28605068	12
0.34204322	16
0.52814764	44
0.52004194	52
0.35135031	44
0.40343916	48
0.58933628	224
0.29370558	12
0.4617883	16
0.29975605	132
0.38641566	16
0.55987227	64
0.3569681	120
0.45916662	72
0.52963609	72
0.078110084	12
0.27908245	48
0.50474125	44
0.45157683	40
0.4833701	80
0.49992874	84
0.43531564	24
0.42357326	24
0.42342183	16
0.53836989	24
0.55031389	36
0.37118074	52
0.45372844	40
0.532188	40
0.31648061	120
0.28810674	96
0.49029943	32
0.30515406	16
0.38308629	24
0.22105603	72
0.45561281	40
0.3331157	24
0.33723757	64
0.34556708	16
0.52882439	64
0.50592995	32
0.37583229	40
0.4181774	40
0.2691856	72
0.18155764	16
0.54389387	64
0.5648967	56
0.27641216	80
0.49744871	24
0.2918084	272
0.54356605	88
0.5484671	48
0.52192551	264
0.34983805	32
0.41658336	24
0.39369872	48
0.31457344	24
0.42152125	32
0.46500987	16
0.43288961	16
0.30860788	464
0.4723931	48
0.48238242	40
0.39478484	88
0.24152867	112
0.17004266	16
0.50373304	40
0.39054936	24
0.30986238	224
0.31485993	88
0.44037193	24
0.55699098	16
0.24480228	56
0.37990606	16
0.25202662	40
0.40642112	32
0.56215179	24
0.5013805	96
0.44497773	16
0.44065988	24
0.28059468	40
0.3109327	184
0.46594033	40
0.48344666	40
0.52677858	48
0.2921786	120
0.43508574	24
0.51353908	32
0.52973837	24
0.53444451	40
0.33520722	24
0.37363589	152
0.494908	24
0.47264668	24
0.23998855	16
0.48758629	72
0.33720428	24
0.26880315	176
0.56093144	24
0.5366357	40
0.29423258	144
0.38593203	16
0.35958523	40
0.39906004	48
0.17157419	16
0.55798841	40
0.32483479	24
0.52807552	96
0.49105656	96
0.33652419	80
0.31644133	48
0.49060836	24
0.52754831	40
0.38692364	16
0.53615862	72
0.26789531	80
0.26446703	64
0.52044946	112
0.30820364	128
0.27054241	136
0.45039245	24
0.46905136	24
0.48906094	24
0.41433325	16
0.40849033	24
0.45473805	64
0.18401152	24
0.24939384	24
0.47347379	64
0.29187596	32
0.42968303	40
0.39122009	16
0.52513957	48
0.57641023	56
0.31592634	19896
0.29602218	16
0.27573091	64
0.54280412	32
0.44701162	40
0.27887219	168
0.51048934	24
0.39852995	40
0.52705902	72
0.30465341	80
0.2929551	200
0.41001207	24
0.52301437	16
0.30654186	64
0.53610343	80
0.28946194	168
0.32935283	240
0.44311851	48
0.45821786	32
0.45059225	64
0.54086518	64
0.47980922	16
0.36872149	16
0.49776927	48
0.37837106	224
0.32339486	48
0.4582898	24
0.39632875	32
0.31871846	112
0.50743538	40
0.32819387	64
0.3537786	24
0.34193757	16
0.34166616	136
0.25470892	109
0.4209061	20.8125
0.3763887	33.25
0.36594918	15.75
0.44222724	216
0.32651308	24.75
0.22247939	12.75
0.34179446	13
0.27026924	93
0.56069088	85
0.46074429	65
0.40761572	14.5
0.49233228	18.5
0.44115782	22
0.33083159	72
0.48890078	29
0.24027278	16
0.47107935	21
0.27766189	105
0.27074566	81
0.50735193	118
0.49295881	44
0.45844385	35
0.4079349	24
0.56292796	130
0.30535477	93
0.32502759	32
0.53288674	77
0.30320787	12
0.52364719	74
0.54312664	48
0.50767171	61
0.34112701	41
0.31688151	36
0.45257604	42
0.29164964	35
0.48879817	22
0.50715035	130
0.31209782	16
0.56263649	18
0.50023699	32
0.43211251	30
0.26832798	120
0.41783652	76
0.3909069	22
0.52590019	46
0.53349799	136
0.27971703	12
0.55393589	38
0.48751584	30
0.51569849	62
0.39590797	26
0.20853113	64
0.46239746	32
0.55491209	34
0.49258813	22
0.364171	18
0.44993907	32
0.52659076	26
0.42389569	20
0.55641735	32
0.47762859	26
0.39398563	48
0.33578014	40
0.48691469	48
0.4541387	68
0.44256276	212
0.26985246	60
0.55582595	42
0.38630193	30
0.54772907	122
0.28962779	134
0.33410665	90
0.4000735	16
0.28060365	78
0.40543273	100
0.30003288	16
0.31791136	64
0.20986809	12
0.46573231	76
0.31433582	20
0.53627211	52
0.25868931	412
0.31640926	12
0.49198261	40
0.40518647	24
0.39397034	20
0.4081572	68
0.5378567	220
0.41910994	16
0.44502088	20
0.51046896	12
0.54123044	20
0.5489794	108
0.46856996	24
0.39723146	12
0.39965454	12
0.32710233	48
0.42552888	64
0.50343555	24
0.47101656	88
0.41535637	20
0.26180711	80
0.26837921	136
0.36730555	12
0.50328493	100
0.28483972	80
0.48325679	20
0.48359582	52
0.55046785	80
0.4370214	32
0.37813014	12
0.41220063	96
0.30573386	84
0.39527082	56
0.51107186	84
0.50288463	24
0.43912643	32
0.24663284	16
0.40097818	20
0.34397343	16
0.51847643	16
0.42040393	20
0.52967072	44
0.31595367	40
0.2779057	188
0.24560441	80
0.48195106	20
0.31954515	12
0.52137643	36
0.53189886	20
0.26609197	124
0.36323905	24
0.4637112	40
0.47820598	32
0.53141737	40
0.34832227	12
0.31326309	192
0.45717314	72
0.23604697	56
0.27584118	108
0.28023618	40
0.34386757	204
0.54062009	116
0.49988165	28
0.4834235	28
0.28327858	124
0.53132075	48
0.5318327	48
0.56349438	112
0.32809141	24
0.40361401	16
0.25389814	12
0.52832854	80
0.46437016	64
0.27933592	156
0.22922777	24
0.46623859	20
0.46819973	32
0.41115931	24
0.33235067	32
0.27368531	160
0.52271682	32
0.43617404	40
0.39545399	56
0.27098486	112
0.52432126	96
0.45557493	56
0.53150195	48
0.50314862	56
0.26423404	32
0.50248015	32
0.2801246	48
0.52940398	104
0.29667285	16
0.44162887	32
0.43616533	88
0.27250949	48
0.56545198	32
0.5019784	16
0.25356081	80
0.46228421	24
0.48589566	16
0.50839132	16
0.38114166	32
0.52025729	24
0.49481043	40
0.55325007	24
0.49541685	24
0.30479196	104
0.35552114	56
0.48191738	32
0.2072556	32
0.38927129	16
0.2598359	80
0.39014524	16
0.28611729	96
0.41143167	48
0.54550713	24
0.40853149	24
0.27757117	80
0.40398085	16
0.25585714	48
0.3510606	16
0.29490629	176
0.43719858	32
0.44012108	24
0.43068367	56
0.37540022	288
0.44053724	16
0.56673568	24
0.54838812	32
0.49832454	16
0.41558701	24
0.38654765	16
0.55971831	96
0.25111359	24
0.25519839	32
0.26360646	112
0.49790186	32
0.32624325	16
0.54312289	96
0.42199078	16
0.54352385	64
0.32173568	384
0.27481261	72
0.53458542	32
0.33766311	40
0.50407857	24
0.26412973	88
0.4358798	24
0.29778576	216
0.46160561	64
0.41671532	24
0.50049037	32
0.25707138	48
0.34654906	104
0.39425299	16
0.40775779	16
0.48547444	48
0.033061467	2456
0.40980631	24
0.45872691	24
0.47296968	72
0.29167527	112
0.55418396	136
0.40600878	24
0.23209009	40
0.56044286	112
0.42335784	24
0.43080583	16
0.3972705	272
0.4901787	40
0.40831801	24
0.28686699	128
0.56075579	56
0.28409436	16
0.36928988	48
0.4906736	48
0.4856036	72
0.3123033	16
0.52225715	24
0.46767172	80
0.30000451	112
0.23679052	56
0.42987448	72
0.25957802	16
0.35589758	280
0.60459864	760
0.29124275	136
0.29174778	136
0.30080378	40
0.53307885	64
0.24885122	64
0.29721925	112
0.53107095	80
0.4310717	32
0.18934056	24
0.49707144	80
0.45576802	40
0.49299026	24
0.44590205	32
0.5300101	64
0.37134123	24
0.52531588	48
0.3133567	96
0.53084886	40
0.53161186	48
0.38944513	24
0.49218512	32
0.55281413	64
0.19655563	56
0.22041133	136
0.54730797	96
0.55062222	72
0.40234166	24
0.38226369	24
0.29752117	56
0.38486019	16
0.40855521	16
0.47401536	80
0.302852	32
0.33371481	56
0.52693403	32
0.50217313	80
0.50572634	64
0.52051663	112
0.342778	40
0.29572615	112
0.40614831	32
0.16917384	160
0.51534373	32
0.52706212	16
0.53560388	60.3125
0.53529024	50.375
0.52248722	28.5
0.5420469	150.5
0.55688894	48.5
0.28259119	207
0.3392556	21.5
0.46760547	77.25
0.39780807	34
0.36144358	50.5
0.53803951	52
0.40502471	22
0.23065026	84.5
0.29292366	22
0.27929136	52
0.47619358	110
0.562365	51
0.5251779	21.5
0.4358438	22.5
0.22997637	26
0.42717841	131
0.51632804	38
0.53615344	39
0.39136755	39
0.48256898	21
0.47861061	29
0.47751588	75
0.28876081	123
0.24047638	86
0.39226919	25
0.23332332	16
0.23918279	52
0.28917491	67
0.5479911	49
0.31094605	22
0.40996265	17
0.53964162	44
0.4939765	25
0.29387924	156
0.46094906	133
0.35965106	20
0.31202015	50
0.26721549	190
0.53770363	26
0.48229778	22
0.34631625	156
0.56427586	96
0.31328365	12
0.4050566	38
0.43842164	22
0.38195264	34
0.44169751	40
0.29945475	216
0.27521837	52
0.32004258	58
0.54508466	266
0.24390441	116
0.56389904	60
0.272654	142
0.42564765	22
0.50913799	96
0.54812318	46
0.30364752	100
0.25928122	214
0.3631734	42
0.30112669	108
0.45395198	18
0.3718752	28
0.45769188	152
0.55574608	64
0.28859586	180
0.37122336	18
0.5092442	64
0.54729003	266
0.24950759	116
0.29686221	60
0.29243004	232
0.22009358	48
0.42601973	32
0.50064844	20
0.29544288	16
0.44401518	36
0.20666778	28
0.30921993	16
0.25463545	52
0.20721939	196
0.45043859	68
0.19819406	12
0.45195422	16
0.34444112	52
0.37393031	16
0.58341581	140
0.51234454	84
0.46124554	32
0.30708858	52
0.3086457	92
0.50744641	164
0.34761015	12
0.33998632	40
0.30939111	32
0.50367856	52
0.37413868	12
0.46817663	52
0.26979205	176
0.5335443	56
0.33068803	212
0.40980518	16
0.53099972	80
0.45872986	32
0.31927904	128
0.37755707	40
0.27245036	20
0.19142535	12
0.12753578	216
0.30257246	76
0.55934101	16
0.54197842	60
0.30866355	112
0.49186322	20
0.54326284	24
0.26719669	64
0.5385384	36
0.47266293	52
0.57024163	48
0.5477643	64
0.45723337	24
0.34625283	12
0.38586044	40
0.28393704	12
0.37503511	20
0.39093283	24
0.51986986	88
0.2472772	120
0.49417618	36
0.41018468	16
0.51018566	60
0.33212349	252
0.32580659	32
0.285218	96
0.3410016	20
0.56429744	32
0.29745162	96
0.43199626	44
0.46558747	28
0.30971873	24
0.3631652	36
0.44198704	28
0.56761873	212
0.278101	96
0.35886821	16
0.45702353	36
0.40291378	28
0.28890562	40
0.42503422	36
0.52486676	48
0.34019715	20
0.41367301	32
0.47548848	60
0.34191418	16
0.56609541	32
0.31239432	324
0.37683594	56
0.51773596	64
0.37848631	48
0.40975443	24
0.2851041	20
0.53642499	68
0.28651622	184
0.25371605	124
0.53203905	48
0.4746238	116
0.3316952	16
0.56577575	60
0.55920011	48
0.49503812	64
0.43637872	28
0.54405737	64
0.50140315	64
0.25950477	84
0.40022311	340
0.43364498	24
0.31683782	128
0.22001128	16
0.56508601	16
0.47468168	24
0.32933518	16
0.47689578	32
0.32188618	56
0.28543913	144
0.30100453	240
0.37443462	16
0.53209901	80
0.35038173	16
0.61814421	136
0.56949216	56
0.5080626	48
0.30033424	144
0.51250178	16
0.36580399	16
0.2643491	136
0.30073848	176
0.27584451	3064
0.3234446	48
0.48415241	16
0.32911929	24
0.54552257	40
0.4540427	24
0.39667884	24
0.45101619	56
0.49771097	56
0.24782127	120
0.51081789	16
0.45551142	24
0.53550953	40
0.27599135	40
0.30456579	256
0.41280389	24
0.35208595	16
0.44197237	48
0.42991489	16
0.27255768	104
0.54864347	40
0.54401529	40
0.37861347	16
0.27091217	120
0.33000332	16
0.55973017	72
0.45155197	32
0.50473291	24
0.54266161	56
0.39830726	24
0.41885388	32
0.38570708	24
0.52787685	24
0.53645927	88
0.45408711	40
0.52244723	48
0.48525456	88
0.37358278	32
0.52660859	72
0.47538877	16
0.38132241	32
0.53611714	24
0.29640135	72
0.31122521	16
0.29746971	64
0.53215778	16
0.48822036	64
0.55073833	80
0.071640871	512
0.54853207	88
0.26957229	72
0.29072097	32
0.28858301	16
0.48288468	24
0.50020093	112
0.51399273	112
0.29638097	24
0.43765962	48
0.3005273	56
0.22366719	24
0.38140154	176
0.39792469	24
0.5131678	56
0.52210826	88
0.49830002	40
0.2484999	120
0.29924762	16
0.37406647	16
0.41875497	56
0.30301985	24
0.35343146	32
0.53259444	24
0.23077376	40
0.49473485	32
0.46066409	72
0.53733188	48
0.30549443	232
0.30866492	112
0.51977777	40
0.50744665	24
0.51724201	40
0.30151573	40
0.28074864	184
0.54728997	24
0.30166668	40
0.30193481	160
0.3027457	112
0.036709864	520
0.39780232	16
0.52366912	96
0.44044441	16
0.3676196	24
0.43588495	16
0.44989178	16
0.54855424	24
0.50349945	24
0.52570057	48
0.50735676	32
0.36431995	24
0.50701344	40
0.41557944	24
0.48309922	16
0.36623931	16
0.46094552	24
0.28271902	88
0.24059787	16
0.3610073	16
0.45282781	24
0.28057471	120
0.2623007	184
0.34403193	16
0.52629715	40
0.28149709	48
0.38969973	48
0.34805238	48
0.50547409	13.765625
0.30688325	18.5
0.49730831	85.328125
0.30269	52.625
0.2835367	118.5
0.49112338	62.625
0.49326485	45.25
0.33784625	100.25
0.27498329	274
0.46542269	53
0.38580078	104.5
0.46239129	30.25
0.54320228	30.5
0.42136782	18.5
0.42915305	30.5
0.29788956	62
0.47014767	11
0.27446449	66.5
0.47366601	34
0.54619485	17
0.55916452	144
0.3766413	31
0.42626044	36
0.4913922	40
0.53307933	33
0.46344942	39
0.36827666	25
0.53328729	36
0.44211897	11
0.31106499	31
0.52782011	28
0.4808217	25
0.51874334	61
0.4466646	38
0.4368026	22
0.22790979	74
0.32832	28
0.34290722	24
0.54621053	130
0.19820526	70
0.4391458	28
0.51871437	38
0.49568409	24
0.39153913	12
0.47018951	22
0.53543884	54
0.42202729	24
0.46854842	20
0.4488754	24
0.52294654	44
0.22668953	202178
0.44062698	24
0.49053788	18
0.45324582	200
0.14807223	12
0.47917262	24
0.32326412	26
0.40943947	116
0.50436348	28
0.53243464	82.9375
0.41343275	20.6875
0.34548712	31.6875
0.31342086	65.25
0.56827539	45.125
0.25446418	194
0.51101851	122.25
0.4598949	29.25
0.39809647	24.625
0.42121905	27.25
0.43798178	72.25
0.32662982	21
0.55419052	31.5
0.36587515	23
0.30661827	47
0.38674793	99
0.49651581	24.5
0.45960969	90.5
0.48974851	54
0.49840006	51
0.31157869	59.5
0.23849456	14.5
0.44786772	22.5
0.27354932	73
0.44897991	19
0.38869402	25
0.53722662	29.5
0.48166922	24
0.30440655	124
0.41831252	16
0.46487114	22
0.396366	45
0.53231609	22
0.52429026	30
0.4903684	21
0.46036515	49
0.31279811	66
0.28853288	89
0.30767271	12
0.51010764	172
0.51961368	20
0.30621159	150
0.47623685	39
0.33793142	26
0.36072984	12
0.44549781	44
0.45151863	17
0.24018624	22
0.37234953	25
0.23543367	14
0.57975954	24
0.49305618	48
0.2161815	78
0.28827184	14
0.51596761	56
0.45382014	140
0.47671154	22
0.49869022	42
0.52625263	20
0.40228173	22
0.32472694	140
0.54244536	30
0.38065335	42
0.46062988	52
0.29278061	112
0.2524879	126
0.27060363	92
0.53206575	24
0.47029018	22
0.5517332	180
0.31101248	54
0.2273636	214
0.50377154	60
0.29312497	126
0.4005954	18
0.26609471	108
0.50571567	114
0.2752496	44
0.43507373	76
0.53154987	110
0.54970765	24
0.56705022	76
0.31228077	34
0.27684987	94
0.27836317	68
0.2307398	12
0.48049161	196
0.21145089	136
0.26307511	48
0.36874232	12
0.2937347	36
0.43226671	124
0.41484505	24
0.30109909	112
0.27368692	56
0.23552889	24
0.40944654	80
0.31759202	40
0.48951927	16
0.35757273	52
0.48715085	32
0.2632415	164
0.24959421	100
0.50308466	40
0.43457764	24
0.46848461	24
0.288333	12
0.5095951	76
0.39768937	32
0.48178205	32
0.4845829	20
0.33086187	12
0.5174523	132
0.52479863	36
0.24094202	28
0.4328661	272
0.55405188	48
0.32370612	156
0.53852642	44
0.31167808	256
0.24950229	72
0.55928421	68
0.55986422	32
0.33625981	12
0.38494319	28
0.47756937	44
0.30508226	120
0.51689923	112
0.50187618	68
0.308341	68
0.2457661	84
0.53638911	64
0.47361773	64
0.35720554	32
0.3091625	140
0.29283971	76
0.44740778	20
0.54480124	200
0.24375969	36
0.30130264	100
0.37098396	44
0.32344118	184
0.2586278	16
0.53974462	36
0.3781088	52
0.38633329	20
0.57809132	20
0.40307432	32
0.47646728	48
0.34336054	12
0.25654057	12
0.5443244	52
0.48981693	56
0.50128806	72
0.53385913	112
0.51214147	56
0.51685101	52
0.54145467	40
0.33135578	12
0.2836374	132
0.24738941	108
0.37631729	76
0.45892194	20
0.45672277	20
0.43284225	24
0.54105717	48
0.28798145	152
0.5039894	32
0.40084875	32
0.41511458	56
0.53693426	64
0.52653748	32
0.52761173	24
0.45229918	32
0.35227001	72
0.54154891	16
0.31202576	144
0.27623928	144
0.49967521	24
0.52384251	48
0.21557918	96
0.34939072	16
0.28349331	40
0.35845199	32
0.41863677	16
0.23984231	32
0.28814235	16
0.28938314	160
0.52762973	24
0.31638038	64
0.33373252	112
0.26088673	40
0.38947591	16
0.50481474	40
0.54287374	48
0.32935062	64
0.1964779	16
0.37959543	24
0.55892169	80
0.49381936	1024
0.45451397	32
0.30218193	24
0.29637882	160
0.19961986	128
0.48127398	32
0.49040923	24
0.47972208	80
0.31468585	64
0.3207337	400
0.48358694	88
0.45943123	40
0.52720875	48
0.48474854	72
0.49291807	40
0.50477093	64
0.5609079	56
0.33914524	24
0.20550771	24
0.50147724	32
0.54898536	72
0.32677308	136
0.45011055	72
0.4285377	24
0.29866448	56
0.38682437	48
0.31640062	192
0.47641906	32
0.4587301	24
0.42025617	16
0.51431292	48
0.51233274	48
0.51860422	48
0.245388	152
0.42625487	80
0.48984551	48
0.55571449	128
0.32959265	88
0.47254908	32
0.51571524	128
0.54097992	24
0.52017319	64
0.40845454	24
0.41506597	56
0.47706255	32
0.44871393	16
0.45099983	32
0.37730819	16
0.33784702	48
0.24706085	16
0.47788614	80
0.57494754	56
0.53435755	168
0.4805741	64
0.44326776	24
0.52774692	48
0.31187546	72
0.44436669	24
0.46440381	40
0.49289921	88
0.51427686	48
0.25314802	168
0.4532131	40
0.47827131	56
0.28917795	128
0.28522849	24
0.47384033	24
0.53689265	48
0.54102564	56
0.29684016	96
0.47584632	24
0.55863935	40
0.35468379	24
0.56531459	32
0.30063188	80
0.42868713	24
0.42191935	48
0.55084974	40
0.53122562	152
0.32485276	56
0.55045033	40
0.48094505	56
0.28760433	88
0.52197945	48
0.49229249	56
0.5362041	40
0.46852037	48
0.3870984	16
0.18823515	24
0.33220786	168
0.55475074	184
0.36988339	16
0.52010602	104
0.58451623	24
0.29069707	16
0.41525534	80
0.38156348	24
0.39739564	16
0.54104853	24
0.42945731	32
0.30362976	48
0.54546404	88
0.54340833	56
0.4471032	24
0.54018062	64
0.40654853	40
0.29733229	16
0.40767637	26.9375
0.47917122	37.25
0.35836869	18.25
0.28989536	180.25
0.46466827	51
0.36624256	21.25
0.50451171	39
0.54401284	19
0.24964879	83.5
0.2603434	134
0.29295245	129
0.43612826	46
0.22783361	55.5
0.40934655	21.5
0.51704252	54
0.38694894	23
0.47939196	14
0.37459946	52
0.091219924	79
0.2649571	64
0.29238939	17
0.43689591	27
0.42642751	31
0.37213033	59
0.41067263	305
0.52340537	46
0.35458529	12
0.44184566	22
0.47728685	29
0.38368404	11
0.3985686	16120
0.28170094	38
0.34330544	11
0.26555505	175
0.39213395	36
0.415052	23
0.4531233	23
0.51445615	47
0.46813247	40
0.37514558	15
0.38216779	12
0.25764629	18
0.35712743	38
0.52466857	20
0.52144295	20
0.3505007	18
0.50180519	70
0.51900387	20
0.45143819	28
0.44809356	20
0.30107319	76
0.35180905	22
0.4731921	16
0.47716147	12
0.49258831	18
0.35509971	24
0.51994926	66
0.28922668	38
0.44382679	78
0.43424487	40
0.41960481	78
0.27495202	56
0.25739074	156
0.48779786	48
0.47625923	82
0.34907147	82
0.41756174	40
0.23857079	12
0.45222086	28
0.44115758	28
0.27855062	186
0.41629153	50
0.54329419	108
0.38214269	12
0.49661601	28
0.44868022	32
0.53668201	190
0.38985521	14
0.47812042	60
0.37728435	12
0.50230139	24
0.53000093	66
0.30642742	200
0.34853607	124
0.56393933	18
0.4414933	40
0.31087729	24
0.42382884	48
0.56673908	168
0.48699459	96
0.40773839	24
0.34680346	24
0.29135749	84
0.42900452	16
0.36760473	20
0.55804527	28
0.32711193	164
0.31720167	20
0.26501486	80
0.3552826	12
0.20343088	68
0.50746989	72
0.53376883	60
0.48476753	16
0.5064199	24
0.40878338	20
0.56998557	108
0.55994523	88
0.49794707	24
0.33783993	12
0.46096367	12
0.35816848	80
0.51866138	20
0.29045576	92
0.31043729	96
0.34680921	16
0.54422081	32
0.54633689	96
0.54064745	20
0.46769497	52
0.35157961	12
0.55007112	20
0.40292475	12
0.53554529	80
0.34006312	12
0.350647	24
0.30678537	16
0.53228128	52
0.34645274	12
0.24452282	72
0.39660871	16
0.52608132	20
0.51672781	96
0.48756593	24
0.50525182	76
0.49055773	32
0.35225418	100
0.55102122	36
0.46081084	56
0.402931	24
0.48523089	32
0.54237288	56
0.49395102	40
0.55740726	20
0.25071084	112
0.5050391	36
0.3989841	16
0.47992656	84
0.39178506	20
0.43980131	40
0.48870626	32
0.52252799	28
0.37672976	12
0.41441086	36
0.24102589	72
0.52639401	32
0.51447242	92
0.52084559	32
0.37049159	16
0.26396114	64
0.48305935	1472
0.26940688	116
0.44359094	48
0.2291638	48
0.33926335	20
0.43859196	48
0.49337929	24
0.53681397	40
0.016590869	840
0.27026391	40
0.25975749	248
0.56197977	64
0.53034073	24
0.20864815	800
0.44660237	88
0.46318454	40
0.44671825	288
0.48394608	56
0.49838939	24
0.52889949	24
0.31517726	192
0.53974885	88
0.4831607	112
0.26382521	16
0.44437501	16
0.260461	40
0.37422368	56
0.55798864	112
0.52562255	32
0.45819265	80
0.24125494	64
0.370085	16
0.499497	64
0.47188929	32
0.51987928	16
0.34376523	104
0.25417078	72
0.53848743	40
0.49062195	88
0.30157873	120
0.34108472	112
0.30729806	128
0.45543289	32
0.55126828	72
0.4802112	120
0.41535968	16
0.47070163	80
0.52915215	128
0.32865688	48
0.48271385	16
0.51692152	264
0.55051118	72
0.48513713	72
0.52556962	40
0.47916049	32
0.47735184	16
0.5399279	56
0.55837327	40
0.523785	24
0.54470289	48
0.53034616	48
0.37554833	80
0.46029767	16
0.37797976	16
0.53493798	24
0.35693908	144
0.2940284	24
0.38242778	40
0.40235308	16
0.26140535	72
0.56746632	48
0.033899404	1516256
0.34664246	136
0.47356173	64
0.38844272	40
0.45780903	24
0.47437704	22.015625
0.35012352	31.625
0.27017546	167
0.537992	38.875
0.54195654	92.25
0.53215629	72
0.39187959	72.5
0.24840084	109.5
0.43256271	16.25
0.4490163	24.75
0.52553797	23
0.50417775	17.5
0.41441903	19.5
0.28401709	144
0.30441999	15
0.25795045	121
0.38459322	22
0.23306857	83.5
0.48952541	49.5
0.33563894	125
0.39237139	76
0.44895956	16
0.44449666	20
0.4341445	35
0.43899602	34
0.19013907	25
0.276613	138
0.55586141	53
0.54802752	30
0.5082525	19
0.29701373	22
0.40896738	25
0.44611627	21
0.3247357	142
0.49494225	52
0.43199962	30
0.32204157	13
0.51985347	132
0.40278053	24
0.55940521	70
0.28339988	118
0.35989469	18
0.41446659	32
0.24753973	16
0.38033241	86
0.52658898	54
0.55036575	142
0.36783537	24
0.17936289	28
0.28860861	106
0.36123368	20
0.295863	16
0.40884084	24
0.32591254	126
0.48256946	92
0.43462956	24
0.24391773	138
0.32025501	164
0.28241518	12
0.29271775	60
0.33317164	126
0.35766271	28
0.56483978	38
0.38271475	24
0.32392651	86
0.24794784	128
0.30695072	42
0.50056851	40
0.2221233	98
0.52531606	34
0.52049178	32
0.55388004	94
0.44523764	30
0.28872967	14
0.39579135	18
0.27950606	62
0.34060803	74
0.54573196	32
0.25857964	68
0.37850478	64
0.261895	12
0.43555051	20
0.5695672	116
0.41658959	32
0.48770225	56
0.53082627	80
0.2275839	32
0.46376282	20
0.33345759	96
0.28438681	72
0.25151005	40
0.2676298	88
0.47724804	24
0.50408757	24
0.55241352	68
0.43411103	64
0.50777215	200
0.26665637	172
0.30484238	140
0.56934071	40
0.29254684	104
0.46060789	48
0.55738866	124
0.52840698	60
0.47898862	40
0.36115798	12
0.26107529	88
0.47622639	20
0.27717119	92
0.37928906	12
0.5238868	156
0.39064041	12
0.28643274	108
0.16347484	12
0.49491006	52
0.52787858	40
0.50942028	172
0.43255517	36
0.57095218	96
0.43414256	36
0.076045804	12
0.5401091	44
0.31863269	144
0.36235166	20
0.25393859	72
0.40469599	40
0.34495741	12
0.5314548	32
0.44450876	48
0.28659073	44
0.40981808	36
0.2618022	20
0.52117306	48
0.25328729	16
0.44000125	40
0.23887333	72
0.48604214	20
0.24345583	124
0.39267904	56
0.35311341	12
0.23931047	120
0.40242904	20
0.30904153	172
0.34319922	28
0.3009252	100
0.39808738	96
0.33646527	24
0.52258843	120
0.56026071	96
0.51864791	88
0.28840166	24
0.28796333	16
0.34554735	96
0.28979519	176
0.44444683	24
0.29599398	72
0.54400557	32
0.54465234	32
0.27562597	200
0.27222997	40
0.28900102	88
0.54461426	32
0.31602865	72
0.45807004	80
0.52381814	24
0.38189712	32
0.44035423	96
0.25747591	64
0.49048889	40
0.34396368	24
0.2350526	16
0.48573974	32
0.33199722	88
0.32335317	112
0.32706031	16
0.38461158	88
0.52820605	24
0.40057582	64
0.329721	136
0.51029027	56
0.29825702	160
0.53381807	40
0.55716288	96
0.2461171	16
0.31633464	256
0.31871772	72
0.25831902	72
0.56705457	104
0.55089599	40
0.28485423	320
0.52688396	16
0.45308292	48
0.38346207	40
0.35396305	96
0.357189	136
0.32988977	136
0.29919982	72
0.5555979	144
0.29758084	24
0.52366662	40
0.44452086	72
0.51836312	24
0.33818886	16
0.29811227	72
0.42892709	24
0.2581518	40
0.42673948	72
0.35541525	224
0.33991244	16
0.53628683	64
0.45877966	56
0.29945871	16
0.49071059	104
0.26528314	16
0.24583606	56
0.52424365	32
0.3311342	16
0.54385936	128
0.51596129	24
0.17774475	32
0.31735536	280
0.34886488	16
0.53289944	88
0.43058911	16
0.35585228	48
0.54141808	72
0.49468884	72
0.42812291	40
0.49675211	56
0.29080549	32
0.38481891	24
0.5150485	40
0.29468885	200
0.53275514	24
0.41828969	48
0.22839572	16
0.29677147	112
0.49476978	40
0.48841324	96
0.3497332	48
0.37446734	24
0.40620974	16
0.42102316	40
0.49684936	144
0.29367387	104
0.52373314	56
0.46142414	40
0.29395387	24
0.3241061	16
0.55066085	40
0.365058	24
0.5265159	104
0.45779207	16
0.44183698	16
0.34248683	80
0.44558847	24
0.438878	32
0.48349833	24
0.52194023	24
0.4744066	24
0.5078674	64
0.45507288	24
0.27806649	96
0.51196575	48
0.50811094	64
0.49584621	48
0.45495397	24
0.47030947	16
0.43208429	40
0.4823209	24
0.24649303	64
0.46793503	24
0.41321433	48
0.45684934	64
0.31654248	24
0.50868928	128
0.3731539	32
0.38286313	24
0.52558285	104
0.43425494	32
0.22370498	40
0.42365041	72
0.4094632	24
0.34182724	296
0.53760856	32
0.41864091	16
0.44919309	22.5
0.19195448	551.375
0.32763577	18.75
0.53261906	26.5
0.35592446	81.25
0.45103332	20.5
0.503941	32.25
0.43200725	49.5
0.25079101	65.5
0.40229386	15
0.27594084	39
0.52217078	33.5
0.4432264	27
0.29461679	33.5
0.4387936	18.5
0.44989356	18.5
0.26375735	76
0.5951612	18.5
0.53630584	78.5
0.45178849	95
0.26682138	66
0.28053766	142
0.36538839	33
0.48521763	30
0.44568652	35
0.47242808	49
0.51990163	18
0.39605898	17
0.36410871	50
0.55660033	46
0.23770662	74
0.45121533	66
0.24677941	20
0.57448459	22
0.28599325	222
0.56566024	26
0.51239353	58
0.55798239	90
0.29021594	82
0.28984419	130
0.48715872	80
0.2036763	38
0.47466013	30
0.51172805	42
0.33283967	18
0.29195124	52
0.48571503	20
0.46537957	24
0.50629526	136
0.272571	194
0.30784839	16
0.40782914	30
0.31214324	22
0.46331903	18
0.29755127	56
0.48725408	44
0.43508598	20
0.49572971	16
0.26940453	76
0.32153916	20
0.034502044	55032
0.42787638	64
0.5530237	72
0.58950436	20
0.55269468	32
0.4069601	32
0.27985835	152
0.42411163	28
0.55253738	36
0.31122971	132
0.19443251	124
0.28362951	48
0.24206752	84
0.46531069	28
0.50611866	60
0.323266	40
0.3220143	64
0.35448825	12
0.35523182	28
0.57138628	84
0.42685631	24
0.55419266	96
0.50158548	56
0.55990541	64
0.53800476	60
0.51688635	60
0.50046033	36
0.29157612	76
0.51831228	56
0.52185422	36
0.24162097	68
0.39375305	20
0.24796966	144
0.27737528	32
0.55829829	56
0.35411641	12
0.35616848	16
0.4867436	60
0.50107461	80
0.54038286	32
0.54690957	44
0.27819741	12
0.30544057	240
0.23472895	120
0.4915286	36
0.52050769	24
0.37246835	68
0.36844602	12
0.43803689	44
0.40213045	12
0.3496314	144
0.4991723	48
0.34362099	28
0.28422147	100
0.55377436	84
0.51176435	60
0.54061389	124
0.49603629	36
0.33064982	20
0.50160289	56
0.54884982	32
0.38027641	12
0.5078392	36
0.52882063	44
0.52594483	32
0.29766938	16
0.2380255	40
0.39003319	24
0.56490636	24
0.2598879	68
0.49559191	24
0.46633586	24
0.46961892	24
0.35668969	232
0.30654636	48
0.3481797	88
0.47404343	88
0.21299151	16
0.4925217	32
0.50696659	16
0.3494367	24
0.49162567	32
0.28498769	184
0.39693543	40
0.55451071	16
0.38401449	24
0.41789299	24
0.27384362	56
0.40081576	16
0.21763735	56
0.35123739	16
0.53062487	88
0.53661042	72
0.46352297	32
0.42169547	16
0.56072628	32
0.49373239	48
0.5512228	96
0.45496655	80
0.45241514	16
0.54797119	104
0.13274741	16
0.33851629	16
0.37074286	16
0.41612738	24
0.42163655	32
0.49982792	16
0.49718708	24
0.45343822	40
0.44994503	24
0.24739574	88
0.41947809	16
0.22936447	16
0.56129676	120
0.53636837	88
0.37550226	16
0.25162399	48
0.34254113	48
0.31935713	64
0.30588275	88
0.32027104	16
0.33809391	232
0.52055973	48
0.28960511	208
0.27704987	32
0.42805153	16
0.31424913	88
0.29198119	24
0.42076737	32
0.41685522	16
0.55082977	192
0.56731683	24
0.54161304	456
0.37170857	16
0.32171938	16
0.53290468	144
0.31304947	80
0.36972213	120
0.3995432	16
0.49152735	48
0.50269222	32
0.39764118	24
0.28268564	144
0.27703118	152
0.29895586	24
0.41647983	16
0.52467424	32
0.27019471	16
0.40962821	16
0.49308622	64
0.45875138	32
0.52435321	24
0.48023081	24
0.53087652	56
0.41416377	16
0.5322172	32
0.52753627	48
0.47567344	32
0.34778282	16
0.53822511	24
0.46582443	40
0.30468178	24
0.31718349	24
0.52564847	24
0.56771511	24
0.41105941	16
0.48782146	120
0.28364545	104
0.34011316	16
0.45257792	32
0.55473042	40
0.48076805	88
0.51912844	88
0.41125819	48
0.37448394	32
[truncated: 3,104 more rows]
