# Supplementary material for: Comprehensive structural assignment of glycosaminoglycan oligo- and polysaccharides by protein nanopore
Source: Nat Commun. 2022 Aug 30;13:5113. doi: 10.1038/s41467-022-32800-4 (PMC9427770; doi:10.1038/s41467-022-32800-4)
Supplement: Supplementary file 5 — Source Data [file 41467_2022_32800_MOESM5_ESM.zip › Source Data/SI_source data files/Supplementary Fig. 11/c.txt]

Ib CSdp6	Tt CSdp6		Ib HAdp6	Tt HAdp6
0.2588951	36.117188		0.41103557	10.257812
0.47848973	50.25		0.47638327	24
0.45476803	32.125		0.46255854	13.09375
0.20261186	35.25		0.45229036	27.9375
0.34823453	18.125		0.53734457	81.25
0.37067115	47		0.55901504	92.5
0.31526402	45.75		0.36380717	22.5
0.38991186	44		0.54350007	127.5
0.48842239	16.25		0.56385446	39
0.32873681	23.25		0.56590927	47.75
0.47438964	24.75		0.45827365	135.25
0.42179659	40.75		0.43099687	36
0.32656944	15.5		0.4202027	309.5
0.46796191	97		0.49197313	53
0.35707816	22		0.54418945	14
0.47705925	18.5		0.46934664	26.5
0.44102979	19.5		0.50535512	86
0.38521463	34		0.44590974	10
0.35053033	37		0.35818195	15.5
0.33011237	50		0.52731144	214.5
0.40812221	18		0.41975215	25.5
0.39936471	21		0.40626904	11
0.48689976	32.5		0.37831292	18.5
0.40112454	13		0.51946455	16.5
0.52832115	21		0.46405244	35.5
0.29538915	23		0.51839596	20
0.50920486	11		0.40917	11
0.35010925	28		0.40083304	10
0.57004237	17		0.43571889	54
0.48134175	25		0.38272291	51
0.58180755	21		0.52686119	27
0.4611662	22		0.5207994	51
0.22393207	192		0.53326243	67
0.53171074	18		0.43960947	71
0.2258983	74		0.3559854	34
0.42251036	26		0.48812324	20
0.43287846	18		0.50455862	102
0.28011462	30		0.42243588	57
0.53468972	18		0.40983656	32
0.31472245	34		0.51095045	34
0.48315904	32		0.46848831	82
0.48880896	16		0.5358308	21
0.53854656	14		0.32621637	29
0.38422227	42		0.38187557	26
0.4835625	64		0.44812438	22
0.40426069	12		0.40575874	15
0.56277859	30		0.53086853	23
0.46117517	34		0.48775053	46
0.43834561	24		0.50340062	37
0.49643764	34		0.47429526	29
0.53206933	16		0.56226391	134
0.49548182	40		0.49543038	41
0.38352504	28		0.49346671	20
0.49490833	14		0.33301201	10
0.30428907	68		0.35143626	11
0.4178738	24		0.51114446	44
0.26161912	170		0.32464057	36
0.48668453	14		0.36998153	39
0.38565192	12		0.5090667	294
0.36190274	14		0.44940436	55
0.50197977	32		0.45427775	16
0.40513217	22		0.48003101	139
0.35405013	38		0.48038164	38
0.27523473	38		0.50700653	32
0.55426717	30		0.34074467	36
0.3219696	22		0.51040834	41
0.40524402	40		0.56366134	44
0.35688013	16		0.43533289	23
0.40930751	14		0.51304764	22
0.46412775	12		0.46161878	62
0.36606947	34		0.56416017	68
0.44171557	16		0.50420946	22
0.38712487	34		0.50171405	38
0.4671407	18		0.38623047	40
0.51266682	24		0.45181119	26
0.24982341	56		0.53404129	34
0.45799223	16		0.48824742	68
0.31938586	36		0.50086159	40
0.39527127	16		0.44258681	10
0.41573593	28		0.52550668	18
0.36902276	52		0.43208432	16
0.30911455	88		0.51986814	50
0.44777951	12		0.49016914	142
0.53811568	20		0.46058616	28
0.32881865	32		0.54480547	34
0.50150466	12		0.41889045	18
0.48739108	56		0.3428126	236
0.47336915	32		0.32133529	30
0.41607016	16		0.55883574	248
0.46399623	20		0.54111648	30
0.51474977	12		0.45105442	14
0.37032837	44		0.53733182	120
0.39707991	80		0.33386394	12
0.47731167	12		0.43753427	16
0.43296808	32		0.42570058	22
0.47639281	32		0.41410175	26
0.33252704	28		0.54457563	56
0.39259338	20		0.45586944	40
0.45418736	20		0.32439145	138
0.44084927	16		0.44234151	44
0.46916476	40		0.41807213	36
0.36781651	28		0.54846632	96
0.31712991	24		0.46942389	24
0.55293506	20		0.2250856	70
0.28385457	92		0.47954088	80
0.39405054	20		0.44472677	24
0.49189129	24		0.44649059	24
0.56394249	52		0.44632843	16
0.20449275	668		0.47073087	24
0.38277578	20		0.52365696	28
0.43942386	36		0.48588699	18
0.35140556	20		0.54612553	34
0.47301751	20		0.42353719	18
0.30307606	28		0.45428786	10
0.49383131	12		0.47260097	54
0.42570305	12		0.48810238	86
0.26962832	40		0.4442718	18
0.31695479	56		0.44298908	14
0.33734989	20		0.39989263	22
0.47830752	52		0.45220375	58
0.37753886	44		0.46751031	40
0.4491317	12		0.49562496	16
0.30132446	36		0.50781274	40
0.4596802	24		0.42872337	20
0.43585414	48		0.48386437	48
0.37143937	20		0.51392764	96
0.45027778	36		0.43385512	28
0.42964324	52		0.48775217	12
0.39847597	20		0.42474291	16
0.42823365	16		0.48517954	76
0.34906441	52		0.53731805	88
0.49353209	128		0.50781769	16
0.33047584	36		0.32372186	24
0.39213517	52		0.53679019	20
0.35450181	68		0.52679467	68
0.38912848	24		0.49819449	144
0.51418477	68		0.37330604	24
0.4257738	24		0.3934404	12
0.32146007	24		0.4366813	12
0.55426323	20		0.47701174	48
0.47370213	20		0.40970981	24
0.3728857	32		0.46795079	12
0.43241906	48		0.37160286	100
0.50179911	24		0.41499171	12
0.53112119	16		0.54819679	124
0.29503804	24		0.49261302	64
0.33128422	32		0.39279994	16
0.2936025	32		0.4190307	68
0.44240752	24		0.35970783	48
0.38836655	80		0.52187127	32
0.4277527	32		0.36902913	24
0.54029953	16		0.39636338	36
0.40959868	16		0.48069805	12
0.45614612	32		0.49349025	32
0.30917183	24		0.41013694	16
0.40235129	48		0.47164685	20
0.4597522	24		0.49425435	36
0.35074678	40		0.50083953	24
0.51215869	16		0.44095165	12
0.38744333	64		0.30655092	88
0.36133662	32		0.54268706	252
0.51325643	16		0.50048137	32
0.47184888	16		0.3811765	120
0.40057674	24		0.51236534	36
0.5146873	24		0.51114583	88
0.42982012	24		0.54187453	48
0.24728917	48		0.536358	80
0.36666557	72		0.5256663	92
0.45071888	24		0.50564128	20
0.42265972	24		0.54786211	168
0.21423301	40		0.413028	12
0.42291263	40		0.3165392	12
0.41807789	96		0.50952554	48
0.33464453	48		0.47048634	12
0.38797113	40		0.43361521	32
0.47923994	16		0.49983305	52
0.49990809	104		0.54333097	100
0.41198292	64		0.30910984	24
0.48704273	24		0.54128414	56
0.53515238	24		0.50867277	36
0.55045098	16		0.53711957	56
0.35970169	48		0.49754873	20
0.54404575	40		0.45177284	44
0.54226577	64		0.42899486	16
0.32812196	56		0.31311378	20
0.41744366	32		0.54613388	52
0.45534393	16		0.30270144	80
0.39068833	32		0.51824486	24
0.52470809	40		0.41230476	16
0.28571793	280		0.50559241	28
0.48896769	24		0.56688368	128
0.46814272	24		0.53606987	240
0.53764069	24		0.53598249	124
0.49905267	32		0.42575061	20
0.43754503	32		0.55381954	32
0.39133164	16		0.47447243	12
0.45948455	56		0.48602936	48
0.30562153	48		0.56055796	36
0.39997375	24		0.5412811	52
0.47126153	16		0.53633434	64
0.36093092	24		0.45222631	12
0.52378821	16		0.4929693	12
0.37898403	72		0.51778549	16
0.41685918	16		0.52407122	24
0.41019821	32		0.40719423	12
0.51094812	24		0.53683609	48
0.28901052	40		0.46188194	44
0.41168931	56		0.44981399	24
0.56339818	16		0.49717993	64
0.34694871	24		0.45517856	12
0.410072	56		0.45972267	32
0.5493893	24		0.53004295	36
0.49814543	64		0.27234098	12
0.42972195	24		0.35749906	104
0.42159003	32		0.41973898	24
0.49994522	48		0.33540046	96
0.37323621	24		0.47308254	109.75
0.47749579	32		0.49209628	29.8125
0.40530482	16		0.28965953	34.625
0.30416474	56		0.51927066	91.125
0.56499583	24		0.43889779	19.875
0.42040199	24		0.43088606	22.375
0.46727481	32		0.44387394	35.25
0.56612098	24		0.42258939	40.875
0.26831397	56		0.4843989	39
0.37505478	24		0.48752305	23.75
0.36652085	80		0.5202136	98.25
0.51244587	32		0.51384473	50
0.44869083	16		0.47484484	76
0.41863409	16		0.41595736	21
0.30518839	40		0.54231918	25.5
0.48244712	24		0.39751562	34
0.30051848	24		0.49940228	39
0.45169765	24		0.48209125	12
0.4899337	32		0.41724533	41
0.52739239	64		0.39752886	20
0.3411136	32		0.53788882	16
0.55661941	24		0.42414391	17
0.26869085	32		0.49165806	42
0.38793051	80		0.44733337	34
0.40695608	16		0.39821568	20
0.4126752	16		0.41533393	41
0.38009989	16		0.4475368	37
0.50593454	24		0.54398125	13
0.44148299	40		0.34630495	29
0.43908304	24		0.39073604	12
0.28535348	40		0.54347605	52
0.29123509	24		0.39957136	34
0.50557089	24		0.50777864	57
0.42409509	24		0.51867133	22
0.35819393	32		0.36487705	21
0.4884353	80		0.51534748	47
0.35254806	16		0.50487942	69
0.52770883	16		0.39051339	24
0.55303127	40		0.45783696	12
0.44557381	32		0.46595511	50
0.31204399	32		0.42645577	15
0.4022536	72		0.44114786	23
0.37199977	96		0.34977946	14
0.41684175	32		0.53825897	138
0.27934948	56		0.56536609	61
0.43421698	40		0.46630618	24
0.44760334	16		0.49177474	23
0.293136	32		0.56377375	13
0.52715504	16		0.48522133	51
0.40426183	32		0.37882233	32
0.45822445	64		0.5241676	20
0.39167678	24		0.41287211	16
0.4983573	16		0.48809788	14
0.4403955	56		0.52044356	12
0.41464505	16		0.47319007	28
0.3705323	16		0.33921477	74
0.32965785	32		0.56682783	38
0.40520242	40		0.52281308	42
0.38331395	40		0.45963123	14
0.48291931	16		0.49130583	176
0.49880093	48		0.52555805	118
0.33253363	32		0.48474878	20
0.22679964	112		0.34150961	26
0.48275876	16		0.3776935	94
0.45401785	24		0.52361298	18
0.46568242	24		0.42725095	12
0.45456091	56		0.51395631	48
0.36558738	48		0.56135118	56
0.527022	24		0.36213633	28
0.33243108	16		0.41313875	36
0.24888152	48		0.49701095	156
0.48883709	40		0.51136976	34
0.47715726	16		0.44118759	66
0.37867641	24		0.45140013	84
0.42153496	16		0.51495057	66
0.47350523	24		0.54598397	102
0.41837078	40		0.54754901	38
0.3981072	16		0.45162132	26
0.52132046	24		0.54722059	22
0.28487638	24		0.54660028	20
0.46943685	24		0.46647611	10
0.50875962	16		0.4841345	52
0.41548064	24		0.51774257	24
0.50592726	16		0.43288246	42
0.45762512	40		0.30201289	22
0.29062557	84.9375		0.50928718	18
0.53278428	22.25		0.52117211	96
0.47805601	25.5		0.56339729	64
0.24972725	49.5		0.50288999	10
0.2265303	217.25		0.46441066	126
0.46577215	27.5		0.41887152	26
0.33988503	20.5		0.44542655	36
0.42396209	13.5		0.39471281	22
0.28672323	44.5		0.4816097	92
0.31686664	55		0.32071474	24
0.43845126	12		0.24435654	56
0.41942132	10.5		0.5428617	20
0.41090575	145		0.45667842	26
0.38013288	25		0.52004248	10
0.2893869	69		0.54489583	16
0.50406033	23		0.5146758	110
0.52269518	18		0.51139921	50
0.35736799	17		0.47871172	30
0.37153047	43		0.26780662	20
0.40192869	34		0.52836454	132
0.40132794	24		0.44018218	60
0.33505434	22		0.41454652	24
0.29613933	27		0.52505124	22
0.39910573	11		0.3949714	22
0.36785305	43		0.52725834	252
0.42749301	11		0.54765314	156
0.40926757	23		0.34655878	110
0.38299564	49		0.40988836	10
0.4393003	55		0.56323248	12
0.36734259	24		0.44658649	12
0.29808035	18		0.30116099	14
0.35672441	11		0.37115631	32
0.44273269	19		0.53117609	114
0.39386663	12		0.46100694	116
0.38169336	36		0.45675179	32
0.40894192	74		0.52318966	74
0.4385463	12		0.54728979	24
0.34149191	18		0.44353998	10
0.39406499	34		0.43723115	30
0.38034606	12		0.48306605	84
0.33099616	38		0.38386935	24
0.45157897	22		0.48821917	12
0.35747194	36		0.4877218	12
0.3253434	18		0.50756747	36
0.27935317	70		0.56161112	20
0.42095467	16		0.55486369	72
0.45687768	34		0.45509741	32
0.3775425	22		0.47558871	76
0.40708408	12		0.48536414	12
0.49625778	18		0.50746995	32
0.33849025	38		0.31303498	124
0.26605406	18		0.55656868	108
0.42124513	18		0.50552452	40
0.50186026	18		0.44857752	16
0.43752724	52		0.53297007	308
0.35319257	52		0.23604083	92
0.49389657	24		0.53602064	128
0.50964767	18		0.48086935	20
0.45188215	12		0.54744458	52
0.50455332	30		0.47132552	20
0.5496819	20		0.44266799	72
0.33272028	32		0.55320829	84
0.23503049	84		0.51347327	76
0.3260501	26		0.56225848	48
0.46770564	48		0.44318259	28
0.46844071	586		0.55111885	32
0.22791354	262		0.32148552	64
0.35428426	26		0.44450459	44
0.42987216	30		0.54772288	44
0.34191951	54		0.52453083	52
0.28426886	38		0.54249913	28
0.353701	32		0.54893976	48
0.43953332	16		0.44412526	24
0.42611808	24		0.56298548	52
0.50310838	16		0.51898372	68
0.46700764	92		0.44639844	12
0.34654361	48		0.40918264	52
0.33149961	24		0.47440985	24
0.4997707	24		0.49448824	84
0.49069282	16		0.52579951	40
0.32414061	40		0.42263541	20
0.43185011	16		0.52442086	16
0.40071657	16		0.55139184	152
0.440788	28		0.4843868	24
0.49235368	16		0.44817841	24
0.54750282	20		0.38951769	12
0.44686854	16		0.41620842	232
0.30359566	12		0.49118498	24
0.44516373	60		0.463734	36
0.45625275	24		0.4947983	48
0.47764084	12		0.37074375	56
0.3954798	44		0.45760223	32
0.27682319	32		0.47880018	104
0.44399318	20		0.26029822	96
0.31176823	32		0.46280029	32
0.35293004	136		0.47213671	52
0.30435839	76		0.54487491	24
0.45767069	32		0.54730523	20
0.43510664	12		0.56339157	52
0.48773494	12		0.44037744	28
0.40516832	16		0.45463473	44
0.36131927	20		0.55919564	48
0.42119187	12		0.54705477	188
0.32478964	20		0.49972144	24
0.42851949	20		0.49141476	20
0.47513002	12		0.36266789	12
0.37931922	36		0.44485751	28
0.27461359	152		0.50859123	20
0.48833367	12		0.41535482	16
0.3983601	24		0.49880913	60
0.56869	12		0.52052438	112
0.25744605	24		0.55367869	24
0.38253126	16		0.26910833	40
0.40845251	32		0.52982265	36
0.39035225	20		0.5715493	144
0.28576022	44		0.4380435	24
0.25596091	144		0.56406903	52
0.49900529	28		0.47883636	20
0.31373724	16		0.54226136	60
0.37103629	40		0.51658571	128
0.35179922	32		0.50840956	136
0.41124284	36		0.52594757	116
0.48518112	12		0.45355579	24
0.53082228	12		0.53950405	44
0.39051169	20		0.54443055	120
0.44531482	20		0.53584397	16
0.34628266	32		0.42924297	28
0.23927411	256		0.45568934	12
0.51341087	16		0.44054255	36
0.39714089	32		0.5000357	28
0.33659863	20		0.53907883	52
0.43408307	40		0.49381524	40
0.35664421	104		0.39615571	12
0.50906473	12		0.48712692	64
0.34160778	68		0.54663718	132
0.51695359	72		0.42699474	16
0.43226865	36		0.55725956	24
0.3951526	20		0.48637643	72
0.27327389	184		0.43874687	12
0.4813028	16		0.47618678	12
0.54734051	40		0.53661174	12
0.49991223	12		0.4415136	36
0.50459391	12		0.25862175	16
0.511289	24		0.54682535	116
0.44726026	28		0.52904856	28
0.39269289	40		0.42503941	76
0.33854514	52		0.5226106	20
0.2175516	112		0.44154471	36
0.23155449	48		0.42603976	12
0.40648469	12		0.51928461	24
0.27088574	44		0.55449772	24
0.4602102	24		0.35010371	48
0.42513353	36		0.56465173	84
0.53140551	28		0.40568718	100.46875
0.48125955	12		0.53513998	21.5625
0.25543734	28		0.55193275	104.8125
0.50408691	36		0.49191985	53.625
0.43714568	12		0.37695864	78.75
0.44201249	12		0.47673276	49.5
0.45914972	28		0.43387648	14.875
0.4943783	24		0.31444097	23.25
0.55814987	16		0.30189845	122.5
0.40573493	24		0.33378825	63.75
0.52875793	24		0.38313884	22.25
0.22081997	64		0.51153785	59
0.39865354	20		0.39259711	78
0.42646301	24		0.48235175	66.5
0.53127271	20		0.32116786	30
0.37128836	28		0.33208162	11
0.42671427	12		0.31674668	37
0.43751577	12		0.30802706	30.5
0.3040373	28		0.44620249	16.5
0.53298014	12		0.39337701	35.5
0.50975978	16		0.353966	81
0.51754522	24		0.38669646	11.5
0.49965206	16		0.34274599	14.5
0.44580618	16		0.44106737	10.5
0.21583436	216		0.40460709	31
0.52653903	16		0.4803507	98
0.50927883	40		0.50380713	48
0.45597136	16		0.41542423	19.5
0.49265257	24		0.36398119	53
0.42103511	72		0.38710633	23.5
0.2184602	72		0.51284403	27
0.40989459	24		0.48797056	85
0.27269059	56		0.53975755	122
0.36129323	32		0.51419842	71
0.32037231	32		0.42970192	76
0.53771782	16		0.5064016	156
0.52677643	16		0.57920825	36
0.34636024	16		0.46893784	22
0.2842215	16		0.55615288	50
0.19848336	112		0.45644236	48
0.5667609	48		0.51453137	115
0.54360086	24		0.40616167	13
0.38677543	16		0.49798641	97
0.43453425	16		0.48368222	34
0.43512362	32		0.4867526	19
0.29630396	64		0.51595515	35
0.49962351	16		0.30631134	20
0.50863886	16		0.46996537	10
0.49895298	88		0.5535301	33
0.41144383	40		0.48689362	17
0.32151887	56		0.28803661	44
0.42257226	16		0.48347378	23
0.30949196	48		0.55228412	195
0.46409115	24		0.39575955	17
0.47341689	24		0.43245369	51
0.37118649	16		0.5191412	112
0.42328757	16		0.3215501	34
0.45229521	24		0.54143786	154
0.43810502	16		0.42288452	20
0.47612855	24		0.51764107	124
0.35104248	40		0.51369321	46
0.50223535	24		0.33817944	29
0.35631084	24		0.4434213	18
0.47939059	16		0.48030573	22
0.46361181	32		0.38088223	114
0.22888389	128		0.52647614	60
0.31076393	64		0.50016123	54
0.52040619	56		0.25791073	90
0.44183087	24		0.42386979	108
0.35585272	24		0.5504061	48
0.4021754	32		0.48602834	20
0.32108468	32		0.49759597	68
0.35323697	40		0.54231656	50
0.30474189	24		0.55924374	112
0.44309911	24		0.40303999	10
0.28595296	24		0.4888556	16
0.31690291	16		0.35921308	12
0.45431775	24		0.42081815	26
0.20193738	136		0.42809695	92
0.24974388	24		0.51750219	18
0.3675139	32		0.30491528	558
0.36126885	32		0.51051658	48
0.48646852	16		0.41008845	16
0.36633819	24		0.41128066	12
0.26179591	72		0.53649747	50
0.21515958	24		0.5577327	34
0.43669116	24		0.54833245	102
0.40576932	24		0.56650901	96
0.50087661	24		0.49581885	116
0.53962952	32		0.5589481	22
0.45571774	24		0.43644321	10
0.51921558	32		0.39137453	92
0.30735314	16		0.48278472	62
0.34083211	32		0.34377727	20
0.34825376	16		0.37122843	74
0.306692	48		0.40970874	36
0.41422427	32		0.26530015	14
0.39299855	56		0.46233234	18
0.39651397	32		0.39724755	34
0.43010327	16		0.50261223	108
0.42638963	16		0.57765514	22
0.49653032	48		0.50734252	20
0.32897586	56		0.44125041	16
0.39618629	24		0.38995272	10
0.18538025	80		0.34297889	32
0.34129187	16		0.31364414	38
0.40837306	16		0.46299362	40
0.2449737	16		0.35254884	10
0.50517595	16		0.53083599	28
0.43479019	64		0.56141448	122
0.42258731	16		0.48064688	22
0.41133901	32		0.52616423	70
0.44434506	16		0.55886161	34
0.46198127	48		0.37291124	28
0.46925074	24		0.42244571	32
0.32915255	32		0.54155618	36
0.49079287	40		0.44857836	12
0.26408675	64		0.51811165	42
0.49584284	112		0.41658905	10
0.48757568	32		0.38721985	34
0.38917771	40		0.56689191	38
0.34263766	56		0.57456195	24
0.41514623	24		0.50639558	10
0.32906902	24		0.52443558	18
0.32638732	32		0.49921981	32
0.36517408	32		0.36420298	24
0.33840722	64		0.47710565	18
0.50037408	24		0.31139353	10
0.52524209	40		0.55263287	22
0.3876712	104		0.54242057	126
0.38480228	24		0.53706956	28
0.54039609	16		0.53684843	64
0.36259481	24		0.39563045	24
0.50652754	16		0.32283658	148
0.33522183	64		0.49934456	32
0.4746044	16		0.46666205	36
0.24505338	72		0.49965075	20
0.33421019	24		0.50346947	72
0.38087305	40		0.50010639	28
0.20836261	16		0.3359592	20
0.51305109	48		0.31775141	20
0.5484938	16		0.47474182	24
0.23231781	32		0.53248322	52
0.44776437	16		0.52142292	44
0.31127775	16		0.43686831	68
0.54721516	40		0.45380688	12
0.55084926	24		0.44710833	52
0.53627789	16		0.5615508	44
0.42581475	40		0.36854795	20
0.27748576	24		0.33757615	12
0.40132746	16		0.45505068	76
0.40263915	24		0.37373737	16
0.37957337	16		0.56144464	72
0.49574447	16		0.47432727	100
0.52043176	40		0.38453516	28
0.34435233	32		0.47569153	68
0.25521782	112		0.46250123	28
0.2688289	96		0.53712046	52
0.38456616	40		0.43610486	28
0.38618219	40		0.32154992	12
0.50417179	16		0.50333065	40
0.47688678	24		0.54705387	88
0.35780132	24		0.52356327	80
0.36397576	64		0.45294189	48
0.55140722	24		0.55442345	120
0.46176153	24		0.5084511	28
0.56887406	16		0.26621529	48
0.51084501	16		0.3329877	24
0.45422256	128		0.45181733	12
0.41213	32		0.42184159	32
0.59538817	16		0.34087208	264
0.48107025	16		0.3316462	32
0.41743946	16		0.36616918	12
0.52318567	23.75		0.55531204	212
0.37753674	67.0625		0.57756448	16
0.46791688	19.5		0.48062417	44
0.37233678	29.53125		0.51270592	28
0.42248151	17.875		0.43234012	12
0.45008835	39.625		0.47386402	52
0.35170871	26.375		0.55470234	24
0.43420035	24		0.51854575	52
0.48006475	19		0.36166292	24
0.36570638	24.5		0.51433992	188
0.43843544	19.5		0.47486538	48
0.50644821	13.5		0.38580585	20
0.47765175	21.5		0.48331892	32
0.41359571	30		0.35240981	32
0.49302107	19.5		0.56923527	112
0.26988712	42		0.46464187	20
0.36074498	63		0.44636974	120
0.42061466	15		0.56566495	32
0.40650398	21		0.40567178	32
0.39575186	72		0.36635357	256
0.54040736	13		0.49453709	24
0.22798538	342		0.52626806	144
0.44491547	38		0.54657501	28
0.23039767	61		0.4239814	12
0.42207897	41		0.48029578	12
0.47887334	19		0.38866052	24
0.44044071	20		0.43211475	16
0.39725298	117		0.24279921	48
0.26440832	65		0.42204902	16
0.3077434	70		0.51239771	120
0.38310766	45		0.45207715	16
0.54328698	19		0.54286206	24
0.49338919	20		0.35792947	44
0.48950291	53		0.54619765	48
0.42446151	51		0.50439614	88
0.51539135	28		0.55872387	140
0.29766494	30		0.25709227	76
0.37208733	24		0.51557881	80
0.38067698	34		0.50498652	24
0.37555122	34		0.39668471	24
0.47396317	13		0.46117201	36
0.30308756	33		0.52129209	32
0.40494946	59		0.537889	52
0.40121552	37		0.47852847	20
0.44199654	20		0.45339656	72
0.38175029	110		0.54769152	124
0.37238124	26		0.41469666	20
0.36684075	18		0.33824849	36
0.41904229	20		0.58710974	36
0.45263717	38		0.39868689	16
0.54320353	18		0.48928195	24
0.47268903	20		0.4853873	16
0.4615075	90		0.4778029	12
0.43543351	40		0.24514148	44
0.22432785	92		0.41974211	16
0.40474698	32		0.49932647	24.140625
0.50269288	18		0.43831548	20.59375
0.47429371	64		0.42354795	33.9375
0.50809693	20		0.35591328	22.4375
0.47391337	22		0.5495404	28.125
0.46727988	26		0.48794779	40.4375
0.39868727	12		0.31940532	38.75
0.43475637	30		0.34652966	313.75
0.44350898	12		0.39145005	126.75
0.40389407	26		0.43214825	98.125
0.50290978	46		0.55921942	20
0.47449699	20		0.54966182	89.75
0.2878226	76		0.34607518	25
0.38559741	44		0.41373837	24.75
0.52058041	16		0.51554888	33.75
0.32938814	46		0.49540922	92.25
0.55038345	16		0.45346901	56.25
0.39302075	18		0.43968534	23.5
0.36695853	16		0.4061603	12
0.41463026	12		0.4313859	24
0.44942236	26		0.5593645	20
0.48494053	48		0.5126431	99.5
0.43392253	88		0.52953792	55.5
0.46643108	12		0.41218624	98
0.41286111	24		0.53452545	38
0.33189607	32		0.41422296	36
0.46733582	68		0.40643334	21.5
0.48619258	12		0.41607219	45
0.50930864	24		0.44463804	15.5
0.44833323	12		0.46594527	40.5
0.32054079	44		0.42998403	21.5
0.51329982	12		0.47344765	57.5
0.46226013	12		0.38100314	11
0.19373342	108		0.44750097	24
0.4292374	12		0.37975404	13.5
0.47376531	68		0.53182226	190
0.30299109	32		0.55608636	35
0.35867807	48		0.51524276	40
0.48370323	20		0.48927346	16
0.48412606	36		0.46502662	51
0.44306961	68		0.48172477	38
0.49497655	408		0.54942918	37
0.55395734	28		0.51647425	155
0.34662062	40		0.39506105	15
0.45776069	20		0.50718534	14
0.47440571	40		0.48400828	10
0.44127679	56		0.56222582	252
0.42041814	40		0.53342563	33
0.52924854	16		0.51653725	13
0.43949503	12		0.36038843	12
0.35742006	156		0.54724228	32
0.47231659	12		0.50021327	78
0.44918269	20		0.42774281	21
0.41455862	20		0.41250446	33
0.55388361	24		0.49324289	90
0.35614428	24		0.45102149	68
0.29193008	24		0.46488595	23
0.50802261	20		0.46239507	11
0.47559074	32		0.46877089	58
0.36904067	28		0.55317169	104
0.4399153	16		0.54893726	23
0.54539329	12		0.47584167	22
0.43868685	20		0.4959864	56
0.44518626	24		0.56311232	74
0.37362486	16		0.54410738	10
0.50968289	44		0.47289017	20
0.4035573	12		0.46706554	34
0.38951269	20		0.43680903	10
0.34817475	20		0.47711724	14
0.52317625	24		0.36357987	52
0.46361265	24		0.35576952	38
0.36968225	24		0.54177535	50
0.47333643	12		0.51799202	42
0.52971023	12		0.42641801	26
0.5504151	16		0.52655208	84
0.47939581	16		0.49140328	20
0.48578802	24		0.47720519	98
0.52196646	16		0.43830013	14
0.34296924	48		0.4665024	24
0.39366946	28		0.36321652	20
0.37626249	20		0.51445323	40
0.55347186	24		0.41932797	12
0.4607622	40		0.41767761	40
0.51458097	12		0.55464834	10
0.44419703	48		0.51136357	38
0.51866466	32		0.45911825	40
0.47152737	24		0.43783787	36
0.19801798	264		0.40558913	12
0.36960757	16		0.55345869	36
0.5202961	12		0.52066761	14
0.46344209	44		0.44939062	10
0.42460296	20		0.54675049	76
0.5215494	24		0.52717239	10
0.51976973	16		0.29203251	124
0.37621626	24		0.48899657	20
0.52827656	12		0.41806412	40
0.44698584	36		0.47303781	64
0.51009524	20		0.27763501	20
0.50536847	20		0.53780866	10
0.4697246	32		0.48463783	36
0.36752054	48		0.38282046	44
0.448917	76		0.38801223	14
0.47348729	32		0.44406489	38
0.51158363	80		0.53496176	54
0.41369712	16		0.51910728	40
0.43243265	24		0.40108109	20
0.46524993	24		0.50741625	20
0.43499061	48		0.39018098	24
0.47803232	80		0.54613471	28
0.45540786	16		0.46197319	74
0.42144847	24		0.56579453	84
0.49727634	40		0.53837687	22
0.43956017	16		0.41051263	36
0.35243559	40		0.5579704	116
0.38155529	24		0.40862784	22
0.47688249	88		0.53749263	16
0.44527444	16		0.54560232	10
0.29577193	80		0.45145327	14
0.4033702	40		0.36386651	34
0.54010302	16		0.50419182	10
0.36393175	24		0.54747152	46
0.44833401	56		0.55923694	72
0.44823551	40		0.37367713	98
0.23602952	48		0.57495248	72
0.33723617	24		0.48731229	16
0.43025258	24		0.54158503	36
0.33966252	56		0.42714745	26
0.40913385	56		0.40665534	38
0.45141107	80		0.54478872	10
0.41272357	96		0.461005	18
0.51150674	24		0.50154722	10
0.36520395	16		0.50723875	48
0.52146697	16		0.33534476	12
0.32130498	40		0.48570821	120
0.44065174	40		0.48234868	12
0.37664104	16		0.54492188	104
0.46760675	40		0.51045012	16
0.48607644	32		0.3891575	20
0.36886469	32		0.52907902	104
0.4109863	16		0.46788636	20
0.48570341	32		0.53335029	36
0.34673938	24		0.3811098	16
0.3748652	32		0.41486287	44
0.37434494	112		0.49815717	24
0.25317675	24		0.37741533	28
0.23128989	64		0.41599947	20
0.34953427	64		0.56605572	120
0.52128255	32		0.54450822	140
0.46704775	24		0.42441085	12
0.42667091	64		0.35398126	96
0.5325107	24		0.46875674	44
0.36104345	48		0.54540837	28
0.4947761	16		0.4955602	36
0.56672996	24		0.52825755	12
0.31058609	120		0.40842241	36
0.4367426	16		0.49229351	16
0.28411138	32		0.5415141	108
0.53476822	16		0.5170244	12
0.42972487	24		0.41030857	12
0.48717895	24		0.45509011	24
0.54089046	24		0.50473672	32
0.26157704	360		0.53211099	24
0.5499773	32		0.3814007	68
0.37071529	48		0.45432827	44
0.41120997	24		0.5121423	156
0.37706122	32		0.47726706	88
0.18521981	40		0.46216008	16
0.36866626	24		0.5090425	40
0.44580588	64		0.53622991	56
0.52788144	16		0.47030142	108
0.3849746	48		0.32979524	44
0.41441387	72		0.44209078	20
0.52169442	16		0.41548958	48
0.46856245	16		0.39868534	48
0.45357719	32		0.37928849	36
0.39566544	32		0.51592666	184
0.25808975	56		0.32822564	16
0.44296923	24		0.39833435	16
0.31933424	32		0.33462232	48
0.25912032	72		0.54473746	52
0.5270803	16		0.37723446	36
0.27550533	32		0.50252646	64
0.49652141	64		0.52244592	116
0.45872128	80		0.4341422	100
0.43712381	16		0.50344092	112
0.42592993	16		0.48160186	80
0.44358593	24		0.48917192	12
0.29391712	80		0.56543183	48
0.48324588	24		0.51970512	56
0.4872593	48		0.57950801	68
0.26494628	56		0.56841373	76
0.35652298	32		0.44527039	24
0.5398773	16		0.51938522	12
0.36181995	80		0.52801114	64
0.46148598	16		0.49817994	28
0.5361262	32		0.48295158	52
0.52294034	16		0.55228138	32
0.45138445	48		0.46041834	40
0.50670898	40		0.57451975	196
0.27403042	48		0.54887033	60
0.411843	32		0.42402953	12
0.52029866	16		0.5170902	56
0.45741463	24		0.54567015	84
0.5379194	16		0.5432086	64
0.49017504	24		0.52111679	24
0.44619283	24		0.36766919	40
0.33532715	24		0.46072569	84
0.39787626	64		0.4763813	152
0.43739271	24		0.42015508	20
0.27963752	40		0.30805117	20
0.3364183	24		0.45565501	16
0.36753866	64		0.51563621	40
0.37832958	16		0.36297518	68
0.44108686	32		0.53349853	32
0.39368582	24		0.4563942	104
0.42848206	32		0.42857188	24
0.52048898	24		0.45987043	28
0.20485766	656		0.49145526	28
0.44125646	56		0.38708496	12
0.39234608	32		0.49415079	44
0.32184729	48		0.51719242	24
0.28708431	48		0.53414464	32
0.39566925	24		0.52630234	156
0.46242216	16		0.43144464	16
0.38798448	32		0.55025369	64
0.47853687	24		0.25373155	84
0.38581732	48		0.50713289	68
0.38489887	16		0.5644697	40
0.48152372	16		0.32204574	64
0.42683816	24		0.49132061	56
0.30599499	56		0.52511668	12
0.51759398	40		0.49791494	16
0.5282433	32		0.47654697	52
0.3976084	56		0.45092329	40
0.49248171	56		0.48871315	20
0.52218491	32		0.55901933	52
0.40505737	48		0.41872582	32
0.48461267	32		0.35507163	24
0.45633286	64		0.53909248	12
0.32080701	25.523438		0.55737513	28
0.24533631	39.140625		0.5288893	52
0.3520796	20.703125		0.54551119	88
0.39118704	96.5		0.38746655	24
0.39331472	20.75		0.46652347	52
0.29584339	52		0.50238931	112
0.43080416	15.25		0.50664997	76
0.49345753	15		0.32585615	49.625
0.40374473	11		0.5514124	59.625
0.41533473	109		0.41157398	24.125
0.35119775	39		0.47741643	48.375
0.26217443	78.5		0.42087701	83.3125
0.4661108	32		0.45209694	65.5625
0.31510785	58.5		0.4783518	48.0625
0.45960155	12		0.54837942	36.875
0.49535778	15.5		0.44899514	20.5
0.41638428	11		0.53328419	127.375
0.47214168	54		0.388731	50
0.37150982	40		0.23879218	160.125
0.45123327	18		0.4968459	34.625
0.46383193	43		0.3348659	157
0.30186415	48		0.52480733	123.625
0.3067728	45		0.45997697	62.5
0.38485137	24		0.44013566	164.5
0.42751208	42		0.29767627	35
0.41469455	23		0.42510337	34.5
0.42853707	38		0.45358735	22.75
0.42855233	26		0.4325138	19.5
0.44722643	17		0.52322185	69.75
0.5498724	19		0.54178381	13.5
0.49329981	24		0.37703034	35
0.22186014	58		0.23235171	22.75
0.34442586	26		0.46001387	10.5
0.23369706	270		0.5742029	137.5
0.35198027	26		0.51261121	15.5
0.44436976	30		0.45252284	15.5
0.48430279	22		0.56419694	119
0.51318568	16		0.51896667	88.5
0.336696	90		0.48249319	17.5
0.55652386	18		0.47174522	26
0.45797294	18		0.35807997	30.5
0.38977012	72		0.39570913	20.5
0.39712417	12		0.55549228	56.5
0.32497263	50		0.46821991	23
0.54519391	14		0.50829327	68
0.28799713	26		0.50068784	50
0.35914227	32		0.42697728	10
0.1958973	234		0.45133385	18
0.29331228	26		0.53392601	70
0.45196614	42		0.5331735	21.5
0.47311831	20		0.52135199	42.5
0.19713187	92		0.52964222	75
0.2453869	52		0.46525821	10.5
0.33317125	42		0.45921567	26
0.4683314	16		0.49278775	14
0.41724983	42		0.53145206	18
0.53193867	12		0.34843004	62
0.48475897	18		0.50407749	24
0.38741663	36		0.43675488	15
0.41927332	16		0.49952042	24
0.39656776	28		0.40149799	33
0.51013029	22		0.54486239	35
0.35484445	24		0.42148226	41
0.37518543	30		0.47765273	67
0.55324757	20		0.42653367	15
0.34308124	18		0.46668065	10
0.48190704	62		0.47365269	21
0.4681775	26		0.47677663	25
0.55500638	40		0.44648144	25
0.41341227	26		0.36237007	67
0.40495932	66		0.52283925	98
0.45281112	56		0.47108892	38
0.41101459	20		0.49526721	82
0.4511759	28		0.29464778	16
0.53449446	24		0.53943813	36
0.21503243	64		0.45716888	47
0.29284772	64		0.5066731	22
0.45289499	12		0.47664651	26
0.34909961	20		0.42009476	39
0.37566891	28		0.56481844	82
0.44435892	20		0.46701148	33
0.52960944	12		0.37407628	36
0.39092854	36		0.48230574	118
0.48375857	24		0.5182035	64
0.51576477	20		0.46728012	51
0.50194842	24		0.53164124	23
0.45520505	40		0.52212268	22
0.30858445	48		0.53091925	50
0.4505437	20		0.44249707	38
0.48666576	20		0.34179166	34
0.44691285	16		0.45695582	40
0.24286598	132		0.25243938	18
0.3291381	12		0.39516276	20
0.55513304	24		0.53180701	36
0.40009713	20		0.42555737	22
0.47999293	12		0.39214486	28
0.3969079	20		0.34336534	48
0.32632053	64		0.47908661	44
0.3826277	12		0.24591865	58
0.34881088	44		0.29110372	132
0.55771852	20		0.43386686	24
0.34338889	88		0.39104274	30
0.3322905	48		0.48761392	26
0.36479932	52		0.49108422	20
0.5141598	12		0.55110812	30
0.41352072	76		0.24600358	18
0.48295608	12		0.33409801	12
0.46449938	60		0.53963935	66
0.33271495	48		0.48458079	20
0.52234823	48		0.56284237	56
0.34246552	28		0.5314427	16
0.27838883	80		0.51050085	30
0.41603392	24		0.25261244	126
0.30884275	40		0.47900113	10
0.40619674	24		0.41932935	38
0.33551669	44		0.49010882	22
0.31607947	52		0.34533462	30
0.56799889	64		0.29426712	22
0.39702097	24		0.38553172	38
0.43050724	24		0.38974002	10
0.47287384	32		0.45247659	20
0.45269269	72		0.53812814	32
0.41204801	24		0.53702945	36
0.45440507	16		0.51000947	54
0.27941537	16		0.48460433	10
0.35443661	44		0.48605704	22
0.34985757	52		0.56877756	140
0.44570592	40		0.51695764	40
0.51863432	156		0.27847132	40
0.50061733	56		0.41081041	22
0.44700977	12		0.45635894	20
0.38924056	12		0.54909635	32
0.33285639	40		0.44688645	22
0.33896241	16		0.45652515	20
0.40201047	20		0.45901006	16
0.32428595	16		0.5157187	80
0.42539629	36		0.51639187	24
0.39926437	44		0.53531027	120
0.4307408	36		0.45467654	90
0.39688024	12		0.56443828	96
0.29867661	24		0.50442433	16
0.43968579	44		0.4773947	124
0.4758988	20		0.52231807	60
0.3283284	36		0.46318582	94
0.52440554	12		0.52484268	122
0.22196111	60		0.53903788	72
0.20832819	256		0.25303105	12
0.40357906	40		0.22987661	24
0.36728439	16		0.45061377	120
0.36645672	40		0.52460957	44
0.48572662	16		0.22527799	276
0.54290855	24		0.34835234	60
0.47041577	24		0.40315762	100
0.4466567	72		0.52219796	28
0.35156196	32		0.54581219	236
0.59172922	16		0.51266718	48
0.40130982	16		0.29900798	24
0.4551661	16		0.51881486	100
0.49656379	48		0.40717748	32
0.47233447	64		0.41181016	24
0.45391113	40		0.49901864	40
0.37092382	32		0.3976438	28
0.36347347	80		0.49974236	72
0.48426014	32		0.40585878	28
0.40763792	72		0.4620972	24
0.55108869	16		0.48341212	12
0.31038544	40		0.41761807	48
0.39648679	40		0.54717457	20
0.35772508	104		0.49361536	20
0.36141309	40		0.53119797	44
0.18747915	216		0.47168255	48
0.30620536	48		0.56180859	64
0.45150098	16		0.25014663	52
0.4879787	32		0.3606253	16
0.39234415	96		0.50998384	56
0.3632642	32		0.27165624	24
0.50003183	32		0.43856615	16
0.48325968	24		0.37448305	16
0.33342934	48		0.49758402	36
0.47127393	32		0.39619705	20
0.36552146	32		0.39428517	20
0.28249767	24		0.50326884	32
0.32029563	32		0.43568131	24
0.43773755	32		0.42724305	184
0.32240671	24		0.53060579	24
0.38981375	56		0.47915995	12
0.38969326	64		0.56233865	112
0.46244061	56		0.42051014	32
0.35466138	32		0.45968205	100
0.49614123	32		0.3476046	24
0.30940568	24		0.3909238	24
0.19004609	72		0.4711757	40
0.36198106	32		0.4959642	16
0.33915567	24		0.50932306	48
0.39264208	24		0.48166969	52
0.41997862	56		0.53050405	100
0.42088014	16		0.56460017	96
0.32981181	16		0.49545059	28
0.40648189	24		0.41902363	20
0.53174567	16		0.47053584	16
0.28524604	24		0.51269615	100
0.33255357	24		0.42703354	16
0.52816731	16		0.48008001	36
0.37074706	24		0.3955979	12
0.28206441	40		0.54255831	36
0.45016181	16		0.39774233	16
0.36241198	40		0.35926262	16
0.3970553	16		0.38172132	56
0.5321933	16		0.48462176	68
0.51149154	32		0.45194033	40
0.5149802	24		0.50169921	20
0.4221133	16		0.5082351	104
0.44951284	56		0.41097495	28
0.29099792	32		0.47185084	272
0.31441298	80		0.25486746	36
0.24955027	168		0.53202367	104
0.46389943	56		0.33280346	32
0.32103962	24		0.53386497	24
0.21332645	560		0.52744114	200
0.52749324	64		0.48619559	92
0.42085278	48		0.52930993	24
0.48375571	184		0.38513958	24
0.41694269	32		0.55453664	44
0.40205231	24		0.46316749	20
0.21722333	512		0.45593181	12
0.51546001	32		0.51631325	12
0.47916985	32		0.43936118	72
0.30550021	72		0.49371088	12
0.38383922	24		0.40791711	52
0.43733639	160		0.34937876	24
0.36773536	16		0.31179625	16
0.25638363	40		0.49885601	36
0.32009932	40		0.5302422	36
0.38152072	40		0.47686428	36
0.39506024	24		0.55094993	128
0.49038255	40		0.52251524	120
0.37628901	96		0.50499785	40
0.50556654	40		0.25734553	72
0.39379269	32		0.22670634	64
0.43259329	16		0.51198953	20
0.43292919	48		0.47340414	24
0.43361863	16		0.4318344	12
0.56374854	16		0.50524825	124
0.4073593	40		0.49928811	104
0.21569973	56		0.48012945	32
0.4264029	24		0.54965943	32
0.49804664	56		0.46914363	20
0.31587282	48		0.49232799	80
0.32453763	48		0.32218337	16
0.35035491	16		0.51040632	112
0.41908526	56		0.44056201	44
0.54203457	24		0.3558965	52
0.47468892	24		0.45209315	20
0.34830239	96		0.51333827	80
0.45026472	24		0.48359197	20
0.37478152	72		0.55296272	20
0.31404319	16		0.40200627	48
0.28014573	40		0.45983461	20
0.47546855	24		0.38682052	24
0.40483457	32		0.39120173	32
0.28909969	16		0.478423	36
0.41900036	48		0.56301892	48
0.44962457	48		0.50517946	36
0.16907512	32		0.44974148	12
0.49481049	16		0.51907808	147.9375
0.5001238	16		0.48918489	21.9375
0.55859345	24		0.56856292	45.375
0.45828161	24		0.51225513	40
0.4751206	48		0.38429409	82
0.31439835	24		0.45870337	21.375
0.41446111	80		0.52275175	37.75
0.5368346	56		0.53370196	17.25
0.2968474	80		0.48689312	44.75
0.4925411	16		0.56133133	49.25
0.34533948	24		0.5412122	72.75
0.45484748	16		0.52418655	12.5
0.33770022	16		0.48249575	24.75
0.32859227	24		0.41199839	133.75
0.28896862	64		0.52473724	53.75
0.35088575	16		0.55291712	17
0.56238085	16		0.46730798	11
0.52643317	16		0.52126676	81.25
0.50097173	24		0.36002058	24
0.35547197	40		0.24506673	88.5
0.31765166	680		0.34691352	23.5
0.3697027	16		0.45240688	100.5
0.44640043	24		0.53124386	95.5
0.512963	16		0.47380531	26.5
0.35189795	24		0.53962678	51
0.52184832	16		0.53160036	122
0.50838733	56		0.4392204	40
0.29899341	40		0.41533151	10.5
0.38015625	24		0.5149315	119
0.49695447	16		0.42816356	46
0.25433528	24		0.50111675	16
0.36463711	16		0.44024473	16.5
0.31064701	16		0.41159084	12.5
0.40353027	16		0.39222232	14
0.53808165	40		0.30560449	25
0.4174144	32		0.5245291	52
0.26380312	32		0.4035657	83
0.54209101	32		0.30084103	66
0.40341637	24		0.44315702	41
0.25510058	40		0.40475109	34
0.35785574	32		0.4802537	25
0.35747558	24		0.40685639	19
0.43248701	16		0.47712436	38
0.32851237	32		0.55131942	27
0.42330307	56		0.47326562	11
0.43147925	34.046875		0.55355483	92
0.35160682	33.4375		0.47388491	48
0.4320946	39.4375		0.50282639	34
0.40529922	12.25		0.52543944	88
0.38337329	29.1875		0.45935875	23
0.32982954	75.875		0.49051198	52
0.38448218	69		0.56320393	21
0.34850359	17.25		0.44976673	36
0.41593978	18.75		0.49264568	35
0.48400709	41.5		0.49460521	45
0.52087557	20		0.37556496	33
0.42449537	14		0.45249367	12
0.20185106	157		0.51317829	10
0.3613115	65.5		0.45463997	27
0.45474535	25.75		0.47026345	41
0.35509664	31		0.47116837	10
0.24138397	46		0.49127656	54
0.21660233	95		0.4200305	10
0.28299883	56.5		0.46219862	66
0.47219378	16.5		0.4306424	20
0.4078542	61.5		0.42064175	38
0.30202067	27		0.42965052	16
0.30202067	27		0.50894988	128
0.30202067	27		0.54018384	22
0.30202067	27		0.5345763	34
0.30202067	27		0.42325789	10
0.36135545	19		0.4121356	22
0.36680639	23		0.42577055	12
0.30197912	36		0.53901106	24
0.3870737	15		0.47929931	10
0.32033297	31		0.40909031	24
0.58803159	208		0.39957759	38
0.5688256	20		0.48750401	20
0.31651816	12		0.46533445	10
0.48704836	28		0.30335191	106
0.51840585	90		0.3727712	14
0.26747182	124		0.48979229	42
0.37789947	28		0.52349055	74
0.41576695	22		0.50346029	20
0.51601809	12		0.54907203	20
0.36720234	61		0.48430097	24
0.41127342	34		0.46914721	18
0.5059967	11		0.52015066	16
0.38028562	41		0.53997648	26
0.48080438	11		0.47086263	18
0.32987583	28		0.47954744	18
0.21003912	341		0.44275799	18
0.35574317	63		0.38719532	10
0.29210123	38		0.52993608	36
0.37354356	52		0.47632229	10
0.51408541	46		0.47331208	18
0.423244	38		0.38185456	36
0.44033992	11		0.44761142	36
0.51802886	19		0.40287223	16
0.30522838	50		0.54987872	18
0.28424361	26		0.42658687	40
0.40060356	32		0.56242597	86
0.35921073	46		0.50871688	20
0.46413091	16		0.48343122	24
0.30793178	32		0.51091689	76
0.40140206	80		0.52151209	58
0.47851613	30		0.47391757	46
0.38836241	40		0.34353268	26
0.29601511	28		0.45813131	82
0.26835462	42		0.53334641	38
0.4082635	16		0.5024097	34
0.34107545	24		0.49375913	78
0.44333631	26		0.40582871	32
0.30863041	78		0.50438452	24
0.36472264	28		0.52897596	16
0.44761604	12		0.43187025	36
0.40078279	32		0.35673022	54
0.42488697	26		0.4773083	22
0.48388675	12		0.50698	28
0.22229859	40		0.52768636	90
0.56551397	34		0.41557682	10
0.51930171	20		0.47552598	46
0.44117713	26		0.49911705	10
0.42679596	22		0.52751321	16
0.24409665	58		0.47375882	26
0.38955194	76		0.39740995	94
0.41908115	38		0.53058523	40
0.41991884	18		0.44776559	28
0.41697192	12		0.29770911	24
0.4762904	44		0.48526555	12
0.43625167	14		0.37157461	60
0.4355492	14		0.51186693	12
0.33664644	24		0.56733537	16
0.55355209	24		0.43354669	12
0.44382048	18		0.40809906	12
0.4383359	20		0.40252578	12
0.27856192	20		0.42193002	48
0.30801839	38		0.30419317	12
0.32773346	44		0.41634461	16
0.33837754	32		0.4799735	24
0.4696528	16		0.49097002	60
0.51207912	20		0.50099009	28
0.34192139	36		0.56838924	140
0.32866755	20		0.4466221	20
0.39313683	36		0.35627282	28
0.53210318	24		0.51659137	12
0.34948429	52		0.49033511	20
0.59803915	20		0.43778244	24
0.30683637	36		0.47250351	48
0.41616035	20		0.56445122	16
0.47197583	44		0.31662914	16
0.26793584	120		0.43852842	48
0.2842328	76		0.47705153	40
0.41106832	52		0.41980082	196
0.42375192	40		0.44408509	68
0.40481752	16		0.44321966	28
0.44999048	56		0.50636655	24
0.53068191	32		0.33772787	32
0.48741707	12		0.46982259	32
0.42640889	20		0.43100929	16
0.39427587	12		0.45286289	20
0.2798571	32		0.30259195	56
0.41012725	40		0.44141924	64
0.36078709	48		0.45928901	48
0.26907325	36		0.3665024	220
0.45022288	16		0.52027333	108
0.25836954	24		0.51825988	120
0.24060707	120		0.48863643	24
0.38213721	12		0.41194862	32
0.38743174	36		0.42667261	24
0.39871138	20		0.36347973	28
0.47867066	24		0.45613998	16
0.32275176	24		0.48430264	52
0.40079257	12		0.53229094	48
0.34200537	48		0.52252692	44
0.27981827	64		0.44668141	12
0.40138838	116		0.46511579	56
0.38585219	24		0.51790589	188
0.21326707	40		0.47637212	12
0.2913613	16		0.43951499	16
0.43052977	28		0.42094943	12
0.39362687	16		0.43983206	36
0.43612337	68		0.56033117	80
0.55808443	20		0.52507907	72
0.36571681	24		0.55392617	24
0.38997948	36		0.43235359	76
0.25734958	36		0.47211725	32
0.30733293	76		0.52414072	24
0.44032359	20		0.50951362	64
0.34431887	64		0.47981	24
0.31848398	32		0.37608525	68
0.31299061	40		0.36383858	12
0.46194217	64		0.53236884	168
0.41225922	12		0.54472345	52
0.30439529	48		0.49817383	84
0.21988118	60		0.54653335	12
0.48301241	24		0.53439212	188
0.54267526	64		0.44785634	12
0.43273294	20		0.50503451	24
0.43896815	48		0.49580169	12
0.43678609	28		0.35568362	12
0.46372259	20		0.41127193	24
0.38816348	36		0.54835892	16
0.44149441	36		0.38063848	12
0.35770828	64		0.51070821	44
0.41477627	12		0.45489329	52
0.29657981	28		0.53264219	64
0.4897387	12		0.42146897	16
0.37673324	36		0.29769385	28
0.42965659	12		0.42019555	20
0.34985477	32		0.53395569	36
0.51836544	28		0.4925496	12
0.46029916	48		0.38974392	12
0.38143587	24		0.42422	36
0.2273446	96		0.43217507	32
0.50823301	32		0.54474139	72
0.44953918	48		0.47874579	12
0.37433061	16		0.48461944	24
0.4112547	40		0.52875936	80
0.47037661	45.09375		0.56566429	64
0.40478075	25.875		0.4599131	64
0.41346061	19.25		0.5568282	64
0.53024852	18.75		0.51764077	24
0.28024825	65		0.51112872	12
0.3463735	12.75		0.32484266	108
0.30814072	30		0.49150488	16
0.57428378	20.5		0.48828578	16
0.2175705	82.75		0.492235	36
0.51719177	75		0.48731959	72
0.51362741	21.5		0.46069676	24
0.3535288	24.5		0.51493216	32
0.42942473	274.5		0.5518586	56
0.3596839	42		0.48906964	20
0.42644781	117.5		0.36271498	24
0.43362221	31		0.51905447	64
0.30785939	32		0.50777656	12
0.49274686	33.5		0.4131763	32
0.36995465	49		0.4053894	12
0.44665158	30.5		0.45311841	20
0.44126242	25.5		0.4604663	48
0.41325086	16		0.51812708	52
0.46550101	36.5		0.44845897	48
0.54156327	51.5		0.28890532	418.5625
0.33832601	53		0.51638287	81.9375
0.44204503	41		0.50468987	17.375
0.39772272	23		0.34744814	47.125
0.39027274	14		0.55374122	142.4375
0.49658987	22		0.35715914	10.0625
0.51588178	29		0.40062621	16.25
0.31067133	35		0.54658884	22.875
0.35568801	116		0.5495379	47.25
0.48040411	51		0.4239271	29.5
0.45855635	96		0.32603639	39.25
0.34370083	53		0.43841118	23.125
0.31719199	22		0.49777359	38.75
0.27645683	50		0.52946597	22.25
0.45954689	17		0.34309974	23.75
0.25300199	52		0.43637228	16
0.388814	18		0.44869751	20
0.29322386	19		0.48440152	32
0.55618274	20		0.51182747	21.25
0.29392451	21		0.4229463	85
0.5453434	20		0.44273189	18
0.424968	18		0.32913148	16.5
0.3889882	26		0.49937737	36.5
0.43108013	38		0.51964825	35.5
0.47587478	12		0.41530553	51.5
0.36172387	24		0.54350042	64.5
0.5259214	60		0.56422633	20
0.33780253	18		0.49945322	18.5
0.46225175	22		0.49800059	19.5
0.38827741	12		0.44393978	24
0.38760394	28		0.49551857	96.5
0.40793103	24		0.45012432	68.5
0.21241224	82		0.36292082	12.5
0.28234762	18		0.50120026	20
0.33023894	476		0.47957197	36
0.25442764	40		0.50929737	110
0.27375689	120		0.48029739	61
0.41770071	16		0.36773247	11
0.50743115	28		0.49263149	66
0.50022858	20		0.3864623	12
0.31293762	28		0.4599576	65
0.45818472	36		0.41847736	36
0.38743067	44		0.51238841	24
0.41397426	42		0.47549853	156
0.4421117	24		0.45581958	310
0.52644074	12		0.48027259	33
0.46855807	102		0.52973378	43
0.34828109	22		0.40883577	36
0.40485123	28		0.53193527	41
0.25811249	36		0.50556779	10
0.48820743	32		0.24355185	17
0.35065427	22		0.35633352	23
0.41116276	18		0.43423849	32
0.48251921	26		0.54630846	94
0.3932775	32		0.28539377	84
0.40138653	30		0.36039767	13
0.25239673	124		0.40988067	26
0.32000574	36		0.44498971	56
0.53708541	14		0.55659443	25
0.47438437	54		0.39962479	35
0.32221738	50		0.54435766	130
0.46441391	22		0.45737335	23
0.43064424	36		0.48685312	20
0.34881398	14		0.47027391	79
0.37961531	50		0.44210258	45
0.25294617	136		0.48375741	22
0.43580785	14		0.49337485	10
0.33315656	20		0.53004301	24
0.36886889	28		0.46304223	28
0.51088625	20		0.52585566	38
0.43375635	84		0.56778455	18
0.29703832	52		0.32432505	22
0.48069715	40		0.40313822	64
0.48146188	48		0.53381217	36
0.37683532	24		0.42048967	38
0.40859145	56		0.33982921	12
0.35698617	32		0.48844811	44
0.46895614	12		0.40343246	28
0.44709006	36		0.36770931	24
0.26235694	72		0.44701967	126
0.4112635	28		0.51687878	92
0.2331083	52		0.53177512	138
0.5026561	20		0.52754766	32
0.33228576	32		0.50820744	102
0.35378405	24		0.46976274	18
0.40533134	36		0.52940643	50
0.43810713	24		0.48191041	10
0.43002549	40		0.44323683	18
0.40335497	24		0.5186969	28
0.4743709	64		0.46321049	14
0.33638307	32		0.51013672	28
0.41394511	12		0.55360687	50
0.17210659	80		0.53082049	126
0.33690068	28		0.43108296	10
0.34113836	16		0.43860453	38
0.52591449	36		0.41719359	10
0.30910981	20		0.55224627	12
0.45932344	24		0.48107529	20
0.44055858	112		0.45148465	32
0.40304855	52		0.45720768	38
0.33840284	24		0.44410488	88
0.49462301	24		0.45645815	42
0.41786793	24		0.49078897	62
0.47412318	68		0.52126551	28
0.3204954	48		0.32744887	26
0.48417616	40		0.48527816	42
0.56747359	32		0.55417848	84
0.50405174	40		0.53013152	34
0.46371254	16		0.53527832	32
0.46079928	92		0.44190952	58
0.20886116	304		0.41759813	10
0.31727678	24		0.54545885	50
0.41371736	12		0.26786506	574
0.41084602	28		0.4327293	70
0.3254084	28		0.46095049	10
0.44607204	28		0.49271667	10
0.37050846	40		0.56062198	36
0.39021486	20		0.29772124	50
0.43887511	32		0.3515771	42
0.31437436	28		0.4354564	12
0.46114495	16		0.54099756	48
0.47998866	16		0.45877275	24
0.40791303	24		0.53849828	92
0.51379567	12		0.35888946	52
0.47457957	24		0.55129045	112
0.46341619	12		0.35146666	28
0.29514518	48		0.54751819	48
0.33943754	28		0.50857139	24
0.38159245	28		0.2942023	100
0.38964486	20		0.56164807	24
0.4072488	32		0.46825689	56
0.46209386	16		0.32726374	32
0.56370878	52		0.41973433	24
0.35718447	16		0.29707021	32
0.43196911	44		0.22564845	36
0.42779964	48		0.31044203	56
0.41770032	12		0.45784482	36
0.39600307	16		0.45983964	20
0.31419066	92		0.48473433	128
0.36401501	16		0.45980108	48
0.37048757	12		0.4817504	76
0.25266874	56		0.311418	28
0.47739217	48		0.49537009	20
0.28913218	40		0.31144464	24
0.47034878	108		0.48909643	36
0.31508785	60		0.34817147	12
0.36311135	24		0.50919086	44
0.25400192	88		0.46834242	20
0.40065584	20		0.54385781	20
0.47233847	16		0.52465045	40
0.41869268	24		0.55958283	56
0.26786211	32		0.52661783	36
0.42850146	16		0.56348044	96
0.51361334	12		0.34479097	44
0.43367732	20		0.50605696	140
0.24192753	148		0.46289545	24
0.34852672	48		0.5317139	76
0.43766174	24		0.49349496	120
0.50579268	52		0.5033108	24
0.42076904	40		0.55722284	44
0.39935172	76		0.558433	64
0.38281181	24		0.40535375	16
0.38146746	28		0.56704545	16
0.30517286	31.703125		0.45923299	16
0.4766579	30.40625		0.47355285	24
0.52507699	16.625		0.43627512	80
0.35427967	51.0625		0.46804377	24
0.34167689	19		0.45195824	96
0.41869146	40		0.45041099	12
0.31910801	36.5		0.41585732	12
0.2309133	105.25		0.51753438	24
0.47066852	25.5		0.52911925	20
0.38794065	21		0.23126176	72
0.43748298	12.5		0.47316828	20
0.467089	11		0.53033227	20
0.31945959	30		0.42352948	32
0.31994584	34.5		0.55879217	16
0.45677251	52.5		0.525289	112
0.2306148	120		0.573762	28
0.54837281	21		0.54174787	16
0.37844655	25		0.45292825	28
0.27233997	29		0.43634194	44
0.3914566	12		0.35080484	20
0.41304532	15		0.50210381	16
0.3143658	25		0.50472695	44
0.44760567	23		0.54360175	16
0.34856081	35		0.34334192	12
0.55577058	21		0.42343757	44
0.44339907	11		0.45735127	56
0.36731187	23		0.53802443	160
0.34382725	20		0.56488687	36
0.22425385	253		0.40507874	36
0.45210508	48		0.30663449	24
0.24770291	53		0.41597137	16
0.32656124	16		0.54651791	52
0.3333165	100		0.49406168	192
0.46704409	14		0.38351429	16
0.42565155	53		0.3728126	20
0.43142825	13		0.47180459	12
0.52337217	20		0.42861152	24
0.41464537	24		0.45066836	20
0.38265973	34		0.51301551	36
0.49585181	18		0.39313653	20
0.21743281	134		0.47602093	20
0.41607282	34		0.51642656	12
0.3312906	48		0.37558681	28
0.27451432	48		0.40927944	12
0.30375007	52		0.45130309	28
0.38466433	14		0.43553185	32
0.43308985	12		0.39873385	24
0.51984143	118		0.38365448	48
0.31968236	22		0.57555974	32
0.41325742	22		0.44961968	20
0.43904382	14		0.36595249	36
0.47860754	28		0.54571593	112
0.30436704	16		0.54815984	28
0.48043609	32		0.53232312	92
0.46776325	48		0.56173545	240
0.42954209	18		0.44578424	20
0.40645441	62		0.44680393	44
0.41090801	14		0.5258106	32
0.42635185	12		0.36571297	20
0.37067845	38		0.55518776	56
0.48574224	18		0.33792466	32
0.43547246	14		0.54337591	104
0.42079303	86		0.54385722	20
0.33382645	16		0.4193927	12
0.42283034	14		0.47904199	36
0.41342139	46		0.33305681	12
0.48214066	36		0.46113956	32
0.35517171	36		0.54623634	36
0.36531949	22		0.39807498	160
0.55079579	16		0.4393664	20
0.45008564	90		0.48659214	20
0.22226654	38		0.44271007	24
0.26979282	46		0.40525666	23.90625
0.46568346	18		0.44760731	26.3125
0.38200283	16		0.47195339	111.625
0.43157277	18		0.49867976	26.125
0.27751848	56		0.53093052	32.25
0.41313893	28		0.53050655	35.625
0.27715388	32		0.45117348	24.875
0.39781108	36		0.35743871	49.25
0.40813816	28		0.53711438	41
0.52187258	20		0.31115445	13
0.30370748	44		0.56755072	64.5
0.4711991	16		0.33240882	21.75
0.45417938	12		0.448856	27.5
0.40956241	24		0.31387961	10.75
0.42097276	44		0.36815241	74.5
0.21491304	372		0.51168066	86
0.400601	24		0.56235981	93
0.4187918	32		0.39643347	10
0.34282288	56		0.4478057	22
0.46113801	12		0.52767825	41
0.42757255	16		0.52360988	21.5
0.49092492	36		0.42162973	22.5
0.40716082	44		0.51897639	32.5
0.40430757	32		0.47152308	25
0.40313023	28		0.29987016	14
0.45734188	12		0.55567253	185
0.46886	24		0.35457593	19.5
0.33060253	20		0.47502133	73
0.26832461	24		0.26629031	164
0.43037066	20		0.40698227	43
0.50296193	12		0.23361897	148
0.36715308	80		0.49190781	203
0.42960516	40		0.39170095	65
0.37240428	64		0.55076033	105
0.49136597	12		0.56704581	23
0.41028169	32		0.45559001	28
0.3302179	20		0.45245495	53
0.31481394	12		0.4572387	34
0.35810855	44		0.32258114	41
0.42015883	12		0.54436654	14
0.57064515	32		0.53134072	50
0.5071764	36		0.55074513	247
0.4087185	20		0.42363262	47
0.467087	56		0.41778487	29
0.39202246	28		0.41893911	16
0.37029111	12		0.41386586	20
0.37807	20		0.47562584	24
0.3563166	12		0.43728364	38
0.46090513	28		0.49122876	152
0.4095265	40		0.36394608	23
0.38502368	36		0.41353676	75
0.53418475	32		0.46458524	21
0.4177717	12		0.53188878	30
0.38037065	52		0.4551329	37
0.23009147	80		0.29307613	16
0.41720748	96		0.52847159	31
0.40998653	24		0.50954187	33
0.5249784	104		0.49319497	38
0.38633049	24		0.46514699	13
0.41418883	12		0.46428052	33
0.38096198	44		0.34311572	12
0.43740505	28		0.46119514	82
0.39498967	124		0.46189055	12
0.41580972	36		0.45536557	98
0.45777082	12		0.48466676	20
0.54917449	12		0.52403069	38
0.46411711	56		0.54311401	68
0.28706989	104		0.49964005	10
0.35984609	12		0.45813203	124
0.33808121	12		0.50521827	20
0.42840225	24		0.52946633	48
0.42884737	44		0.37790313	80
0.36333188	20		0.34035563	24
0.30134174	40		0.47590494	16
0.47010043	64		0.43328729	26
0.43350041	12		0.52410525	154
0.50945127	12		0.53232551	26
0.46100125	48		0.50254536	26
0.51169413	32		0.45823714	184
0.32127798	12		0.44799337	12
0.26055267	20		0.35704249	16
0.30353764	24		0.55291736	116
0.51717794	20		0.38594449	36
0.46101308	16		0.47540423	26
0.46948963	20		0.5016824	36
0.39279938	32		0.52960855	26
0.3976109	20		0.4191744	22
0.32434243	12		0.34131122	10
0.42524424	16		0.32531178	28
0.27037638	60		0.51333308	38
0.24390112	28		0.2324613	144
0.40134397	12		0.4822804	38
0.4140681	90.8125		0.44924593	10
0.4212724	28.875		0.44231585	48
0.32743353	40.125		0.41435248	34
0.42160195	26.75		0.3584823	12
0.40474445	14.75		0.42923295	80
0.40366793	63.5		0.45848507	18
0.45749846	20.5		0.37432513	10
0.5641883	10.5		0.42618719	10
0.39660376	17		0.53731042	16
0.44989887	48.5		0.28215435	142
0.41065529	25.5		0.39873323	22
0.51944554	20		0.37640625	14
0.37703335	66		0.49576005	38
0.48920402	14		0.43514526	38
0.29749981	63.5		0.4044334	22
0.49271277	12		0.54072183	64
0.40294695	36		0.4165577	20
0.33791444	20		0.4699955	40
0.36361432	21		0.44799668	10
0.47370338	99		0.50051558	22
0.41674143	32		0.52012587	10
0.42088857	39		0.45614132	22
0.41560724	66		0.51318771	32
0.3947269	24		0.47930983	24
0.52093589	19		0.56445611	34
0.34726533	18		0.54691172	156
0.4036994	26		0.52282047	36
0.30343342	24		0.50106484	18
0.48886043	29		0.5465945	60
0.35588601	23		0.41944388	10
0.40063122	38		0.45209938	40
0.4684279	21		0.45945865	44
0.36912096	22		0.48359373	56
0.55140156	27		0.55733627	72
0.44715473	14		0.49545753	64
0.40242538	59		0.54294348	36
0.51451391	36		0.569031	36
0.48292327	18		0.4221617	12
0.45343041	26		0.53191173	68
0.24102165	66		0.49101138	16
0.29623857	34		0.53918254	112
0.38667116	32		0.2520791	24
0.54920131	12		0.46342176	24
0.5270682	12		0.57266152	16
0.45776713	12		0.48704964	52
0.46138528	22		0.44710213	20
0.44554004	32		0.55009675	100
0.49263594	20		0.50054097	20
0.31147784	24		0.54362422	220
0.49306917	12		0.28920799	16
0.47711357	34		0.46692213	12
0.37993652	30		0.43811467	52
0.38725641	26		0.41633332	20
0.23836061	154		0.48473522	36
0.5684973	66		0.41372037	108
0.43113634	20		0.42447659	20
0.52283329	22		0.29950294	16
0.4088625	28		0.54919147	36
0.4233999	34		0.31497708	36
0.32647857	54		0.5145089	60
0.32785657	56		0.46219942	52
0.39727181	76		0.49822369	32
0.3263571	38		0.50228119	20
0.28944775	28		0.44755548	32
0.34129843	36		0.37186489	12
0.21355836	56		0.4495742	12
0.49125531	12		0.47392464	24
0.28307793	12		0.37011653	32
0.499562	32		0.44533253	16
0.37461275	20		0.34129778	36
0.36803162	12		0.38916305	40
0.51996523	12		0.52773166	40
0.45665693	28		0.5066489	60
0.41430047	16		0.52121842	20
0.55495381	16		0.44790655	192
0.21155415	132		0.43363851	76
0.35157275	28		0.38530704	24
0.52074188	12		0.46341231	24
0.52934527	12		0.43585831	16
0.42413986	36		0.48987776	20
0.33865017	28		0.55796796	16
0.55193055	16		0.55688542	104
0.33965206	44		0.43716323	24
0.55043334	40		0.48417917	72
0.49770984	12		0.48645604	64
0.36760497	48		0.49809024	48
0.44059163	72		0.33411059	20
0.47646037	20		0.43517745	20
0.32262707	64		0.38326287	12
0.54166663	16		0.38176835	36
0.36055315	28		0.5316906	24
0.43787417	28		0.35833159	36
0.53745031	16		0.55358392	52
0.47169718	24		0.3677004	36
0.54881907	28		0.56522405	156
0.41817108	12		0.48307756	20
0.50955254	40		0.50326192	20
0.45939049	16		0.44577178	12
0.47158971	28		0.51410705	68
0.44522989	32		0.53059018	40
0.30808741	20		0.54505485	168
0.43561	32		0.3987205	64
0.42841205	56		0.53308207	52
0.4372085	12		0.54275364	60
0.35630813	32		0.47339472	32
0.41433567	44		0.50115973	56
0.35079351	20		0.51648974	160
0.34886107	40		0.41378087	12
0.43056712	32		0.45289159	36
0.40755391	44		0.51260221	36
0.41766769	28		0.4308548	12
0.31163061	28		0.4756431	12
0.3569009	20		0.51949435	32
0.34051499	40		0.50305438	84
0.52122188	36		0.49278995	24
0.26125434	24		0.54642338	96
0.24499398	68		0.44960889	16
0.48643753	32		0.46233565	32
0.33267835	28		0.50388151	12
0.27099434	28		0.52894819	12
0.39523718	20		0.481529	12
0.45913649	36		0.52421349	164
0.45920068	44		0.48576143	24
0.50476152	52		0.53288364	24
0.44926372	80		0.48309198	68
0.34443742	24		0.53349507	24
0.43778437	12		0.4316639	24
0.30260143	24		0.42828938	48
0.51763761	12		0.40057841	56
0.40364251	36		0.3473475	16
0.4032582	64		0.54386097	84
0.4866721	12		0.41878617	24
0.4698801	48		0.42099795	36
0.33767095	48		0.33958772	12
0.3404128	20		0.43823212	40
0.45271552	32		0.42909482	12
0.55022436	16		0.56156725	36
0.44580463	12		0.55452889	56
0.37255043	72		0.39479196	28
0.44099727	16		0.47773868	28
0.51710105	12		0.34161067	36
0.4287343	28		0.41666853	12
0.39642978	60		0.56363565	20
0.42272288	24		0.3936618	12
0.52053994	36		0.37384847	16
0.45719042	16		0.42137855	24
0.44288301	28		0.4959273	24
0.41465774	48		0.4307718	44
0.36852685	36		0.4170785	44
0.55047482	32		0.41228196	40
0.45318466	12		0.42827758	12
0.38033766	28		0.50927597	20
0.49429935	16		0.47613779	40
0.34834737	80		0.54139233	100
0.51853591	12		0.48920819	12.414062
0.30437684	24		0.36442289	11.84375
0.49301958	24		0.41427732	11.125
0.44792426	12		0.38302937	11.125
0.30460298	24		0.41022298	62.1875
0.39848906	43.833984		0.29090601	15.375
0.32446134	27.0625		0.41059598	21.625
0.43966943	54.625		0.34185678	38.875
0.35043412	93.9375		0.52997929	79.5
0.40582535	89.375		0.48842198	42.125
0.23643489	112.375		0.54517645	25.625
0.33481517	20.25		0.46966392	22.75
0.36298811	26.5		0.25936857	59.25
0.39465278	10.75		0.47450525	21.5
0.45854625	17.5		0.51070619	25.5
0.35017878	36.5		0.53131151	57.75
0.36591285	12		0.48394021	31.25
0.17931026	113.5		0.49314204	23.5
0.28287193	63.5		0.43370295	435.75
0.40505761	15		0.50362444	58
0.4616487	12.5		0.42030567	40
0.50619614	11		0.4008033	19
0.29390049	28		0.33378914	10.5
0.53851324	14		0.53477746	29.5
0.42787138	47		0.49270874	19
0.27106309	29		0.53203499	79.5
0.43422836	11		0.53544891	84
0.26647019	40		0.41193792	26.5
0.28041816	374		0.55636024	52.5
0.40616578	37		0.40438023	13
0.3432304	40		0.42715198	13.5
0.38467771	22		0.51123267	82
0.44825178	12		0.45792371	74
0.54586577	28		0.42195851	48
0.22682407	58		0.4682546	13
0.40360537	25		0.4060812	52
0.34575272	32		0.42640832	33
0.27166623	38		0.5379864	62
0.32604828	50		0.54327148	53
0.49928966	19		0.57155901	36
0.44130999	47		0.46179911	19
0.49300572	14		0.34773323	11
0.30687183	29		0.43308848	21
0.37544256	12		0.47470018	10
0.46128353	19		0.48676994	43
0.53191382	67		0.43406639	13
0.42945802	21		0.56116599	25
0.37758657	153		0.40980971	12
0.41072097	92		0.52904153	52
0.33250859	15		0.43906841	25
0.354554	18		0.48161447	24
0.42832795	49		0.55191052	74
0.4097257	14		0.50999308	33
0.31822053	29		0.48919511	34
0.26782125	64		0.25259575	51
0.37590444	12		0.55517733	217
0.46336862	40		0.39938468	16
0.47600311	48		0.39412257	34
0.21616396	352		0.23949277	21
0.41453514	16		0.40938058	21
0.55894023	18		0.51958275	226
0.49626046	20		0.43878469	16
0.43569073	20		0.47845966	38
0.32453987	16		0.54013163	128
0.341894	30		0.43614566	82
0.4075076	16		0.42039904	20
0.5044601	42		0.39518553	40
0.50122112	18		0.53801876	18
0.40827656	80		0.42818362	12
0.30618653	20		0.41003466	32
0.32734588	60		0.42830315	32
0.48057151	36		0.56120557	38
0.39960065	74		0.47323716	26
0.43682685	32		0.29267672	26
0.36211589	30		0.47809443	14
0.33523709	28		0.55840844	16
0.37896621	26		0.49987453	72
0.27831605	82		0.49336901	88
0.36313257	30		0.35438386	10
0.47890496	26		0.56224579	70
0.39839646	20		0.43730539	106
0.42839018	38		0.50089008	18
0.37517098	50		0.29301178	14
0.35093743	14		0.39300883	86
0.40534714	40		0.52479172	32
0.38853532	24		0.52585453	52
0.51135623	70		0.34223887	12
0.37376338	28		0.40834957	74
0.2594209	12		0.41763625	76
0.37886456	58		0.41376197	10
0.44524282	12		0.47327635	36
[truncated: 3,759 more rows]
