# Supplementary material for: Comprehensive structural assignment of glycosaminoglycan oligo- and polysaccharides by protein nanopore
Source: Nat Commun. 2022 Aug 30;13:5113. doi: 10.1038/s41467-022-32800-4 (PMC9427770; doi:10.1038/s41467-022-32800-4)
Supplement: Supplementary file 5 — Source Data [file 41467_2022_32800_MOESM5_ESM.zip › Source Data/SI_source data files/Supplementary Fig. 11/e.txt]

TtHist_CSdp6		TtHist_HAdp6
1263		0
1456		378
498		897
740		668
420		483
280		384
268		313
170		244
77		270
110		179
94		99
61		130
42		110
33		97
39		94
14		52
22		61
10		50
13		55
8		55
4		10
12		29
7		28
7		25
4		30
