# Supplementary material for: Comprehensive structural assignment of glycosaminoglycan oligo- and polysaccharides by protein nanopore
Source: Nat Commun. 2022 Aug 30;13:5113. doi: 10.1038/s41467-022-32800-4 (PMC9427770; doi:10.1038/s41467-022-32800-4)
Supplement: Supplementary file 5 — Source Data [file 41467_2022_32800_MOESM5_ESM.zip › Source Data/SI_source data files/Supplementary Fig. 11/f.txt]

Ib CSdp8	Tt CSdp8		Ib HAdp8	Tt HAdp8
0.37843087	20.976562		0.55542284	204.34375
0.26753175	44.96875		0.45438522	19.5
0.48931932	40.0625		0.25938365	122.4375
0.42205375	16.015625		0.48119593	18.59375
0.39116395	23.53125		0.3078011	36.8125
0.41088977	50.8125		0.53010285	46.375
0.41102588	26.25		0.20866723	354.5
0.44265544	48.0625		0.30750957	99
0.16450556	150.1875		0.25531933	160.375
0.3331781	30.96875		0.26885039	18.125
0.36231625	51.46875		0.45208448	111.75
0.3733291	76.6875		0.19930772	134.875
0.42798457	23.96875		0.44903699	337.75
0.19865519	521.375		0.49271002	19.625
0.36963683	24.125		0.49407223	246.75
0.31068605	170.5625		0.49621245	38
0.34302697	369.1875		0.52055997	78.5
0.30150723	51.125		0.34198925	50.25
0.35744151	29.3125		0.47523487	149.75
0.46268097	10.0625		0.43114057	127.75
0.35871309	23.875		0.31578982	65.5
0.3669453	146.25		0.32740349	33.75
0.19572397	903.875		0.4752194	19.75
0.41957545	21.9375		0.44409037	249.25
0.26144147	214.3125		0.44405657	324
0.33037752	74.125		0.26584795	195.75
0.31651863	32.1875		0.36630896	113
0.35794383	53.625		0.28876856	231
0.30739093	98.5		0.51451576	21
0.50797909	11		0.31361338	31
0.26027778	26.625		0.40691453	238
0.46986118	819.375		0.37625208	47
0.3376742	59.125		0.42141113	301.5
0.20614927	86.75		0.32082024	190
0.44150439	38.875		0.35497606	275
0.23225273	36.375		0.35135654	54
0.37942222	306.75		0.19026427	1135
0.28602856	81.5		0.33527184	55.5
0.35484666	41.125		0.25798959	126.5
0.48272058	50.75		0.47268808	27
0.32904831	34		0.47449541	72
0.39047492	14.875		0.47565731	485
0.23497579	143.875		0.41286692	222
0.29311103	39.25		0.28070614	51.5
0.30202919	58.375		0.40317473	122
0.33908573	67.25		0.18850569	101.5
0.21565485	482.875		0.40708646	48
0.35038251	38		0.46342337	14
0.30673862	24.5		0.43090928	19.5
0.30242938	47.25		0.31085712	78
0.44125485	10.875		0.44751331	55.5
0.26587418	35.875		0.44703889	23
0.34370318	106.25		0.24225269	39.5
0.35544777	268.75		0.48672277	105.5
0.28923219	44.75		0.36479062	34
0.27108592	132.75		0.23486172	75.5
0.37236485	34.625		0.39343122	66
0.19557405	1522.875		0.41365653	146
0.35631758	330		0.54415911	143
0.30424145	24.375		0.45199075	65
0.35076925	49.25		0.43221316	38
0.33000427	36.5		0.53623366	289
0.33207107	23		0.5345664	12
0.49033585	41.125		0.43615329	229
0.18379425	555		0.42393652	42
0.46905273	11		0.4406687	38
0.30557132	25.5		0.36398655	27
0.2790904	98		0.43493664	34
0.34146354	34		0.49065772	43
0.30399844	110.5		0.22606315	272
0.16058689	170.25		0.45435438	471
0.40253535	20.75		0.34107596	32
0.23794757	60		0.29846647	146
0.40439194	71		0.42397431	269
0.3879756	38.25		0.27880105	167
0.37425879	62.5		0.36190245	18
0.37872487	77.25		0.30448905	52
0.34754601	25.75		0.286567	82
0.39693347	32.75		0.49126408	58
0.35735616	34		0.31676081	18
0.2978614	22.5		0.46434966	179
0.22998954	514.5		0.53374195	62
0.32223231	97.75		0.22824574	141
0.27315637	58		0.39551869	353
0.33541533	29.25		0.22793682	54
0.32365176	34.75		0.32765824	74
0.35052007	24.25		0.30822256	90
0.25033942	82		0.53130102	13
0.3451519	26.75		0.47956744	45
0.32115233	50.5		0.49330613	18
0.37917012	10.5		0.53474605	65
0.30531323	42.75		0.48673034	97
0.23120633	97		0.45542952	248
0.33349031	84		0.37632683	182
0.3959755	36.75		0.46453145	21
0.36838707	26.25		0.33573076	55
0.19767977	2599.25		0.34976768	502
0.31006688	91.75		0.25869492	246
0.35232162	48		0.39400861	44
0.25106692	65.25		0.40960488	26
0.34559977	45.25		0.48304546	11
0.29227132	46.75		0.50922108	238
0.35524383	59.75		0.48442617	164
0.31926221	26.5		0.43519917	159
0.30286184	41.25		0.43951258	31
0.36344355	18.25		0.49636188	107
0.48810416	16		0.50781435	383
0.29217511	20.75		0.42790562	138
0.28184175	68.75		0.40911978	20
0.45949405	13.25		0.35076821	40
0.38798779	17		0.36949554	22
0.37078378	115.75		0.47310436	28
0.44309083	19.75		0.35905802	66
0.25719014	43.5		0.36480585	232
0.25550115	51		0.41860032	188
0.30986914	84.25		0.50007993	52
0.30146283	70.25		0.50876927	50
0.32808495	34.25		0.19393164	552
0.32618693	162.25		0.40451702	96
0.50728518	56.5		0.55195868	16
0.22142898	77.75		0.2454012	112
0.35785478	53.5		0.29214874	132
0.36621225	40.25		0.46229315	92
0.36046034	120.25		0.36532217	18
0.21835899	76.5		0.46539882	58
0.13898323	522		0.47147679	76
0.3868559	42.5		0.50652331	706
0.33986527	18.5		0.52483779	100
0.28187451	32		0.42642239	194
0.33471292	79.5		0.51630735	162
0.33026236	37		0.44360957	142
0.29590034	68		0.50191838	14
0.28217852	23.5		0.48863679	236
0.31471491	135		0.21803038	462
0.34660107	25.5		0.4485397	48
0.51254505	21		0.447909	376
0.33869588	159.5		0.40942258	76
0.23907718	31		0.44457144	20
0.33517203	64		0.46656442	76
0.3052749	27		0.48132598	14
0.27038431	24.5		0.39673427	28
0.19502421	234		0.54966551	20
0.35670424	70.5		0.45989946	30
0.30052906	66		0.51872391	16
0.3733722	42		0.42187357	152
0.34523395	172.5		0.50383049	164
0.23423274	50		0.43447426	18
0.32541195	22		0.37257341	28
0.35054818	46.5		0.34048858	58
0.31912526	44		0.34929627	36
0.34560061	69.5		0.45780572	150
0.37160346	63.5		0.34867683	94
0.26320028	77		0.4696711	106
0.23545121	90		0.32162681	24
0.39454362	29		0.39955214	40
0.51081693	20.5		0.48963723	92
0.33436701	35.5		0.42592987	78
0.29987192	128		0.43882331	18
0.23648067	33.5		0.37664077	66
0.35339463	48.5		0.54316598	120
0.37743816	81		0.4549776	50
0.33264858	37.5		0.38820532	140
0.30326429	65.5		0.45944941	160
0.38718137	40		0.41311949	28
0.3630465	198.5		0.38151959	70
0.26173556	52.5		0.49290353	148
0.38851765	34		0.42101148	356
0.40724453	17		0.45438832	302
0.31183431	30		0.42467302	24
0.26362768	64.5		0.4363018	32
0.32281101	42		0.43461949	96
0.39793995	31.5		0.38251808	66
0.35534427	12		0.50173151	136
0.29719952	95.5		0.26432893	86
0.34864351	30.5		0.2309662	484
0.22420526	40.5		0.52883816	106
0.41146234	62		0.24871561	48
0.30131501	29.5		0.25043547	48
0.3444435	25		0.49659741	146
0.55823004	29		0.43876594	20
0.39930233	18		0.54740536	30
0.30612758	147		0.23221731	148
0.38043937	20.5		0.54662168	32
0.34731078	58.5		0.42535281	118
0.26206729	80		0.48300683	20
0.30248871	123		0.48375779	18
0.29334071	82.5		0.46452326	154
0.35530049	26.5		0.44067511	204
0.30275109	55.5		0.44260797	36
0.44075114	13.5		0.23126265	120
0.38833174	16.5		0.39918631	32
0.33711088	31.5		0.5247997	54
0.35402334	37		0.25863734	72
0.2486151	64.5		0.39376688	14
0.29964143	102.5		0.23246257	112
0.34645069	25.5		0.47717106	100
0.33494106	49.5		0.48003164	84
0.21435115	82		0.42654279	194
0.40586045	20.5		0.44830519	34
0.3011151	13.5		0.3681989	124
0.3427411	27		0.54677343	82
0.45226204	25.5		0.42699262	98
0.32278624	38		0.44538003	154
0.36349824	28		0.27442369	152
0.52019364	22.5		0.29519275	40
0.33647841	83.5		0.3795121	74
0.3074742	47.5		0.55363089	36
0.23992117	141.5		0.32504556	22
0.34669271	138		0.47307298	362
0.18854949	1041		0.21840322	306
0.36608556	17		0.35835463	20
0.35650563	48		0.37136567	56
0.34818307	51		0.50460893	376
0.39566362	21		0.43909869	132
0.38555086	24		0.37514788	36
0.36442879	30		0.55813158	204
0.32814035	94		0.55445695	14
0.29703024	33		0.48634037	188
0.34183565	28		0.25309774	152
0.22459598	265		0.45569462	12
0.5315004	20		0.48668158	130
0.25323415	71		0.46314302	168
0.19547896	1923		0.56764525	128
0.3034966	37		0.38233843	132
0.27267334	28		0.38928095	84
0.3893556	39		0.45500883	36
0.36365169	44		0.3017455	576
0.17196742	255		0.51581651	24
0.30629259	84		0.54803956	120
0.39310849	88		0.49683806	12
0.49582246	177		0.54770589	24
0.53826988	20		0.42209658	152
0.23741338	42		0.34886473	52
0.34144774	22		0.44575641	172
0.34124932	27		0.37805974	284
0.30461329	54		0.32298023	96
0.34056666	54		0.45601761	328
0.41990337	20		0.32978728	48
0.37849474	85		0.29615462	236
0.35400465	26		0.47573489	80
0.33611515	57		0.38480967	112
0.38391131	29		0.5488621	12
0.33582455	80		0.20819747	200
0.3289023	27		0.32259989	120
0.36295649	56		0.4040058	48
0.28119859	43		0.26420176	256
0.40894571	18		0.40041989	24
0.34164777	162		0.32936406	436
0.31441012	48		0.24929851	92
0.4047468	34		0.48627564	12
0.33670205	31		0.43467778	64
0.3406021	88		0.18051246	204
0.41986242	20		0.29142395	64
0.37552863	23		0.41303283	204
0.29817715	49		0.3078517	44
0.22096646	158		0.48952281	24
0.29891402	33		0.47901398	132
0.22028397	99		0.45740774	12
0.26342002	35		0.22138599	228
0.45786151	15		0.3940751	276
0.29418111	80		0.49047241	336
0.40182799	45		0.48806524	112
0.31832862	53		0.37276495	80
0.28433284	23		0.42666885	32
0.37871641	27		0.45405802	40
0.42065805	39		0.26497582	84
0.26258999	103		0.4101871	192
0.20926528	40		0.27783498	60
0.21912882	207		0.42639992	28
0.42598769	61		0.41183162	20
0.32620314	132		0.48421636	232
0.27632987	36		0.41542584	28
0.47461504	90		0.26246676	212
0.31319383	65		0.40932149	120
0.49848613	13		0.43083507	88
0.28015688	62		0.38128093	96
0.33177951	95		0.5441851	12
0.17990947	26		0.43619063	52
0.30065516	65		0.52048343	76
0.32417822	92		0.53335929	16
0.23372649	79		0.25403973	144
0.25144836	53		0.5373261	92
0.3432315	66		0.36705095	44
0.27291271	39		0.53416747	64
0.28922373	38		0.38360146	64
0.4083963	29		0.46355262	60
0.27888399	61		0.4363814	48
0.1683301	496		0.36686662	60
0.29921839	51		0.50505948	36
0.28419322	393		0.49435395	36
0.21901985	150		0.34645417	180
0.22975066	67		0.37438709	20
0.32436144	70		0.41320065	68
0.36069885	101		0.5754199	108
0.30522111	21		0.46972746	856
0.24232583	55		0.4682956	108
0.32059237	43		0.45994356	84
0.1739801	291		0.46859643	308
0.34987062	75		0.41921893	104
0.37836593	50		0.4664509	12
0.29921746	65		0.54927915	124
0.3101804	76		0.24981427	356
0.48104385	18		0.43775827	32
0.33221748	24		0.19682544	312
0.34638906	46		0.4461621	68
0.34747371	22		0.37235194	40
0.31392273	69		0.27295676	52
0.33947396	47		0.44262052	48
0.32433182	63		0.37404269	84
0.25491446	95		0.29491651	44
0.23279193	116		0.37017542	112
0.32343635	56		0.51454896	12
0.31646547	122		0.45450521	112
0.45255992	17		0.478856	24
0.32200068	38		0.46894324	100
0.33277693	79		0.44840315	84
0.22639452	888		0.52132875	12
0.33976975	2368		0.43256572	56
0.3195748	32		0.39515311	148
0.32597604	26		0.45114663	300
0.3416104	27		0.43410441	64
0.31599784	34		0.35593575	64
0.37160519	23		0.41202131	52
0.32142654	40		0.43619442	160
0.34385237	28		0.57468969	24
0.30736908	35		0.49826947	76
0.27973473	70		0.27641657	96
0.43361968	38		0.50682604	20
0.32851192	33		0.45146251	200
0.3966631	22		0.46315151	120
0.24145201	57		0.5147723	36
0.34032309	62		0.45559061	20
0.19920936	114		0.50950205	152
0.32669294	19		0.45411128	24
0.31139764	87		0.44164157	292
0.39719567	24		0.49898186	28
0.50513214	12		0.50124538	200
0.31178758	40		0.49626121	64
0.34368891	72		0.28299648	252
0.27325717	133		0.44588518	68
0.36432144	121		0.36389309	180
0.30603135	51		0.36847296	44
0.35650057	56		0.45251036	200
0.32405972	35		0.41886249	36
0.43340981	21		0.50335801	276
0.32504937	56		0.4421452	172
0.32672876	113		0.37217748	16
0.32903612	38		0.4669936	96
0.19000739	180		0.28033876	264
0.29804206	88		0.28849724	100
0.24355319	93		0.42388308	84
0.43553561	17		0.38790637	28
0.42721969	14		0.49094233	20
0.34145314	34		0.4454459	100
0.18843202	1420		0.43027154	48
0.32512739	53		0.3660883	112
0.36911774	24		0.45266879	60
0.31096992	37		0.34044233	48
0.34414124	38		0.51779616	36
0.28164345	93		0.44502383	52
0.4206675	33		0.48362017	100
0.56149328	12		0.44554254	364
0.24966796	46		0.28033441	20
0.31722456	64		0.50779772	216
0.34395999	35		0.4784171	12
0.43869561	18		0.44063255	36
0.46182552	720		0.55906695	48
0.43222061	43		0.43545189	348
0.1951832	126		0.37316889	40
0.307684	90		0.56362587	64
0.3873443	31		0.40237886	12
0.34782788	24		0.5380426	324
0.37564662	39		0.40385213	108
0.30987278	97		0.28833109	148
0.3289752	48		0.4825252	60
0.30091375	81		0.44060498	140
0.19283305	33		0.38607198	148
0.22019517	44		0.45903957	176
0.24171866	48		0.18319158	128
0.33799124	23		0.3322641	140
0.49944669	20		0.465413	60
0.19420274	215		0.42698956	24
0.49374488	34		0.4614611	136
0.55231655	140		0.3714844	68
0.30239406	38		0.35142848	88
0.35896876	34		0.38068053	88
0.26568207	64		0.26004276	104
0.36543232	12		0.48186746	208
0.23702163	56		0.47519225	160
0.18546514	216		0.48368666	224
0.27762786	44		0.44069675	60
0.36508816	38		0.53824222	276
0.24870248	84		0.38390639	24
0.32860622	330		0.33605456	48
0.38145921	18		0.51495552	20
0.29767811	68		0.3782286	72
0.2360951	116		0.37670782	68
0.32209882	40		0.47190282	232
0.16023313	248		0.51291615	40
0.29333532	68		0.48600113	156
0.35303694	80		0.18307087	84
0.35665712	238		0.49285603	12
0.2303523	30		0.39652595	28
0.49222454	74		0.42686278	88
0.57662177	256		0.33228007	168
0.37425321	112		0.42184773	84
0.33880326	14		0.53675944	136
0.31253061	186		0.37793958	24
0.27439031	132		0.42628804	108
0.29646075	54		0.42920122	64
0.32663968	44		0.4754135	156
0.30660143	86		0.43080536	52
0.36628839	66		0.53923756	16
0.1939524	88		0.42363489	108
0.33871788	78		0.42436141	64
0.29176843	134		0.31170079	40
0.29932684	44		0.4920356	60
0.29204804	68		0.50967711	176
0.22905783	48		0.50341296	28
0.2762768	48		0.52248168	16
0.22169304	58		0.36076456	32
0.44190395	20		0.41625535	24
0.21481508	80		0.50797677	24
0.30436313	36		0.45439863	16
0.32713544	28		0.33393285	32
0.32267606	48		0.51164019	60
0.35246187	198		0.45221353	84
0.29416555	38		0.52249575	120
0.26027951	30		0.37936693	96
0.34787869	48		0.21399686	388
0.46327978	16		0.52379388	20
0.37532714	60		0.22424258	124
0.39330131	30		0.41919142	120
0.31231123	130		0.53376043	12
0.2429125	76		0.46484825	16
0.32746372	28		0.34997481	92
0.38745466	54		0.43632689	164
0.35042763	22		0.3912819	92
0.25768885	50		0.38820314	36
0.29563934	38		0.41471815	120
0.3196061	74		0.2250208	256
0.20385592	38		0.41685766	136
0.36473396	40		0.37985682	48
0.37307608	16		0.26342818	36
0.44928375	80		0.53149557	28
0.24794585	48		0.2577036	112
0.2107306	24		0.54677653	12
0.54464531	36		0.44776601	20
0.26389089	90		0.46635899	124
0.32538122	30		0.31948772	76
0.3257806	24		0.51405531	144
0.3229683	38		0.44054979	156
0.3106176	54		0.20154105	100
0.34940016	70		0.17862107	404
0.37884095	46		0.29905784	44
0.36283675	52		0.47292355	36
0.25968161	68		0.42636919	24
0.28090397	130		0.51819336	24
0.22053234	68		0.43518364	52
0.34192854	44		0.4843289	12
0.32483357	48		0.42721856	96
0.50318885	24		0.48197061	44
0.35266998	38		0.43070653	100
0.3048749	42		0.36338127	28
0.24077554	46		0.46473661	324
0.4010241	38		0.41673031	204
0.32484037	100		0.47134757	28
0.37605622	30		0.43974233	24
0.32761151	218		0.39639029	44
0.33034682	86		0.4502807	28
0.39999661	24		0.21783167	188
0.27563766	84		0.35308561	16
0.42608511	20		0.52658498	16
0.33914432	28		0.45147789	20
0.58065033	12		0.39184558	36
0.33055928	32		0.38309634	44
0.30412075	70		0.28858617	164
0.62220228	18		0.45426202	132
0.42060959	32		0.48161483	44
0.27374199	124		0.53481477	16.5
0.35459551	32		0.56073987	345.875
0.23475291	118		0.35748157	24.375
0.26077682	72		0.53046376	186.5625
0.32679805	40		0.52267194	233
0.40923697	30		0.40012905	37.125
0.31723672	48		0.47606164	279.625
0.32963404	26		0.4707354	19.375
0.40858215	32		0.48492435	227.375
0.38840863	38		0.41144443	91.75
0.39825264	36		0.44370541	19.125
0.35063168	120		0.44204533	161.875
0.33419564	24		0.49216494	97
0.23024385	88		0.39572099	40.5
0.42508668	64		0.44835353	35.5
0.27509776	50		0.35801056	121.75
0.36728531	26		0.46125787	59
0.29867509	28		0.44395888	142.5
0.21659572	96		0.46271694	334.75
0.33688247	14		0.51484132	255.5
0.3835628	110		0.51744187	30
0.35670987	16		0.44306988	31.75
0.19127242	156		0.19333871	209.25
0.32778457	30		0.56706756	166.25
0.28948057	56		0.4104121	37.5
0.34900022	54		0.22333319	100.75
0.38646737	46		0.48773006	76.5
0.21760285	118		0.52989525	115.5
0.36355522	94		0.46345848	257
0.32714748	58		0.48471305	42.5
0.34512931	100		0.36907917	303.5
0.21530156	260		0.55801046	13
0.31785601	40		0.3245219	20
0.31090605	38		0.49355403	13
0.31883422	76		0.50964713	63
0.32498077	42		0.41644245	52.5
0.34830734	82		0.49609917	41
0.23578009	84		0.39027193	116.5
0.28264496	52		0.41663945	27.5
0.32682535	144		0.42559466	178
0.37059864	120		0.41618392	29.5
0.30024368	66		0.4982698	22
0.34032834	96		0.22706386	274
0.3092382	34		0.55515087	24
0.33723903	78		0.37892935	343.5
0.36493587	38		0.4292787	148
0.37658957	14		0.29431009	71.5
0.46660942	22		0.50808144	119
0.38474688	78		0.37371349	212.5
0.52177328	14		0.43944287	95
0.25331557	16		0.4912293	212
0.37159902	30		0.39077112	173.5
0.43017727	26		0.52166569	54
0.35348251	34		0.52658719	56.5
0.34434795	26		0.46854052	606.5
0.4060882	20		0.37608656	32
0.23948085	52		0.5680474	52
0.35391361	230		0.38823348	89.5
0.24863295	66		0.38851282	215
0.34087262	190		0.18281305	111.5
0.32158494	20		0.33706728	45
0.32516688	22		0.50580919	129
0.30290332	60		0.45086536	198
0.2712836	42		0.31810778	161
0.31956097	82		0.48148465	14
0.57209438	20		0.45977095	343
0.32214794	62		0.48212555	142
0.27572224	180		0.39210999	113
0.30229935	34		0.43520832	221
0.25346923	38		0.46802348	355
0.21470436	68		0.41852912	75
0.39854881	44		0.46259242	152
0.41834566	154		0.29548195	86
0.3920491	28		0.49094698	21
0.25351521	46		0.4145126	22
0.33728707	60		0.55912495	19
0.30531046	44		0.30648375	84
0.32585475	98		0.42411166	30
0.2853761	56		0.51737332	877
0.40565521	28		0.45714009	149
0.35509625	26		0.1949192	59
0.32080135	34		0.47890881	277
0.41708919	106		0.50181293	153
0.33217937	32		0.33206201	362
0.32558298	58		0.54403389	11
0.16537465	152		0.47602296	20
0.19221932	130		0.55230218	13
0.25952065	126		0.37036559	28
0.3624756	40		0.39698991	19
0.33203492	56		0.45622629	326
0.45353636	22		0.41047838	92
0.31412753	30		0.31872892	40
0.34811097	38		0.46021196	182
0.34232026	84		0.5336898	17
0.25223479	38		0.46274412	176
0.24803919	40		0.17919448	767
0.40237737	78		0.31286138	86
0.36411339	42		0.47643197	79
0.40594268	92		0.52602363	12
0.30487883	94		0.51748085	121
0.26243863	80		0.34699798	49
0.20002605	88		0.31425738	69
0.36812678	24		0.39551863	117
0.30163345	42		0.35386696	57
0.39070392	48		0.49894983	54
0.32519349	36		0.46586668	35
0.29960412	40		0.53812957	94
0.31415799	44		0.40729582	190
0.50045896	14		0.31734148	29
0.31967863	32		0.41765448	99
0.37866274	16		0.28138992	118
0.33556482	86		0.3756437	123
0.28155726	38		0.3970184	22
0.29779223	70		0.49338624	282
0.29739472	80		0.45943999	124
0.44613388	272		0.42870134	211
0.25935939	66		0.44099486	41
0.40191466	46		0.50287652	489
0.42104816	26		0.56442028	27
0.29179993	96		0.19368015	285
0.42331079	36		0.4326416	22
0.42261782	22		0.33027306	47
0.27331406	70		0.39516324	33
0.29526952	90		0.50862664	85
0.27084011	40		0.41295049	316
0.28363967	64		0.47205758	28
0.20350318	86		0.34306312	39
0.32124931	42		0.45439672	375
0.30325082	62		0.52591681	52
0.25416878	70		0.44201797	967
0.27933118	58		0.27880713	109
0.30916992	42		0.19551452	300
0.39437538	174		0.38642675	106
0.3328107	22		0.3500798	132
0.33856463	188		0.28382602	74
0.33178151	348		0.50682354	64
0.32959491	54		0.43101364	132
0.31345963	38		0.49606046	12
0.28796324	70		0.42731243	30
0.25609615	44		0.4606908	90
0.33487362	92		0.40761608	60
0.2596136	50		0.30140099	50
0.44456095	20		0.44489115	28
0.42762169	20		0.34787047	96
0.42248261	52		0.44693866	94
0.33898097	80		0.3562991	28
0.32086533	34		0.46109039	306
0.16032033	112		0.44995144	136
0.31383464	42		0.45253259	30
0.37594143	26		0.50309491	694
0.29447719	212		0.53458881	36
0.2999019	80		0.20834242	456
0.32615417	24		0.44506681	96
0.33564284	114		0.48108101	488
0.29827675	18		0.36332494	82
0.32024765	90		0.47209969	28
0.44925845	14		0.45954412	222
0.32612452	38		0.39025536	50
0.32547793	36		0.4705995	12
0.29284462	28		0.44326785	114
0.24606726	46		0.34981695	392
0.33945778	210		0.36516741	18
0.31375572	40		0.41599309	264
0.42683321	66		0.44894513	134
0.21042132	146		0.46235088	18
0.27465743	98		0.53673398	12
0.32734767	196		0.4559657	422
0.34784663	20		0.31530064	56
0.39770818	68		0.3555308	32
0.4239752	16		0.37775373	136
0.20502877	426		0.33331469	54
0.19258867	100		0.41891953	20
0.26299429	56		0.43646723	20
0.32080624	62		0.47283512	240
0.36789018	32		0.30093354	228
0.41436994	22		0.52620739	244
0.32340038	44		0.22870634	94
0.23109517	174		0.39145172	32
0.25154462	74		0.2528677	38
0.38087708	134		0.48088923	134
0.32424471	94		0.46313566	126
0.40817928	20		0.41033095	26
0.44122669	24		0.44774956	150
0.36213842	42		0.48707825	26
0.32372874	52		0.53565001	70
0.57375669	1510		0.46069437	78
0.34808832	32		0.30059561	162
0.24220502	56		0.45399526	20
0.2275476	52		0.43401161	16
0.32584724	26		0.42397192	246
0.27652848	38		0.42698783	22
0.28284127	50		0.50142401	46
0.40830466	12		0.42408675	22
0.38913438	16		0.54140228	14
0.33492678	28		0.44494212	22
0.35821983	34		0.31215289	14
0.24216224	90		0.44921356	124
0.35886338	30		0.35417318	30
0.38635689	28		0.45837542	12
0.4150871	42		0.41875285	50
0.37267479	26		0.37563911	78
0.23635055	20		0.49107295	50
0.27000776	62		0.32620603	50
0.30442581	44		0.50484186	18
0.17918588	126		0.53846931	22
0.27185854	48		0.54099262	60
0.3404457	38		0.46255437	18
0.31227574	76		0.49682379	142
0.38858536	20		0.37721866	24
0.45769247	14		0.39303386	42
0.25626123	44		0.43507448	52
0.2582427	52		0.56861812	30
0.31421214	134		0.45400861	46
0.23962349	80		0.45606062	16
0.36123207	34		0.40336052	54
0.33265072	42		0.5376879	32
0.17654261	862		0.50175536	34
0.30387995	122		0.51777732	254
0.23794568	118		0.48845547	228
0.4219847	22		0.42045328	56
0.40222394	30		0.41124344	22
0.53467906	12		0.45999917	26
0.33753017	58		0.44705683	274
0.23465437	64		0.48892802	408
0.30066311	30		0.4436155	338
0.29976949	32		0.46465829	164
0.29821029	38		0.24244417	170
0.41769576	32		0.51379645	212
0.32477221	54		0.15531032	86
0.3695294	30		0.35037452	34
0.22473562	80		0.40087742	18
0.44631132	46		0.43592936	282
0.30801472	38		0.45017067	38
0.37795353	42		0.43076134	188
0.1923108	44		0.37948492	64
0.35224795	42		0.21970986	46
0.35015589	32		0.50500679	152
0.38508648	16		0.3989836	14
0.34719291	48		0.36748245	92
0.21107145	142		0.44961461	38
0.47612664	46		0.46335667	42
0.33197725	42		0.37260169	58
0.34217089	40		0.48592904	240
0.069315605	340		0.40984192	82
0.36232248	112		0.33501559	30
0.34834695	38		0.47183833	100
0.27630329	46		0.47982496	22
0.20530491	1060		0.30820927	150
0.29503915	64		0.30194956	34
0.53200728	198		0.52236009	12
0.27179131	18		0.39900059	134
0.27819109	66		0.41035444	88
0.34751317	70		0.29783455	110
0.41865063	22		0.29905424	126
0.34102586	34		0.29824367	100
0.22842534	52		0.51906598	258
0.35411999	64		0.34952512	232
0.34407437	18		0.30604795	220
0.35075772	36		0.40825531	30
0.34354317	24		0.37955615	38
0.30860463	64		0.47575831	12
0.2119288	120		0.49522552	476
0.43727693	38		0.53043169	154
0.31227475	48		0.4129453	212
0.34092435	206		0.18966495	436
0.3762612	34		0.48499146	36
0.25754496	30		0.55912292	68
0.2883853	178		0.44055465	132
0.4099611	26		0.47196957	140
0.35241488	56		0.36588779	44
0.34460583	40		0.3876622	48
0.29084551	100		0.47775957	24
0.36855668	32		0.40472651	56
0.33584777	36		0.44786534	28
0.36223212	18		0.40514928	40
0.31370604	68		0.34219077	268
0.29021809	80		0.33450541	76
0.34844747	20		0.47659901	196
0.23461051	270		0.48549798	72
0.37288231	24		0.44649693	88
0.34429312	36		0.45522207	16
0.21519463	298		0.56308007	188
0.31266379	278		0.50356656	132
0.20365031	636		0.47538602	84
0.4707309	156		0.5032568	36
0.28185898	64		0.23536658	152
0.28542751	64		0.38677672	20
0.41378066	52		0.56032765	16
0.35606992	28		0.50978029	56
0.4195123	28		0.40347016	72
0.30740809	40		0.38454854	44
0.2540873	32		0.47857356	200
0.34867531	228		0.47081354	108
0.34890401	92		0.36816299	48
0.32445326	40		0.46201876	32
0.34915373	36		0.5593645	144
0.35176161	28		0.46977487	148
0.39902571	60		0.51805365	272
0.36050433	24		0.45280474	236
0.24669611	60		0.41961023	72
0.3744961	36		0.44531986	176
0.4364439	12		0.55057842	220
0.30319849	280		0.37267917	40
0.29086325	156		0.20606063	456
0.25993806	60		0.45125911	52
0.37342057	172		0.53784186	12
0.26249149	88		0.25672662	228
0.21607922	88		0.42952925	40
0.17560738	52		0.49421838	120
0.42586514	76		0.42831394	132
0.49770913	20		0.35141551	236
0.15518114	284		0.50897586	24
0.36414894	32		0.43754908	204
0.35780558	104		0.43270239	56
0.48148048	16		0.4758082	376
0.32567129	656		0.45126545	52
0.36868629	48		0.38368985	92
0.31875414	68		0.36180946	44
0.2563602	44		0.53298771	132
0.26006705	72		0.36111051	80
0.35405487	16		0.45973417	64
0.43484434	52		0.39097485	36
0.32384062	56		0.2931726	56
0.26117423	56		0.53688961	44
0.38862059	24		0.47239441	124
0.35958523	64		0.44719139	60
0.42725718	24		0.4490068	84
0.46473759	16		0.44328696	40
0.39682186	32		0.35378966	220
0.37093368	40		0.5084455	148
0.29339615	56		0.48759586	140
0.38379282	76		0.47311774	40
0.36238095	28		0.35990232	16
0.25354493	96		0.31420133	288
0.26144531	44		0.22820762	116
0.30079615	40		0.56560552	40
0.33519819	64		0.47617224	140
0.315016	36		0.38691756	436
0.2064521	80		0.54857552	12
0.38562396	24		0.27953741	120
0.32917717	104		0.42510113	92
0.3301222	28		0.48712811	592
0.29572853	44		0.42463157	156
0.3328481	36		0.35750219	52
0.3267099	48		0.44823602	40
0.34739301	64		0.17223637	280
0.29199195	56		0.58651572	28
0.21405599	64		0.56225574	60
0.34992859	56		0.55970544	12
0.30359563	72		0.4492633	28
0.42620537	40		0.48616898	16
0.25314385	88		0.14605835	504
0.28390023	48		0.44577432	244
0.27758893	160		0.31829819	288
0.30819029	40		0.3991071	96
0.30069333	112		0.4138872	20
0.58597845	24		0.30760536	104
0.36327749	20		0.55823463	440
0.38019216	44		0.51119888	344
0.43345514	20		0.39957201	28
0.35520682	180		0.52893484	96
0.3886975	144		0.42052796	24
0.32756519	60		0.47454286	80
0.31635052	24		0.43679273	92
0.34439832	44		0.57572836	20
0.32083666	20		0.4913145	200
0.35607544	32		0.54767829	12
0.39586896	16		0.3410587	44
0.31848621	36		0.53475749	256
0.37108901	36		0.4493342	240
0.31150883	68		0.47970951	176
0.25993335	76		0.47167528	460
0.34974584	32		0.43063197	244
0.54529339	12		0.52710903	448
0.36010274	296		0.39440358	92
0.43719941	12		0.42702642	44
0.37886479	24		0.31934199	208
0.17286946	84		0.4394972	32
0.332037	36		0.31757158	580
0.34826207	52		0.43879816	124
0.30316725	32		0.44973868	120
0.32901195	28		0.48460969	68
0.34187853	120		0.4927474	480
0.21218413	64		0.47498345	184
0.24479626	100		0.52216184	24
0.30776104	52		0.39791358	28
0.25709352	64		0.24666925	52
0.33848199	52		0.36371067	44
0.44614926	36		0.39001274	356
0.27460229	24		0.31252235	180
0.29802009	40		0.47153598	76
0.42045274	16		0.41140223	20
0.49616373	16		0.478443	80
0.27612475	56		0.52854151	68
0.40524155	72		0.37831545	32
0.29992396	176		0.54271114	332
0.35815015	48		0.35087398	44
0.27026376	16		0.43014488	60
0.29935136	48		0.50653237	156
0.49455944	16		0.4164488	36
0.29092535	132		0.49067348	160
0.19329171	44		0.43438974	88
0.28823781	24		0.50678027	12
0.39063048	20		0.43578956	32
0.30946997	68		0.41104263	44
0.26196507	32		0.43997636	56
0.14691624	572		0.41699019	60
0.30966675	92		0.32320872	192
0.44577453	16		0.46890819	184
0.46396858	16		0.29597929	88
0.27337581	96		0.42365813	68
0.2637755	76		0.2660014	304
0.35352784	132		0.49215272	20
0.42196292	48		0.50414872	24
0.31414342	48		0.50079262	16
0.33583385	40		0.47634321	68
0.24710864	84		0.34289286	24
0.34843522	52		0.38511252	44
0.17257276	204		0.54009229	12
0.25129417	140		0.51175207	60
0.32108629	80		0.27935368	44
0.34551844	56		0.54556179	12
0.3328819	20		0.44238755	212
0.2203037	68		0.5484063	16
0.24098718	188		0.46565831	224
0.33816758	40		0.48424521	112
0.33447999	60		0.37268704	124
0.36763507	44		0.39766386	220
0.39378378	12		0.52300233	60
0.29154041	24		0.46086535	272
0.40185913	36		0.37724632	28
0.37075368	96		0.51476949	304
0.39374256	16		0.53104192	224
0.35752556	24		0.43909666	180
0.27743205	176		0.44931743	168
0.35564375	40		0.45475939	240
0.45350018	80		0.51504886	84
0.37360951	72		0.52599025	24
0.32270509	76		0.42417839	76
0.36009249	36		0.40404224	328
0.3285307	148		0.53981858	24
0.18180846	120		0.36065549	212
0.32964316	96		0.48948416	140
0.18477523	292		0.41610026	340
0.37001988	24		0.34219876	52
0.37129408	20		0.23211201	132
0.18858457	80		0.3380729	260
0.38553375	20		0.45986405	76
0.37838247	24		0.44919816	252
0.26006058	88		0.46834347	288
0.35053685	32		0.4626362	204
0.41305509	16		0.45441657	128
0.28129187	64		0.43281227	204
0.24486776	120		0.38392782	16
0.36107635	24		0.387582	68
0.23569879	36		0.53939998	12
0.44541714	28		0.50146818	112
0.32549673	64		0.34924936	48
0.28861925	40		0.40293312	100
0.31206152	40		0.41137156	24
0.21644229	200		0.50014228	116
0.24415477	368		0.45058772	40
0.34094331	24		0.39987645	76
0.36251283	36		0.52646238	12
0.26922235	20		0.43693984	100
0.38067666	20		0.45906562	16
0.47631627	24		0.55698055	216
0.34795499	80		0.311461	124
0.28561434	56		0.43814108	124
0.53915548	12		0.42648676	128
0.28824532	28		0.33286896	40
0.3678593	64		0.4104279	28
0.46062392	16		0.53148752	128
0.22359189	128		0.53768754	12
0.35105714	96		0.4143602	28
0.20910804	276		0.43804312	20
0.43167257	44		0.43535879	132
0.31488416	60		0.50608569	280
0.33097082	36		0.44076866	76
0.32611832	20		0.49665362	220
0.30937895	56		0.48044491	60
0.26367503	72		0.3732731	68
0.33283225	48		0.50983238	16
0.31592953	28		0.51216716	48
0.27542451	112		0.41747671	572
0.36856824	32		0.36721486	116
0.19077429	200		0.29649031	72
0.28376636	92		0.47590214	12
0.52501428	12		0.51822871	76
0.38612959	24		0.19928226	368
0.5413456	20		0.48002315	80
0.22801831	64		0.35185748	68
0.32117677	36		0.36978441	32
0.19647498	624		0.29718676	104
0.30881321	68		0.43734545	12
0.18019372	104		0.46566534	36
0.47443271	24		0.46540731	124
0.33372816	16		0.43043926	272
0.36367628	96		0.22194527	104
0.44926625	20		0.42878631	16
0.28847417	64		0.41415957	48
0.333359	48		0.44615713	28
0.35208651	72		0.51685625	12
0.30112553	100		0.34632611	68
0.32982448	52		0.40522859	20
0.32207373	156		0.4456307	68
0.50216073	12		0.34089282	32
0.52670461	24		0.38981724	96
0.30910864	108		0.51464641	392
0.29065737	32		0.40998182	144
0.20406884	132		0.48141754	60
0.28457218	88		0.40819415	200
0.3051821	36		0.52938902	40
0.35835066	28		0.54584253	184
0.21973059	104		0.48525468	36
0.39461815	108		0.37670973	32
0.30408832	64		0.42165938	24
0.21628337	40		0.34080148	28
0.25122714	148		0.38094667	64
0.30198151	28		0.42601714	56
0.37620595	20		0.46737847	364
0.46521708	12		0.42556897	148
0.31752953	28		0.35643801	16
0.35454693	56		0.48657399	88
0.44686946	24		0.43323538	84
0.39955762	28		0.43150026	40
0.44341686	12		0.3591077	96
0.36797351	216		0.43939471	72
0.27557531	44		0.49309847	32
0.2340574	28		0.4152773	232
0.29879895	28		0.22113414	328
0.30587861	80		0.3029522	28
0.35244232	48		0.38424644	128
0.29806864	28		0.43182456	36
0.35244671	48		0.47129706	152
0.34279388	24		0.24431376	88
0.32305905	20		0.40474084	212
0.26518908	256		0.36012128	60
0.27508727	64		0.2243183	244
0.48497385	28		0.43196717	352
0.32985711	48		0.23363774	476
0.38261652	20		0.43352675	100
0.49721396	20		0.45959708	360
0.20153828	564		0.45353076	36
0.33361775	40		0.35335055	44
0.44576958	476		0.52131766	424
0.56693041	16		0.27680284	56
0.34869051	24		0.41333327	184
0.35237506	28		0.56640202	16
0.30180562	68		0.37063515	68
0.33069739	48		0.39080429	140
0.19854844	80		0.4686529	92
0.25329489	44		0.53433454	76
0.22673014	80		0.31991363	212
0.16705351	76		0.38008809	52
0.23687132	120		0.44272578	68
0.35976383	68		0.43155581	188
0.18698901	744		0.41442773	140
0.23320524	504		0.41999608	120
0.29289061	92		0.3610462	156
0.31452894	24		0.48828608	476
0.23800199	1116		0.32826087	84
0.23032005	56		0.38150719	56
0.26058269	12		0.47508135	60
0.31628492	84		0.4703635	128
0.38140035	32		0.28861317	48
0.34082696	56		0.41121668	20
0.56488043	16		0.38533026	116
0.29390442	40		0.45970613	532
0.37264752	44		0.28500348	52
0.43839991	92		0.3302494	52
0.35905063	80		0.40230799	24
0.31386131	84		0.44541189	56
0.31876117	28		0.31110609	16
0.32333934	40		0.38857013	164
0.4332608	28		0.41710907	120
0.3362208	36		0.2796092	276
0.31827474	72		0.46020389	184
0.28485045	44		0.51113307	52
0.30178389	108		0.42391717	52
0.31941092	32		0.40457264	36
0.35483733	36		0.42264286	96
0.26071981	52		0.4588227	28
0.31249234	40		0.38706467	176
0.22211923	128		0.36778647	47.71875
0.2982181	68		0.48142162	225.53125
0.33081794	72		0.29489169	15.28125
0.29637817	40		0.35713825	44.375
0.25205854	108		0.56091058	30.09375
0.34933305	36		0.44046518	87.5625
0.35906991	24		0.485668	311.5625
0.29593	20		0.47570321	85.875
0.26042643	76		0.42880863	30.875
0.33485833	60		0.49115047	18.125
0.24201959	56		0.40001941	218.5
0.36996362	36		0.48938423	163.375
0.33986095	48		0.45230079	161.9375
0.20220651	84		0.36127853	104.625
0.29567993	60		0.3586911	45.3125
0.3608548	12		0.55116248	18.5
0.24314402	100		0.24067929	26.875
0.49228191	12		0.55902767	14.125
0.35365561	40		0.38803858	71.375
0.31702009	120		0.53653002	25.5
0.47991231	16		0.37061751	100
0.25880596	40		0.42953348	504.625
0.33151847	60		0.45902434	393.125
0.46707138	16		0.40556338	86.125
0.28539035	56		0.45361009	72.375
0.32568792	28		0.34710535	24.5
0.39986414	24		0.36875832	62.75
0.3312268	148		0.44574729	355
0.24170004	28		0.29938361	115.25
0.44188994	28		0.50921899	13
0.23705809	232		0.3994396	41.25
0.1630079	292		0.35973224	43.25
0.51398218	20		0.3830438	41.75
0.29833162	616		0.35035753	57.25
0.35122505	152		0.48814738	91
0.28199202	40		0.42078283	114
0.33057109	28		0.51840031	25.25
0.35087097	20		0.49576256	115
0.22988425	84		0.41689637	112
0.52042091	20		0.51981527	258.25
0.41927359	24		0.50682867	111.5
0.24838108	28		0.40866914	22.75
0.33445159	28		0.42435977	33.75
0.41682723	20		0.30292213	50.25
0.30702591	1592		0.40918636	48.5
0.3996748	24		0.36076599	64.75
0.26802456	64		0.50711387	11.25
0.17940497	148		0.45331872	61.75
0.25561213	56		0.48976904	59.5
0.26435581	36		0.43003517	15.5
0.29557019	48		0.42383361	26.5
0.34850135	32		0.19464336	662.5
0.38317564	28		0.35587403	65
0.44879782	60		0.32018074	486.5
0.31661463	32		0.40796331	123.5
0.28686115	56		0.35507172	42.5
0.4103516	32		0.43957454	170.5
0.2211435	256		0.21682273	218
0.18126699	1564		0.47143927	28.5
0.29531652	40		0.51527238	109.5
0.41803089	20		0.4949148	32.5
0.43350059	16		0.40353304	13
0.33681926	36		0.3973248	256
0.42033935	20		0.50995529	63
0.20184684	888		0.5093953	54.5
0.33387023	44		0.36071822	35
0.30835119	44		0.55911851	34.5
0.33414662	64		0.52676034	12.5
0.31506777	28		0.34078872	54.5
0.28940424	40		0.37209982	40
0.24744372	220		0.39839488	81
0.33044472	20		0.56045294	73.5
0.30910969	44		0.43732908	66
0.34779617	96		0.37914479	76
0.36078358	176		0.33054012	361
0.32107258	60		0.47503501	47.5
0.24783243	88		0.52199882	257
0.44032168	28		0.50104541	65.5
0.28872976	64		0.40264255	68
0.38016027	40		0.50663787	51.5
0.24381106	96		0.16434209	133.5
0.37871718	60		0.44116783	322
0.477011	32		0.52477187	28
0.14022426	132		0.42641142	302
0.30762696	48		0.2760438	67
0.29417434	72		0.31716678	105
0.29851484	296		0.42290008	380
0.36977515	40		0.35225889	74.5
0.18553855	112		0.55777913	76
0.37822929	24		0.48994619	66
0.27697867	28		0.37683216	45
0.25189441	72		0.43617395	151
0.21338715	92		0.34445164	19
0.2676363	52		0.49319068	102
0.41142982	12		0.50933832	25
0.3464959	36		0.49912816	82
0.30187005	612		0.46831161	175
0.23869027	72		0.46734354	83
0.33143103	168		0.30504432	47
0.42765385	16		0.48020202	88
0.1681986	64		0.47149697	154
0.30413556	148		0.46814609	257
0.22705302	68		0.40271759	180
0.29056564	24		0.5353995	44
0.34623325	24		0.28054255	180
0.20157419	192		0.290923	63
0.24400648	56		0.23985957	268
0.3508707	16		0.38960466	14
0.55843234	12		0.36268908	30
0.18561962	176		0.45719531	78
0.3351768	64		0.41016215	108
0.36004704	80		0.45766285	112
0.24798766	52		0.4868471	17
0.29899511	64		0.44625857	94
0.41113368	20		0.56432939	11
0.36868095	16		0.47652033	41
0.39288369	20		0.46755219	268
0.2906498	92		0.40896523	51
0.3593168	28		0.39438254	35
0.2607092	64		0.4247812	11
0.33030105	36		0.49093199	26
0.31269369	64		0.45141715	70
0.1931293	44		0.50565916	192
0.49387237	68		0.47066781	386
0.29856995	56		0.49653837	71
0.4426136	28		0.42497894	34
0.39595565	44		0.42216793	139
0.34772554	52		0.49097717	137
0.33536261	172		0.4277634	24
0.34417528	28		0.4505541	11
0.36096841	48		0.33796787	102
0.24874996	36		0.5429945	15
0.36004457	40		0.38438955	208
0.29662627	172		0.49550104	66
0.29127455	64		0.37433386	61
0.44592333	632		0.34503192	79
0.3818312	80		0.41887188	109
0.22695431	184		0.41776612	11
0.32603189	104		0.42155024	223
0.3391616	84		0.44372123	155
0.26869354	96		0.39593512	76
0.25947592	128		0.5333336	12
0.3061524	32		0.51802993	27
0.21945164	56		0.47972274	193
0.21165416	108		0.50187743	54
0.24782455	256		0.36529016	35
0.21388987	100		0.41097614	210
0.38209513	36		0.43596327	29
0.28721267	60		0.46828103	74
0.46352583	20		0.44894975	195
0.46288699	24		0.52060443	79
0.33442456	48		0.51111978	27
0.33177423	36		0.34410805	30
0.37642387	32		0.50079691	40
0.33640674	44		0.46133155	106
0.21283178	716		0.38104871	19
0.45588058	20		0.53192347	77
0.45621037	20		0.44188088	236
0.4523192	24		0.44069177	484
0.46526027	12		0.52183557	162
0.30648121	52		0.45344728	32
0.23022819	92		0.40906259	129
0.47524181	24		0.4246437	454
0.34458572	36		0.48221144	187
0.25210235	56		0.41630977	65
0.23962784	40		0.48163792	38
0.28468129	24		0.40842175	46
0.2351508	60		0.51455522	186
0.2920312	40		0.48791122	17
0.33700189	16		0.39893693	37
0.41253439	16		0.40929684	46
0.36320326	36		0.41914481	27
0.30861223	148		0.51052374	362
0.38203275	16		0.43554872	157
0.36683255	20		0.26386115	56
0.47286206	28		0.27627414	370
0.38432762	64		0.49531257	35
0.38222733	36		0.47362554	58
0.48154739	24		0.43919963	55
0.3450174	20		0.53380853	11
0.34612611	44		0.52898324	104
0.32012132	28		0.5383243	22
0.38030678	36		0.31320068	212
0.36148539	16		0.47310618	138
0.39229533	300		0.40147674	18
0.35287601	28		0.26029414	246
0.42905957	24		0.53079873	36
0.28447962	64		0.32006937	138
0.29651305	96		0.37327996	66
0.33721569	64		0.34928089	78
0.38595793	40		0.25710455	260
0.28445572	36		0.44629332	46
0.38430765	40		0.40079093	38
0.37890375	60		0.18461967	158
0.34700951	12		0.48026156	12
0.29534885	48		0.49483106	144
0.39960733	20		0.376995	52
0.2347665	60		0.40317088	62
0.309461	196		0.52280784	14
0.48297593	16		0.4985413	22
0.29863322	48		0.40079665	76
0.16711895	208		0.41560316	60
0.41230345	40		0.50797212	344
0.3526006	48		0.5006997	228
0.40049469	56		0.41020584	12
0.38611549	24		0.43939352	460
0.31690222	56		0.29127666	32
0.29716298	32		0.36068803	38
0.25230193	84		0.44938552	94
0.32535899	32		0.50520867	20
0.35445848	48		0.40143952	30
0.22307086	184		0.37631118	36
0.4690372	16		0.40253013	20
0.33323038	36		0.49809769	60
0.18109238	232		0.47094756	62
0.19821697	636		0.45639923	62
0.26193041	24		0.17357156	132
0.45414814	20		0.50530487	28
0.40193748	24		0.38225359	180
0.33917406	16		0.48878253	110
0.34739187	56		0.50947547	158
0.40511668	32		0.52651799	120
0.30334106	132		0.35732964	84
0.36649811	24		0.44837701	20
0.19400258	404		0.44151285	158
0.23376787	400		0.41165963	166
0.32093287	44		0.3509458	16
0.52166849	20		0.21577218	74
0.30298591	80		0.51349878	408
0.38599363	44		0.3119843	68
0.31194216	52		0.18730412	200
0.21721011	92		0.49649283	226
0.3997024	20		0.43174064	84
0.38258925	216		0.36595282	28
0.27588916	48		0.479256	112
0.3665438	124		0.47643119	356
0.34966862	56		0.49596661	18
0.27387032	32		0.48192021	24
0.45085236	20		0.39232156	26
0.35220441	48		0.51231301	102
0.33743557	52		0.45032606	150
0.27082738	28		0.41097045	22
0.33181173	28		0.2860854	162
0.26921043	256		0.51553988	28
0.3232491	28		0.49742928	70
0.24748141	52		0.40139213	146
0.28253785	64		0.44063926	24
0.37993446	32		0.41105705	60
0.4734394	172		0.45498583	212
0.46455723	44		0.38816062	32
0.34175569	20		0.49687481	214
0.37366748	28		0.24640118	320
0.25744513	52		0.36364698	40
0.4474715	20		0.29607865	60
0.26286942	148		0.43237281	50
0.099688686	216		0.47398314	98
0.26497588	36		0.36519253	72
0.37858117	20		0.45507467	66
0.22475144	92		0.41885379	22
0.24935606	108		0.37798753	242
0.28205669	28		0.43484285	52
0.360461	56		0.33320135	132
0.31812516	36		0.49305907	290
0.35636333	36		0.45944676	28
0.37315562	60		0.49397227	136
0.25038478	56		0.25503418	228
0.3515501	28		0.51853144	30
0.38610482	1016		0.35382348	26
0.30659494	76		0.32304168	86
0.35449797	112		0.44647098	526
0.2758221	40		0.29647613	354
0.34218365	56		0.43172473	20
0.40921736	16		0.40551624	24
0.32663387	32		0.35750523	36
0.33124092	32		0.53687471	406
0.36397335	24		0.19735646	292
0.36999956	16		0.16283934	332
0.23670994	136		0.36814213	42
0.35368505	136		0.49373004	70
0.30573696	36		0.40901673	34
0.40044677	48		0.47527575	56
0.28379127	60		0.46536964	218
0.35954455	56		0.53707904	38
0.32137305	24		0.42716572	76
0.25930879	56		0.41464329	74
0.33091688	136		0.46146476	124
0.38507512	60		0.41012752	80
0.26114988	68		0.29979336	28
0.29614425	28		0.43462399	66
0.4960109	16		0.43170249	30
0.51206702	20		0.53914189	32
0.37186491	40		0.48063558	574
0.24810649	28		0.44129321	198
0.29317689	132		0.53785521	402
0.37472761	16		0.32094011	14
0.32460707	24		0.55602038	12
0.3128072	44		0.38832968	112
0.31898776	44		0.36297637	46
0.35773033	56		0.42328051	150
0.30475014	56		0.39741036	122
0.35231021	64		0.34008139	102
0.34611645	140		0.44146681	86
0.31172192	76		0.19719636	178
0.19915055	356		0.42677948	192
0.21492715	68		0.44389558	244
0.21801119	160		0.54876375	24
0.2992878	208		0.42779401	26
0.54425299	24		0.37438202	108
0.27671736	52		0.38731197	66
0.23908015	88		0.41527838	44
0.21059829	120		0.4961527	14
0.30836642	64		0.40435833	100
0.28409639	32		0.39929664	24
0.28874427	20		0.51889515	128
0.24500786	40		0.50300068	82
0.30409563	24		0.49720353	56
0.37133676	20		0.45041355	80
0.44658205	32		0.44187796	92
0.29442677	32		0.42177957	252
0.26175848	124		0.22771645	240
0.47735375	12		0.27731872	78
0.3485128	36		0.29789561	62
0.29951242	52		0.49110019	14
0.18643737	228		0.31256524	32
0.32236588	40		0.41909152	38
0.22578566	116		0.54732341	12
0.37621322	16		0.39352402	36
0.22633801	116		0.42602432	82
0.18255624	320		0.38224992	212
0.3205373	124		0.29491881	58
0.28929281	80		0.43002248	66
0.32245868	104		0.28301373	102
0.34720796	16		0.41536635	184
0.19946828	144		0.49226129	186
0.56153035	20		0.43587977	52
0.27076179	76		0.5031541	30
0.30864033	68		0.24591516	242
0.33849448	20		0.49119449	210
0.36855927	240		0.49470121	16
0.41330355	20		0.35411072	30
0.24380544	96		0.4337382	60
0.19952734	80		0.47259367	212
0.24975106	60		0.33378163	246
0.33492377	116		0.52390093	366
0.33503357	52		0.53997958	12
0.21852316	48		0.33641773	44
0.31200495	24		0.44675142	28
0.310559	108		0.44820225	28
0.34204128	24		0.45875117	20
0.26304826	56		0.41661796	40
0.28441969	64		0.48141328	128
0.38651866	28		0.51824242	24
0.21932246	16		0.47955447	244
0.35224074	36		0.42212012	598
0.200738	96		0.45498422	344
0.18366066	168		0.43380138	68
0.19213594	136		0.38475817	76
0.46270022	12		0.3869876	28
0.35675293	28		0.51197684	262
0.24252842	28		0.45765954	108
0.29770169	32		0.49043849	140
0.32904935	64		0.46229774	126
0.27724797	68		0.50719476	50
0.21996573	80		0.4148722	30
0.25373411	204		0.4930152	304
0.31355771	32		0.53207368	38
0.29982617	64		0.39994252	124
0.35442224	28		0.54729283	38
0.45110098	32		0.46042743	14
0.30576694	28		0.31653598	76
0.23063326	396		0.55489713	212
0.4952203	28		0.4700087	26
0.28715938	360		0.44926894	16
0.23407768	52		0.45025852	56
0.44642264	24		0.44654247	60
0.40334526	144		0.39384094	66
0.35011002	16		0.34301353	102
0.32902852	116		0.35823956	34
0.33541119	28		0.45063707	88
0.26319629	56		0.48900676	40
0.37215725	40		0.24932872	80
0.33658841	52		0.5051713	48
0.37829345	160		0.31529433	128
0.55678713	12		0.43955299	28
0.2675077	224		0.45852885	472
0.32515669	408		0.45026505	260
0.34321553	24		0.4123354	32
0.45229071	16		0.48471752	64
0.30814198	44		0.56746012	20
0.21621327	56		0.51562178	128
0.26036221	60		0.40763599	32
0.37857166	32		0.46089897	312
0.32057098	32		0.27612612	328
0.43132186	24		0.39847526	36
0.27771577	96		0.22097759	180
0.33947173	56		0.47365025	52
0.45416188	20		0.33174685	52
0.32398486	32		0.41343796	180
0.21322384	136		0.46401206	116
0.36595535	60		0.40101674	20
0.29132402	64		0.42687699	36
0.21674691	208		0.417833	52
0.38617027	24		0.38968375	56
0.25477642	328		0.41795978	44
0.25720465	48		0.49037856	60
0.24875444	60		0.27418229	68
0.35209855	184		0.35036361	780
0.39535365	48		0.3474012	56
0.41978422	28		0.47466505	276
0.34786734	36		0.40210578	104
0.19131392	1464		0.41533902	20
0.30730021	16		0.45703781	88
0.30865207	76		0.5166775	148
0.34416902	24		0.39780924	52
0.34990588	212		0.19664735	204
0.33494928	40		0.50590622	184
0.32726073	32		0.50145948	276
0.4325861	24		0.34750563	124
0.35432896	68		0.35982451	72
0.26025432	32		0.4307203	32
0.39229345	44		0.56922549	160
0.34312409	48		0.35364994	144
0.37189576	24		0.42278162	108
0.25918999	104		0.40877473	32
0.33996916	74.546875		0.41660047	16
0.20481031	120.375		0.52007627	224
0.19544491	1999.7656		0.39390424	68
0.44650832	16.625		0.41749692	104
0.28840777	16.34375		0.23638737	52
0.32925013	44.1875		0.38091496	80
0.27150375	55.5		0.50929487	172
0.30724379	45.5625		0.46246463	12
0.37380129	32.375		0.51654732	164
0.2878612	88.9375		0.5368427	180
0.39253673	28.125		0.21288979	152
0.23203363	119.4375		0.49956706	244
0.37788925	30.0625		0.34506902	100
0.30672416	206.6875		0.41623503	20
0.34121528	20.9375		0.2649039	56
0.31380594	76.4375		0.45915246	100
0.34011763	78.75		0.44270623	12
0.43793586	27.3125		0.43533611	116
0.23730676	95.0625		0.39129916	236
0.28517923	29.25		0.50848097	48
0.25808555	35.5		0.45246476	76
0.34527671	133.75		0.47476032	236
0.31411824	45.875		0.28670648	476
0.32034954	27.625		0.4033049	132
0.43198508	11.5		0.48088911	24
0.34996137	81.5		0.5199821	24
0.35624051	61.625		0.55825645	12
0.2205276	99.375		0.3480106	56
0.3596181	33.875		0.47345039	56
0.40670913	20.375		0.41003394	148
0.51494467	30.625		0.54913372	12
0.3437852	46.25		0.39076793	36
0.49241135	68.375		0.28721881	60
0.23476894	62		0.4984965	44
0.33536521	31.5		0.4371078	212
0.44399318	23.5		0.40095621	80
0.31323165	66		0.40202841	24
0.36131483	71.625		0.51922053	56
0.38957033	15.75		0.27045739	52
0.29695693	66.75		0.48344296	20
0.40353128	43		0.54561603	12
0.33646047	57.75		0.2544966	144
0.32045934	33.125		0.47354701	196
0.33295897	24		0.50952744	224
0.35549936	21.625		0.44175804	144
0.38139448	22		0.52031863	168
0.24439561	38.25		0.41077301	152
0.2810846	108.25		0.33955804	48
0.26376441	62.75		0.42132196	28
0.31499013	154		0.3822006	60
0.33160433	45		0.43476948	80
0.48575607	22.25		0.53041655	88
0.1897776	850.5		0.51169091	68
0.25627068	112.75		0.37256223	56
0.38510391	30.25		0.32151717	40
0.24818493	34		0.51480913	40
0.19722821	145.75		0.47637686	128
0.25425664	42.5		0.49351236	336
0.27018988	21		0.54107255	36
0.27730146	43		0.43326968	16
0.53416502	12		0.29223239	516
0.32208326	93.5		0.56768066	208
0.34833103	13.5		0.37972134	152
0.30872333	53.25		0.32062799	40
0.2729618	68.5		0.42312986	92
0.35169327	33.75		0.53443921	28
0.27702597	29.75		0.37571871	60
0.35263729	43.75		0.45072469	144
0.37833911	50		0.38515669	32
0.42091393	15.75		0.41991752	24
0.33089849	50.5		0.29075545	112
0.28820989	33.75		0.36942723	112
0.36467507	87		0.42074361	32
0.24953678	63		0.41883057	164
0.27486858	52		0.4189198	48
0.30592412	55.5		0.40886542	540
0.46386206	14		0.51389539	24
0.39884603	24.5		0.4579128	132
0.34357482	139.75		0.56841499	480
0.23758544	114		0.44879076	308
0.2211692	49		0.44130763	336
0.40971223	37.75		0.44568354	180
0.38412163	59		0.28631482	84
0.38223603	570.5		0.48369288	128
0.29726115	71.5		0.41810295	80
0.41754076	13.5		0.47404447	112
0.32900426	115.5		0.44108215	24
0.4611308	41		0.41704911	52
0.37889281	84.25		0.43161792	96
0.57292038	18.75		0.54631317	96
0.16271944	403		0.54410952	36
0.45215225	23		0.53334695	36
0.22600949	161.5		0.42623162	144
0.25950694	54		0.45464304	192
0.30925512	44		0.3666386	76
0.29705411	51.5		0.41801566	156
0.35575718	40.5		0.33204013	52
0.33095893	333.5		0.34982088	56
0.27477852	71		0.55082494	96
0.35432038	27.5		0.37739047	40
0.19735327	109.5		0.46425265	528
0.37941986	16.5		0.47822013	88
0.27414027	68		0.41991666	44
0.30441463	45.5		0.324031	108
0.50058895	42		0.53185529	276
0.3977952	10.5		0.55599374	16
0.2927095	49.5		0.3701174	20
0.27896529	80		0.44674796	256
0.33364537	99.5		0.42609492	32
0.35414061	37.5		0.5554775	72
0.32487366	27.5		0.5170812	56
0.37659469	25.5		0.28964376	48
0.36455411	26		0.50460398	76
0.26139596	61.5		0.32999352	44
0.32121941	83.5		0.38448524	32
0.32754281	23.5		0.41488919	80
0.38568798	158		0.34346366	24
0.17439632	159.5		0.50836599	32
0.28718629	48.5		0.30716339	64
0.29668441	31.5		0.35318139	40
0.28339398	55		0.44977343	344
0.27874491	40		0.39468044	24
0.40227181	19		0.41336334	164
0.36934295	55.5		0.43750295	84
0.40368652	39.5		0.29076824	44
0.35355502	44.5		0.36463463	20
0.30433139	67		0.54735732	12
0.36330718	27.5		0.33154866	56
0.19441728	254.5		0.49191988	32
0.41716313	39.5		0.30191624	68
0.27502513	28		0.52914339	244
0.22720364	79.5		0.21706943	220
0.36208811	19.5		0.42899066	32
0.26774168	65.5		0.44996586	64
0.2449567	66.5		0.18490268	348
0.21967196	121.5		0.45431405	152
0.25328517	32		0.33727741	56
0.33261654	17		0.35731536	56
0.31357506	170		0.54379404	16
0.31352916	380		0.47479558	32
0.33091837	27.5		0.49943179	196
0.33304831	45		0.289058	68
0.2878153	62.5		0.27659246	248
0.4660235	12.5		0.30070335	32
0.3550522	30		0.45598242	160
0.32717887	41.5		0.49609193	16
0.33080098	56		0.45996517	164
0.35091093	83.5		0.42131892	172
0.3483505	47		0.42935482	28
0.35727185	275.5		0.34700456	48
0.26795313	26		0.52623963	296
0.32361835	107.5		0.35457039	44
0.32252771	65		0.53812194	172
0.34606677	59.5		0.44290692	88
0.29714653	92		0.42177817	36
0.30268729	44		0.50270689	148
0.37851274	38		0.40789676	52
0.43397695	22.5		0.54238313	20
0.40896365	16		0.4257938	120
0.31490698	49.5		0.39934099	60
0.34752735	69.5		0.4380928	248
0.24537528	61.5		0.40549251	24
0.37697524	53.5		0.44532022	76
0.24289337	54.5		0.45375183	12
0.33244878	135.5		0.39556542	156
0.37284788	38		0.40490752	40
0.43617484	36		0.457495	28
0.40625921	94.5		0.30487734	100
0.27711934	59		0.41471121	268
0.27595589	44.5		0.52588481	168
0.38464946	21.5		0.30541027	32
0.3880851	27.5		0.32569158	104
0.20460877	39.5		0.44379324	12
0.25746483	49.5		0.40112355	68
0.32225722	68.5		0.50969237	28
0.20447573	89.5		0.47125414	20
0.40447679	49		0.31861156	24
0.21766089	85		0.4725256	176
0.39767203	19		0.37536716	364
0.31938356	70		0.47650552	20
0.38519552	21		0.45104733	216
0.26989052	52		0.34579387	36
0.34555492	32		0.55210799	92
0.32179001	34		0.53275245	28
0.33213654	482		0.38226059	12
0.3089509	36		0.48317549	96
0.39478895	16		0.4287692	36
0.39531401	21		0.23363405	256
0.33586001	35		0.27932858	360
0.37510467	22		0.39778832	100
0.2333824	19		0.51891309	16
0.3395578	61		0.45740214	836
0.35519689	21		0.48136523	16
0.1888784	149		0.47803262	64
0.23808083	91		0.5141297	12
0.37738511	13		0.44978026	160
0.35661364	49		0.43757796	40
0.20242621	1281		0.50636351	36
0.426714	17		0.26357856	100
0.26904064	39		0.43823889	24
0.35406387	58		0.39219964	48
0.17133364	250		0.47654551	24
0.34315601	30		0.54169834	404
0.37274772	21		0.19141982	304
0.3259961	95		0.27135041	248
0.41724327	24		0.3851507	244
0.29230693	44		0.55015314	72
0.55008	181		0.3882508	228
0.31492496	67		0.28017336	364
0.31530857	49		0.44394067	28
0.36202964	231		0.395509	120
0.25145045	79		0.44268942	76
0.31192189	44		0.3580744	48
0.2636202	81		0.46843839	36
0.26880345	34		0.39569467	32
0.20060207	212		0.42273369	16
0.36825809	68		0.40896037	48
0.29414582	28		0.37677541	52
0.47702035	18		0.4149552	252
0.3199116	21		0.51547539	12
0.38247055	29		0.50424314	180
0.29492161	25		0.3433654	156
0.36523634	25		0.25350684	228
0.33272833	64		0.42481101	252
0.34635827	46		0.46383435	220
0.387514	15		0.34484795	276
0.20314467	58		0.56493717	260
0.29480344	62		0.44964999	96
0.32308733	70		0.50381905	80
0.35883301	33		0.54596281	276
0.30658188	53		0.36526892	76
0.34083369	36		0.39148676	60
0.48050112	13		0.32175371	56
0.32013506	39		0.38335449	28
0.41652632	48		0.4624562	36
0.30313644	45		0.25877774	52
0.18016723	439		0.37618947	16
0.36283752	43		0.53911078	516
0.27838218	451		0.44671649	288
0.29692709	55		0.52090585	284
0.29688376	100		0.18450026	396
0.21944736	72		0.41962752	260
0.27850127	31		0.48939273	56
0.2524676	39		0.41345191	56
0.18994582	757		0.39063323	24
0.3314499	44		0.47982666	36
0.27161071	89		0.39517042	32
0.49657071	421		0.33565545	20
0.414763	27		0.39470971	412
0.3537136	74		0.35823822	236
0.36452681	32		0.50084466	52
0.37215677	30		0.49411443	324
0.33785552	266		0.4562659	32
0.29748559	69		0.44431505	76
0.32409617	158		0.43139809	36
0.30480424	71		0.42266515	56
0.33859769	87		0.41341305	116
0.34031427	23		0.46865398	136
0.25445002	25		0.41523618	124
0.34420055	29		0.43661517	780
0.36671329	49		0.38643795	72
0.25689846	151		0.48278508	88
0.32119739	132		0.324523	68
0.27617034	62		0.37399444	112
0.29231834	31		0.31965983	64
0.420854	12		0.46761146	136
0.25896487	49		0.41860092	28
0.3196454	50		0.38765794	60
0.30515468	22		0.45817876	24
0.29659978	37		0.50661492	268
0.43846488	42		0.31726998	32
0.17785798	224		0.52522105	16
0.29155895	34		0.54069394	24
0.38871062	145		0.39800915	12
0.2762793	39		0.47665408	56
0.29296896	21		0.44514027	440
0.24833363	35		0.34991503	76
0.33113238	161		0.45768023	72
0.32100886	152		0.44751146	96
0.23348296	50		0.45684132	52
0.32596827	55		0.33778545	12
0.35884964	69		0.49599439	740
0.40405634	32		0.34543979	148
0.28250107	103		0.44612971	276
0.20371801	79		0.40924275	28
0.39532277	22		0.51889294	196
0.34099123	32		0.43872797	28
0.29649267	29		0.39810413	32
0.2845687	72		0.53183323	16
0.25535151	54		0.29636824	324
0.39470351	29		0.44635877	184
0.27895498	46		0.31531367	48
0.1713465	283		0.32023382	124
0.2056756	916		0.39252025	36
0.20347828	82		0.53947049	164
0.46143264	11		0.43656084	60
0.25405243	80		0.496443	260
0.31775013	113		0.44132024	36
0.27568966	22		0.37959909	116
0.3332051	35		0.5361585	136
0.30995223	39		0.466764	164
0.33717135	75		0.43621531	292
0.29608461	86		0.44279009	48
0.23554263	95		0.23837738	292
0.38787276	25		0.2922051	468
0.36223623	22		0.29625288	156
0.3797825	31		0.46768001	28
0.30226165	40		0.45735893	220
0.46746555	11		0.46490866	56
0.29603422	333		0.21176068	392
0.499055	19		0.49906835	160
0.38963634	152		0.27504471	48
0.33343208	30		0.54363155	140
0.31948024	39		0.43311992	28
0.38498551	51		0.47617394	84
0.38336504	27		0.37313479	136
0.36081648	176		0.43061572	24
0.25369313	73		0.41863927	96
0.2608985	82		0.3076641	112.18848
0.38445809	118		0.44343457	50.703125
0.39755407	19		0.40258363	35.421875
0.36830917	57		0.47729459	48.6875
0.1983695	111		0.49334538	329.125
0.19494829	990		0.52782679	54.3125
0.26324165	47		0.36321029	76.375
0.31788337	59		0.38436821	95.375
0.30413422	40		0.52638155	186.25
0.38605902	13		0.36933631	51.9375
0.33976299	33		0.43269983	89.8125
0.36883473	66		0.47330183	16.5
0.36293474	61		0.45961213	59.375
0.44693273	79		0.42894691	29.0625
0.25143018	61		0.40082747	14.75
0.31283194	36		0.41886809	90.25
0.32765397	35		0.35018232	282.5
0.33845782	114		0.21488026	102.125
0.3279323	30		0.55205739	25.25
0.36744195	140		0.37698492	50.5
0.26198661	35		0.47435015	28.625
0.17508622	64		0.4511818	166.375
0.19703503	881		0.45891425	449.625
0.34829366	85		0.53504777	41.75
0.37376601	28		0.36930349	41.75
0.39416721	24		0.36314774	122
0.25421566	178		0.4124307	20.5
0.35813096	56		0.38630623	100
0.31588811	42		0.40208581	247.25
0.27152622	62		0.39850911	86
0.31151897	64		0.43561369	54.5
0.30313963	34		0.23783402	72.5
0.18563651	1094		0.30827802	348.75
0.21235642	436		0.36754894	17.75
0.31441399	56		0.23119825	173
0.40046355	62		0.42400166	223.5
0.37098071	32		0.46640047	340.5
0.31510916	26		0.45687765	13.75
0.28124848	50		0.4646233	138
0.35364795	44		0.56783581	15.75
0.28657416	26		0.45538753	72
0.2630944	98		0.43412846	164.5
0.33177009	40		0.41500884	25.25
0.31510052	108		0.3280786	104
0.41854715	24		0.43696123	74.5
0.47211909	24		0.4466418	486.75
0.40312412	18		0.51500762	1298.5
0.35047698	24		0.44629198	23
0.34956768	78		0.39316347	97
0.28758508	134		0.31276137	69.75
0.32078609	58		0.18812588	768.5
0.38983497	14		0.35180187	74.25
0.40549308	28		0.47978568	10.75
0.32526371	12		0.50839591	13.75
0.33700538	92		0.31875163	33
0.31059781	26		0.3735007	66.75
0.39042962	44		0.20519863	203.75
0.36826098	102		0.53062272	30.5
0.37899926	60		0.51616251	66
0.35630926	34		0.45551288	171
0.56377041	16		0.32759839	17.5
0.26430193	54		0.41078439	17
0.26706803	66		0.52627444	44
0.40758801	50		0.52180618	349.5
0.41221136	32		0.43557343	177
0.27689394	52		0.51619339	148.5
0.40995994	28		0.4869605	14
0.29234716	52		0.38346192	70.5
0.22620952	56		0.50248015	172.5
0.31666207	68		0.48562807	215
0.49110222	152		0.40909559	54.5
0.26670033	28		0.50696117	576.5
0.44329748	18		0.36686796	167
0.32281339	70		0.41898739	72.5
0.29769671	58		0.4213239	46.5
0.3719359	16		0.4835912	83
0.33654991	36		0.44266844	146
0.56048977	32		0.25351056	533
0.36510473	154		0.47735316	55
0.27722496	68		0.4073301	45
0.37924868	14		0.4222354	17
0.28413212	108		0.45192444	31
0.21320479	176		0.42666081	66.5
0.243295	54		0.38404453	49.5
0.25576153	72		0.1866049	945
0.20338747	98		0.36980549	26.5
0.29652944	98		0.31670862	155
0.33318406	62		0.57091022	137
0.26336515	118		0.3703568	106.5
0.38837191	26		0.46573737	21
0.38212541	14		0.437163	178.5
0.34010619	94		0.55133736	11.5
0.2141628	96		0.47358555	19
0.23327327	62		0.31577823	50.5
0.42841452	22		0.36999935	100
0.26051983	42		0.39657918	98.5
0.2384474	76		0.41316229	143.5
0.31736559	28		0.31609356	176.5
0.31106299	84		0.38939491	26.5
0.24919495	26		0.46878186	13.5
0.3235102	46		0.47055814	372
0.39909855	60		0.281014	92
0.33716556	40		0.44955817	58.5
0.33921027	42		0.5765785	38
0.25245735	136		0.36870009	85
0.54624271	30		0.3263503	124
0.35239419	34		0.31512037	73
0.36958444	14		0.36803609	305
0.30050123	52		0.34298769	52
0.41155636	24		0.47151914	99
0.35004371	60		0.46629265	234
0.37207726	240		0.49543545	21
0.23931584	72		0.47822061	108
0.2512857	72		0.48470283	48
0.29837438	20		0.34366703	95
0.32353479	38		0.31360972	54
0.38225964	68		0.44708908	28
0.36191487	54		0.39637661	85
0.33623222	22		0.38164485	39
0.19141234	120		0.4131496	57
0.43383384	42		0.43198094	423
0.23458414	52		0.34908026	23
0.38645822	40		0.43330467	36
0.33491236	36		0.4617095	316
0.3312774	44		0.46029362	29
0.31067771	232		0.42408261	70
0.47236249	16		0.4820309	28
0.18388309	230		0.33756775	21
0.20758198	122		0.35996726	24
0.36970001	32		0.47475621	73
0.5426513	24		0.54045016	16
0.33247587	26		0.43600518	269
0.31605169	60		0.20818971	203
0.347909	16		0.37633115	421
0.30933017	30		0.51622927	64
0.28909397	44		0.51135832	250
0.28770292	30		0.35942826	61
0.31104371	62		0.33466923	88
0.35683739	28		0.50409579	239
0.4644599	20		0.37577477	30
0.30553609	50		0.26271862	92
0.3201071	32		0.27927193	348
0.30439821	38		0.48854908	26
0.22646406	52		0.43677545	141
0.45702615	18		0.26273015	63
0.27244219	48		0.52059847	36
0.32689372	54		0.33299419	217
0.32283568	44		0.37326333	85
0.3001276	74		0.34841046	49
0.24094498	96		0.46744794	165
0.20142944	538		0.47509572	23
0.36967438	140		0.43151137	118
0.30009538	40		0.44244391	34
0.26363286	84		0.50066096	11
0.26821855	70		0.23773214	566
0.26637408	82		0.41181067	339
0.33537793	78		0.2034205	368
0.35789001	178		0.4164156	44
0.3032428	56		0.44698551	45
0.35246086	22		0.40190488	286
0.44533792	24		0.3569127	88
0.34787476	44		0.55606008	41
0.24764748	258		0.33395761	47
0.39967385	14		0.51987302	323
0.21970481	58		0.43715456	71
0.42259648	16		0.35553297	31
0.36898226	30		0.44531834	26
0.31665853	52		0.51094699	20
0.25466844	88		0.26721656	206
0.28766036	58		0.44395357	23
0.30646631	26		0.44643354	45
0.35925356	20		0.46897697	140
0.38382426	44		0.43241578	194
0.30559063	50		0.47857794	212
0.24986888	98		0.34708264	178
0.35366419	54		0.47319147	62
0.18340801	76		0.4418768	29
0.29265243	126		0.52503139	35
0.33789319	26		0.42625585	15
0.23879918	112		0.48084947	25
0.27462009	100		0.41722199	40
0.27020341	50		0.53084666	68
0.36215666	18		0.396617	36
0.4221715	24		0.20778249	258
0.42542899	122		0.21368201	228
0.31612405	40		0.25954759	108
0.4002021	26		0.48679155	16
0.33070922	48		0.41274345	113
0.37920079	30		0.51869875	21
0.49034902	12		0.50543666	280
0.49814761	12		0.34105173	94
0.35390234	60		0.48068067	128
0.3723329	16		0.44795883	36
0.41709459	36		0.50782049	38
[truncated: 3,693 more rows]
