# Supplementary material for: Comprehensive structural assignment of glycosaminoglycan oligo- and polysaccharides by protein nanopore
Source: Nat Commun. 2022 Aug 30;13:5113. doi: 10.1038/s41467-022-32800-4 (PMC9427770; doi:10.1038/s41467-022-32800-4)
Supplement: Supplementary file 5 — Source Data [file 41467_2022_32800_MOESM5_ESM.zip › Source Data/SI_source data files/Supplementary Fig. 11/h.txt]

TtHist_CSdp8		TtHist_HAdp8
150		886
955		789
1014		631
826		428
569		385
442		348
304		264
251		229
159		207
122		163
104		157
93		141
67		108
59		114
49		106
32		76
32		93
30		70
21		59
20		53
11		37
22		42
12		41
13		27
13		24
11		20
6		15
6		14
6		16
5		11
7		20
5		14
5
