# Supplementary material for: Comprehensive structural assignment of glycosaminoglycan oligo- and polysaccharides by protein nanopore
Source: Nat Commun. 2022 Aug 30;13:5113. doi: 10.1038/s41467-022-32800-4 (PMC9427770; doi:10.1038/s41467-022-32800-4)
Supplement: Supplementary file 5 — Source Data [file 41467_2022_32800_MOESM5_ESM.zip › Source Data/SI_source data files/Supplementary Fig. 11/i.txt]

Ib CSdp10	Tt CSdp10		Ib HAdp10	Tt HAdp10
0.15534897	332.28125		0.18191278	656.01172
0.3640177	20.359375		0.40678939	16.789062
0.23830338	77.515625		0.18324147	104.57812
0.20720483	134.98438		0.31136644	428.9375
0.2517986	28.71875		0.4829236	53.1875
0.30637085	29.78125		0.19503514	652.5
0.25171828	57.53125		0.2387743	39.4375
0.35070807	27.8125		0.35293391	765.5625
0.18059517	115.5625		0.25187308	164.875
0.24373373	34.375		0.38551077	64.75
0.27982211	40.875		0.28273594	32.625
0.27269846	37.125		0.38079125	96
0.2551401	63.8125		0.28401721	47.125
0.21578096	42.125		0.22573008	56
0.28869608	36.1875		0.32050341	319.5
0.28753349	51.0625		0.43769911	379.75
0.36050537	17.625		0.30151299	83.875
0.20985739	55.25		0.21964604	682
0.29980293	69.25		0.32930529	35.125
0.24454531	70.25		0.19852899	166.75
0.29888168	23.5		0.40768358	500.25
0.30515155	68.125		0.24661463	591.5
0.28129083	48.25		0.3158105	273.375
0.18586479	57.375		0.34034061	496.75
0.17556246	77.5		0.3633818	547.125
0.23745809	60.75		0.329703	54.25
0.31399256	29.5		0.27862406	15.75
0.23054487	246.5		0.35339743	520.75
0.14312619	260.75		0.42606136	47
0.31167173	52.5		0.51119518	12.25
0.21393268	92.75		0.3781895	262.75
0.2271456	60		0.20279258	135.75
0.26806539	56.75		0.22028558	475
0.26653442	64.5		0.40094113	742.25
0.2568897	108.5		0.27402323	78.25
0.22450438	43.75		0.28865388	44
0.29140428	35.5		0.37764457	126.5
0.20039755	79.25		0.46601173	18.25
0.34273463	28.25		0.17804843	541.5
0.19404906	53.75		0.40876606	88.25
0.22998229	64.5		0.22437143	444.5
0.25117403	49.25		0.48290914	271.25
0.21074271	117.25		0.1684833	200.25
0.30404174	63.25		0.19806553	143
0.21048957	47		0.37575755	307
0.21053457	93.75		0.31817338	311.5
0.34380722	22.5		0.3213098	33
0.1763951	145.5		0.13693349	555.5
0.27639526	49		0.33308044	257.5
0.25152093	130.5		0.35149843	107
0.32115972	21		0.33747467	82.5
0.21208149	92		0.25500712	142
0.22142853	66		0.28942552	172
0.26662955	31.5		0.31729284	230.5
0.22474466	53.5		0.31476551	98
0.22220294	77		0.32653576	35.5
0.26489261	24.5		0.27776402	165
0.19777411	77		0.35312784	52
0.2792559	64.5		0.3204557	340
0.2075928	46.5		0.37797099	210
0.26228383	28.5		0.32178137	455.5
0.26747313	32		0.32937178	809.5
0.19711486	119.5		0.43458214	21
0.19609776	150.5		0.4803547	37
0.17669849	191		0.23666771	120.5
0.23446178	132.5		0.27380115	70
0.25400931	107.5		0.28419349	81.5
0.19086173	81.5		0.41748953	97
0.20809165	96.5		0.24433683	443
0.20621538	150		0.37534285	64
0.24901985	171.5		0.22226447	95.5
0.24812311	38.5		0.38840294	985
0.25924331	104		0.35823897	86
0.26680639	162		0.36044219	308.5
0.23728363	24.5		0.35507792	243
0.22770855	76		0.2813946	98.5
0.30511481	113.5		0.3763392	100
0.24572836	98		0.41986358	208.5
0.28987655	38.5		0.36585528	359
0.19985367	52		0.35920447	283
0.18249887	206.5		0.35988718	238.5
0.36377817	11.5		0.22615588	174
0.24214448	158.5		0.22185093	58.5
0.2981309	53		0.33862254	103
0.17852196	128.5		0.32683349	229.5
0.33036348	18		0.33494771	324.5
0.24943717	70.5		0.3209641	126
0.25111225	101		0.31578881	282
0.17763308	127.5		0.25855044	42
0.20068687	115.5		0.30922493	146
0.21442096	76.5		0.19821969	193.5
0.36762205	31.5		0.24342193	62
0.24652313	41		0.48180911	65
0.37291014	25.5		0.2479426	677
0.2452722	102.5		0.44669157	230
0.34827846	27		0.29521078	135
0.15136923	100		0.23558904	154
0.22728595	291		0.29025593	78
0.26285565	41		0.297883	98
0.22480476	62		0.4023855	327
0.16816458	57		0.32892191	441
0.23388211	40		0.4930239	23
0.34554249	17		0.34473142	65
0.18448259	155		0.31907779	634
0.23513427	87		0.27689102	584
0.22483036	93		0.31538653	34
0.19180831	81		0.41553527	15
0.27316684	49		0.29545566	360
0.1781237	332		0.19265187	506
0.35086548	19		0.33480215	63
0.1754476	316		0.37705109	577
0.09474729	169		0.46797615	125
0.16763178	182		0.32416737	809
0.28845322	180		0.26012841	421
0.20047456	84		0.54576123	264
0.23561622	52		0.31218693	40
0.24886656	90		0.24922521	478
0.22216988	55		0.29012057	246
0.22119226	65		0.32998744	196
0.2111775	164		0.39580357	77
0.2058651	38		0.20931274	204
0.2129643	97		0.21645398	26
0.20280878	87		0.33980438	710
0.16467418	442		0.3050029	186
0.21008058	226		0.37466779	95
0.19959442	142		0.46720499	77
0.29581216	86		0.34789875	323
0.24919851	141		0.34476456	171
0.36381423	25		0.35600105	138
0.24542367	71		0.38406152	156
0.25910372	50		0.56356955	34
0.22873046	90		0.2443821	533
0.18638609	95		0.29885679	1188
0.21882151	50		0.33840689	119
0.23985685	34		0.23542823	178
0.26274797	51		0.2669965	51
0.29421863	34		0.3966403	168
0.22751141	67		0.17825545	317
0.28606305	42		0.29863384	51
0.19162305	69		0.24442337	454
0.19478153	406		0.28856525	190
0.19125856	120		0.22480838	531
0.28066236	63		0.29253209	212
0.24877165	73		0.33469304	406
0.16598901	572		0.38412195	316
0.27702644	72		0.4464435	24
0.2505495	85		0.1807467	367
0.29427338	108		0.37763765	68
0.26109096	92		0.5322662	727
0.23211664	27		0.32006508	247
0.18507642	369		0.23904157	217
0.27142584	33		0.27715969	154
0.20786449	63		0.38893017	26
0.22742839	39		0.33196682	1047
0.22177371	102		0.29817834	67
0.24339868	74		0.30582818	137
0.22074413	38		0.35915223	1590
0.31924999	15		0.29930857	146
0.36172697	25		0.26732001	101
0.31609511	25		0.32037571	62
0.24483496	101		0.19027418	186
0.25598976	94		0.2675963	424
0.24797037	82		0.29912138	1758
0.30372298	32		0.18541804	85
0.3608456	60		0.27970996	46
0.23823097	54		0.2767905	119
0.2700384	40		0.34729043	99
0.25631639	40		0.44544184	442
0.30512509	40		0.32748544	172
0.26239255	208		0.32315359	450
0.26974189	26		0.28020349	210
0.24162728	42		0.20084859	408
0.2039434	530		0.19652463	512
0.20917244	42		0.21158671	36
0.29183388	48		0.1566204	598
0.16751933	78		0.5259161	16
0.33686182	54		0.43612874	190
0.20622334	46		0.27065837	52
0.24586909	44.619141		0.21865734	302
0.21942048	57.28125		0.42193657	104
0.24701314	91.378906		0.33158213	516
0.21361475	70.765625		0.22578654	504
0.25803095	60.15625		0.29301131	86
0.2531791	36.375		0.39638081	20
0.2407175	84.0625		0.16456668	568
0.27884108	58.25		0.2870343	218
0.2338374	72.5		0.18772741	490
0.19936123	53.125		0.40076479	84
0.22137041	67.75		0.26990724	68
0.29435641	24.75		0.25883624	232
0.2200024	130.5		0.22120574	142
0.16716537	67.5		0.3092064	500
0.23554787	116		0.32800952	78
0.22454172	40.25		0.54197514	24
0.2805928	63		0.34847918	158
0.18639557	533.5		0.30923846	42
0.25241905	57		0.24706376	58
0.25332797	62.5		0.34640718	110
0.23651676	96.75		0.35992718	28
0.22481522	79		0.32202542	404
0.19299448	111.25		0.32242912	38
0.24229053	75.5		0.27298206	114
0.25786647	39.5		0.26655307	38
0.27217263	86.5		0.21694329	468
0.16030662	158.5		0.31445804	210
0.3160314	41		0.55000192	42
0.36834517	11.5		0.27395442	80
0.18387197	134		0.32112291	422
0.26161477	114.5		0.24170893	116
0.23833671	66.5		0.23463497	138
0.22324023	132		0.18847233	238
0.33455893	22.5		0.4263283	16
0.31789234	33.5		0.3652699	116
0.19101037	72		0.14851069	266
0.21857971	50		0.2724683	406
0.23989268	30		0.26108256	100
0.20306921	71		0.38063675	166
0.23028335	75		0.31277946	122
0.25798896	68.5		0.23394726	508
0.17452353	110.5		0.30679601	88
0.22164664	150		0.3466906	296
0.26492313	47		0.50925517	360
0.27921793	40		0.33528954	348
0.27351618	184.5		0.30771148	66
0.34868819	25		0.31892386	454
0.20297027	50		0.30345187	68
0.17574181	338.5		0.30051148	98
0.27645525	26.5		0.22946911	740
0.24104628	43.5		0.30941913	280
0.26623639	29.5		0.56054074	18
0.18468536	157.5		0.42366901	40
0.33919269	24		0.26593855	36
0.2935636	100.5		0.13529643	460
0.2585696	327		0.33245173	224
0.21608591	77.5		0.39204454	296
0.22270752	58.5		0.49906972	36
0.35063773	41		0.25329611	148
0.18661955	347		0.38302827	96
0.25491971	54.5		0.37145299	66
0.32331669	21		0.33797318	52
0.25815812	77		0.28825322	126
0.21917722	46		0.27101588	740
0.18721649	177.5		0.22881821	72
0.26344356	61		0.30791098	140
0.22072022	92		0.29658228	116
0.26406434	36.5		0.22829963	106
0.25349382	62		0.34914395	228
0.16728558	134		0.34863463	578
0.26905504	69		0.31983501	38
0.29649559	46		0.22098894	96
0.21319672	62.5		0.40578082	656
0.24991876	120		0.15203229	420
0.24817204	79		0.33007929	414
0.27814692	77		0.14528653	960
0.30114397	34		0.3328172	60
0.19421481	113		0.49600124	12
0.3783946	15		0.35251051	892
0.33677727	20		0.39146024	156
0.27566767	168		0.3882592	234
0.16848202	418		0.17512892	336
0.21684732	120		0.4062022	876
0.2304187	32		0.49131408	290
0.31537956	28		0.32489067	86
0.21736158	34		0.42255312	144
0.17310348	163		0.32514358	406
0.2686829	37		0.36198443	26
0.29599616	28		0.37396145	126
0.3263053	22		0.30389515	2558
0.30959111	32		0.27435166	408
0.20451365	187		0.25484186	108
0.23113468	57		0.30516565	70
0.22807875	63		0.30661869	190
0.19795012	75		0.54118645	438
0.20753549	47		0.22124109	196
0.32449442	44		0.226822	524
0.27697247	32		0.29021594	172
0.2623904	40		0.22702254	376
0.25418741	139		0.46421403	12
0.22192138	98		0.16759075	520
0.29760015	37		0.54323721	32
0.21419388	163		0.36812517	454
0.22043763	65		0.37508768	140
0.2742492	53		0.2730383	138
0.20414363	39		0.37497944	516
0.22021085	54		0.23267223	518
0.24213241	61		0.17768618	906
0.21516338	39		0.36881873	36
0.2813223	89		0.4237529	304
0.34099001	13		0.37464654	322
0.17277293	92		0.35995644	534
0.23865253	129		0.28645307	218
0.26102176	44		0.25859967	320
0.24334054	176		0.22745134	260
0.27183729	61		0.39560306	378
0.18198383	101		0.4130249	206
0.16768506	169		0.25063285	116
0.29832569	29		0.39212498	172
0.26710814	79		0.22689165	176
0.24683508	32		0.2553505	52
0.20620239	341		0.40554827	96
0.27609971	44		0.37679183	280
0.19533555	165		0.15468572	388
0.25504664	527		0.26130542	434
0.24055704	75		0.27504584	386
0.32723612	44		0.17082198	680
0.3314212	49		0.23046924	426
0.2327387	59		0.48566255	140
0.31627354	26		0.28732225	152
0.36313394	27		0.30641282	334
0.28513727	28		0.54014027	16
0.25704503	33		0.33766103	162
0.23636806	29		0.24688461	44
0.17998314	156		0.43277776	166
0.28053647	50		0.28412333	172
0.2875717	58		0.34813368	352
0.36750928	33		0.3314755	172
0.23982383	53		0.23425245	66
0.31204423	26		0.27710253	38
0.26584867	32		0.43127236	12
0.27315271	40		0.25017625	144
0.26145488	119		0.32455054	276
0.32265595	21		0.33832988	22
0.18397042	226		0.24076949	96
0.20122047	211		0.33629289	542
0.17313588	632		0.16917461	438
0.21695675	73		0.31371227	272
0.3353146	198		0.16851041	170
0.2588456	48		0.17828459	372
0.17440414	491		0.25892842	158
0.25574094	259		0.14387447	414
0.22803454	38		0.37513655	206
0.26646143	27		0.33885983	292
0.24072568	36		0.42981687	70
0.2049526	126		0.24919784	886
0.22415689	54		0.32302022	680
0.25317866	46		0.29606348	28
0.17780446	56		0.306575	514
0.2807799	40		0.32629824	64
0.27008417	274		0.19504942	170
0.35164878	14		0.25121868	258
0.18872525	228		0.19213797	434
0.19858025	68		0.40216637	28
0.26604408	30		0.34530875	22
0.27349222	70		0.35726431	62
0.26249158	94		0.28836879	272
0.26900101	38		0.35677984	528
0.26735443	38		0.40346077	34
0.2210536	116		0.22742383	156
0.34287357	30		0.23321314	668
0.26327872	98		0.36292556	272
0.25634494	40		0.56057155	18
0.1733799	139.26562		0.34155166	336
0.34133705	14.21875		0.45072722	12
0.35827801	22.59375		0.32463259	214
0.1195112	570.40625		0.19546157	58
0.2890386	40.625		0.41050717	46
0.2613374	91.1875		0.37276068	116
0.26695624	54.0625		0.31574595	592
0.22178169	46.75		0.22535042	900
0.27071565	140.875		0.32197413	1264
0.28742248	32.625		0.16658837	156
0.20413077	83.125		0.22834872	72
0.28855041	28		0.29832795	480
0.22539642	45.875		0.32465509	24
0.19536999	128.875		0.32200328	1204
0.30808526	44.125		0.23093134	120
0.2999433	45.375		0.38156286	260
0.200488	127.625		0.37266538	52
0.20889211	76.25		0.3516359	64
0.22861224	69.125		0.20787407	1284
0.25958076	38.75		0.38874105	556
0.220777	47.25		0.32404676	96
0.23113582	62		0.26888773	284
0.25120887	85.5		0.40404388	816
0.26055351	70.5		0.34304324	72
0.23428661	53.5		0.40546802	280
0.27917692	24.5		0.36715859	60
0.26631856	46.25		0.27043441	212
0.27653912	53		0.42850882	860
0.25571081	38		0.53751165	20
0.23806091	126		0.45696783	64
0.29926935	23.75		0.23225677	192
0.26077682	80.75		0.32208773	260
0.33453703	20.5		0.18389606	140
0.24012765	63.5		0.1636163	292
0.25684223	63		0.26659289	144
0.3793242	22		0.21091703	696
0.14091298	212		0.36413151	104
0.19159633	128.5		0.17615522	196
0.26816902	67.5		0.31580108	100
0.27328143	39.5		0.28361115	284
0.16361661	92.5		0.2233312	212
0.22908571	30.5		0.38125592	136
0.26856092	62		0.28847149	172
0.26403806	48		0.26095212	144
0.20844436	59		0.18816093	972
0.35079819	17.5		0.34108502	136
0.23505822	218		0.26799849	68
0.32134899	23		0.24652565	72
0.24543199	36.5		0.23824412	1012
0.38763148	18		0.24509452	96
0.31248054	40		0.50490308	20
0.18045774	39		0.16034906	88
0.24599144	206		0.30724391	1480
0.21555138	108.5		0.19233984	204
0.21965657	90		0.27228993	316
0.28127563	39.5		0.4032616	420
0.2243015	92		0.27605534	112
0.25702444	39		0.29760656	424
0.26383683	39.5		0.39465439	456
0.28860372	76.5		0.26399106	44
0.25907257	24.5		0.29592073	92
0.24899219	26		0.17954595	952
0.26853457	111		0.24375165	44
0.27897349	45		0.36978677	408
0.25072348	68		0.28010666	556
0.17485632	90		0.20561945	80
0.25968966	102		0.30601072	96
0.26102588	102		0.34700412	24
0.25908917	100		0.28285503	304
0.25310412	59		0.38086325	44
0.27335352	26		0.33248678	152
0.35838729	29		0.28809372	312
0.30318031	49		0.25738007	572
0.23893276	47		0.36540458	12
0.24241273	53		0.26101986	268
0.21379758	72		0.37789845	52
0.21179757	119		0.31924778	244
0.3567633	76		0.55940133	132
0.29057595	32		0.22199872	304
0.17238009	144		0.25463736	124
0.30354086	82		0.35816365	36
0.29065892	92		0.44249037	612
0.25857919	57		0.33427578	64
0.2658523	56		0.44057921	224
0.21456312	50		0.27114233	532
0.28463018	63		0.31413141	48
0.3312355	52		0.22507377	112
0.19098881	98		0.53032142	256
0.2008559	188		0.4059507	624
0.2663604	37		0.31759948	80
0.27500144	28		0.29800537	100
0.21513182	84		0.2421678	308
0.26792601	22		0.30056888	16
0.20356758	135		0.39539513	20
0.26718661	69		0.46311092	760
0.27815309	82		0.39503258	40
0.23518178	42		0.40920299	48
0.25626594	216		0.17000164	260
0.36096317	21		0.35019279	220
0.25900066	86		0.28252089	44
0.20356026	311		0.39626968	24
0.27666807	92		0.37071165	160
0.30214468	55		0.29151139	204
0.26508048	56		0.35368973	636
0.28638691	37		0.33908358	200
0.29991779	120		0.35397878	20
0.27093843	19		0.3209849	164
0.1861053	270		0.28347367	152
0.16162542	62		0.20834228	268
0.31516254	26		0.27304083	468
0.17068206	345		0.36396763	36
0.277338	34		0.27580723	220
0.38205907	72		0.38444617	100
0.22817193	137		0.20509332	184
0.20381258	105		0.28839314	28
0.18919745	48		0.26621047	88
0.36393246	49		0.30996427	72
0.2809082	26		0.23792788	184
0.25505531	77		0.2723285	108
0.27091098	31		0.32995766	464
0.23481962	54		0.36941874	36
0.28176782	41		0.38925707	52
0.15610793	192		0.32837835	116
0.20221511	78		0.44968343	156
0.2598311	109		0.25238851	200
0.22483777	61		0.29440475	172
0.36365718	48		0.42426515	196
0.18326959	335		0.21056429	92
0.31138104	63		0.30086672	36
0.1573316	201		0.39726257	724
0.21727797	68		0.56177646	172
0.22892213	41		0.3741405	780
0.13249674	233		0.31941339	308
0.30880705	34		0.23621577	156
0.39094317	34		0.44952023	124
0.27812588	90		0.30872512	1016
0.34022078	47		0.37819844	28
0.22510242	91		0.45724919	20
0.17971711	492		0.34806061	40
0.3111375	46		0.31889266	240
0.28156078	42		0.30731958	28
0.21878955	32		0.42895389	28
0.16745068	337		0.23545334	220
0.17946059	39		0.31902444	84
0.27143574	58		0.36402294	176
0.24012658	36		0.24328345	52
0.30686429	26		0.20880909	944
0.23862717	80		0.33085945	168
0.2270752	134		0.24073744	228
0.20440495	140		0.39982539	68
0.29940677	30		0.37526694	160
0.27927139	44		0.38949677	108
0.2851631	72		0.38067237	12
0.34326303	16		0.34325823	28
0.32552812	48		0.2539266	276
0.17384256	346		0.28835809	204
0.23163183	80		0.19211115	584
0.25615978	48		0.25723067	60
0.19318317	96		0.33638757	312
0.31740698	32		0.32768157	24
0.23763615	24		0.40962821	280
0.26651371	41.597656		0.22349638	180
0.35636267	17.078125		0.29745492	68
0.25683552	166.03125		0.25041676	136
0.24722749	38.03125		0.35248134	144
0.2968553	44.28125		0.34613833	32
0.23898847	141.5		0.23123324	200
0.22165777	187.4375		0.31928816	24
0.29970273	26.6875		0.3820565	424
0.33836868	24.375		0.36404487	108
0.26298112	38.25		0.36041725	260
0.21730338	51.5		0.26882702	280
0.28464717	40.875		0.19457187	124
0.27578101	35.25		0.23290932	220
0.34527993	23.625		0.22334974	236
0.22084433	50.125		0.29994622	380
0.28123897	59.75		0.39702398	188
0.18069494	89.75		0.25545835	352
0.21572897	78.5		0.29136276	292
0.25309935	22.25		0.28701952	352
0.21949358	64		0.31200317	488
0.33472064	27.25		0.29428375	160
0.26451543	189.75		0.31238469	128
0.21417414	87.25		0.31719801	96
0.27915749	61		0.15488799	572
0.17493792	149		0.17714274	1328
0.23060139	54.75		0.32974678	240
0.25156075	78.25		0.32216111	40
0.23007579	185.75		0.36090234	216
0.2338426	51		0.23050916	212
0.28002465	47.25		0.286809	128
0.17378332	91.5		0.28836161	320
0.29705742	68.5		0.29388052	264
0.24354729	51		0.30427894	416
0.18851446	51.5		0.26826388	112
0.26407954	41.5		0.32175824	324
0.25884861	238		0.22671385	312
0.24809186	75		0.33348298	20
0.27399766	33.5		0.29138613	256
0.21361929	45		0.39529648	244
0.38498545	20		0.43868047	332
0.28125727	65		0.348014	124
0.27239183	27.5		0.49980843	508
0.28951061	31		0.34631428	52
0.24529946	30.5		0.39742556	136
0.24282202	77		0.25501278	116
0.23687908	85		0.27178299	72
0.21386442	186		0.42127392	164
0.22907934	221.5		0.26223898	148
0.33539015	30.5		0.23048803	224
0.19127028	71		0.37045476	308
0.20257458	185		0.40093517	624
0.25606188	49.5		0.37504435	204
0.25570661	43		0.2438816	952
0.20820096	327		0.28199384	160
0.25250724	109.5		0.284742	92
0.27924114	64		0.32381949	1000
0.19008601	405		0.41823116	200
0.19245088	227		0.44797632	128
0.19805223	84		0.19817647	816
0.29051483	30.5		0.35346702	80
0.31374967	58		0.4211666	224
0.22783387	186.5		0.26843506	72
0.24882489	140		0.36540055	204
0.20895877	69.5		0.39259845	228
0.22471507	64		0.35063928	48
0.21000257	40.5		0.40449795	44
0.19836803	52		0.42979008	160
0.22503869	107.5		0.38199264	184
0.22670345	186.5		0.29019767	148
0.23356321	43.5		0.34741122	76
0.27171001	30.5		0.29002014	316
0.1911934	88		0.26110038	100
0.23595348	85		0.22710158	108
0.22098835	170.5		0.24432389	128
0.370924	24		0.27918503	124
0.13692734	81.5		0.24301061	120
0.19675024	48		0.23217306	96
0.24920596	53		0.42685214	180
0.2025609	134		0.25767055	72
0.26579279	42		0.34848294	88
0.27230728	41.5		0.34324187	148
0.24149083	43		0.20233467	56
0.34402213	58		0.29441217	156
0.17810886	76		0.32598191	532
0.33809215	73		0.29692069	592
0.21598873	78		0.3707774	244
0.29447609	32		0.20145026	108
0.188472	77		0.31828722	116
0.18421832	213		0.40202773	308
0.23251241	231		0.36872113	200
0.23795134	48		0.36019346	60
0.15773538	796		0.38063425	32
0.23657753	60		0.26707348	80
0.26993623	127		0.33308834	288
0.29276401	32		0.37084368	260
0.26886436	97		0.36085874	112
0.24134538	55		0.32427087	276
0.29038978	64		0.33602256	160
0.28795424	50		0.34461084	424
0.17456906	267		0.31422603	548
0.20713766	88		0.2829797	180
0.23461179	48		0.24557699	112
0.27272612	47		0.20362943	684
0.31576979	79		0.3087551	40
0.26500696	56		0.1991936	860
0.25105965	75		0.43369675	244
0.22457136	146		0.30216879	276
0.28991616	40		0.39333758	140
0.28626969	64		0.3444066	452
0.28697518	82		0.34450591	156
0.30690518	17		0.20764641	96
0.20817156	72		0.31652975	216
0.25997376	60		0.23070657	380
0.29315534	69		0.21378656	400
0.1810858	282		0.45372739	188
0.22381723	52		0.37986961	64
0.17986959	103		0.33507323	144
0.20835358	75		0.26686749	188
0.23013259	55		0.32982937	160
0.27474266	39		0.2268454	48
0.20008379	87		0.22990651	188
0.22424456	49		0.39654416	128
0.2013461	84		0.35971415	48
0.22039324	155		0.39752418	232
0.31295404	22		0.30779406	64
0.3183105	18		0.35387316	208
0.26425165	55		0.2835528	284
0.18805787	237		0.2222849	176
0.27214983	70		0.23891851	140
0.28784099	43		0.19530031	448
0.28105691	46		0.23026139	468
0.3386623	22		0.37550002	12
0.30669817	44		0.31531838	248
0.28306177	27		0.32146445	72
0.3024683	47		0.22093768	160
0.2760393	114		0.38627979	112
0.22049662	94		0.35264286	244
0.17377275	137		0.27248433	576
0.22993577	556		0.33662859	284
0.21570088	43		0.39095727	288
0.32081291	41		0.33684632	68
0.27091873	45		0.39320311	16
0.29744008	38		0.40710497	188
0.26689187	60		0.33699426	48
0.27423713	32		0.43360248	252
0.27456325	66		0.37422064	292
0.28602216	40		0.2571069	56
0.22446881	110		0.31905988	52
0.22866876	184		0.25008237	88
0.21005347	128		0.22802269	120
0.21280038	68		0.32647958	36
0.31369945	14		0.42423597	12
0.20254537	59		0.22250807	152
0.22629683	57		0.32929316	220
0.33101007	36		0.19148123	144
0.27550593	83		0.29061854	268
0.22796494	38		0.31437629	80
0.23972131	63		0.37650216	432
0.25037211	61		0.32981288	256
0.21592814	53		0.30875188	32
0.2531938	62		0.52870601	20
0.34089005	16		0.27479431	208
0.30583423	80		0.24332823	200
0.24454892	54		0.40311435	168
0.24612455	86		0.52033103	20
0.31731495	18		0.19881405	268
0.26665807	12		0.17702179	1324
0.24373622	56		0.42501834	196
0.29729798	92		0.52248955	20
0.27959153	50		0.35336745	372
0.30432412	56		0.32294977	64
0.2512801	48		0.32598218	24
0.22184956	42		0.18185808	112
0.23833534	26		0.3007063	280
0.21580699	76		0.29071784	216
0.32568827	32		0.5528729	932
0.21330771	42		0.20183252	252
0.22977497	238		0.54857963	456
0.2483222	98		0.28537458	64
0.19145627	274		0.44408309	432
0.29777229	36.828125		0.29377216	1804
0.26623014	32.953125		0.33534989	164
0.25202978	73.46875		0.42115828	888
0.2830207	58.375		0.47805226	2952
0.26883355	38.125		0.31328139	280
0.15094253	357.375		0.4504551	96
0.27914339	47.25		0.34112298	140
0.30752951	27.25		0.317431	24
0.39219052	28.625		0.30846161	296
0.18080667	303.75		0.35856289	184
0.18072788	57.25		0.51617658	16
0.27928856	28.75		0.2560288	208
0.22740193	84.875		0.38540119	312
0.28184894	61		0.47720557	24
0.20001966	55.25		0.30046836	48
0.30649886	38.375		0.23650302	170.19922
0.20706657	77.75		0.37911713	435.39062
0.32010168	26.25		0.38560662	388.46875
0.3523052	34		0.17542394	187.5625
0.16710207	402.5		0.15159737	2156.8125
0.21536884	72		0.36302134	336.0625
0.28002691	30.25		0.26520988	85.03125
0.22613452	308.5		0.2736918	58.4375
0.21784225	108.5		0.26131433	89.625
0.17914113	111.75		0.26899263	93
0.32189688	27.5		0.38990399	190.3125
0.2800608	31		0.43070439	22.9375
0.25219736	49		0.2034191	1103.5
0.2207063	28.5		0.3338294	37
0.27280149	38.75		0.25192675	89.25
0.28736994	35.5		0.35538536	311.375
0.19748409	82.5		0.43417823	63.625
0.29549044	43.5		0.36713743	38.75
0.30911809	81.75		0.28500086	171.125
0.23316495	94		0.19956321	213.875
0.22001952	57.5		0.37361795	372.25
0.13513534	229		0.24584307	130.625
0.32185337	21.25		0.36510551	496.125
0.24622583	58.25		0.29623076	154.625
0.22666778	552		0.21646398	891.375
0.34919423	29		0.37074992	22.5
0.27690876	142.25		0.30647984	79.25
0.30088726	41.5		0.49952781	724.75
0.21436976	48.25		0.2294526	128.75
0.21838132	98.5		0.31127772	102
0.18382405	275.25		0.34356892	110.75
0.2037788	46		0.44895655	165
0.22239859	55.25		0.41683736	665.75
0.26230901	31.5		0.30923221	539
0.18742537	61.25		0.54962683	56.5
0.22662009	76		0.44190106	62.5
0.22102861	98.25		0.29248101	230
0.34055322	32		0.40191513	396.5
0.1630982	164		0.43136027	39.5
0.24194299	99.5		0.2868664	70
0.38040602	15.5		0.30983174	18.5
0.30309308	41		0.34824669	679.25
0.24610788	72.5		0.39988011	228
0.1841719	58		0.23832762	271.25
0.17954642	139		0.21146227	186.75
0.22131166	59		0.30756059	39.75
0.23403934	141.5		0.55883384	21.75
0.23481053	116		0.35804787	137.75
0.23942785	63		0.23347685	113
0.23507717	78		0.37847313	199
0.19548842	59		0.20133339	566.5
0.24705516	77		0.3175256	158
0.3193247	53.5		0.2260699	173.5
0.26226154	76		0.41056752	126
0.24030624	78		0.4579539	46.5
0.37932491	20		0.39267081	127
0.18901666	127		0.3033022	76.5
0.28348365	26.5		0.2084053	168
0.16315302	55.5		0.48130167	1669
0.20511249	80.5		0.33842486	61.5
0.28228271	53		0.39057481	11
0.28230882	68.5		0.20178466	943.5
0.27232695	37		0.37332639	33.5
0.1783911	434		0.52039468	17
0.3136524	39.5		0.18536939	248.5
0.30686837	22.5		0.40330374	18.5
0.19165486	103		0.42527977	122
0.25577733	51		0.15389124	647
0.18089598	69.5		0.3687444	475
0.26601008	35		0.34681419	64.5
0.27498749	104		0.28717789	330
0.17721041	300.5		0.26534855	62.5
0.25098342	37		0.36495656	407.5
0.29353178	53		0.46288955	11
0.26631874	32.5		0.37332034	37
0.24638416	43.5		0.15104279	1285.5
0.30679879	26		0.2901957	336
0.1998902	93		0.34933728	179
0.22900636	90		0.1595794	225
0.29118431	26		0.325609	287
0.30806297	21		0.43133917	32
0.27300337	31		0.25110075	26
0.25389561	92		0.42608696	656
0.21845186	108		0.21453977	228.5
0.26717165	36		0.33297193	178
0.3038801	20		0.21845733	53.5
0.18135475	203		0.41799685	152
0.32374975	40		0.26566222	124
0.25314799	92		0.33116838	368
0.2228258	44		0.54161304	18
0.24035871	52		0.28391883	555
0.20041278	65		0.27092817	313
0.26449394	56		0.19591016	583
0.28460336	58		0.28275532	81
0.22697063	36		0.38196215	62
0.1897613	72		0.36784804	340
0.24901997	55		0.31669566	310
0.29780298	38		0.42729414	565
0.29319358	35		0.41944194	230
0.2954568	22		0.32014754	275
0.29681388	80		0.43438879	515
0.22629291	81		0.37374613	84
0.22999838	44		0.26291826	143
0.1978353	76		0.42794508	382
0.24502634	69		0.41129941	925
0.19778095	173		0.18927793	350
0.24883847	94		0.41583154	236
0.1589032	66		0.30961832	185
0.21554223	56		0.26921162	88
0.36934921	28		0.38621074	73
0.24915293	130		0.2169553	252
0.29162475	51		0.28180042	112
0.24615419	56		0.24628276	410
0.22018744	55		0.1931247	798
0.27214083	126		0.2917276	93
0.2523765	248		0.26188734	52
0.30990788	21		0.49923629	827
0.29046297	32		0.26247138	212
0.14855206	176		0.2992686	265
0.27905405	38		0.30288807	33
0.27741972	110		0.29360554	385
0.23341401	65		0.27774712	250
0.27107492	35		0.3647213	146
0.25387383	52		0.29300174	133
0.20702404	354		0.26078892	123
0.25017133	79		0.53231192	625
0.17165627	242		0.42466897	64
0.26662189	37		0.36900297	497
0.3809627	22		0.1872714	105
0.15200292	149		0.27033275	316
0.18849039	104		0.15156947	497
0.28381866	147		0.34791172	193
0.2122931	63		0.14562841	1697
0.39300326	15		0.50793827	22
0.27230343	91		0.51838058	964
0.3249163	33		0.21666078	166
0.20166492	207		0.3126139	338
0.27542415	87		0.30386469	22
0.29275084	118		0.37656295	143
0.1945646	53		0.47423229	48
0.21258394	47		0.33895457	50
0.36843523	17		0.19050992	1074
0.18689111	63		0.46991408	14
0.25444657	36		0.26904052	95
0.27638942	85		0.23729759	207
0.39247724	21		0.30868813	856
0.30355445	32		0.21918221	35
0.21601795	54		0.39865258	169
0.20390873	79		0.33442616	397
0.25314268	24		0.2910316	926
0.25965068	62		0.26572913	59
0.29772094	50		0.29339069	341
0.25953928	77		0.36933306	130
0.26091903	29		0.21577279	205
0.18885292	173		0.17745483	375
0.22430351	68		0.35561129	64
0.27091935	28		0.29687688	85
0.22514528	45		0.31550899	183
0.17817935	301		0.34757796	79
0.39012784	29		0.26198089	53
0.29966766	24		0.40728325	39
0.2383038	59		0.29775169	191
0.26171771	50		0.18722664	144
0.19717725	858		0.3125746	37
0.26826265	41		0.42816427	244
0.27229512	39		0.3697181	780
0.27297083	36		0.26558918	166
0.26287237	28		0.28619179	318
0.26522478	40		0.22703406	195
0.2856158	30		0.44091043	131
0.24724698	142		0.20797139	507
0.20498794	82		0.27343929	416
0.19881292	66		0.19143188	340
0.30972767	28		0.36109021	176
0.24226657	78		0.2865406	207
0.17526004	254		0.24077129	278
0.27688366	64		0.21593884	194
0.2187895	24		0.14607377	500
0.25701594	124		0.26714954	330
0.23561244	74		0.23008503	271
0.18781286	303.07031		0.33121994	427
0.20391494	71.492188		0.46687633	599
0.21639389	82.5		0.31396562	54
0.24138989	19.3125		0.36858591	24
0.18129547	230.71875		0.2803897	38
0.25623888	58.75		0.34483993	96
0.23890983	56.34375		0.34418908	36
0.24983311	36.75		0.2416997	174
0.20135874	54.5625		0.22270732	78
0.16629617	189.0625		0.44380537	14
0.20177434	24		0.35981852	218
0.26793173	24		0.41921186	366
0.21815841	35.75		0.30272618	176
0.22539228	52.125		0.20603099	116
0.28903863	78.625		0.36623794	212
0.21335258	66.875		0.23356734	120
0.23068966	66.25		0.30342448	200
0.25692728	25.125		0.45559189	256
0.25033456	125.875		0.37419182	790
0.2292307	35.875		0.4492999	356
0.16603418	267.625		0.27193755	292
0.1828752	358.75		0.27001053	328
0.26903802	27		0.14999805	778
0.26730669	76.5		0.24717636	96
0.20374079	491.5		0.24965794	216
0.35988301	26.75		0.31909007	82
0.29817784	37.75		0.20918776	566
0.25316143	48.75		0.51516747	18
0.17197745	241.25		0.17892152	160
0.22699587	201.75		0.35079107	58
0.32003063	23.25		0.33790439	744
0.22703597	62.5		0.3023974	264
0.25054151	37		0.21118711	870
0.24302252	57.5		0.2470918	158
0.16608295	84.75		0.35727677	392
0.25902426	37.25		0.24214521	550
0.20729245	53		0.27429673	708
0.26974007	36		0.53571808	68
0.22669777	51.25		0.20692238	282
0.30999091	37.5		0.21990509	382
0.28402928	35.75		0.26826918	100
0.18510506	92.5		0.4044376	322
0.2553153	112		0.25541908	192
0.27262738	76		0.27425781	258
0.26310226	34.5		0.34317794	278
0.31978321	16		0.32882759	646
0.30799752	103		0.3694343	260
0.25663486	112		0.349188	398
0.26413083	68		0.32659602	24
0.25394374	140.5		0.14595164	408
0.17996794	221.5		0.24980742	444
0.22151344	125		0.26701498	460
0.30315036	38.5		0.22352619	540
0.22857174	78		0.39277208	380
0.18465605	48		0.29230395	18
0.22389373	155		0.35319719	450
0.29434931	23		0.27130041	866
0.31755927	38.5		0.21884911	324
0.25354075	105		0.46784958	652
0.25052464	160		0.50145614	16
0.15870807	85		0.23851153	48
0.22279875	239.5		0.32074985	74
0.32695985	41		0.17941913	146
0.20460479	94		0.27597409	186
0.27075785	78		0.249898	342
0.19031219	236.5		0.29529807	240
0.22371592	244.5		0.15183139	592
0.22303857	41.5		0.28199369	108
0.21636556	65		0.33258265	328
0.14230815	265.5		0.41794145	116
0.2628693	31		0.33909175	150
0.20244697	214.5		0.29169691	66
0.20715033	65		0.29013637	142
0.23078951	45		0.38857508	82
0.25050578	44		0.2760433	198
0.32738405	33		0.31210297	168
0.29445994	31		0.23222834	300
0.17391378	489.5		0.35916948	138
0.17831622	74.5		0.23962645	1088
0.22358291	118		0.247586	664
0.26411465	70.5		0.39724997	536
0.16477746	245.5		0.4083249	300
0.27930301	34.5		0.38194287	374
0.26079318	157		0.38479823	278
0.23984598	37		0.36525673	594
0.18528688	85		0.27897906	114
0.29592556	57		0.26280987	468
0.24206452	55		0.4277077	126
0.17626311	155		0.20937224	78
0.20464236	42		0.38655874	164
0.26294911	34		0.4475829	182
0.25909531	90		0.33811826	242
0.24105981	81		0.39164746	276
0.18723896	586		0.4414188	260
0.22601639	160		0.29414272	34
0.3655977	35		0.36598828	292
0.22743423	51		0.29094264	172
0.26708135	197		0.27211028	116
0.28752846	83		0.40264329	98
0.22400066	43		0.22866933	454
0.30232656	33		0.3393831	76
0.26843977	77		0.19147654	340
0.2163236	83		0.37924963	388
0.3658866	18		0.3449012	546
0.24717359	72		0.25079268	300
0.38910949	34		0.33145946	494
0.30480611	39		0.23133294	32
0.27499068	50		0.1824293	254
0.23192878	102		0.53511769	78
0.20454119	39		0.4027994	38
0.22969539	72		0.32482451	68
0.22881708	103		0.26964849	206
0.29008996	34		0.27250126	788
0.243433	58		0.3528803	156
0.23316751	73		0.26027694	32
0.22940366	54		0.30290362	252
0.26831272	67		0.2696968	88
0.20618258	47		0.44031841	322
0.1634614	157		0.22708787	346
0.29534626	30		0.30176616	338
0.13239938	277		0.23030069	260
0.25314143	46		0.42634299	880
0.2648693	28		0.31029442	220
0.21190329	440		0.31175846	50
0.25338659	26		0.32837233	66
0.26995009	31		0.40264127	654
0.22911015	80		0.38676566	74
0.2023259	165		0.28625101	198
0.24356851	115		0.26729265	114
0.28763065	150		0.22074376	102
0.14725973	160		0.23360871	50
0.2647697	113		0.4189254	150
0.15287369	103		0.38569972	172
0.23657548	80		0.33073646	124
0.25824267	92		0.38051239	132
0.2497731	69		0.39700559	1102
0.23584355	55		0.29775858	70
0.20556051	91		0.19557862	80
0.27524859	23		0.40925154	514
0.22870766	67		0.39442629	96
0.21426035	43		0.34027886	190
0.21332344	85		0.22209676	118
0.23173562	65		0.25798932	66
0.22396168	66		0.32494679	120
0.22322358	53		0.32689795	472
0.257862	21		0.35834748	100
0.21595351	50		0.27915481	790
0.20363311	84		0.36934561	374
0.34128547	38		0.39598835	100
0.26886362	209		0.45183319	184
0.26378343	34		0.43001723	44
0.18078922	41		0.24567793	148
0.15044068	130		0.3742975	22
0.2271181	74		0.27903301	12
0.28397244	92		0.33722845	608
0.14662288	275		0.33000067	220
0.23397048	97		0.32377815	368
0.23690706	69		0.265008	190
0.30244154	46		0.44171962	1436
0.23086473	57		0.4534609	72
0.16862173	164		0.48977199	22
0.23949131	70		0.41670656	202
0.27203402	64		0.3673372	142
0.20225921	355		0.29037783	290
0.24269913	52		0.47852391	506
0.28959015	140		0.17951678	366
0.24781667	38		0.2380649	1016
0.27168131	22		0.24256864	110
0.23682669	164		0.39395583	432
0.21909739	42		0.15265357	1094
0.30316985	54		0.30315128	362
0.273525	48		0.37310979	676
0.19924258	62		0.32765788	396
0.33888558	28		0.33798516	42
0.19757	182		0.17736657	122
0.28951666	34		0.33590099	106
0.24095027	62		0.17537235	198
0.25773168	82		0.54596186	18
0.27033156	50		0.44113299	228
0.26549524	40		0.3404699	24
0.23310733	70		0.27805394	320
0.34470549	33.367188		0.138127	340
0.27070388	34.75		0.20404136	68
0.2729964	28.90625		0.34889928	168
0.2677798	67.828125		0.26045248	164
0.19221121	151.90625		0.37730712	152
0.25713247	163.25		0.33589172	336
0.20195492	55.125		0.22049592	128
0.22952704	48.3125		0.32457465	36
0.18455717	139.625		0.26551419	428
0.24211153	34		0.24170744	92
0.21086518	85		0.37297854	268
0.25772038	136.1875		0.30629671	48
0.26579741	44.5625		0.34262517	72
0.21471886	73.5		0.38738257	368
0.23738918	40.25		0.289184	224
0.26996061	43.25		0.2382921	40
0.31875265	17.875		0.44000036	392
0.26012957	286.75		0.30025014	20
0.22660264	41		0.33388856	12
0.33440763	29.625		0.23490073	240
0.2109639	149.125		0.2192869	52
0.26908308	43.75		0.35463756	60
0.28711501	38.5		0.16990563	260
0.2949259	63		0.28224751	48
0.21840277	102.5		0.29810655	188
0.29241633	129.75		0.3425782	632
0.27176756	470.5		0.38707545	248
0.36048728	26.5		0.39274502	16
0.22031562	48		0.44706455	1044
0.19324116	82.25		0.32103834	112
0.30659115	42.25		0.26369619	344
0.19967486	246.75		0.25055671	248
0.29384249	47.25		0.37971285	12
0.18118699	214.75		0.34347349	444
0.23411448	61.5		0.28958431	400
0.24715371	31.25		0.2070387	248
0.16235092	99		0.2505208	392
0.20166819	152		0.23612873	88
0.21530764	46		0.37207383	312
0.25422144	172.25		0.21148123	56
0.25865024	56.25		0.29721996	744
0.23262468	57.25		0.25912476	464
0.22443928	95		0.21269394	480
0.22238317	108.5		0.26589426	224
0.27330545	36.5		0.40973899	32
0.29028258	92		0.24058619	48
0.24115007	165.5		0.27486706	296
0.24453443	35		0.37528059	200
0.28640789	85.5		0.31800374	100
0.26042637	38.5		0.40367708	32
0.20356791	111		0.22750968	196
0.18986005	107.5		0.33317083	396
0.28055048	79		0.37165639	36
0.29349095	64		0.29826933	40
0.16576843	558.5		0.24624822	116
0.2648457	378		0.38632855	220
0.21517362	40.5		0.25199661	324
0.26439562	97		0.33932632	204
0.2792387	157.5		0.20465229	324
0.25044382	84		0.52254897	36
0.24849352	281		0.2589021	184
0.21907648	50		0.39001602	224
0.19867522	540.5		0.29673418	76
0.18764091	473.5		0.28731582	112
0.23057784	61.5		0.43672895	692
0.34203047	25		0.12120175	304
0.21131875	84		0.20847774	156
0.21716197	86		0.22299798	252
0.221173	200		0.36417729	128
0.27904594	22		0.25403735	100
0.25683555	35		0.31866866	204
0.25124449	55.5		0.31210789	44
0.17747107	180		0.27901542	40
0.27249831	47		0.34101617	244
0.17037465	309.5		0.32730058	56
0.16440336	90		0.31482783	188
0.30776399	34.5		0.48349935	28
0.26434836	39		0.2725592	68
0.2488109	53		0.29684541	68
0.29007527	23		0.23722054	176
0.21726641	111		0.40649104	20
0.24397908	27		0.42018253	168
0.27506867	115		0.39019361	240
0.22894463	52		0.1489823	1012
0.21095268	43		0.38603407	24
0.28521028	103		0.26116583	296
0.18727683	553		0.28309906	132
0.30424097	31		0.3838827	172
0.36108437	11		0.32490849	624
0.33035895	25		0.26672411	40
0.21579999	35		0.27441981	28
0.2507121	76		0.38084808	28
0.32413918	20		0.33961406	140
0.31583035	25		0.2552467	84
0.22884883	78		0.32346421	180
0.27310601	191		0.23633212	184
0.19114085	477		0.30588019	32
0.15144418	838		0.38529953	104
0.2597855	40		0.13676439	1404
0.24834141	67		0.52776778	24
0.21689248	80		0.30179977	32
0.26714742	96		0.15559663	96
0.27987671	46		0.18417433	288
0.25957811	154		0.35351402	40
0.25800329	65		0.43225458	12
0.23578377	67		0.36226541	972
0.23001432	216		0.37316754	460
0.21701661	166		0.25701693	96
0.29443544	35		0.36306298	124
0.32058954	17		0.34645063	168
0.22766751	107		0.41237542	260
0.25820741	21		0.4062036	116
0.30484325	78		0.41287303	304
0.22094986	59		0.55099475	16
0.30077133	38		0.37245855	148
0.2591491	26		0.28375044	828
0.2492799	55		0.16406077	236
0.21539424	43		0.26449943	280
0.19915497	181		0.18120956	204
0.18043101	212		0.3780337	416
0.25423479	46		0.24604875	144
0.27671862	48		0.41474155	84
0.25175172	82		0.33551803	176
0.16739178	124		0.22729683	112
0.30116686	159		0.3286038	68
0.1610481	145		0.35287744	420
0.18443708	152		0.2894986	224
0.19282942	69		0.27877665	28
0.35414138	20		0.31140497	872
0.26482666	97		0.21261598	200
0.16161169	411		0.22661625	184
0.27545851	42		0.31532496	320
0.26613683	44		0.34150535	40
0.23803589	49		0.23137057	248
0.29096416	98		0.39238414	272
0.17080519	54		0.28921011	444
0.25792065	30		0.39812872	244
0.19298075	136		0.35332569	76
0.24632901	47		0.3202424	460
0.31310567	42		0.34190699	36
0.21992457	111		0.36975715	244
0.24485217	60		0.23357005	64
0.1893099	297		0.25775596	428
0.21230607	69		0.24930175	128
0.24369523	53		0.36536604	44
0.38114929	22		0.25645125	60
0.35201001	42		0.20344645	804
0.32316786	65		0.34693527	32
0.24946116	36		0.26026556	80
0.1525231	564		0.19224559	840
0.26354325	116		0.2376343	100
0.14854446	787		0.30222267	20
0.23416346	72		0.44045618	752
0.18938623	100		0.25177953	116
0.32431078	44		0.29873827	132
0.22621214	30		0.22900432	736
0.23899043	162		0.27673218	340
0.19094981	132		0.27321726	204
0.23939814	54		0.24980721	136
0.23708291	128		0.39421633	468
0.2534925	158		0.30920348	36
0.26084098	52		0.14927167	224
0.21942228	214		0.31879985	60
0.26374909	68		0.2947605	336
0.20131624	54		0.32962418	532
0.31819561	28		0.2442718	324
0.27746353	32		0.37845179	144
0.31975904	16		0.14939085	216
0.28727058	78		0.33968484	340
0.17454311	788		0.28376624	68
0.2453161	51.898438		0.54345477	40
0.35621467	21.25		0.30024526	48
0.1860082	99.046875		0.24421714	64
0.17899255	495.125		0.20576157	44
0.16468967	338.5		0.41249055	240
0.25779051	43.75		0.3010501	84
0.24521424	38.3125		0.53115922	20
0.21313545	99.375		0.3737627	184
0.27629364	26.0625		0.37492579	204
0.29536462	19.1875		0.29282108	308
0.29034364	35.0625		0.16858853	692
0.17988874	125		0.41796711	288
0.32156983	52		0.30080578	188
0.35586756	48.9375		0.41564539	80
0.24356113	59.875		0.5530501	492
0.21685082	96.5		0.37374845	116
0.24577682	52.25		0.3256717	188
0.38467157	18.5		0.28045216	308
0.22612163	73.25		0.32615784	264
0.25015813	137.625		0.4045822	352
0.25840497	47.5		0.40449634	72
0.18892814	67.125		0.47157362	1012
0.18568563	409.5		0.45867962	12
0.27126041	37.75		0.17510393	372
0.26646885	85.75		0.32655352	484
0.21309449	76.125		0.32800159	32
0.21373284	89.75		0.3642773	172
0.21712656	117.5		0.25666094	832
0.20066689	66		0.28868282	48
0.28523985	36		0.41470069	48
0.30005133	60.25		0.34285319	644
0.2258306	125.75		0.16158703	196
0.22163357	47		0.2689423	952
0.16093385	259.75		0.34732816	88
0.21667865	80.5		0.46585366	252
0.22234999	37.25		0.41336912	172
0.21142988	234.25		0.37840283	472
0.2679863	41		0.36241847	500
0.28013238	62.75		0.19900039	404
0.2667194	107.75		0.3466655	52
0.30668747	42.5		0.35235417	548
0.25843114	35.75		0.34590822	496
0.19013217	99.25		0.49691597	28
0.26919571	143.25		0.40354526	84
0.29197928	30.25		0.34859613	560
0.30278748	32.5		0.40122795	24
0.22278997	44		0.18621507	164
0.26878724	31		0.22078262	316
0.23438992	76.5		0.169733	208
0.17603317	447.5		0.32771686	48
0.27452573	68.5		0.25922117	276
0.28862292	35.5		0.28331566	392
0.23609312	55		0.3779183	172
0.2607953	62.5		0.40241703	200
0.24540266	51		0.35317779	196
0.33643457	43.5		0.3140325	84
0.28623849	103		0.32751471	204
0.21766061	262.5		0.18128584	576
0.25300965	59.5		0.23371078	280
0.2656374	61		0.35781229	80
0.24864244	40.5		0.23383047	124
0.30118811	52.5		0.23236433	180
0.19644503	155.5		0.32877678	300
0.22102356	67		0.21116813	448
0.21861266	62		0.16291454	928
0.32670128	37.5		0.39347205	324
0.29334649	48		0.31315589	108
0.15223601	146		0.48346415	168
0.22282305	58.5		0.37603965	252
0.28677785	95		0.35069075	68
0.34378889	32.5		0.33170041	36
0.29912803	33		0.38308981	56
0.26606917	103		0.43478745	32
0.25781998	61		0.18883719	220
0.32683492	29		0.36124325	116
0.24562371	41		0.33772773	20
0.14218093	260		0.40431407	216
0.21728431	52.5		0.31423318	68
0.18080789	64		0.28180152	800
0.25436744	210.5		0.1714952	1072
0.36667493	34.5		0.22572069	248
0.1989201	140		0.26343074	52
0.2275607	80.5		0.2540535	80
0.22941929	36		0.35364255	296
0.16817476	114		0.49828956	16
0.17861591	140		0.25251085	272
0.26595241	25		0.35226086	220
0.17804597	55.5		0.24208796	32
0.20109349	168.5		0.30725038	308
0.23536023	40.5		0.27795875	100
0.23399317	55		0.19688372	204
0.34501231	36.5		0.18087786	1040
0.24847731	45		0.29582626	28
0.2282761	51		0.32755107	48
0.20561425	70		0.23212092	256
0.2629787	31		0.29308584	640
0.19221787	292		0.29217729	356
0.38336945	38		0.3214103	172
0.36614686	26		0.24114273	180
0.22159156	26		0.34388676	260
0.22064048	42		0.32797867	148
0.23857786	93		0.26793769	104
0.19453765	232		0.34565359	128
0.27118707	43		0.17285307	620
0.20288214	68		0.25825393	1968
0.1990654	64		0.33980864	36
0.2531901	32		0.22746593	96
0.28049585	51		0.44209951	376
0.23385489	110		0.28327656	60
0.2634418	63.961914		0.34471366	136
0.16435659	167.97266		0.24800442	180
0.21283714	201.75		0.3436777	196
0.29147014	33.65625		0.44756836	580
0.21618426	37		0.25601801	48
0.25417897	121		0.48439491	20
0.21290217	97.9375		0.40016094	20
0.19322525	100.0625		0.41106975	232
0.3790969	21.5		0.23610789	88
0.17495842	55.125		0.23267953	232
0.20732245	156		0.27878875	252
0.21566877	95.25		0.46349484	164
0.38113746	64.875		0.45428935	100
0.17050183	115		0.25148267	40
0.22420217	36.875		0.23306994	276
0.23758017	24.125		0.23377897	832
0.23576026	62.875		0.51032305	80
0.2993125	51.75		0.29624847	84
0.24947612	176.75		0.33707774	268
0.21711859	55.75		0.19124918	208
0.19976403	157.25		0.42011419	104
0.20279741	94.25		0.4032402	76
0.22157726	52.75		0.1671686	444
0.2603544	33.5		0.3631368	72
0.22100706	111.5		0.25214374	396
0.22218533	82.25		0.26582178	176
0.31127778	31.25		0.21191333	112
0.19353645	41		0.55828142	24
0.3042964	34.5		0.36973029	24
0.19001019	92.75		0.1781657	220
0.30996028	34		0.34223542	112
0.24260162	151.25		0.29122359	440
0.24817623	50.25		0.32727039	284
0.25913185	202.5		0.40046421	116
0.26851547	40.25		0.28369653	140
0.25487158	95.25		0.31933165	148
0.32969058	28		0.18691474	188
0.25005764	51.75		0.30608505	36
0.1624808	106.25		0.35457325	68
0.35395703	19.25		0.31497955	280
0.27955019	79.5		0.219981	300
0.23345473	204.5		0.36139631	384
0.20983501	64.5		0.21575376	528
0.1939519	46.5		0.31078765	68
0.20014927	55		0.23788163	228
0.31683117	29.5		0.20161471	424
0.24324547	121		0.35260725	52
0.34777063	93		0.34608731	344
0.22467534	81		0.26576135	96
0.22120315	31.5		0.29967168	84
0.25132766	63		0.31825683	600
0.24109335	46		0.42171443	380
0.14099282	664		0.29912964	152
0.25907418	47.5		0.41637632	1232
0.33213061	79		0.16309577	188
0.25132787	91.5		0.38323024	48
0.30186829	33.5		0.35242471	288
0.23409159	101.5		0.28443426	348
0.24359103	92.5		0.31646863	380
0.18238454	71		0.28263789	360
0.16394567	498		0.36500847	236
0.26421595	171.5		0.18802714	444
0.24350527	49		0.36446884	176
0.14938207	632.5		0.34139255	156
0.2804254	82		0.40000314	320
0.15649007	821		0.15420075	336
0.32269445	22.5		0.39968568	864
0.24480115	51		0.3913452	24
0.19229041	108		0.24909407	40
0.31620258	35.5		0.36219871	376
0.20374717	53		0.29641503	496
0.22146897	100.5		0.2707186	268
0.24008729	51		0.18366215	116
0.2182726	80.5		0.22353697	952
0.32263267	35		0.31089815	512
0.3273254	57		0.31090057	604.55859
0.19945818	22		0.35812992	36.714844
0.20028083	117		0.52868605	13.1875
0.22387514	107		0.29755306	170.21875
0.17358285	296		0.40250352	291.875
0.27498093	63		0.34860995	31.8125
0.27879435	65		0.32590464	402.8125
0.19589761	57		0.1933856	164.75
0.1942063	202		0.3612223	53.5
0.27133194	118		0.41495508	345.9375
0.25918582	74		0.26179394	115.25
0.1674493	184		0.39224538	1307.25
0.23962466	41		0.38410038	36.875
0.19172332	86		0.39920947	175
0.15490329	174		0.56406385	31.125
0.26744473	13		0.29988602	111.25
0.35395098	69		0.26125756	50
0.20845716	53		0.22239262	1014.25
0.26802245	39		0.36716589	20
0.25076047	42		0.34712556	324
0.19049461	48		0.27924627	57.25
0.26432848	28		0.37618506	853.5
0.25373688	33		0.28957996	95.25
0.34808871	31		0.19321336	243
0.1983946	69		0.37001306	595.5
0.34027866	21		0.3403905	333.25
0.26997393	48		0.3290236	54.25
0.30459112	31		0.20450668	740
0.26494715	129		0.24344569	215
0.21919823	131		0.20800613	125
0.24311337	224		0.40848634	48.75
0.24516053	47		0.35138166	75
0.1893312	232		0.41786572	37.5
0.25656709	55		0.32226467	290.5
0.29755053	35		0.35268939	12
0.26610258	35		0.36282843	117
0.23467323	97		0.24542363	47
0.29005459	75		0.21418653	338
0.25002819	87		0.39126253	151
0.28429252	95		0.3266066	72.5
0.26711026	63		0.55156338	17.5
0.29027462	75		0.34328952	125
0.24759945	35		0.41419831	768
0.23863019	49		0.54551029	38
0.26017842	73		0.38918707	152.5
0.24899931	30		0.31017706	534
0.30265981	30		0.28206912	551
0.26487947	62		0.36672494	368.5
0.23963863	55		0.44019648	39.5
0.21857822	78		0.42450827	303
0.23731177	83		0.29592156	14
0.2856456	89		0.3063755	231
0.39133441	36		0.33980328	192
0.30581841	28		0.25160104	25.5
0.26776874	88		0.25776824	162
0.17573439	148		0.55925679	38.5
0.29090104	49		0.45630828	13.5
0.16805334	610		0.33856124	156
0.17930697	700		0.33195347	351.5
0.28904796	36		0.32477733	94
0.31983989	12		0.32908052	422
0.17649573	448		0.38352469	247
0.16354142	263		0.35930148	665
0.20755996	57		0.23912148	203
0.18931444	113		0.24546157	125.5
0.28191218	83		0.50005132	652
0.23052295	32		0.38015142	260
0.20267464	37		0.16645084	140
0.23447455	37		0.36704099	291
0.27146447	43		0.33487177	49.5
0.24829558	109		0.55329126	440.5
0.2183852	57		0.27867311	64.5
0.26500136	51		0.19942126	91.5
0.2261537	374		0.43458933	446.5
0.25339648	28		0.31157166	35.5
0.31806231	23		0.45113441	22
0.22642143	98		0.42378402	23.5
0.17598744	194		0.30284175	108.5
0.28483361	23		0.53588569	17
0.37251323	21		0.38087031	463
0.27025175	51		0.22485369	202
0.22135672	98		0.28903672	392
0.22925158	215		0.36464962	241
0.22161086	162		0.41045403	221
0.23845534	52		0.31378794	96
0.21396434	151		0.33295548	53
0.33796608	33		0.24066301	139
0.28401807	28		0.3866744	23
0.30193949	45		0.42432874	896
0.34416589	17		0.24487065	280
0.27773663	79		0.49845767	949
0.25756592	64		0.25438079	40
0.28643531	52		0.34453791	298
0.36494559	26		0.26208144	125
0.35783699	22		0.21942538	271
0.23017353	66		0.36441866	138
0.24912183	296		0.40664756	671
0.22882475	40		0.28628394	33
0.36623302	22		0.32447797	34
0.2741096	48		0.36121404	59
0.34404469	34		0.17791763	171
0.20324583	104		0.46651638	522
0.25652316	24		0.29671019	259
0.37674057	40		0.33039457	81
0.28578275	20		0.40959907	247
0.26748526	96		0.36939391	210
0.22046371	52		0.31804648	145
0.3336297	126		0.19272548	435
			0.41729245	938
			0.29202947	96
			0.38770008	28
			0.55609047	534
			0.21700339	81
			0.2507053	109
			0.27653882	961
			0.2645455	98
			0.21814616	46
			0.40877146	87
			0.2271293	70
			0.20756865	268
			0.35445848	36
			0.31124079	435
			0.25499037	134
			0.33558699	678
			0.29298657	163
			0.23492953	65
			0.29444784	80
			0.23522684	788
			0.275756	69
			0.29606104	100
			0.45990211	453
			0.35337353	250
			0.33800849	384
			0.35616371	65
			0.29173535	401
			0.18609363	208
			0.43358418	886
			0.40930563	297
			0.29907891	194
			0.37178826	594
			0.39319906	188
			0.23807998	489
			0.37704778	187
			0.29078016	63
			0.31856656	122
			0.30406964	62
			0.27635664	63
			0.41665724	321
			0.3085849	1347
			0.26389244	173
			0.26588598	78
			0.35273114	374
			0.35827729	754
			0.2730335	102
			0.23271357	644
			0.37699869	184
			0.35978782	157
			0.22423244	113
			0.36266711	250
			0.31086758	54
			0.32054168	473
			0.31301209	186
			0.36224598	95
			0.28280494	185
			0.36190286	233
			0.31808659	89
			0.42906868	203
			0.23077042	220
			0.3034474	124
			0.39630082	254
			0.20698275	522
			0.41232008	142
			0.44335273	28
			0.31785923	344
			0.46947998	266
			0.20686525	248
			0.2245927	142
			0.563209	514
			0.30047673	230
			0.3982777	156
			0.25982869	200
			0.34106985	36
			0.21861716	624
			0.36965129	536
			0.23737885	358
			0.40722579	866
			0.29453418	838
			0.1609319	218
			0.45643723	36
			0.29396182	28
			0.30974627	288
			0.25441256	846
			0.3222343	166
			0.15413831	600
			0.31610787	150
			0.23291428	682
			0.23093772	94
			0.287523	214
			0.31260893	476
			0.250976	348
			0.50826108	32
			0.41869149	218
			0.25306076	378
			0.30869937	100
			0.36137483	472
			0.34209973	188
			0.2599473	160
			0.28690973	450
			0.29779422	124
			0.26925513	108
			0.42101273	208
			0.38653165	166
			0.20943807	122
			0.32327646	420
			0.27777371	500
			0.18390448	502
			0.48223346	14
			0.29175735	82
			0.22274035	684
			0.33378905	1340
			0.34474996	36
			0.29241139	290
			0.396808	68
			0.21398674	162
			0.36365953	86
			0.25873429	308
			0.1443904	372
			0.23086835	172
			0.45779076	12
			0.36965382	52
			0.20085272	246
			0.26839498	274
			0.32587451	906
			0.19802894	28
			0.37794828	166
			0.31095019	52
			0.31972983	206
			0.45217392	1410
			0.17329526	400
			0.42172247	712
			0.26010761	218
			0.29320303	312
			0.19208883	178
			0.45159888	128
			0.27674142	70
			0.42079061	662
			0.36441329	214
			0.21596429	78
			0.13488221	394
			0.39141345	20
			0.37276918	162
			0.34575748	396
			0.3625406	50
			0.25740147	372
			0.21605463	940
			0.35262105	166
			0.18224289	158
			0.20407191	140
			0.36073434	356
			0.42510796	430
			0.24415101	186
			0.41618472	294
			0.31157985	236
			0.267362	108
			0.45226067	1008
			0.23833935	166
			0.33780921	28
			0.40501189	116
			0.27004322	372
			0.32758695	16
			0.33180714	238
			0.34632108	108
			0.27894181	52
			0.2707864	142
			0.15445746	864
			0.2513974	230
			0.22342654	352
			0.36844578	90
			0.28509918	74
			0.42214361	476
			0.33318022	124
			0.27297592	148
			0.34429741	36
			0.3986817	368
			0.37221584	100
			0.42137471	132
			0.54185212	12
			0.27714938	210
			0.42756739	620
			0.3807148	1034
			0.34976089	562
			0.20196325	1040
			0.44517028	20
			0.29792708	454
			0.53642678	696
			0.36532381	62
			0.32435036	126
			0.4403913	60
			0.14906149	342
			0.32469037	306
			0.39266452	160
			0.3802076	96
			0.12742969	450
			0.39559081	84
			0.34820765	158
			0.3150433	410
			0.3087827	164
			0.37852603	14
			0.19030887	712
			0.34965271	76
			0.15475219	26
			0.32440358	308
			0.30338469	82
			0.39385867	228
			0.22432975	170
			0.27497926	102
			0.17878315	740
			0.3732807	276
			0.19845077	562
			0.18756564	202
			0.20239392	994
			0.23489046	250
			0.25567234	170
			0.36078194	18
			0.33088136	686
			0.32286799	112
			0.4524484	12
			0.2479154	444
			0.39584053	164
			0.35559639	176
			0.32009456	1260
			0.38482609	146
			0.26132107	148
			0.46170077	20
			0.29485595	80
			0.23276624	244
			0.45216426	60
			0.41170338	372
			0.22225976	60
			0.35004485	148
			0.28194743	140
			0.27813119	300
			0.3169378	216
			0.42926738	1344
			0.31979311	104
			0.29820278	160
			0.20294251	164
			0.53689462	48
			0.36237395	588
			0.32295558	336
			0.29005483	96
			0.295214	440
			0.23252451	136
			0.1872972	356
			0.34898865	136
			0.41024008	40
			0.33927256	156
			0.2492017	228
			0.33427939	128
			0.3894355	408
			0.30774975	280
			0.2563132	140
			0.3050842	68
			0.41602898	272
			0.18392308	164
			0.45130536	140
			0.28692022	48
			0.29260325	200
			0.29910231	40
			0.41362283	184
			0.17291619	284
			0.3610082	292
			0.27375212	192
			0.48534516	20
			0.22185129	152
			0.33130687	48
			0.22724657	492
			0.28301737	72
			0.20342559	232
			0.36005634	276
			0.17563128	1448
			0.3267529	1032
			0.20802122	384
			0.24030362	604
			0.2897065	192
			0.34504476	312
			0.23394485	220
			0.30591041	556
			0.2531549	128
			0.30058908	100
			0.32407561	64
			0.23535803	440
			0.31377044	60
			0.46271876	68
			0.30670446	44
			0.26576409	112
			0.30672458	468
			0.23953223	612
			0.50059968	36
			0.30905855	160
			0.2457058	124
			0.36885619	24
			0.32250518	796
			0.38183609	132
			0.35584152	208
			0.30908093	352
			0.34576601	576
			0.39440295	28
			0.29599595	676
			0.31783432	36
			0.32782122	40
			0.51765299	48
			0.29522279	188
			0.42500544	300
			0.32097527	108
			0.27018344	144
			0.48320237	16
			0.29802057	36
			0.41747084	288
			0.34739488	88
			0.19006601	808
			0.28527656	128
			0.44208944	124
			0.3049264	152
			0.22988166	96
			0.29591233	68
			0.27045807	116
			0.41113812	312
			0.42336041	92
			0.29632199	112
			0.35684296	260
			0.34383315	468
			0.23046096	716
			0.37857369	108
			0.44480115	56
			0.49965483	108
			0.3483251	252
			0.32024336	24
			0.31209308	580
			0.35721263	320
			0.32499713	620
			0.38232356	288
			0.40508595	232
			0.30078951	88
			0.24984682	124
			0.28013957	40
			0.24423307	432
			0.32086867	192
			0.40181768	272
			0.35584909	100
			0.25506914	132
			0.37688422	20
			0.3387408	40
			0.26414514	80
			0.37267977	192
			0.47635362	40
			0.44433805	116
			0.33486611	128
			0.53290546	28
			0.28969145	156
			0.46178335	48
			0.37866029	244
			0.26010805	240
			0.23788707	88
			0.35859197	152
			0.32141659	24
			0.20926879	40
			0.17552404	860
			0.33888048	76
			0.23857205	320
			0.25189117	128
			0.39918372	68
			0.26451197	48
			0.33806142	200
			0.48946077	136
			0.23572102	420
			0.24931696	84
			0.3488459	312
			0.3843354	36
			0.27857807	200
			0.34111848	388
			0.25597733	112
			0.43128815	844
			0.31805387	352
			0.20961083	340
			0.27125078	144
			0.28030175	76
			0.43182647	772
			0.24150404	176
			0.21781467	84
			0.19799915	260
			0.42827544	12
			0.38972965	232
			0.43023252	200
			0.31789637	788
			0.31267399	492
			0.21506512	696
			0.29896533	1036
			0.45415404	196
			0.26147977	316
			0.23879823	52
			0.22781751	96
			0.50211889	12
			0.18391001	116
			0.29883754	68
			0.33201608	48
			0.30545822	232
			0.23684004	336
			0.38215935	200
			0.43567419	156
			0.38848001	116
			0.3172276	68
			0.21340378	428
			0.35698381	280
			0.3840861	56
			0.41235262	16
			0.24682245	560
			0.54351717	200
			0.32443723	272
			0.16309509	356
			0.23096158	128
			0.29988921	472
			0.30832824	160
			0.3002589	248
			0.23523341	76
			0.26039752	988
			0.33131635	184
			0.23077387	632
			0.26421314	44
			0.5116114	108
			0.24957591	124
			0.36560279	28
			0.41025153	376
			0.24803923	104
			0.34478465	40
			0.43899053	12
			0.23548813	116
			0.14047761	596
			0.49314669	12
			0.24639022	84
			0.4380798	452
			0.27402025	724
			0.34212273	88
			0.31091806	192
			0.21319343	28
			0.24095592	132
			0.37455773	264
			0.39126182	12
			0.36552608	108
			0.21952817	392
			0.2457397	68
			0.11586481	576
			0.30983192	24
			0.1829275	372
			0.34499133	20
			0.41386196	140
			0.26637429	136
			0.18321802	868
			0.49449778	12
			0.34793407	80
			0.31574333	296
			0.39573598	36
			0.3491286	60
			0.22074558	836
			0.43550277	412
			0.297463	176
			0.5524987	20
			0.20004061	80
			0.38540217	1224
			0.24179831	232
			0.34541419	244
			0.18102261	228
			0.33578753	212
			0.31718364	412
			0.35921761	228
			0.37869218	156
			0.30879927	172
[truncated: 2,643 more rows]
