# Supplementary material for: Comprehensive structural assignment of glycosaminoglycan oligo- and polysaccharides by protein nanopore
Source: Nat Commun. 2022 Aug 30;13:5113. doi: 10.1038/s41467-022-32800-4 (PMC9427770; doi:10.1038/s41467-022-32800-4)
Supplement: Supplementary file 5 — Source Data [file 41467_2022_32800_MOESM5_ESM.zip › Source Data/SI_source data files/Supplementary Fig. 11/k.txt]

TtHist_CSdp10		TtHist_HAdp10
144		548
234		487
252		457
218		374
155		338
134		304
92		277
61		222
52		210
33		177
34		145
26		129
30		99
16		97
19		96
11		64
16		56
9		62
12		53
6		47
8		44
8		45
4		22
7		24
6		23
1		24
8		19
4		23
4		20
2		14
1		16
0		9
