# Supplementary material for: Comprehensive structural assignment of glycosaminoglycan oligo- and polysaccharides by protein nanopore
Source: Nat Commun. 2022 Aug 30;13:5113. doi: 10.1038/s41467-022-32800-4 (PMC9427770; doi:10.1038/s41467-022-32800-4)
Supplement: Supplementary file 5 — Source Data [file 41467_2022_32800_MOESM5_ESM.zip › Source Data/SI_source data files/Supplementary Fig. 12/Supplementary Fig. 12.xlsx]

## Sheet: Sheet1
HP dp12				N-desulfated HP dp10				2-O-desulfated HP dp10				6-O-desulfated HP dp10
m/z	Intensity			m/z	Intensity			m/z	Intensity			m/z	Intensity
50.0112	3092			50.0265	102			50.0161	2240			50.0149	213
50.0202	1533			50.041	41			50.032	1972			50.0269	543
50.0284	1754			50.0569	64			50.0481	1874			50.0416	387.8
50.0449	4768			50.0685	96			50.0617	2838			50.056	172.9
50.0579	2245			50.0932	221			50.0695	1175			50.0662	741
50.0702	3264			50.1266	86			50.0785	1743			50.0824	700
50.0787	1986			50.1317	242			50.0867	327.2			50.0934	1373
50.0892	3253			50.1481	95			50.0993	1522			50.102	65.36
50.1016	3256			50.1614	286			50.1056	1969			50.1195	68.87
50.1134	4937			50.2049	32			50.1205	4176			50.1293	1615
50.1261	2189			50.279	27			50.139	2758			50.1482	386.4
50.1399	5364			50.3135	59			50.1503	481			50.1617	991.3
50.1519	1246			50.3447	223			50.16	1703			50.1787	363
50.1589	1395			50.3676	89			50.1674	475.9			50.1903	405.5
50.1735	3110			50.372	150			50.1698	506.2			50.2046	213.6
50.1822	1746			50.3865	55			50.1794	630.1			50.2177	246
50.1939	4646			50.4142	39			50.1883	1596			50.2246	625.8
50.2076	3347			50.4188	119.3			50.2043	1820			50.241	428
50.2185	2368			50.4258	122			50.2178	3320			50.2534	57.77
50.233	3181			50.4377	349			50.2341	2177			50.2557	252.4
50.2498	4806			50.4491	123			50.2483	3004			50.2747	139
50.2621	1614			50.4811	31			50.2654	2593			50.279	182
50.2706	1702			50.5001	93			50.282	1159			50.293	373
50.2813	3196			50.5176	432			50.2923	2475			50.3008	55
50.2916	2205			50.5298	164			50.3031	1066			50.3129	628
50.3012	3183			50.5408	123			50.3103	1805			50.327	55
50.3114	2844			50.5553	64			50.3203	1637			50.334	146
50.3208	1363			50.569	204			50.3324	1388			50.3454	896.6
50.333	5719			50.6326	23			50.3462	3747			50.3553	527.7
50.3446	2379			50.6793	274			50.3566	2124			50.3704	1749
50.3535	3177			50.7012	97			50.3662	2214			50.3816	491
50.3658	2968			50.7463	600.8			50.3771	901.8			50.3865	281
50.3781	3063			50.7725	508			50.388	356			50.3965	352
50.3903	3110			50.7814	42.47			50.3976	842.7			50.4051	375
50.4067	5014			50.7975	142			50.4027	1565			50.4134	945
50.416	2368			50.8297	48			50.413	3056			50.4249	817.5
50.4363	3285			50.8486	4			50.4258	1955			50.434	1261
50.4502	2097			50.8836	146			50.4369	2012			50.4462	1226
50.4595	3963			50.8881	61			50.4467	1021			50.4719	37
50.4677	4114			50.9305	77			50.4555	1796			50.4808	457
50.4896	3476			50.9459	429			50.467	2477			50.4996	814.5
50.4968	1510			50.9725	155			50.4739	2251			50.5076	416.3
50.508	2801			51.0484	294			50.4837	969.9			50.518	2106
50.5274	2349			51.0709	98			50.4973	3383			50.5289	1071
50.5356	2368			51.0812	152			50.508	2249			50.5411	545.5
50.5452	4312			51.1016	4			50.5186	3957			50.5554	200
50.5645	2772			51.1437	277			50.5289	1147			50.5696	731
50.5767	3623			51.1822	22			50.5374	1466			50.6014	311.8
50.5904	3560			51.1866	6			50.551	3804			50.6072	243.3
50.6088	6881			51.1974	292			50.563	1966			50.617	122
50.624	1677			51.2189	30			50.5736	2300			50.6292	508
50.6326	2080			51.2384	604			50.5867	549.2			50.6399	149
50.6491	2240			51.2732	115			50.5964	1850			50.6577	464
50.6592	2379			51.2849	6			50.6095	2132			50.6661	61
50.6704	2475			51.3485	262			50.626	1692			50.6706	14
50.6806	2489			51.3745	170			50.633	531.3			50.6793	100
50.6888	2911			51.3818	86			50.6414	352			50.6866	40
50.7002	1790			51.4332	235			50.6457	402.5			50.7012	674
50.7133	3127			51.4937	153			50.6548	456.8			50.7099	59
50.727	1827			51.5232	456			50.6632	2930			50.7247	415
50.7358	3016			51.5367	318			50.6768	1630			50.7362	60
50.7498	3285			51.5523	59			50.6882	3714			50.7454	862
50.7609	2096			51.5819	1868			50.7003	2069			50.752	581
50.7721	3425			51.6347	138			50.7102	1077			50.767	380.2
50.7849	2488			51.6432	102			50.7166	946			50.7734	1548
50.8	3102			51.6553	148			50.721	934.6			50.7893	501.4
50.8212	4202			51.6657	1			50.7266	1567			50.7975	813
50.8358	2973			51.7084	69			50.7354	1252			50.8199	88
50.8453	2880			51.7368	52			50.7409	1748			50.8292	292
50.8545	6668			51.7555	116			50.7496	1222			50.8379	241
50.8737	4838			51.816	21			50.7607	2591			50.848	347
50.8935	4544			51.8325	307			50.7731	319.9			50.8647	212
50.9049	2581			51.8381	65			50.7808	308.7			50.8719	110.4
50.9156	2609			51.8454	9			50.7939	3203			50.8846	936
50.9255	2570			51.8875	110			50.8093	2480			50.8977	1048
50.9379	1841			51.9075	35			50.8267	355.8			50.9108	349
50.9508	1559			51.9428	53			50.8321	1233			50.9305	601.4
50.9687	1398			51.9621	80			50.8424	1957			50.9467	699.5
50.9777	1429			51.9813	8			50.8528	1430			50.9722	964
50.9853	1526			51.9933	20.7			50.8602	2695			50.989	107
50.9943	1793			52.0005	333.8			50.876	4204			51.0045	209
51.0061	1783			52.0093	141			50.8913	2118			51.015	585
51.0219	4200			52.0147	353			50.899	1043			51.0493	1078
51.0323	2619			52.0345	282			50.9099	462.1			51.0714	744
51.0417	3136			52.0493	181			50.9169	1552			51.0825	225
51.0544	1824			52.0863	88			50.9279	1924			51.0966	170
51.0632	2837			52.1025	135			50.9378	539.9			51.1039	512
51.0746	3425			52.1069	74			50.9444	606.5			51.1184	488
51.0817	2721			52.1144	349			50.9549	488.6			51.1297	519.2
51.0912	2533			52.1217	61			50.9603	935			51.1423	1000
51.1015	2319			52.1395	702.7			50.9691	2378			51.1579	263
51.1117	2601			52.1514	799			50.9817	2752			51.172	23
51.1231	4187			52.1699	235			50.9971	2057			51.1839	570.8
51.1355	2062			52.1995	242			51.0075	3033			51.198	1441
51.1505	2470			52.2165	87			51.0215	1629			51.2101	42.38
51.1626	3085			52.2268	75			51.0324	3706			51.2186	275
51.1739	2867			52.255	38			51.0444	4510			51.2386	1203
51.1842	1548			52.2845	18			51.0582	1595			51.2659	118
51.1951	3708			52.335	87			51.0667	811.8			51.2738	567
51.206	1455			52.3423	48			51.0769	2773			51.2845	396
51.2105	1431			52.3691	59			51.0869	1935			51.3007	363
51.2227	1265			52.3735	46			51.0995	884.3			51.331	445
51.229	3435			52.3958	347			51.1141	1842			51.3452	375.2
51.2359	1084			52.4009	466			51.1277	2194			51.3545	1002
51.2473	2912			52.4325	96			51.138	1091			51.3747	448.9
51.2632	2633			52.4996	64			51.1471	2109			51.382	1324
51.2803	2920			52.5412	148			51.1634	1310			51.3975	364
51.2965	1563			52.5528	568			51.1756	2050			51.4127	243
51.3065	3196			52.5624	107			51.186	1826			51.4214	45
51.3213	1224			52.5994	441			51.194	1472			51.426	179.1
51.3349	1467			52.6377	46			51.2038	2446			51.4334	505.9
51.3441	2866			52.6512	5			51.2173	1253			51.4553	227
51.3559	4908			52.6585	225			51.2304	2253			51.4636	529
51.3726	1069			52.6704	146			51.2425	401.3			51.4809	281.7
51.3853	3417			52.6933	856.3			51.2481	834.4			51.4951	637.8
51.4026	3026			52.7463	96			51.2631	3931			51.5076	247.9
51.412	1771			52.7567	281			51.2793	2352			51.5236	1396
51.4212	3083			52.8046	99			51.2944	2047			51.5364	396.3
51.4429	4915			52.8261	268			51.3097	1551			51.5505	259
51.4551	1807			52.8342	500			51.3189	2809			51.5626	147
51.4682	5927			52.8624	48			51.3296	1176			51.5816	3100
51.4866	1320			52.8892	76			51.3425	1826			51.5938	1016
51.5074	3240			52.8952	67			51.3569	4775			51.6097	140
51.5181	2893			52.9236	209			51.3799	2183			51.6196	322
51.5295	2402			52.9445	744			51.3925	975			51.6329	760.9
51.5394	2476			52.9784	72			51.4012	1843			51.6425	406.1
51.5508	2672			52.992	451.5			51.4112	1028			51.6553	850
51.559	1693			53.0063	406			51.4213	1876			51.6659	397
51.5665	3051			53.021	446			51.4353	2081			51.6838	793
51.5749	1797			53.0506	353			51.4497	2628			51.6951	201
51.5856	3305			53.0652	65			51.4581	1615			51.7086	163
51.5968	1526			53.0727	88			51.4647	2135			51.7244	547
51.6085	1770			53.0845	205			51.4739	1181			51.7349	408
51.6214	2398			53.1015	700			51.4833	1177			51.7433	356.7
51.6326	2385			53.1359	220			51.496	3395			51.7553	503
51.6386	1468			53.1817	78			51.511	3229			51.7629	127
51.65	1340			53.2079	238			51.5257	1164			51.7725	108
51.6595	3597			53.2582	631.4			51.5332	1254			51.7864	154
51.67	1852			53.2699	56			51.5415	947.3			51.7987	229
51.6888	2578			53.2864	164			51.5522	3961			51.8157	183
51.6984	3240			53.2983	198			51.5659	1375			51.8275	649.1
51.7137	1475			53.3148	58			51.5773	2303			51.8362	1041
51.7218	2753			53.3582	130			51.5969	3073			51.8458	243
51.7296	1372			53.3716	105			51.607	2744			51.8613	246
51.7417	1675			53.4136	141			51.6191	1118			51.8691	312
51.746	1660			53.4373	127			51.6245	2722			51.8788	222
51.7573	1695			53.442	254			51.6357	1278			51.8869	768
51.7758	2923			53.4465	596.8			51.6554	3203			51.9076	678.7
51.781	1706			53.4495	68			51.6703	2173			51.9206	868
51.7967	2669			53.4585	163			51.6853	3052			51.9325	143
51.8088	2704			53.4861	886			51.6986	1414			51.9428	275
51.8172	3140			53.508	133			51.7087	1204			51.9467	195.5
51.8313	2394			53.5199	154			51.7202	1500			51.9556	519
51.8393	1955			53.5396	1190			51.7356	1557			51.9625	808
51.8529	5204			53.565	189			51.7525	4290			51.9739	221
51.868	1971			53.5852	265			51.7669	673.2			51.9812	517.2
51.8809	4459			53.6143	7			51.7755	2117			51.9982	1109
51.8994	2636			53.6699	12			51.7875	3463			52.0146	864.6
51.9082	1796			53.6846	757			51.8001	1749			52.0249	236.6
51.9183	3170			53.7149	319			51.809	1822			52.0339	1123
51.9318	1740			53.7285	149			51.8154	1270			52.0404	442.5
51.9421	2112			53.7826	16			51.8227	1119			52.0494	738.9
51.957	1367			53.8141	41			51.8382	1650			52.0566	215
51.9703	3200			53.8246	378			51.8484	129			52.064	137.1
51.9829	2971			53.8532	80			51.8529	606			52.0788	53
52.0147	4031			53.8667	309			51.8588	1539			52.0863	226
52.0202	1718			53.8728	202			51.8724	2661			52.0938	350
52.0284	1146			53.8873	407.3			51.886	2373			52.1052	1063
52.0389	2522			53.902	664			51.9015	4367			52.1142	1064
52.055	3852			53.9112	432			51.9177	3923			52.1217	171.3
52.0679	2777			53.9284	71			51.9338	2754			52.1394	1261
52.0775	1677			54.0278	48			51.9456	1669			52.1529	1438
52.0881	2319			54.0398	151			51.9555	1383			52.1699	609
52.1049	3151			54.0775	2			51.9682	3849			52.1809	40
52.1175	2730			54.1257	864			51.9855	3785			52.1994	1397
52.1244	2529			54.1407	446			51.9966	1604			52.2158	625.4
52.1363	2723			54.1453	36			52.0101	1632			52.229	773
52.1463	1000			54.1513	42			52.0232	3363			52.2421	754.1
52.1615	3966			54.1588	109			52.0359	1507			52.25	112.2
52.1742	2568			54.1648	69			52.0469	1830			52.255	157
52.1929	2364			54.1906	65			52.0588	1466			52.2653	88
52.2033	3242			54.2146	199			52.071	3361			52.276	498
52.2114	2325			54.2599	43			52.0798	1357			52.2845	109
52.2232	4982			54.2644	308			52.0949	917.9			52.2929	323.2
52.2363	2467			54.2765	188			52.1019	798.5			52.3012	799.6
52.2439	1264			54.3007	61			52.1099	1033			52.3157	142
52.2535	2296			54.3369	52			52.1243	2558			52.3216	230
52.2655	3493			54.3475	31			52.134	5657			52.3345	590
52.2786	3236			54.3656	243			52.1566	1107			52.3422	675
52.2941	1747			54.3909	172			52.164	3473			52.3512	327
52.3037	3513			54.4125	76			52.1713	1460			52.3586	80
52.3241	3064			54.4524	594			52.1855	3029			52.3713	790.8
52.329	1268			54.4668	176			52.1988	2984			52.3774	163
52.341	4576			54.4926	115			52.2161	960.1			52.3984	2026
52.3512	2218			54.5046	66			52.2203	1386			52.4194	79
52.3638	3506			54.5213	512.1			52.239	3309			52.4269	111
52.3754	3720			54.5334	127			52.2501	1273			52.4373	276
52.3892	3682			54.5561	42			52.2601	2959			52.4506	30
52.4006	3199			54.5698	7			52.2735	553			52.4655	35
52.4119	1192			54.5894	205			52.2844	1201			52.4836	105
52.4163	1794			54.5985	72			52.2973	1443			52.4988	199
52.4218	1497			54.6091	80			52.3074	1168			52.5374	1168
52.4326	2526			54.6197	129			52.3231	1733			52.5522	557
52.4426	2190			54.6333	111			52.3297	747.2			52.5636	774
52.4537	4072			54.6393	90			52.3397	2965			52.5754	115
52.4671	1594			54.6728	254			52.3584	1530			52.5854	477
52.4743	2385			54.6924	301			52.3663	1882			52.6012	1458
52.487	4568			54.6969	259			52.376	1071			52.6106	258.8
52.4998	3280			54.7332	154			52.3867	1804			52.6284	141.7
52.5063	1792			54.7575	158			52.3952	712			52.6405	1162
52.5144	2637			54.7669	364			52.404	776.2			52.6586	554.1
52.5228	1964			54.7849	41			52.4108	4052			52.6706	504.9
52.5367	3057			54.7924	204			52.4242	2491			52.6812	790
52.5464	3047			54.814	129			52.4357	2587			52.693	1656
52.5604	3416			54.8715	247			52.4513	3108			52.7004	430.9
52.5724	1417			54.9063	144			52.4686	1382			52.7116	205
52.5792	3212			54.9123	126			52.4823	1073			52.7323	328.7
52.5903	1774			54.9397	218			52.4931	870.9			52.7421	116.1
52.5979	1737			54.9442	150			52.5011	1574			52.7468	479.9
52.6071	2145			54.9768	402			52.5108	1362			52.757	838
52.6242	3707			54.9852	110			52.5194	1475			52.7692	60
52.6357	2698			54.9989	136			52.5375	1893			52.7785	148
52.6463	1396			55.0187	62			52.5461	2097			52.7826	342.3
52.6595	1866			55.0338	6			52.5656	4423			52.787	257.2
52.6666	2747			55.0569	834			52.5817	2674			52.8004	204
52.6856	1553			55.0733	51			52.5988	1792			52.805	566.3
52.6897	866.7			55.078	133.3			52.6087	2051			52.8114	894
52.7023	2262			55.0848	435.7			52.6176	1725			52.8262	754.4
52.71	3265			55.0992	373			52.634	2433			52.8339	857
52.724	2733			55.1343	11			52.6419	2444			52.849	47
52.7371	5073			55.1646	94			52.6531	2875			52.862	884
52.7493	1071			55.2118	140			52.6675	2972			52.8803	123
52.7592	2765			55.2225	166			52.6787	1448			52.8886	285
52.7741	2167			55.2294	184			52.6958	2791			52.8952	329
52.7824	2612			55.2392	149			52.711	4023			52.9127	248
52.7913	2337			55.291	79.32			52.727	4014			52.9237	409
52.8009	2449			55.3261	3			52.7413	1928			52.9448	1475
52.8185	3163			55.3352	215			52.7597	2794			52.9623	105
52.8296	1977			55.3458	351			52.7758	1648			52.9703	270.1
52.8491	2692			55.384	188			52.7814	3107			52.9786	1192
52.8586	2523			55.4069	120			52.7914	2336			52.9922	902.6
52.8682	2940			55.4257	188			52.8025	1515			53.0056	949.1
52.8795	2488			55.4557	85			52.8149	2119			53.0201	1196
52.8916	4169			55.4602	57			52.8283	2226			53.0308	465
52.9042	1976			55.4709	123			52.8405	1112			53.052	466.6
52.9206	7917			55.4801	174			52.8484	1677			53.0652	229
52.9351	3166			55.4908	209			52.8621	1232			53.073	452.9
52.9506	4430			55.5163	680			52.8699	2143			53.0835	918.3
52.9628	1707			55.5306	119			52.8773	1515			53.1015	1602
52.9681	2141			55.6129	215			52.889	2511			53.1139	144
52.9782	2157			55.6344	89			52.8977	1595			53.1242	254
52.991	3277			55.6632	365			52.9127	3296			53.1366	647.5
53.0052	3993			55.6777	359			52.9259	1509			53.1473	103
53.0244	3118			55.7014	102			52.9369	724.9			53.1533	89
53.0356	3332			55.726	194			52.9471	1655			53.1658	307.4
53.0436	2751			55.749	48			52.9614	1288			53.1727	140
53.0642	4009			55.7566	65			52.972	2107			53.1814	328
53.0777	3108			55.7876	333			52.9798	2365			53.1864	181.3
53.0882	2286			55.8347	12			52.9944	1263			53.1953	99.39
53.0999	3092			55.8439	110			53.0057	1394			53.2072	709.2
53.1113	2304			55.8684	103			53.0193	2237			53.2345	449
53.1242	5072			55.8806	10			53.0367	3125			53.246	76
53.1334	2318			55.8921	203			53.049	2543			53.2487	256
53.1434	2266			55.919	68			53.0599	2462			53.258	456.5
53.158	2373			55.9236	129			53.0694	2592			53.2625	744.5
53.1688	1622			55.945	27			53.0785	1907			53.2699	158
53.1756	3451			55.9672	358.6			53.0892	1360			53.2795	179
53.1873	2591			56.011	7			53.0987	391.2			53.2806	216.2
53.1992	3384			56.0308	150			53.1097	1384			53.2864	474
53.2162	3814			56.0385	103			53.1242	2714			53.2987	1613
53.2249	3712			56.0616	102			53.1419	1020			53.3109	642.1
53.236	1890			56.0895	549			53.1552	1266			53.3225	440
53.2451	1012			56.1122	4			53.1749	4060			53.3301	312
53.2489	1275			56.1532	734			53.1926	2192			53.3402	263.7
53.2682	3380			56.255	245			53.2042	680.5			53.3452	350.1
53.2778	1861			56.2703	89			53.2158	2358			53.3581	281
53.3019	3169			56.318	51			53.2253	1463			53.371	226
53.3145	4407			56.3456	20			53.2361	1608			53.3956	7
53.3283	2074			56.4045	37.41			53.2492	2385			53.4061	58
53.3371	1487			56.4319	87.49			53.2612	2426			53.4136	314
53.3441	4370			56.4441	188.9			53.2704	1107			53.4249	479
53.3562	2446			56.4678	167			53.2781	1496			53.4346	191
53.372	2187			56.5212	1			53.2903	3519			53.4374	409.6
53.3801	1556			56.5351	190			53.3025	1521			53.442	420.4
53.3899	2344			56.5596	73			53.3136	2622			53.4463	718
53.4006	1187			56.6056	403			53.3258	616.2			53.4577	641
53.4112	3132			56.6954	79			53.3343	804.7			53.4718	255
53.4224	3152			56.7355	166			53.3412	1608			53.4867	1209
53.4338	2179			56.7524	47			53.3545	1149			53.5049	959.3
53.4455	2676			56.7694	136			53.3659	2636			53.5109	265.2
53.4556	2708			56.8043	386			53.375	2516			53.5199	197
53.4693	1561			56.8825	430			53.3888	2706			53.5396	2398
53.4844	2972			56.9146	11			53.4018	2391			53.5514	392
53.5001	2892			56.9269	84			53.4198	3831			53.5654	1065
53.5114	3656			56.9549	365			53.432	1764			53.5836	215
53.5232	2650			56.978	29			53.4434	967.5			53.6037	276
53.5389	2880			57.0137	61			53.4471	847.1			53.6167	231
53.5533	4120			57.0306	185			53.4514	985.6			53.6293	434.5
53.5679	2420			57.108	112			53.4592	956.7			53.6442	318
53.5776	1554			57.15	62.89			53.4668	1416			53.6649	622
53.5879	3670			57.1575	162.1			53.476	2740			53.6699	103
53.6108	3404			57.1908	415			53.4886	1154			53.6836	1040
53.6206	2294			57.2288	2			53.4989	1797			53.6969	29
53.634	5132			57.2396	24			53.5107	3285			53.7149	463
53.6504	2962			57.2896	223			53.5242	698.2			53.7225	382.8
53.6672	3173			57.3261	288			53.5288	812.6			53.7286	702
53.6784	1637			57.4137	315			53.5336	656.8			53.7464	75
53.7001	2388			57.46	241			53.541	1225			53.766	63
53.71	1657			57.5081	66			53.5466	809.6			53.7783	675.4
53.7192	2170			57.5159	80			53.5555	887.9			53.7946	23
53.7336	3445			57.5252	27			53.5593	671.1			53.8051	191
53.7519	2824			57.6512	32			53.5709	2523			53.8138	720.1
53.7612	1710			57.6652	83			53.5825	1468			53.8243	1456
53.7699	2109			57.7186	91			53.5932	1548			53.835	367
53.7828	3721			57.7488	162.2			53.6041	2561			53.8452	611
53.7946	1636			57.757	368.2			53.6242	3370			53.8627	72
53.8047	4275			57.7663	11			53.6375	1366			53.8667	461.6
53.8183	4201			57.7929	12			53.6491	2393			53.8726	621
53.8297	3425			57.8038	23			53.6601	1176			53.8856	1181
53.8422	3281			57.8146	27			53.6726	1609			53.9021	1327
53.8619	4924			57.8255	163			53.6792	1094			53.911	568.2
53.8786	2029			57.866	29			53.6914	1095			53.9179	142.7
53.8896	2843			57.8805	272			53.6984	1202			53.9284	111
53.8999	2161			57.8972	69			53.712	4392			53.9359	183
53.9108	2459			57.9302	143			53.7246	678.6			53.9434	27
53.9234	3056			57.9422	117			53.7273	317.2			53.9527	336
53.9328	2370			57.969	43			53.7379	1398			53.9679	688
53.9416	1960			57.9799	50			53.7524	4251			53.9841	331
53.9565	3274			58.0174	68			53.763	1552			53.9946	53
53.9699	5340			58.0361	59			53.7786	485.7			54.0044	154.3
53.9823	1601			58.1078	66			53.7917	1898			54.0187	397.5
53.9931	2732			58.1258	103.1			53.8042	2794			54.0278	158
54.0026	4633			58.1345	102			53.816	1323			54.04	691.3
54.0174	3304			58.15	22			53.8251	586.2			54.0699	259
54.0315	5109			58.1649	309			53.8341	1129			54.0779	278
54.0445	3700			58.186	6			53.8368	825.6			54.0888	155
54.0677	3855			58.2016	157			53.8413	916.2			54.0996	161
54.0804	3453			58.2266	31			53.8512	534			54.1076	90
54.0915	2137			58.2501	41			53.86	545.7			54.1122	129
54.1002	1362			58.2709	420			53.871	615			54.1259	1189
54.1071	3755			58.3023	412			53.8806	2629			54.1366	350
54.122	1466			58.3392	44			53.8942	2608			54.1407	384.7
54.1335	3679			58.3639	755			53.9098	1380			54.1513	409
54.1463	2733			58.3753	177			53.9179	1242			54.1589	306
54.1525	1710			58.3957	11			53.9233	910.1			54.1649	263
54.1621	2719			58.4677	188			53.9277	722.1			54.174	146
54.1769	3561			58.5382	194			53.936	1569			54.1821	215
54.1915	2361			58.5445	129			53.9473	1928			54.1914	359
54.2024	2410			58.5534	438			53.9579	504			54.1996	260
54.2164	3659			58.5979	152			53.9713	2082			54.214	580
54.2314	4337			58.6378	238			53.9899	2330			54.2222	56
54.247	2967			58.6465	110			53.9982	575.7			54.2267	348
54.2574	3630			58.6589	183			54.0023	774.2			54.2388	97
54.2754	4674			58.67	216			54.0124	1723			54.25	213
54.2888	3065			58.6982	112			54.02	907.7			54.2631	928
54.3027	2778			58.7171	119			54.025	504.1			54.2747	1475
54.3109	3751			58.7924	17			54.0363	1702			54.2849	234.5
54.3221	2477			58.8312	511			54.0433	1776			54.2962	392
54.3343	2525			58.8537	88			54.051	1202			54.3062	340.5
54.3436	1991			58.8607	281			54.0604	1763			54.32	612.3
54.3544	2131			58.8883	100			54.0726	2962			54.3282	237.7
54.3642	2720			58.9261	79			54.0776	1073			54.3371	249
54.3784	4727			58.9387	114			54.0861	2077			54.3526	570.4
54.3952	5524			58.9512	20			54.1019	3344			54.3606	101
54.4082	2853			58.9543	173.6			54.1167	2280			54.3656	345
54.4209	1263			58.9972	332			54.1313	776.5			54.3711	263
54.432	4115			59.0322	287			54.1426	2574			54.3801	595
54.4441	2392			59.044	58			54.15	755.1			54.3914	697
54.4528	1567			59.0583	170			54.1537	500			54.4049	109.8
54.4613	2764			59.074	167			54.1666	3934			54.4076	97.17
54.4728	1656			59.1169	361			54.1814	2278			54.4125	415
54.4802	2672			59.132	361			54.1924	1314			54.424	318
54.4886	2098			59.1435	310			54.2066	2412			54.4321	150
54.4983	3339			59.1543	7			54.2185	677			54.4407	472.4
54.5076	2305			59.1736	60			54.2281	1143			54.4521	1162
54.5179	1645			59.2496	394			54.2416	2377			54.4668	423
54.5288	4071			59.3006	179			54.2532	925.5			54.4782	260.3
54.5493	3345			59.3384	205			54.2584	1328			54.4907	703
54.5596	2340			59.3515	22			54.2723	2183			54.5047	513
54.5706	1796			59.3719	289			54.2968	1807			54.5143	526
54.5842	4013			59.3796	443			54.3088	1831			54.5189	624
54.5953	2985			59.3958	228			54.3173	2337			54.5238	680
54.6089	3252			59.4098	123			54.336	2715			54.5326	377
54.6189	1800			59.4241	117			54.3522	2774			54.541	180
54.6275	2296			59.4432	159			54.3693	3184			54.5569	296
54.6365	1644			59.4557	287.3			54.3806	670			54.5689	1340
54.6532	1918			59.4634	83.08			54.3882	1671			54.5901	1271
54.6619	1894			59.4841	158			54.3997	1702			54.6011	841
54.6729	3274			59.5015	245			54.4138	3779			54.6206	817
54.6939	3988			59.5109	1161			54.4319	2148			54.6323	346.7
54.7054	1652			59.5219	88			54.4417	1989			54.6385	511
54.7163	2014			59.5425	347			54.4555	2892			54.6719	856
54.7273	2292			59.5569	231			54.4673	1278			54.6922	449
54.7398	3075			59.5616	157			54.4783	3081			54.697	1235
54.7511	1037			59.601	341			54.5004	547.2			54.7075	274
54.7631	4026			59.6153	128			54.5119	739.9			54.7164	721
54.7804	4047			59.6361	144			54.5159	1260			54.7327	658
54.7988	3659			59.6422	84			54.5199	1111			54.7441	326
54.8074	2880			59.6547	200			54.5254	751			54.7666	1354
54.8229	1965			59.6725	345			54.5384	2673			54.7844	749.9
54.8372	1131			59.6834	214			54.5504	3750			54.7923	760.4
54.8473	2625			59.7166	87			54.5636	3574			54.8	336.7
54.857	1392			59.7309	162			54.5775	2146			54.8092	271.4
54.8682	2912			59.7388	26			54.6019	2087			54.8139	349.6
54.8739	1785			59.7597	644			54.62	1362			54.8233	388
54.8796	3112			59.781	255			54.6322	3864			54.8329	336
54.9018	3927			59.7942	279			54.6488	2949			54.8395	205
54.9221	1922			59.8117	320			54.6662	2246			54.8501	14
54.9338	4260			59.8291	3			54.6755	1122			54.8707	1035
54.9486	4306			59.84	533			54.6822	2315			54.8833	386.1
54.9664	1875			59.8496	57			54.6927	3014			54.8966	400
54.977	4074			59.8544	11			54.6993	1299			54.9081	1296
54.9969	3290			59.8623	63			54.7129	1341			54.9227	520
55.0136	2715			59.8988	60			54.729	4544			54.9342	375
55.0205	2514			59.921	137			54.7485	707.6			54.9397	488
55.0336	2729			59.9687	121			54.7587	1407			54.9442	63
55.0464	3361			59.9779	657			54.7709	1400			54.9639	309
55.0592	3973			59.9861	757			54.7846	3112			54.9772	738
55.0734	3257			60.0156	70			54.7984	1283			54.9854	484
55.0922	3876			60.0313	383			54.8063	2340			54.9965	847.6
55.1022	2449			60.0622	66			54.8222	1551			55.0072	456
55.1125	1707			60.0702	321			54.8321	3047			55.0187	662
55.1236	3032			60.0909	134			54.8486	3697			55.0338	141
55.1353	1682			60.0996	166			54.8616	2533			55.0474	1108
55.1454	3821			60.1115	141			54.8724	1225			55.057	1426
55.1641	4249			60.1178	108			54.8868	559			55.0761	911.3
55.1773	1896			60.1314	202			54.8965	766			55.0851	606.7
55.1859	2170			60.175	261			54.9012	751			55.099	1532
55.1997	4565			60.1864	543			54.9142	2078			55.1211	179.4
55.2145	3582			60.1989	82			54.9263	2197			55.1336	876.8
55.2294	4456			60.2721	142			54.9356	789.5			55.1554	263.9
55.2388	1904			60.311	30			54.9482	2327			55.1641	400
55.2476	1657			60.3262	316			54.9576	1121			55.1799	308
55.2609	4464			60.3341	71			54.9768	3038			55.1906	123
55.2737	3434			60.3564	96			54.9851	1788			55.1993	60
55.2877	3817			60.3653	261			54.995	1491			55.2117	659.6
55.2974	2624			60.3898	118			55.013	2155			55.2222	869.2
55.3153	2858			60.4115	1631			55.024	2402			55.2386	531
55.3272	2233			60.463	136			55.038	5365			55.2529	152
55.3366	2083			60.4806	63			55.0509	1575			55.2596	235
55.347	3107			60.4902	248			55.0641	2429			55.2685	358
55.354	1624			60.4949	41			55.073	1611			55.2822	142
55.3623	2022			60.514	13			55.089	574.8			55.2916	568
55.3703	1342			60.5587	56			55.0984	2461			55.307	368
55.3794	1226			60.5794	96			55.1071	1996			55.3153	278
55.3875	2119			60.5954	293			55.1235	1357			55.3271	950.8
55.4031	3404			60.6034	267			55.137	3682			55.3307	605.7
55.4144	1705			60.637	196			55.1524	1223			55.3352	623
55.4218	1390			60.6621	98			55.162	1165			55.3458	1082
55.4322	3094			60.715	109			55.1714	1065			55.3545	534
55.4468	3123			60.7629	188			55.1802	815.8			55.3612	289
55.4564	1218			60.7773	90			55.1905	1989			55.3743	257.1
55.4678	3564			60.7965	729.2			55.2009	1298			55.3846	1486
55.4786	2140			60.8045	123			55.2111	1324			55.4067	332
55.4892	2259			60.8508	121			55.2226	471.8			55.4115	115
55.4991	1862			60.8648	391			55.227	747.7			55.4185	216
55.5126	4272			60.8742	648			55.2369	1997			55.4221	422.5
55.5276	4078			60.894	323			55.2449	1485			55.4264	337.3
55.5514	3723			60.9305	148			55.2593	1546			55.4351	244.9
55.5633	1084			60.9516	319			55.2685	1641			55.457	1022
55.5708	2196			60.9675	176			55.2841	877.8			55.4709	322.9
55.5803	1691			61.0012	72			55.2917	2742			55.4801	334
55.5902	1617			61.006	120			55.3123	3497			55.4889	697.1
55.6014	3757			61.0283	396.5			55.3311	1761			55.4966	424
55.6144	1929			61.038	44			55.3411	2416			55.5171	1910
55.6214	2139			61.0621	168			55.3522	1559			55.5313	736
55.6338	3214			61.0941	294			55.3586	1685			55.5605	301
55.647	2077			61.1549	81			55.3697	1782			55.5677	456
55.6573	2345			61.1709	143			55.3851	2357			55.5921	293.6
55.6699	2472			61.2029	76			55.4019	834.8			55.6125	1018
55.6845	1766			61.217	274			55.4165	739			55.6343	304
55.6943	2100			61.227	17			55.4211	1028			55.6429	176
55.7042	2599			61.2622	16			55.4294	1414			55.6481	127
55.7194	1618			61.2799	31			55.442	1664			55.6621	1271
55.7341	4375			61.2912	58			55.452	1836			55.6784	1166
55.7467	2564			61.2991	234			55.4599	2341			55.7015	1218
55.7577	1025			61.3136	301			55.472	1296			55.7263	791
55.7679	3072			61.3858	292.9			55.48	3809			55.7492	297.1
55.779	2099			61.3955	81.47			55.5051	2098			55.7571	612
55.7867	2374			61.4002	249			55.5152	1776			55.7681	184
55.795	1403			61.4058	840			55.5237	2006			55.7878	1400
55.8102	4178			61.4163	120			55.5341	1701			55.8017	115
55.8291	5752			61.4452	130			55.5565	2449			55.8301	49
55.8416	2383			61.4517	200			55.5656	1045			55.8433	958
55.8588	2575			61.4774	326			55.5774	1470			55.8608	136.2
55.8703	3324			61.5272	8			55.5867	2157			55.8693	466.1
55.8803	2413			61.5642	210			55.5931	981.1			55.8802	404
55.8897	1747			61.5883	92			55.6063	1882			55.8926	1054
55.8971	1694			61.6477	108			55.6199	2056			55.9028	41
55.9066	2856			61.6628	559			55.6298	1126			55.9189	444
55.9205	4711			61.6729	347.4			55.6447	2319			55.9236	515.8
55.9431	2647			61.6864	51			55.6586	3069			55.9344	536
55.9539	3035			61.7073	169			55.6758	2088			55.9439	377.9
55.9659	2859			61.7459	146			55.6867	1984			55.9551	496.3
55.9776	4838			61.7557	785			55.7002	2687			55.9653	1242
55.9931	5704			61.7786	527			55.7194	2548			55.9858	57
56.0083	3209			61.817	114			55.7271	1463			55.9966	703
56.0211	3105			61.8732	1			55.7311	1063			56.011	12
56.0324	3393			61.9113	352			55.7419	2843			56.0217	61
56.0459	3493			61.9171	606			55.7578	426.5			56.0303	328.1
56.0607	4811			61.9473	152			55.7688	1996			56.0387	420
56.0742	1671			61.9569	198			55.78	2020			56.062	696
56.0904	3825			61.9748	134			55.8014	2177			56.0794	220
56.1017	2088			61.9796	186			55.8154	1683			56.09	1069
56.1105	3104			62.0651	36			55.8292	2136			56.1125	181
56.117	3114			62.0775	108			55.8459	4501			56.13	476
56.1273	779.9			62.1005	423			55.8626	3751			56.1413	337.1
56.1387	2970			62.1184	162			55.8821	975.1			56.153	2173
56.1527	2330			62.1736	70			55.8965	967.6			56.1754	408
56.1624	1346			62.1862	127			55.904	1654			56.1874	158
56.1668	1319			62.2166	244			55.9144	1988			56.2137	703
56.1793	2438			62.322	11			55.9253	1817			56.2243	73
56.1894	1742			62.3382	45			55.9321	1998			56.2426	369
56.1999	3424			62.393	685			55.9517	5699			56.2548	447
56.2064	1790			62.4362	120			55.9686	1446			56.2703	199
56.2164	1195			62.4628	13			55.9758	2694			56.275	24
56.23	2521			62.4677	41			55.9861	1432			56.2842	219
56.2544	7775			62.4806	88			55.9964	2694			56.3027	260
56.2759	2737			62.5325	259			56.0095	3859			56.318	822
56.2883	2736			62.5584	27			56.0283	3158			56.3279	455
56.2944	1965			62.5664	92			56.0395	1280			56.3462	920.3
56.3067	2434			62.6167	48			56.0452	2259			56.3665	416.1
56.32	2845			62.6265	63			56.0581	1167			56.3805	430.4
56.3322	1127			62.6313	84			56.0662	1425			56.3934	221
56.3551	3981			62.7018	163			56.0783	1520			56.4059	1050
56.3688	2240			62.7124	249			56.0868	3235			56.43	882
56.3781	2585			62.7314	181			56.099	1220			56.4442	428.8
56.3881	2187			62.7417	808			56.1151	2772			56.4557	747.6
56.3987	2269			62.8114	105			56.1347	2698			56.4695	859
56.4133	2198			62.8865	436			56.1558	1088			56.4832	643
56.4207	3039			62.9202	53			56.165	1170			56.4965	17
56.4323	2188			62.9536	377			56.1769	1477			56.5114	655
56.4515	2535			62.9646	856			56.1884	2022			56.5214	217.5
56.466	4052			63.0255	409.2			56.2005	1366			56.5351	621
56.4823	2459			63.0763	433			56.2088	1102			56.5458	80
56.4979	3749			63.1252	477			56.2181	1072			56.5599	566.3
56.5158	2029			63.1366	24			56.2251	2100			56.5739	360.9
56.5262	2953			63.1464	81			56.2387	3166			56.5845	854
56.5354	1778			63.1708	33			56.2559	1376			56.5971	539.6
56.546	3737			63.1942	255			56.279	1415			56.6083	1333
56.5645	2452			63.2327	42			56.2885	1434			56.6198	39
56.5737	1859			63.2725	269			56.3059	712.1			56.6244	89.43
56.5853	3418			63.3256	130			56.3209	1496			56.632	240.1
56.5974	3249			63.3806	277			56.3324	3402			56.6474	321
56.6161	2683			63.3925	81			56.3397	838.3			56.6547	129.4
56.6287	3312			63.4483	13			56.3534	3054			56.6837	987
56.6341	2057			63.4675	12			56.3707	666.8			56.6958	646.3
56.6459	2660			63.5519	279			56.382	2344			56.7046	223.9
56.661	3344			63.5606	3			56.4014	4191			56.7133	431.5
56.6696	4072			63.5824	191			56.4125	1656			56.7277	96.02
56.6804	2573			63.6014	24			56.4236	2994			56.7358	208
56.6886	1665			63.6194	244			56.4326	1269			56.745	354
56.6998	3521			63.6341	16			56.4447	2266			56.7522	434
56.7137	3444			63.6783	41			56.4593	889.9			56.7696	704
56.7262	1412			63.7568	8			56.4682	1033			56.788	127
56.7304	1509			63.7682	62			56.479	2001			56.8044	725
56.7416	3487			63.8202	214			56.4965	2933			56.8173	141
56.7521	2410			63.8418	90			56.5094	3266			56.8334	150
56.7635	3304			63.8615	11			56.5234	1900			56.842	104
56.7831	3439			63.872	478.5			56.533	1318			56.8467	30
56.7975	4316			63.8796	108.5			56.5456	1918			56.8569	95.7
56.8066	2275			63.8926	28			56.5583	1233			56.8637	240.3
56.8163	1381			63.9077	112			56.5755	2031			56.8719	303
56.8292	3589			63.9287	87			56.5849	862			56.8817	1869
56.8358	1545			63.9435	57			56.6011	982.9			56.8982	266
56.8473	3257			63.9515	34			56.6078	1756			56.9084	32
56.8633	2680			63.9762	136			56.6182	2788			56.9179	986.8
56.875	1636			63.9987	205			56.6312	652.5			56.9262	704.4
56.8872	1612			64.0074	301			56.6423	2297			56.944	172
56.896	1689			64.0192	240.7			56.6576	2135			56.9556	1232
56.9099	3133			64.1041	72			56.6641	1523			56.9685	63.99
56.9227	4240			64.109	20			56.6799	1370			56.9752	77
56.9384	3609			64.1221	12			56.6915	4181			56.9888	51
56.9549	3063			64.1402	85			56.7055	1636			56.9987	341
56.9686	3065			64.1484	128			56.7103	1330			57.0088	301.5
56.978	3238			64.1767	177			56.7239	1777			57.0145	189.5
56.9931	2288			64.2025	43			56.7465	1573			57.0198	196
57.0105	2741			64.2131	454			56.7547	594.3			57.0302	475
57.0232	3141			64.2601	26			56.7677	1365			57.046	66
57.0358	1063			64.2913	488			56.7822	1736			57.0554	293
57.0441	1185			64.3356	15			56.7958	3888			57.0631	107
57.0513	2516			64.352	234			56.8113	1091			57.0849	66
57.0642	3841			64.3635	13			56.8176	1104			57.091	53
57.079	2765			64.398	24			56.8351	1187			57.1091	976
57.0965	2824			64.4441	35			56.8476	1485			57.132	248
57.1074	1686			64.4736	73			56.8601	1744			57.153	1484
57.1166	2112			64.4983	160			56.8699	2632			57.1732	770
57.1283	2122			64.6169	63			56.8911	2867			57.1906	934.1
57.1384	2681			64.6911	119			56.9038	2097			57.214	190
57.1559	4493			64.7057	349			56.9202	5034			57.2285	196
57.1764	2454			64.7144	235			56.9389	973.1			57.2397	200
57.2036	2506			64.7256	35			56.9484	1585			57.2474	50
57.215	2083			64.7471	20			56.9597	2451			57.2589	180
57.2307	3185			64.7735	179			56.9713	1876			57.2676	589
57.2374	1537			64.8444	69			56.9785	1415			57.2899	523
57.2477	3689			64.8623	270			56.9889	1611			57.3064	136
57.2648	3324			64.8933	471			56.997	1866			57.3141	255
57.2789	4448			64.9202	129.7			57.0095	331			57.3267	721.5
57.291	1703			64.9285	8.258			57.0214	2047			57.3358	548.7
57.3011	2796			64.9731	85			57.0307	1576			57.3435	186.3
57.3124	2760			64.9831	35			57.0382	1188			57.3529	101
57.3206	3973			64.9995	70			57.0502	3691			57.3638	175
57.3332	971.4			65.0705	43			57.0656	405.4			57.3716	232
57.3444	3356			65.0855	49			57.0746	1494			57.3904	733
57.3645	3509			65.1467	37			57.0845	1044			57.4126	1169
57.3778	2881			65.1549	97			57.1031	1932			57.429	2
57.3937	3568			65.2161	303			57.1119	2257			57.4425	162
57.4035	2958			65.2244	92			57.1288	1614			57.4597	644.2
57.416	2824			65.2474	266			57.1415	2523			57.484	221
57.433	4208			65.2601	67			57.1551	1206			57.4926	185
57.4489	4090			65.284	126			57.1709	3276			57.5004	153
57.4814	2900			65.3072	90			57.187	1950			57.5155	594.2
57.4934	3020			65.3204	129			57.2004	1425			57.5281	744
57.5021	1344			65.342	68			57.2065	932.5			57.5533	11
57.508	1322			65.3518	74			57.2174	2409			57.5579	46
57.5184	3583			65.3833	51			57.2302	873.8			57.5796	84
57.5282	1693			65.448	24			57.2393	1224			57.5902	461
57.5373	1762			65.4712	86			57.2486	2220			57.6151	133.1
57.5459	2589			65.496	26			57.2566	1124			57.6295	185
57.5567	2184			65.511	15			57.2671	1969			57.6383	225
57.578	3307			65.5275	145.2			57.2726	1431			57.6563	930.9
57.5931	2753			65.5425	151.8			57.2823	2916			57.6648	364
57.6041	2134			65.5527	56			57.3087	2819			57.6804	756.4
57.6154	3369			65.6271	124			57.3286	1664			57.6876	433.6
57.6293	3215			65.6485	165			57.3415	3187			57.7186	300
57.6484	3402			65.6819	116			57.3528	1192			57.7331	177
57.6673	2984			65.6969	14			57.3691	1426			57.7493	872.1
57.6759	3205			65.7318	535			57.3827	2576			57.7582	1424
57.6984	4708			65.7816	3			57.3932	1758			57.7673	613
57.7169	3672			65.7898	17			57.4154	2810			57.7939	238
57.7259	3179			65.8013	32			57.4307	521.4			57.8031	418
57.74	3204			65.8114	61			57.4407	442.3			57.8096	669.2
57.7528	1913			65.8247	52			57.4496	554.3			57.8249	832.3
57.7649	3461			65.8531	96			57.457	1374			57.8373	365.7
57.7764	2706			65.863	53			57.4702	2297			57.8498	223
57.7843	1526			65.8797	74			57.4867	3471			57.8609	173.7
57.795	2423			65.8896	534			57.5055	1832			57.8656	285
57.8056	2548			65.9109	683			57.5171	810.9			57.8807	1026
57.8172	2855			65.9262	64			57.5226	1959			57.8855	271.3
57.8269	1942			65.9313	145			57.536	1122			57.8979	589
57.837	3531			65.9645	126			57.548	1912			57.9097	132
57.8464	1212			65.9704	402			57.5601	1400			57.9222	108
57.8563	1773			66.0161	90			57.5737	1512			57.9305	389
57.8714	3284			66.0244	556			57.5868	1533			57.9425	191
57.8902	2198			66.0311	289			57.5961	1251			57.9534	131
57.8977	1989			66.041	137			57.6084	761.6			57.9605	196.4
57.9187	1885			66.0461	188			57.6134	1365			57.9695	626.6
57.924	2422			66.0603	503			57.6219	1143			57.9799	147
57.9369	1311			66.081	80			57.6325	2184			57.9846	123
57.9488	2696			66.13	690			57.6466	2952			57.9921	224
57.9586	2466			66.1421	407			57.6675	3521			58.0095	216
57.9695	3341			66.1493	241			57.6839	660.2			58.0179	463.6
57.9901	3540			66.1841	75			57.691	983.9			58.0356	531
58.0026	2887			66.2227	510			57.702	1947			58.0494	409
58.0177	2559			66.236	35			57.7195	2013			58.061	75
58.0311	3114			66.2543	438			57.7368	1065			58.0674	154
58.0475	4156			66.283	353			57.747	1659			58.0757	121.7
58.0641	902.7			66.3144	49			57.7581	3026			58.0838	519
58.0739	3740			66.3296	245			57.7701	1477			58.0944	230
58.0857	2092			66.3512	389			57.783	829.4			58.1078	305
58.0953	2511			66.3781	335			57.7904	1223			58.1165	255
58.1072	3246			66.3905	438			57.8072	948.8			58.1256	966.9
58.1215	2508			66.4029	144			57.8228	1225			58.135	505.6
58.1286	2694			66.4146	1			57.8359	1857			58.1452	448
58.1378	1731			66.4346	148			57.8437	970			58.15	180
58.1492	3331			66.4797	389			57.8539	1031			58.1648	959.2
58.1605	1062			66.4997	376			57.8629	1557			58.1733	838.5
58.1781	3149			66.5047	255			57.8723	1222			58.1858	221.7
58.192	4104			66.5248	225			57.881	704.2			58.2031	799
58.2067	3127			66.5608	289.5			57.9002	2465			58.2147	261
58.2216	2756			66.57	51.93			57.9107	1828			58.2262	866.5
58.2313	1682			66.6129	401			57.9229	996.2			58.2501	265
58.2417	3421			66.6367	90			57.9322	1269			58.2587	479
58.2517	2568			66.6419	106			57.9424	1654			58.2711	913
58.2619	1798			66.6569	323			57.955	2977			58.2829	84.52
58.2741	4785			66.6686	117			57.9714	1555			58.3032	1240
58.2902	2949			66.7356	54			57.9822	660.6			58.3133	480
58.3037	2823			66.7623	123			57.9915	2375			58.3244	321.4
58.3151	3856			66.7941	37			57.9976	1352			58.3395	359.9
58.3315	3269			66.8159	160			58.0088	2117			58.3502	179
58.3439	1482			66.8226	196			58.0187	1571			58.363	1338
58.3542	1292			66.8593	186			58.0266	1273			58.3755	608
58.3581	1909			66.8778	177			58.0474	2939			58.3961	291.5
58.3674	1480			66.9046	37			58.0537	1207			58.4019	110.1
58.3714	2012			66.913	264			58.0628	946.1			58.4103	80
58.3778	2748			66.9325	190			58.0769	3035			58.4191	312
58.3952	4379			66.9499	92			58.0986	3328			58.4345	327
58.4193	5031			66.955	5			58.1098	835			58.44	217.3
58.4341	1592			66.965	490			58.1187	1107			58.4421	39.22
58.4439	5131			66.9851	141.3			58.1369	1877			58.4599	101.9
58.463	4089			66.9901	47			58.1521	3639			58.4676	616.1
58.4853	3698			66.9952	23			58.1725	1385			58.4771	118
58.4976	2752			67.0019	24			58.1808	1179			58.4857	197
58.5148	5446			67.0242	65			58.196	1947			58.4944	257
58.5295	2507			67.0321	32			58.2069	1441			58.5068	25
58.5404	2552			67.0522	51			58.217	2664			58.5225	213
58.5572	2984			67.0639	310			58.2259	1414			58.5389	733
58.5771	2540			67.1176	117			58.234	830.8			58.5536	1123
58.5861	3049			67.1228	378			58.2444	1852			58.5703	672.8
58.5991	2062			67.1713	377			58.2581	1773			58.5806	258.2
58.6154	5558			67.1915	51			58.2693	3003			58.5883	235
58.6318	3087			67.1999	118			58.2857	1566			58.5978	231.1
58.6429	3223			67.2141	285			58.299	672			58.6067	318
58.6591	3008			67.2313	541			58.3129	3810			58.6181	3
58.6659	1356			67.2487	247			58.3275	1237			58.6276	107
58.6741	1610			67.2671	182			58.334	2137			58.6394	1327
58.6817	1863			67.2789	179			58.3445	1301			58.6462	818.8
58.6939	3074			67.2873	42			58.3574	1531			58.6494	230.2
58.7088	3072			67.3411	15			58.3736	3250			58.6592	506
58.7217	2466			67.3562	68			58.3963	2014			58.668	881
58.7274	963.7			67.3613	42.96			58.4076	1760			58.6788	275
58.7423	2214			67.3884	264			58.4156	1879			58.6903	322
58.7522	1466			67.4033	39			58.4272	3010			58.6982	249
58.7684	1405			67.4528	172.6			58.4425	2485			58.7085	31.23
58.7791	2814			67.4605	222			58.4626	2299			58.7166	874.3
58.7918	2491			67.4774	128			58.4698	1095			58.7596	409.8
58.8047	2101			67.4858	138			58.4823	2569			58.7652	842.7
58.8129	1786			67.4958	113			58.4954	2148			58.7734	294.6
58.8227	2547			67.5093	95			58.5154	2004			58.7917	786
58.8342	2604			67.5228	91			58.5247	958.6			58.805	45
58.8453	2322			67.5413	153			58.5391	1660			58.8131	120
58.8559	2604			67.5532	128			58.5483	2617			58.8311	968.2
58.8608	1432			67.5682	60			58.5586	1746			58.8381	306.4
58.8648	1768			67.5901	252			58.586	3182			58.8427	355.9
58.8757	1452			67.6677	20			58.5959	1070			58.8537	332
58.8809	3009			67.7182	127			58.6074	1675			58.8604	504
58.8952	4923			67.7232	85			58.6162	1002			58.8773	351.6
58.9105	3190			67.7347	866			58.6307	3102			58.8893	594
58.9231	1557			67.7435	150			58.648	1751			58.9009	42
58.9283	1369			67.7565	173			58.6613	1527			58.9056	48
58.9355	2521			67.7744	280.4			58.6718	2297			58.9263	738
58.9555	2941			67.7974	18			58.6829	1074			58.9375	496
58.9681	1797			67.8232	102			58.6891	1051			58.9573	1207
58.9786	2887			67.8514	7			58.7024	2105			58.9763	26
58.9925	4260			67.8717	61			58.7193	2054			58.9858	5
59.0142	4296			67.8869	128			58.738	2608			58.9979	847
59.0252	2312			67.9021	195			58.7511	2373			59.0062	49
59.0369	3895			67.919	27			58.7642	2720			59.0192	566
59.0526	2251			67.9476	362			58.7753	2942			59.0321	656
59.0684	2966			67.9722	371			58.791	1917			59.0431	521
59.0883	1961			67.9844	198			58.7984	2733			59.061	742
59.0993	2640			68.0065	423			58.8121	1515			59.074	393.8
59.116	2719			68.032	478			58.8203	3780			59.0834	44
59.1344	1471			68.0458	56			58.8368	2225			59.0929	80
59.1432	1402			68.0545	130			58.8459	819			59.1042	364
59.1526	2119			68.0728	210			58.8582	1914			59.1177	924
59.1663	4322			68.0863	29			58.8828	1010			59.1319	1147
59.183	3050			68.1066	24			58.8977	1365			59.1434	588.1
59.2017	2383			68.1278	177			58.9103	1676			59.1543	298
59.218	3710			68.1421	125			58.9283	2910			59.1716	222
59.229	1395			68.1776	3			58.9395	3397			59.1759	355.2
59.2389	3324			68.1911	58			58.9573	2531			59.18	204
59.2506	2917			68.2233	42			58.9736	799.2			59.1874	129
59.2672	3018			68.2493	291			58.9854	1769			59.1982	466
59.2838	3538			68.256	161			58.9973	1424			59.2106	395
59.2908	1443			68.2707	112			59.007	2323			59.2388	368
59.3021	2838			68.2876	182			59.0195	1887			59.2491	789.4
59.3157	3498			68.291	427			59.0355	1730			59.2696	402.4
59.3399	2190			68.2961	169			59.0486	2087			59.2773	384.3
59.3493	1462			68.3056	420.6			59.0672	954.9			59.2883	122
59.3715	4298			68.313	393			59.0819	1468			59.3003	724.6
59.3838	2917			68.3282	28			59.0913	1298			59.3086	399
59.3956	1987			68.3468	39			59.1	2056			59.3184	187.3
59.4084	2340			68.3656	54			59.1174	1447			59.325	96
59.4188	2191			68.4266	8			59.1281	891.8			59.339	894.6
59.4291	2565			68.435	110			59.1343	369.2			59.3584	248
59.4416	1342			68.4537	26			59.1539	2220			59.3719	982.9
59.4517	3794			68.4757	8			59.1681	4116			59.3801	664.1
59.4653	2030			68.486	84			59.1821	1725			59.3947	549
59.4852	3210			68.5062	61			59.1922	1404			59.4013	857
59.4995	3869			68.513	59			59.2091	3070			59.4142	396.2
59.5126	1019			68.5215	25			59.2231	1541			59.4239	456.3
59.5273	4248			68.5494	169			59.239	2304			59.4431	895.5
59.543	2047			68.5705	309			59.2597	3007			59.456	493.5
59.5496	984.1			68.6029	338			59.275	3822			59.4648	423.5
59.5589	1623			68.6318	213			59.2897	2093			59.4762	63.14
59.5658	2828			68.6504	108			59.3008	1235			59.4809	145
59.5914	2201			68.6605	148			59.3095	269			59.4855	376.2
59.6038	1361			68.6673	131			59.3206	1773			59.5015	338
59.6118	4530			68.7048	61			59.33	756.2			59.5105	2124
59.6289	5659			68.7251	30			59.3465	1941			59.5216	468
59.6464	1274			68.7387	35			59.3679	2700			59.5421	1172
59.6624	1552			68.7591	112			59.3913	741.5			59.5583	1151
59.6732	4381			68.7812	91			59.397	2199			59.5732	886.7
59.6935	2178			68.8407	34			59.4125	1583			59.5884	35
59.7036	1695			68.8543	130			59.4287	3182			59.601	469
59.7126	2053			68.9223	177			59.4479	1531			59.6151	225
59.7267	3367			68.9427	36			59.4568	1654			59.6388	919
59.7458	4124			68.9546	117			59.4679	1218			59.6527	691
59.7662	4052			69.0159	38			59.4834	1865			59.6612	625.1
59.7859	3732			69.0296	139			59.4931	728.7			59.6727	981.4
59.8044	4660			69.0755	32			59.5095	3973			59.6824	533.5
59.8228	4874			69.1045	19			59.5342	2930			59.7023	550
59.8401	4719			69.1249	36			59.55	2123			59.7134	765
59.8529	1229			69.135	91			59.5623	2859			59.7311	395.1
59.8704	2340			69.1622	171			59.5727	2163			59.7388	306.3
59.8827	4029			69.2032	132			59.5855	317.5			59.7467	115.5
59.8994	3489			69.2789	391			59.5964	2837			59.7589	1656
59.9163	2942			69.2936	65			59.6169	2034			59.7824	1553
59.9258	1626			69.3274	134			59.6298	328.8			59.7939	801.8
59.9394	2775			69.3431	52			59.6387	2033			59.8117	240
59.9621	2195			69.3534	347			59.6579	3013			59.8217	401
59.9776	3121			69.3631	258			59.6705	2504			59.8393	1188
59.9901	3197			69.3721	39			59.6849	3806			59.8489	598.1
60.0019	2804			69.3861	42.88			59.6979	1509			59.8544	233
60.0116	2914			69.398	190			59.7165	1926			59.8623	200
60.0248	1824			69.4181	36			59.7254	2630			59.8703	77
60.0345	1440			69.4353	211			59.7344	1472			59.8826	68
60.0416	2781			69.4677	4			59.7487	1226			59.8877	97
60.061	1658			69.4836	22			59.7654	613.3			59.8988	130
60.0712	2941			69.5128	92			59.776	1541			59.9208	421
60.0818	2291			69.5405	264			59.7867	1393			59.9289	692.8
60.0946	1784			69.5616	24			59.7968	1816			59.9445	699
60.0994	1675			69.6027	121			59.8099	1486			59.9679	615
60.1092	2569			69.6283	345			59.8177	1061			59.9779	1360
60.1223	2057			69.6402	59			59.8285	1891			59.9861	939.7
60.1388	2738			69.7446	62			59.841	1989			59.9911	501.6
60.1542	2361			69.766	206			59.852	1723			59.9954	297.5
60.1714	2408			69.7759	401			59.8616	1493			60.0077	718
60.1824	2287			69.7891	70			59.8709	856.5			60.0146	271
60.1996	3204			69.8472	543			59.8878	2300			60.0194	134
60.2111	2205			69.9032	456			59.9135	4829			60.03	1493
60.2192	1146			69.9432	41			59.9386	2468			60.0432	86
60.2326	2986			69.9706	95			59.9509	720.4			60.0559	251
60.2515	1806			70.0271	106			59.9686	3300			60.0622	179
60.2579	2527			70.0359	290			59.98	703.7			60.0702	402
60.2712	3797			70.0504	96			59.9853	974.4			60.0879	988.8
60.2857	1910			70.0665	371			59.9981	697.1			60.1006	637.6
60.3005	2902			70.0837	40			60.0066	793			60.1117	641.4
60.3124	1467			70.1055	261			60.0178	1842			60.1178	362.6
60.327	5663			70.1524	3			60.0379	1791			60.1286	696.5
60.3656	4878			70.1782	247			60.0504	1601			60.1353	203.9
60.3831	3402			70.1882	208			60.066	1157			60.1388	154.2
60.3941	1324			70.1988	142			60.0748	720.3			60.1508	217
60.4053	3351			70.2128	519			60.0873	514.4			60.1624	42
60.4181	1153			70.2272	369			60.0941	1153			60.1743	790
60.4291	3280			70.2589	137			60.1044	1069			60.1859	599
60.4422	1627			70.2802	308			60.1177	791.4			60.1989	103.9
60.4498	1414			70.3626	190			60.1303	1356			60.2029	219
60.4608	4196			70.4138	263			60.1384	1670			60.2068	162
60.4772	2507			70.4324	54			60.1473	1125			60.2152	313
60.4943	3469			70.4479	186			60.1598	1470			60.2259	52
60.509	3696			70.4874	63			60.1684	1204			60.2381	719
60.5206	1540			70.4986	674			60.1804	514.9			60.2543	245.3
60.5302	2580			70.5434	108			60.1853	1007			60.2648	201
60.5459	6408			70.5552	184			60.1946	1107			60.2721	429.1
60.5649	3517			70.5786	64			60.2044	1570			60.2792	970.2
60.5809	4252			70.5907	11			60.2237	1772			60.3017	286
60.5877	1857			70.6036	193			60.2466	2834			60.3111	464.2
60.5944	2576			70.6372	49			60.2716	2980			60.3264	965.8
60.6069	1110			70.6476	65			60.2867	2251			60.3339	276.2
60.6185	2142			70.6527	81			60.2979	2495			60.3484	64
60.631	3862			70.7027	155			60.3096	1897			60.3571	490
60.6527	2486			70.7414	334			60.3206	2859			60.3649	451
60.665	2596			70.777	264			60.3439	1848			60.3775	773
60.6713	1829			70.834	254			60.3552	2047			60.3915	842.4
60.6825	2645			70.8905	52			60.3657	1023			60.412	2642
60.7008	3373			70.9009	67			60.3725	3228			60.4408	224
60.7138	2271			70.9334	200			60.3816	1120			60.4488	258
60.7235	1299			70.9648	95			60.3921	972.6			60.4613	1178
60.7338	4055			70.9906	135			60.4046	1295			60.481	350
60.7493	5686			71.0009	299			60.4197	1624			60.4907	726.4
60.767	3928			71.141	85			60.4421	3902			60.5124	30.32
60.7837	1986			71.1702	23			60.4544	1856			60.5204	85
60.7954	3827			71.1995	499			60.4599	790.3			60.53	152
60.8069	1756			71.2256	7			60.4732	570			60.5491	148
60.8194	3837			71.2308	22			60.4807	684.1			60.5614	530
60.838	5545			71.2395	136			60.496	1667			60.5798	577
60.8538	1881			71.3112	238			60.5074	512.1			60.5906	59
60.8617	1782			71.3207	24			60.5161	1445			60.5954	493
60.87	1747			71.3448	367			60.5227	2732			60.6036	673.4
60.8839	4043			71.3507	299			60.5357	1723			60.632	253
60.8987	1102			71.3969	159			60.546	1765			60.6381	437
60.905	1820			71.4437	74			60.5621	3541			60.6464	95
60.9124	2748			71.4812	833			60.5762	580.6			60.6591	879
60.9264	3810			71.5086	517			60.5977	2966			60.6756	428
60.9398	2400			71.5198	33			60.6095	1129			60.6848	453
60.9596	3827			71.5319	199			60.6219	1744			60.6991	137
60.9722	2048			71.5453	494			60.6277	987.1			60.7103	228
60.9818	1470			71.5666	283			60.6427	3305			60.715	323
60.991	2732			71.5806	76			60.6557	2166			60.7222	501
61	2111			71.5944	138			60.6672	1457			60.7326	328
61.0131	2511			71.6548	61			60.676	1394			60.7502	411
61.0271	2950			71.662	34			60.6934	1951			60.7631	816
61.0423	3200			71.6915	83			60.708	2108			60.7774	461
61.0654	4634			71.7661	129			60.7283	1279			60.7966	1185
61.0806	2799			71.7834	1			60.7475	4168			60.8049	500.5
61.0947	2059			71.8009	54			60.7709	3355			60.8146	465
61.1085	3523			71.8331	151			60.7875	1020			60.831	412.1
61.1275	1538			71.905	48			60.7963	1625			60.8429	264.5
61.1372	3495			71.9225	29			60.8146	2065			60.8523	586
61.1496	1838			71.9693	188			60.8337	1823			60.8645	941
61.1618	2354			71.9745	110			60.8461	2470			60.874	1041
61.177	3063			71.9902	15			60.8569	493.4			60.8858	536
61.1873	2545			72.0146	7			60.8679	2024			60.894	385.5
61.2013	1821			72.0458	129			60.8803	1857			60.9051	75.47
61.2155	4496			72.0928	52			60.8932	2332			60.9221	537
61.2349	2840			72.1101	311			60.9146	3919			60.9299	732
61.2469	2471			72.1294	457			60.9344	3017			60.9404	218
61.2599	1487			72.159	225			60.9471	2387			60.9516	293.4
61.2666	2570			72.1716	53			60.9656	1099			60.9557	277.5
61.2852	3256			72.218	51			60.9753	3116			60.9663	714
61.2971	1479			72.2373	81			60.9872	1718			60.9845	582.3
61.3054	2781			72.2843	87			61.0026	1064			61.0056	1253
61.3173	1961			72.2893	227.3			61.0192	1856			61.0171	200
61.3266	1705			72.293	143			61.0321	674			61.0281	1010
61.3356	2547			72.3034	137			61.0393	700.8			61.0374	256.6
61.3462	3377			72.3182	714.7			61.0519	2401			61.0475	87
61.3588	2291			72.3453	9			61.0661	2640			61.0556	305
61.3683	1528			72.3946	366			61.0818	1384			61.0628	687
61.3774	1452			72.4205	269			61.0896	2481			61.0786	309
61.3867	2374			72.476	99			61.1103	2558			61.0959	1211
61.3974	1890			72.5004	64.76			61.1175	2185			61.1083	195
61.4077	1327			72.5114	55.78			61.131	2843			61.1223	740
61.4176	2870			72.5193	203.6			61.1394	984			61.1455	377.6
61.4306	1945			72.5249	58			61.149	1397			61.1549	310.5
61.4398	2638			72.5502	85			61.1654	3807			61.1704	563
61.451	1876			72.6123	211			61.1808	2044			61.1838	147
61.4618	3511			72.6681	99			61.1957	1253			61.1934	367
61.4731	2812			72.6854	20			61.2063	1725			61.2035	286
61.4863	3797			72.7134	58			61.2154	377.7			61.2141	212
61.5005	2375			72.7397	51			61.234	1973			61.2174	406.1
61.5131	2359			72.7606	101			61.2524	1901			61.227	30.16
61.5222	2321			72.7816	158			61.262	608.2			61.2425	109.1
61.5326	3189			72.8113	93			61.2672	617.5			61.251	226
61.5458	3319			72.8341	67			61.2953	3158			61.2615	212.9
61.5655	2826			72.9477	25			61.3015	1324			61.2735	370.3
61.5755	2313			72.9748	64			61.3106	785.1			61.2902	475
61.5847	2680			72.9876	714			61.3151	1610			61.2998	588.8
61.5951	2640			73.0125	161.3			61.3299	1874			61.3148	1280
61.6071	2433			73.022	665.3			61.3422	3864			61.3248	226
61.6176	2691			73.0668	83			61.3538	1367			61.3349	209
61.6277	1788			73.0888	220			61.3574	1087			61.3473	71
61.6351	3780			73.1018	115			61.3614	1245			61.3617	843.3
61.6513	1489			73.1071	87			61.3785	1537			61.3861	535
61.6563	1222			73.1159	38			61.3896	2255			61.3941	1112
61.6677	3127			73.1333	289			61.4044	1360			61.4079	1842
61.6878	3217			73.1457	5			61.4137	1776			61.4195	485.3
61.6974	1796			73.1649	70			61.4325	1339			61.4372	160
61.7061	2954			73.1701	142			61.446	2526			61.45	1126
61.7216	2476			73.2035	21			61.4577	1606			61.4565	180
61.7346	3262			73.2473	136			61.4685	1299			61.4677	34
61.7545	5875			73.263	99			61.4756	1626			61.4776	630
61.7786	5204			73.2824	185			61.4906	1130			61.4907	435
61.7922	1132			73.2876	74			61.5053	2324			61.5063	134
61.7995	1344			73.3052	28			61.5187	1635			61.5116	480
61.8037	1174			73.3104	115			61.5344	3386			61.5184	472.5
61.8173	1288			73.3543	341			61.5459	1902			61.5329	768.7
61.8247	2123			73.3618	445			61.5565	857.8			61.548	166
61.845	3294			73.3771	465			61.566	748			61.5529	96
61.8648	4713			73.3924	361			61.5705	473.8			61.5653	1146
61.8804	2669			73.435	555			61.5817	2615			61.5877	190
61.8899	2306			73.4649	612			61.5984	1386			61.5941	258
61.9002	1164			73.5122	326			61.6143	1772			61.606	301
61.9096	1867			73.5544	54			61.6293	2604			61.6231	759
61.9224	1675			73.5654	112			61.65	1865			61.6399	235.8
61.932	3269			73.5931	15			61.6586	1037			61.6505	1115
61.9459	2481			73.6054	90			61.6742	4088			61.6623	1525
61.9641	4373			73.6441	24			61.6874	1428			61.6726	1083
61.9797	2857			73.6547	101			61.7039	2533			61.6865	462
61.9996	2587			73.6758	68			61.7156	1349			61.6943	227.5
62.0098	1917			73.7106	72.08			61.7249	1428			61.7069	332
62.0232	3770			73.7161	228			61.7381	2461			61.7262	122
62.0365	2343			73.7531	515			61.7481	1670			61.7459	297.1
62.0459	2899			73.7864	623			61.7591	2195			61.7568	1975
62.0603	3653			73.8395	140			61.7696	2244			61.7778	1226
62.0825	2638			73.8992	142			61.783	2390			61.7989	543
62.0963	2539			73.9106	503			61.7939	1846			61.8131	706.3
62.1059	2765			73.9486	178			61.802	1661			61.8321	312
62.1159	1235			73.9591	10			61.8124	1973			61.8459	340
62.1265	1394			74.0102	129			61.8196	738.3			61.8587	268
62.1424	4637			74.0435	423			61.8291	2567			61.8674	241
62.1613	2420			74.0904	255			61.8406	1945			61.8732	263
62.1705	2136			74.1195	80			61.8565	2751			61.8845	664
62.1831	3956			74.1302	78			61.8725	1011			61.8925	116
62.209	3423			74.1954	638			61.8851	1300			61.9146	2278
62.2219	3174			74.2131	11			61.8987	1706			61.9296	203
62.2314	2247			74.2431	311			61.9094	3099			61.9474	285.6
62.2425	3133			74.2943	393			61.9318	3839			61.955	859.9
62.257	2860			74.3243	81			61.945	2822			61.9746	449
62.2686	2187			74.3737	178			61.9547	755			61.9796	264
62.2788	1089			74.4039	170			61.9635	370			61.9989	193
62.2934	2677			74.4322	259			61.9777	2033			62.0106	274.2
62.3115	2581			74.4499	464.1			61.9984	1458			62.0248	200
62.3253	3417			74.4745	99			62.0108	2278			62.0305	221
62.3363	1752			74.4849	457			62.0238	913			62.0425	204
62.3425	1496			74.5224	88			62.0462	4477			62.0522	295
62.3472	1203			74.5329	99			62.0591	2119			62.0744	532.5
62.3596	3968			74.5418	15			62.0702	800.8			62.0903	1044
62.3717	2212			74.547	79			62.0812	705.2			62.1003	503
62.3798	1877			74.602	319			62.0921	490.3			62.1167	764
62.3891	1713			74.61	437			62.1045	2498			62.1326	535.9
62.3995	1353			74.6213	152			62.1226	2118			62.1392	203.9
62.41	1937			74.6727	83			62.1351	1743			62.1442	144.2
62.4196	1609			74.7088	93			62.1505	945.4			62.1543	257
62.4282	1848			74.7307	57			62.1659	1968			62.1652	134
62.4427	2564			74.763	2			62.1719	814.1			62.1737	551.4
62.4516	2102			74.7737	98			62.1757	578.3			62.1867	639.6
62.4622	2402			74.7932	34			62.184	1067			62.203	972.9
62.4721	3421			74.8325	342.8			62.1952	4111			62.2164	1326
62.4938	4198			74.8618	380			62.2094	1071			62.2524	30
62.5137	3357			74.8709	319.9			62.2261	2404			62.2702	80
62.5251	1886			74.8803	356			62.2462	1138			62.2816	187
62.5396	5416			74.919	194			62.2625	1142			62.2912	45.45
62.554	3631			74.9652	176			62.2682	2165			62.3011	341.6
62.5684	2924			74.9757	176			62.2817	2164			62.3268	65
62.5895	3311			74.9944	539			62.2906	2094			62.3345	258.6
62.6082	4161			75.0521	154			62.3031	208.6			62.343	135.4
62.6226	1381			75.0716	94			62.3168	2093			62.3481	136.6
62.6339	2548			75.0946	228			62.3306	3190			62.3659	653
62.6472	2943			75.1106	91			62.343	848.9			62.3832	526
62.6599	2774			75.1319	145			62.3475	950.9			62.3891	448
62.6711	3605			75.1507	589			62.3508	958.1			62.3948	428.7
62.6906	1901			75.171	20			62.362	2655			62.4127	12
62.7016	3166			75.1799	141			62.3836	4470			62.4208	286
62.71	1412			75.1906	10			62.4005	1919			62.4351	919
62.72	2754			75.2154	238			62.4124	2053			62.4515	5
62.7336	3943			75.2325	333			62.4277	2454			62.47	682.2
62.7507	2612			75.2866	38			62.444	1665			62.4806	280
62.7619	1285			75.3306	490			62.4612	495.4			62.513	281
62.7766	5723			75.3488	367			62.4718	1970			62.5335	1196
62.7909	2414			75.3844	213			62.4817	546.1			62.5584	68.57
62.8011	1958			75.421	635			62.4942	1924			62.568	891
62.8124	1526			75.4557	190			62.5014	1245			62.5843	70
62.8209	3316			75.4787	23			62.5065	1537			62.6162	564
62.833	1452			75.4893	57			62.5107	647.1			62.6297	1105
62.8426	2195			75.5418	454			62.5209	602.8			62.6398	243.3
62.855	2483			75.5885	194			62.5244	707.9			62.6495	153
62.8795	3143			75.6604	197			62.5404	1770			62.6655	337
62.889	3536			75.6657	197			62.552	3724			62.6771	421
62.902	2741			75.6907	63			62.5697	1540			62.6913	20
62.915	2534			75.7031	162			62.5856	3379			62.7015	625
62.9292	4409			75.7335	21			62.6052	2440			62.7128	946.2
62.9434	2431			75.7424	52			62.6205	3783			62.7313	685
62.953	905			75.753	75			62.6395	300.2			62.742	1535
62.9651	3947			75.7584	61			62.6427	648.2			62.766	55
62.9763	2102			75.7744	113			62.6579	4693			62.7711	30
62.9865	1586			75.7976	33			62.6728	1802			62.7807	77
62.9955	1633			75.8084	218			62.6858	2148			62.792	50
63.0068	3321			75.8173	409			62.6997	1529			62.8084	1069
63.0189	2496			75.8458	58			62.7083	1309			62.8174	393
63.0338	3249			75.8672	91			62.7179	1384			62.846	164
63.0448	1824			75.8868	61			62.7287	1316			62.8536	125.7
63.0562	3203			75.9118	134			62.7343	941.3			62.874	225
63.0623	1476			75.9528	142			62.7386	742.8			62.8862	1033
63.075	2502			76.0069	185			62.7522	3127			62.9072	183
63.0858	2580			76.0557	143			62.7625	2151			62.9187	297
63.1024	2723			76.103	133			62.7733	891.5			62.9339	181
63.1163	3310			76.1191	326			62.7882	3266			62.9439	544.3
63.1287	3830			76.1279	162			62.8037	1837			62.9533	741.2
63.1492	3672			76.1477	222			62.8227	2987			62.9635	1752
63.1635	5922			76.1798	143			62.8335	460			62.974	250
63.1803	3506			76.2191	17			62.8508	1773			62.9788	37
63.2028	3372			76.2456	557			62.8682	2886			62.9925	296
63.2177	2005			76.2839	368			62.8832	1737			63.0107	737
63.2274	1282			76.3014	356			62.892	1979			63.0256	1383
63.2434	2872			76.3122	312			62.908	2821			63.0611	365.5
63.2601	5521			76.3408	117			62.9224	1986			63.0765	1094
63.2736	1551			76.3516	91			62.9361	2279			63.0941	93
63.286	3949			76.4369	751			62.9504	3188			63.1136	113
63.2987	1117			76.4613	470			62.9638	1034			63.1253	1425
63.3034	1672			76.4854	464			62.9716	1777			63.136	145
63.3095	2917			76.5752	198			62.9823	1387			63.1455	561
63.3237	3971			76.6746	170			62.9913	492.8			63.1551	511.5
63.3463	1430			76.7442	36			63.0029	2633			63.1705	579.2
63.362	5047			76.7729	72			63.0188	467			63.1942	871.5
63.3773	3543			76.7837	37			63.0288	1575			63.2083	167
63.3985	996.7			76.7976	362			63.0361	997			63.2229	12
63.4188	2723			76.8142	32			63.0457	1573			63.2345	42
63.4307	1995			76.8888	229			63.0515	879.3			63.2441	14
63.4417	3072			76.8996	446			63.0553	780.2			63.2588	42
63.4545	2204			76.9292	31			63.0693	1156			63.2723	587.2
63.4724	4484			77.0298	25			63.0842	3806			63.2842	347.8
63.4856	1927			77.1827	45			63.0972	1489			63.2963	10
63.5038	4200			77.316	35			63.1113	1564			63.311	105
63.5146	2434			77.3503	98			63.1165	1291			63.3252	518
63.5271	3743			77.361	18			63.1188	958.3			63.3419	21
63.5453	2630			77.3784	259			63.1295	899.3			63.3599	204
63.5674	4096			77.4007	227			63.1376	1162			63.3696	123
63.5804	1451			77.4115	14			63.1498	1920			63.3805	954.9
63.5957	3758			77.4318	16			63.1588	2349			63.392	718
63.6091	2566			77.4422	182			63.1697	718.1			63.4022	41
63.6238	2853			77.4656	126			63.1772	1143			63.4218	12
63.6327	3465			77.5124	88			63.1867	2713			63.4306	103
63.6484	4481			77.5305	41			63.2016	1411			63.4484	569.6
63.6637	3168			77.545	27			63.2174	601.8			63.4625	138
63.6833	3671			77.5703	178			63.2287	2319			63.4679	150
63.6919	2058			77.581	65			63.2441	1910			63.4793	919.7
63.7032	3288			77.5955	87			63.2615	1141			63.4911	446
63.7127	3056			77.6244	125			63.2726	2380			63.5008	399
63.7216	2531			77.6424	31			63.2884	3186			63.5133	53
63.7518	4429			77.6479	41			63.3078	1269			63.5268	273
63.7707	1984			77.7472	97			63.3174	724.4			63.5367	396
63.7846	2698			77.7562	523			63.3224	1261			63.5516	779
63.8047	3973			77.7925	200			63.3338	682			63.5607	216
63.8157	2554			77.8365	214			63.3441	2653			63.5707	295.2
63.8341	4246			77.8592	43			63.3606	2420			63.5823	765
63.8476	2760			77.899	59			63.372	1516			63.6031	438
63.865	1925			77.9207	24			63.3781	548.1			63.6193	403
63.8752	1145			77.9595	819			63.3893	970.5			63.6375	827
63.8916	3541			77.9786	132			63.4025	2667			63.657	47
63.9065	2195			77.9931	36			63.413	2742			63.6708	613
63.9277	2477			78.0141	217			63.4191	1200			63.6776	413
63.9378	1282			78.042	125			63.4354	2002			63.6901	304
63.9468	1035			78.0528	52			63.4425	560.2			63.7002	93
63.9579	3044			78.1162	46			63.4523	622			63.7097	328
63.9678	3414			78.1292	206			63.4636	1258			63.7274	190
63.9788	1689			78.1868	97			63.4738	558.9			63.7387	156
63.9969	3214			78.2466	12			63.4833	1574			63.7462	154
64.006	2845			78.3151	94			63.5017	3738			63.7545	551.5
64.0326	1662			78.3318	99			63.5208	2376			63.7666	652
64.0391	3029			78.3607	34			63.5338	4037			63.8075	177
64.048	1630			78.3843	99			63.5491	1364			63.8209	632
64.0577	2545			78.3934	33			63.5648	2850			63.832	83
64.075	1407			78.4352	115			63.5773	1684			63.8425	324
64.0803	1556			78.4651	279			63.597	2134			63.8508	448
64.0964	2387			78.5041	439			63.6139	3613			63.8631	107
64.1202	5313			78.5259	198			63.6345	2437			63.872	597
64.1488	2348			78.5495	35			63.6483	4268			63.8806	454.7
64.1603	1216			78.6494	40			63.6602	1993			63.896	719.4
64.1749	2090			78.6749	188			63.6699	2149			63.9091	331.4
64.1847	3354			78.7404	78			63.6816	851.1			63.916	196
64.1938	2086			78.8113	56			63.6918	2493			63.9301	920
64.2069	3123			78.8567	104			63.7032	1487			63.9437	807.3
64.2177	2803			78.884	118			63.7132	1708			63.9517	342.7
64.23	3990			78.9582	31810			63.7268	1622			63.9638	488
64.2446	2704			78.9916	413			63.7364	1722			63.9778	188
64.2559	1258			79.0734	131			63.7459	1908			63.9981	460
64.2674	2216			79.0952	138			63.7542	460.6			64.0081	1216
64.2777	1187			79.1189	187			63.767	3091			64.0186	526.2
64.2898	1252			79.1372	14			63.7822	2031			64.0327	380
64.2938	1410			79.1426	50			63.7904	848			64.0447	268
64.3057	1925			79.1551	164			63.8003	1701			64.0614	64
64.321	2943			79.1717	89			63.8107	2045			64.0713	74
64.3296	2918			79.1846	6			63.8253	1518			64.0942	180
64.3412	2377			79.2435	383			63.8324	580.9			64.1062	1024
64.3553	2879			79.2648	43			63.8438	729.8			64.1126	519.3
64.3654	1560			79.2849	309			63.8584	2429			64.1217	642
64.3795	1530			79.3196	376.2			63.879	1630			64.1394	551
64.3841	1951			79.3286	21.83			63.8874	625.2			64.1488	505
64.4074	3358			79.345	34			63.8913	358.1			64.1567	232.8
64.421	1766			79.3542	86			63.9017	1936			64.1681	147.8
64.4323	3272			79.3755	379			63.9129	2694			64.177	650.4
64.4502	2873			79.3962	10			63.9284	1676			64.1861	129
64.4662	3657			79.4144	79			63.9391	2940			64.2012	325
64.4983	1470			79.4382	9			63.9512	2947			64.2132	1224
64.5052	3718			79.4609	237.9			63.9627	1783			64.2255	9
64.5217	3596			79.4729	190.3			63.9708	986.4			64.2387	190.7
64.5315	1407			79.4955	51			63.9827	3103			64.2457	189.1
64.5417	1438			79.51	66			64.0033	1500			64.2619	461.1
64.554	3245			79.5236	167			64.0123	2205			64.2915	344
64.57	1327			79.5496	122			64.0252	1994			64.3107	301
64.58	2214			79.5774	539			64.0356	2319			64.3349	66
64.5886	2057			79.6061	392.2			64.0481	1812			64.3405	35
64.6115	4482			79.6165	110.5			64.0622	916.9			64.3558	1779
64.6264	2746			79.6319	149			64.0715	1247			64.375	206
64.6429	1572			79.6611	29			64.0784	2239			64.3989	181
64.6553	1487			79.6734	38			64.0933	3133			64.4198	295
64.662	2817			79.6886	45			64.1081	2550			64.4434	322
64.6772	3943			79.7032	92			64.125	3468			64.4635	243
64.6899	2091			79.7306	187			64.1432	2680			64.4755	408
64.6974	2954			79.7486	115			64.1601	1862			64.4895	216
64.7145	3948			79.7685	51			64.1774	925.8			64.498	531
64.7298	3346			79.7946	30			64.1965	3765			64.5131	283.6
64.7436	1166			79.8054	277			64.2081	985.9			64.5231	64
64.7572	3076			79.8368	67			64.22	2251			64.5329	136
64.7719	3507			79.8547	59			64.2426	998.1			64.5444	1
64.7874	3024			79.8756	384.5			64.2585	1360			64.5553	363
64.7983	4103			79.9122	96.12			64.2732	722.3			64.5647	584
64.8096	2137			79.9192	50			64.2836	3763			64.5855	479
64.8279	3121			79.957	62980			64.3038	1192			64.5916	363
64.8413	3538			79.9764	89			64.3145	1499			64.5971	164
64.858	3968			79.9832	36			64.3333	3526			64.6081	250
64.8741	1695			80.0689	359			64.3544	2422			64.6169	140
64.8865	3714			80.108	170			64.3656	1437			64.6381	956.7
64.8976	1663			80.1336	246			64.377	1558			64.6626	463.3
64.911	3227			80.1392	7			64.3912	766.8			64.6807	1119
64.9211	4109			80.1611	187			64.4121	1452			64.6906	403
64.9389	3993			80.1869	163			64.4223	1346			64.7054	662
64.9536	2212			80.1928	339.8			64.4337	1457			64.7138	1197
64.9594	1912			80.2051	202.8			64.4445	1022			64.7256	248
64.9776	4769			80.2126	246			64.4598	3166			64.7455	440
64.9909	2286			80.2327	137			64.4752	1304			64.7543	816
65.0085	1592			80.2419	36			64.4879	1420			64.7741	246.8
65.0219	1433			80.2694	187			64.4974	2549			64.7998	285
65.0378	6502			80.285	123			64.5138	2108			64.8149	753
65.0628	3413			80.3116	269			64.5248	419.7			64.8444	384
65.0802	2565			80.3282	76			64.5354	1664			64.8623	794.1
65.0917	1559			80.3817	394			64.5455	784.6			64.8848	422.8
65.0979	2949			80.4218	177			64.551	931.5			64.896	1269
65.1069	2414			80.4365	73			64.5602	1520			64.9198	490
65.1232	2374			80.4421	70			64.5792	1677			64.9291	438
65.1313	2342			80.453	61			64.5868	2913			64.938	123.8
65.1413	1463			80.4696	103			64.605	2067			64.9718	685
65.153	2782			80.4728	97.6			64.6136	2783			64.9831	194
65.1703	1339			80.4788	242			64.6327	4415			65.0032	1147
65.1802	1707			80.4861	154			64.6473	574.8			65.0268	570
65.1887	1883			80.5303	116			64.6544	1244			65.0392	37.74
65.207	2907			80.5394	255			64.6699	3884			65.0532	406
65.2194	2601			80.5597	81			64.6875	1818			65.0698	640
65.2324	2238			80.6203	58			64.699	2072			65.102	51
65.2463	2613			80.6554	40			64.7104	411			65.1107	489
65.2612	4403			80.6733	792			64.7149	544.9			65.1361	395.3
65.2755	3393			80.6921	225			64.7229	1271			65.1471	516.9
65.2869	1503			80.7032	54			64.7312	817			65.1549	249.1
65.3017	1173			80.7087	324			64.7384	1217			65.1781	217
65.3112	3155			80.7842	41			64.7489	1658			65.1896	54
65.3245	1877			80.8152	547.1			64.7612	2420			65.2046	17
65.3395	1094			80.8302	133			64.7822	2363			65.2164	476
65.3501	1915			80.8357	155			64.7972	1433			65.2244	178
65.3623	2243			80.8479	173			64.8123	2780			65.2445	1412
65.3739	3710			80.8707	195			64.8246	2692			65.2578	873.3
65.3888	3489			80.9002	132			64.8382	1731			65.2822	869
65.3955	1491			80.9114	285			64.8532	2414			65.3072	283
65.415	3711			80.9445	212			64.8667	2294			65.3247	1603
65.4378	1875			80.9637	2100			64.8815	1307			65.3421	394
65.4482	1343			80.9748	522.8			64.8937	3206			65.3518	916
65.459	3428			81.0091	153.3			64.9054	1755			65.3746	416.2
65.4735	3240			81.0157	430.8			64.9133	1146			65.3828	266.7
65.4854	2611			81.0312	106			64.9296	3846			65.39	153
65.4986	1406			81.0467	28			64.9536	3206			65.3999	113
65.5046	2059			81.0644	66			64.969	2212			65.4248	67
65.5175	2988			81.1088	474			64.9811	2090			65.4314	51
65.5303	2002			81.1178	210			64.9887	1217			65.4466	548
65.5392	2828			81.1437	6			64.9956	1332			65.4612	187
65.5464	874.7			81.1548	10			65.0132	1780			65.4728	447
65.5572	2959			81.1723	292			65.025	1743			65.4944	306
65.5767	3580			81.1917	21			65.0407	2354			65.5044	244
65.59	1823			81.2176	30			65.0537	811.5			65.5106	245
65.6014	1327			81.2416	47			65.0626	730.1			65.5275	444.3
65.6158	2222			81.2544	30			65.0686	974.1			65.5417	552.7
65.6259	1899			81.2599	204			65.0849	1770			65.5521	921
65.6314	1400			81.2692	34			65.0956	846.2			65.5628	386
65.6356	1313			81.3155	29			65.1072	1565			65.5814	184
65.662	3541			81.3357	98			65.1197	1242			65.5986	162
65.6846	1234			81.3438	219			65.1335	1492			65.617	476.4
65.7014	2726			81.3543	63			65.1412	1443			65.626	938.5
65.7228	3790			81.369	83			65.1525	612.8			65.6387	65
65.7376	3620			81.402	221			65.1669	1882			65.6479	861
65.7578	4667			81.4133	275			65.18	3990			65.662	80.07
65.778	1674			81.43	45			65.1989	2771			65.6673	140.4
65.7885	2482			81.4504	93			65.218	2376			65.6801	713.4
65.8017	2112			81.478	126			65.2348	1788			65.6918	77.81
65.8115	1756			81.4892	143			65.2508	1226			65.6969	172
65.8288	4242			81.5005	389			65.2714	3122			65.7076	491
65.848	2120			81.5594	112			65.2871	1761			65.7171	244
65.8572	2844			81.5901	241.8			65.31	2301			65.7318	1294
65.8688	2571			81.6132	279			65.3193	2149			65.7504	801
65.876	1024			81.6316	306			65.3269	859.6			65.764	315
65.8946	2376			81.6594	249			65.3479	1167			65.7756	555.9
65.9061	2209			81.6687	233			65.3586	443.1			65.7894	680
65.9158	1518			81.678	316			65.366	795.9			65.7949	241
65.9271	4898			81.6835	131			65.3777	2691			65.7992	246
65.9357	1967			81.7139	39			65.3936	890.4			65.8108	775.3
65.9574	3814			81.7428	65			65.4042	1824			65.8257	505
65.9655	1512			81.7777	506.6			65.4195	1366			65.8481	114
65.9799	2983			81.7899	790.7			65.4398	2859			65.8532	400
65.989	1481			81.8058	248			65.4545	2514			65.8627	397.9
65.9999	2761			81.8243	80			65.4717	399.7			65.8761	1719
66.0169	3904			81.8376	499			65.4855	2053			65.8896	1075
66.0283	1614			81.8614	76			65.4978	1767			65.9108	1684
66.0382	2913			81.8884	589			65.5179	1775			65.925	570
66.0542	1578			81.8984	35.8			65.5264	1545			65.9345	1033
66.0653	3593			81.9524	3641			65.5378	824			65.9453	310
66.0755	1610			81.973	375			65.5489	1014			65.954	617
66.0862	1730			81.9893	173			65.5588	1719			65.9692	1317
66.0966	2662			81.9967	146			65.5698	1028			65.9828	49
66.1121	2896			82.0219	510			65.5775	1048			66.0242	952.8
66.1299	3635			82.0599	130			65.5934	1047			66.031	501.2
66.1449	3136			82.0654	24			65.6053	2955			66.0437	1322
66.1583	2858			82.0877	136			65.6188	2356			66.0607	1911
66.1735	2299			82.0988	322			65.6329	1432			66.0737	261.9
66.1842	1187			82.1657	219			65.6411	984.8			66.0862	126
66.1882	1486			82.188	91			65.657	2361			66.0926	207.4
66.2004	3681			82.1935	159			65.6708	2715			66.096	55
66.2171	3215			82.2161	230			65.6859	1950			66.101	54
66.2346	2127			82.2382	4			65.6986	1681			66.1162	81
66.2471	2799			82.253	141			65.7101	2578			66.13	1093
66.2627	4750			82.2734	98			65.7291	2725			66.1428	1504
66.2925	4823			82.283	3.326			65.7441	1855			66.1562	862.6
66.3101	1414			82.3032	223			65.754	1479			66.1692	267
66.3187	2117			82.3162	223			65.7637	626.8			66.1777	148
66.3355	2759			82.3255	353.8			65.7821	2055			66.1831	433
66.349	1847			82.3546	462			65.7964	2305			66.1959	297
66.3532	1903			82.3812	145			65.8158	1726			66.2076	329
66.3633	3269			82.3867	73			65.8216	864.7			66.2223	1115
66.3787	1767			82.4038	577.3			65.8261	559.8			66.2351	564.2
66.3887	2374			82.4166	219			65.836	641.5			66.254	969.8
66.3939	2022			82.4518	183			65.8492	4976			66.2655	291.1
66.3988	2262			82.4621	150			65.8716	1064			66.2694	168
66.4109	3308			82.4817	36			65.8816	860.4			66.2828	1106
66.4224	1785			82.4873	78			65.8917	370.8			66.2927	53
66.4336	2155			82.517	146			65.9003	968.2			66.3059	311
66.4403	2227			82.5592	477			65.9187	2350			66.3148	375
66.4526	3058			82.5822	53			65.9262	1484			66.3301	986
66.4651	3724			82.6046	297			65.937	1621			66.3419	295.7
66.4811	2390			82.6101	371.6			65.9484	1873			66.3513	1568
66.4893	1727			82.6324	232			65.956	1168			66.3767	973.8
66.5024	3489			82.6381	14			65.9674	1014			66.3904	613
66.516	1902			82.6591	331			65.9753	1489			66.4015	597
66.5268	2514			82.6716	48			65.9902	1518			66.4144	593
66.5384	2391			82.6772	196			66.0031	455			66.4348	874.1
66.5473	1738			82.7222	307			66.0169	1463			66.4655	393
66.5577	2661			82.7331	20			66.0289	2197			66.4797	469
66.5696	1583			82.7703	66			66.0483	2195			66.4926	217.3
66.5824	1204			82.7928	234			66.0658	1508			66.4997	444
66.5927	2484			82.8038	120			66.074	1169			66.5047	346
66.6054	2284			82.8264	191			66.0886	2246			66.5198	429.2
66.6139	1563			82.9205	133			66.1079	781.3			66.5249	550
66.6205	2769			82.9292	109			66.123	3809			66.5293	342.9
66.6328	1517			82.9612	142			66.1374	2102			66.54	436
66.641	1448			82.9852	580			66.1474	1121			66.5432	136.1
66.6538	2908			83.0334	159			66.1579	1241			66.5616	659
66.6658	1335			83.039	46			66.171	2373			66.5708	562.3
66.6795	2260			83.0652	237			66.1824	1083			66.6122	1443
66.688	1813			83.0744	154			66.2016	1886			66.6241	688
66.7022	4461			83.0857	222			66.2131	2061			66.6377	871
66.7176	2522			83.1212	6			66.2249	2024			66.6566	632
66.7278	3145			83.1529	9			66.2337	2429			66.6673	432
66.7351	2237			83.1902	158			66.2469	2568			66.677	348
66.7456	2306			83.2015	73			66.264	1809			66.6954	26
66.7665	2186			83.2371	19			66.2794	1797			66.7071	34
66.7828	2443			83.252	50			66.291	2916			66.7121	235
66.7935	2765			83.265	195			66.3054	1146			66.7205	215
66.8041	2043			83.2835	763			66.3123	2693			66.7356	247
66.8192	4078			83.3006	174			66.3335	1358			66.7449	511
66.8423	1125			83.3114	132			66.3416	2137			66.7603	225
66.8513	2804			83.325	218			66.3546	1146			66.7706	103
66.863	2363			83.3455	45			66.3655	1789			66.7773	107
66.872	1801			83.3671	165			66.3761	1339			66.7824	141
66.8809	2007			83.3853	269.6			66.3877	1066			66.7941	251.1
66.8965	4714			83.4016	52			66.401	2456			66.821	866.7
66.9141	2350			83.4072	65			66.4156	890.2			66.8421	187
66.9316	2690			83.512	19			66.4248	1825			66.8477	101
66.953	2380			83.5413	135			66.4383	1205			66.8593	678
66.9645	4079			83.5719	44			66.445	1480			66.8784	854
66.9769	3116			83.5813	11			66.457	1815			66.8929	229
66.9996	3881			83.6263	70			66.4664	1906			66.9046	182
67.0129	2112			83.6618	18			66.4795	1397			66.9133	599
67.035	3250			83.6828	240			66.4985	1572			66.9325	588
67.0468	1999			83.6996	480			66.5092	2742			66.9499	136
67.0586	4424			83.8269	156			66.5259	1199			66.9565	282.2
67.0752	2889			83.8874	179			66.5399	2036			66.9647	1151
67.0948	4514			83.9122	18			66.5579	2244			66.9833	743
67.1142	3067			83.9525	104			66.5731	2257			66.9916	758
67.1216	1928			83.9767	165			66.5826	1514			67.0079	235.3
67.1387	2149			84.0296	50			66.5952	2331			67.0252	304
67.1502	2981			84.074	210			66.6056	518.4			67.0321	287
67.1637	2555			84.147	412			66.6207	3638			67.0422	59
67.1822	2749			84.2157	38			66.638	3395			67.0488	99
67.1928	2604			84.2345	127			66.6535	1821			67.0522	151
67.2038	2865			84.2589	57			66.6711	954.3			67.0579	337
67.2157	2091			84.2852	51			66.6862	1328			67.0639	418
67.2278	2436			84.3003	189			66.6981	415.9			67.0673	25
67.2382	3102			84.3271	205			66.7082	1667			67.0903	466.3
67.2515	4979			84.3808	214			66.718	1550			67.1009	132
67.2676	3984			84.419	204.9			66.7252	1363			67.1125	595.5
67.2891	4360			84.4291	453			66.7366	1847			67.1225	409
67.3045	1976			84.5938	212			66.7505	1780			67.131	107
67.3194	1371			84.6222	6			66.7623	1846			67.1362	112
67.3337	4686			84.6691	660			66.7749	993			67.1563	107
67.3535	3586			84.6976	110			66.7887	1772			67.1613	76
67.3689	2437			84.726	146			66.8037	788.8			67.1718	684.3
67.3801	2797			84.7354	181			66.8129	1977			67.1831	172.5
67.3954	1424			84.7492	254			66.8207	1571			67.1941	1441
67.4104	4975			84.7825	25			66.8355	2724			67.2013	954.2
67.4232	1130			84.8279	65			66.8508	465.2			67.2142	1237
67.4348	4306			84.8373	107			66.8568	691.7			67.2303	1001
67.4496	3031			84.9602	167			66.8627	635.9			67.2481	853
67.471	4255			84.9789	175			66.8843	3442			67.2671	301
67.4829	1378			85.0204	194			66.9064	1186			67.279	751
67.4978	1252			85.0412	488			66.9213	2916			67.2888	426
67.5016	1180			85.1277	317			66.9332	302.6			67.3186	355
67.514	3837			85.1507	16.45			66.9455	1288			67.3432	871
67.5292	3357			85.1616	515			66.9651	4312			67.3599	903.2
67.5439	3529			85.1811	14			66.9802	729			67.3748	390
67.557	3734			85.1968	122			66.9879	1087			67.3871	657
67.5699	1966			85.2361	198			67.0098	3805			67.4033	61
67.5876	3167			85.2475	4.334			67.0251	506.8			67.409	66
67.6011	1868			85.2757	146			67.0344	2160			67.4185	90
67.613	3403			85.3115	192			67.0542	716.5			67.4333	120
67.6267	2406			85.3343	22			67.0608	434.6			67.4433	599.9
67.6436	3434			85.3636	227			67.0643	915.6			67.4607	417.2
67.6636	3890			85.3779	1			67.0767	1862			67.4857	773.6
67.6775	1409			85.4137	25			67.0922	3062			67.4968	933.7
67.6877	1708			85.4327	192			67.1029	683.5			67.5093	387.8
67.6986	5190			85.4399	169			67.1137	745.2			67.5127	182
67.7169	2836			85.4915	371			67.1249	3250			67.5225	307
67.7272	2857			85.518	58			67.1401	1642			67.5329	281.2
67.7379	2549			85.5445	54			67.1457	890			67.5409	505.1
67.7443	1112			85.5581	199			67.1671	1747			67.5525	258
67.7561	2770			85.5934	151			67.1837	2404			67.5682	236
67.7671	3246			85.6449	42			67.1976	2294			67.5717	120
67.7872	4220			85.7265	37			67.208	2018			67.5767	125
67.8015	2314			85.7508	134			67.226	826.3			67.5913	867
67.815	1991			85.8081	28			67.2334	2455			67.6019	136
67.8315	4614			85.8594	73			67.2463	1630			67.616	327.3
67.8629	4204			85.886	74.48			67.2598	1813			67.6273	119
67.8785	2047			85.9639	56			67.2745	2790			67.6521	177
67.8908	1656			86.0379	348			67.287	2066			67.6681	243
67.9047	2957			86.0494	14			67.3073	4413			67.6778	155
67.9112	1906			86.0622	150			67.3228	957.1			67.6946	125
67.9256	3298			86.093	60			67.3364	4064			67.7065	226
67.9359	2028			86.1043	279			67.35	1729			67.7182	282
67.9484	2666			86.1221	351			67.3614	1584			67.7232	305
67.9627	3924			86.1406	91			67.3711	1905			67.7346	1246
67.9751	2226			86.151	118			67.379	1188			67.7435	303
67.9884	3986			86.1843	50			67.3874	1166			67.757	427
68.0001	2061			86.2331	329.5			67.4021	1226			67.7655	581.7
68.009	1560			86.2433	113			67.411	962			67.7751	1058
68.0242	5018			86.2475	240			67.4201	817			67.797	522
68.0396	1627			86.27	173			67.4265	1316			67.8094	153
68.0502	871.7			86.3346	59			67.4348	3967			67.8218	1652
68.0557	810.6			86.3568	178			67.4495	441.4			67.8274	458.4
68.0679	2803			86.4527	5			67.4638	1315			67.8397	61
68.0875	2472			86.5098	146			67.4757	1544			67.8528	473
68.1006	2724			86.5608	156			67.4882	733.1			67.8706	338.8
68.11	2252			86.5728	155			67.497	2205			67.8867	647
68.1233	2182			86.6303	136			67.5136	1561			67.9009	474
68.1355	1809			86.6929	245			67.5373	2279			67.919	95
68.1463	2569			86.7349	60			67.548	892.1			67.9257	145
68.1571	2364			86.7502	138			67.5595	635.4			67.9469	1012
68.1723	3311			86.7592	221			67.5638	700.3			67.9663	242.7
68.1828	2099			86.7693	156			67.5769	2436			67.9717	309.2
68.1927	2331			86.7865	11			67.5955	2427			67.9852	592
68.2013	2559			86.8055	45			67.6061	1146			68.0054	1028
68.2115	1399			86.8291	219			67.6154	1476			68.0171	334.7
68.2276	3563			86.838	150			67.6248	879.9			68.031	2017
68.249	3305			86.92	122			67.6372	1195			68.047	361.4
68.263	2999			86.9323	318			67.644	2273			68.0504	345
68.2762	2386			86.9468	112			67.6564	991			68.0558	759
68.2885	1555			86.9774	44			67.6619	920.2			68.0731	321
68.2938	1733			87.0251	113			67.6667	2035			68.0873	533.4
68.3059	3639			87.0643	34			67.6781	1576			68.0924	372.4
68.3246	1659			87.0894	317			67.6935	2069			68.0985	382
68.3419	4157			87.1055	273			67.7009	1063			68.1066	242
68.3589	1905			87.1207	385			67.7045	554.9			68.1167	20
68.3665	1757			87.1686	158			67.709	740.8			68.1279	396
68.3782	2566			87.18	71			67.7199	535.8			68.1407	772
68.4013	4090			87.2796	134			67.7347	2106			68.1607	29
68.4178	3346			87.291	102			67.7444	1260			68.1658	63
68.4297	1619			87.3485	20			67.756	487			68.1769	177.3
68.4454	3307			87.3638	169			67.7667	846.6			68.1904	332.5
68.4613	2814			87.3899	523			67.7765	1790			68.1987	330
68.4754	3829			87.4289	188			67.7861	1921			68.2098	56
68.4986	2079			87.4366	85			67.7963	835			68.2233	377
68.5173	3913			87.4461	253			67.8078	1784			68.2411	120.3
68.5309	1973			87.4624	306			67.8229	2372			68.2531	1443
68.551	3165			87.5093	31			67.8339	832.9			68.2706	527
68.5608	2045			87.5152	1			67.8382	1062			68.2893	1872
68.5741	3513			87.5286	63			67.8519	2098			68.3081	2108
68.5916	2437			87.5842	122			67.8677	2056			68.3248	503
68.6117	2615			87.5995	582			67.8806	1905			68.3468	182
68.622	2290			87.6321	32			67.893	755			68.3647	665
68.6331	2645			87.6705	58			67.9029	730.7			68.3758	166
68.6439	1601			87.6974	165			67.923	1767			68.3835	384
68.6589	5448			87.73	229			67.937	1158			68.3945	223.3
68.6755	1887			87.7492	159			67.9606	1512			68.4095	259.7
68.6834	1798			87.7856	80			67.973	2098			68.4179	318
68.6963	2332			87.7971	15			67.991	1535			68.4264	429
68.7098	2018			87.8654	191			68.0131	3999			68.4351	434
68.7188	1932			87.8854	108			68.0271	2163			68.4542	1092
68.7287	3498			87.918	179			68.0348	847.4			68.4699	467
68.7493	2908			87.9344	395			68.0481	1206			68.486	212
68.7689	3164			87.9469	33			68.0535	572.8			68.5053	1094
68.7831	3029			87.9603	33			68.0651	573.8			68.512	564.6
68.7965	1585			87.9785	534			68.079	2537			68.5238	630
68.803	2976			87.995	274			68.0994	2481			68.5333	322.9
68.8151	2471			88.007	923			68.1121	2422			68.5495	966
68.825	1552			88.0342	385			68.1266	710.3			68.5612	451
68.8349	3252			88.059	282.3			68.1376	2077			68.57	516.5
68.846	1701			88.0811	98			68.1568	2915			68.582	451
68.8537	1491			88.1392	44			68.1803	1796			68.5944	148
68.8639	1377			88.152	354			68.1962	2000			68.6027	501
68.8718	2592			88.1776	309			68.2082	1504			68.6142	216
68.8863	3242			88.2027	73			68.2218	1490			68.6306	551
68.8986	1872			88.224	183			68.239	2336			68.6392	367
68.9145	3611			88.2566	32			68.2544	2013			68.6497	358.2
68.9301	2099			88.4259	68			68.2698	963.9			68.6598	408
68.9452	3571			88.4319	71			68.2767	1037			68.6644	195.8
68.9602	2571			88.4472	180			68.2866	1491			68.6679	302.9
68.9752	3129			88.4665	117			68.3071	3770			68.6809	190
68.9956	64110			88.4819	169			68.3326	2084			68.6862	141.3
69.0139	2024			88.5185	181			68.3425	2336			68.7024	270
69.0348	3448			88.5379	85			68.3549	1771			68.717	155.3
69.0438	2465			88.5802	25			68.3695	1222			68.7251	226
69.0549	1881			88.611	107			68.3796	894.3			68.7393	294
69.0668	3160			88.6303	46			68.3926	1956			68.7591	353
69.0823	2985			88.6361	144			68.4055	2046			68.7683	46
69.0985	3105			88.6554	5			68.4189	561.6			68.7828	798.9
69.1159	2919			88.6901	65			68.4285	618.3			68.7944	170
69.1275	1883			88.7012	366			68.4377	731.1			68.8033	138.5
69.1405	2625			88.7114	266			68.459	1441			68.8269	203.8
69.1579	2945			88.7209	37.99			68.4681	311.3			68.8392	694.4
69.1731	3400			88.7461	80			68.4811	794.8			68.854	458
69.1854	1477			88.7658	675			68.489	920.6			68.8814	1337
69.1954	2556			88.7866	39			68.5054	2602			68.9044	389
69.22	3002			88.8176	152			68.5157	1219			68.9155	184
69.2327	2875			88.8419	102			68.5251	566.6			68.9254	762
69.2464	2892			88.9102	75			68.5423	1909			68.9404	1017
69.2644	4326			88.9489	29			68.5565	720.2			68.955	420
69.2788	1975			88.9991	114			68.5737	3912			68.9705	349
69.2935	3370			89.0552	57			68.5852	1617			69.0057	61
69.3054	1913			89.0909	317			68.5938	1300			69.0172	755.4
69.3202	3993			89.1122	100			68.6071	2886			69.0289	786.6
69.3336	2494			89.1193	361			68.6239	3043			69.0568	152
69.346	2177			89.1481	2			68.6446	1360			69.0654	223
69.3605	2937			89.1538	153			68.656	650			69.0763	248.5
69.3842	3179			89.1616	279			68.6631	2948			69.1048	823.2
69.3968	1944			89.179	92			68.6902	1345			69.1221	1029
69.4091	2769			89.2289	331			68.7008	1597			69.1375	603.6
69.4253	1330			89.2352	133			68.7111	1613			69.153	467
69.439	4532			89.2575	348			68.7299	1686			69.1644	1212
69.4518	2641			89.268	66			68.7426	2822			69.2027	370
69.4635	2336			89.359	62			68.7534	677.7			69.2135	548.1
69.4816	2260			89.4072	156			68.7743	2463			69.2389	285
69.4935	1910			89.4273	514			68.7823	1143			69.2506	382
69.51	1805			89.4404	411			68.8004	1361			69.2697	218.9
69.534	1311			89.4869	22			68.8132	1905			69.2744	179
69.5404	2732			89.4947	45			68.8286	1644			69.2788	625.2
69.5519	1184			89.5218	58			68.8407	1027			69.2941	288
69.5648	2972			89.5334	98			68.8518	628.8			69.3046	433
69.5811	4098			89.5489	82			68.8597	2159			69.3175	114
69.6046	2967			89.5567	190			68.8679	1217			69.3264	588.9
69.6181	2255			89.5682	241			68.8799	991.8			69.3439	300
69.6369	4603			89.5954	357			68.8908	419			69.3533	401
69.6523	2236			89.6834	573			68.9013	980.6			69.3626	538.9
69.6738	4010			89.737	1			68.9093	2828			69.372	108.4
69.6938	3077			89.7868	352			68.9274	1912			69.3863	374.3
69.7017	1236			89.8128	369			68.9436	965.2			69.3979	539
69.7121	1976			89.848	215			68.9545	721.7			69.4113	217.7
69.7231	3064			89.8652	255			68.973	3308			69.4196	85.3
69.7362	1563			89.9254	138			68.9845	1204			69.4345	1101
69.7418	1346			89.9488	307			69.0054	817			69.45	600
69.7475	1796			89.9682	270			69.0193	718.3			69.4684	238
69.7583	1671			89.9818	55			69.0278	2182			69.4849	729
69.7705	1530			90.0692	67			69.0424	691			69.5053	58
69.783	2712			90.0752	30			69.0538	1597			69.5104	176.3
69.8002	2928			90.11	290			69.0693	1749			69.5312	237.6
69.8073	1370			90.1507	148			69.0857	1104			69.5403	963.9
69.8207	2992			90.1607	9			69.0982	2522			69.5493	61.63
69.8372	3087			90.1876	146			69.1116	1316			69.5622	379.3
69.8452	1440			90.2152	40			69.1232	3046			69.5794	203
69.8639	3327			90.2312	125			69.1347	1549			69.5946	270
69.8772	2317			90.2502	36			69.1576	1735			69.604	701
69.8878	2946			90.282	311			69.1747	1334			69.6285	692
69.9007	2573			90.3047	65			69.1825	1413			69.6441	892
69.9138	2091			90.3845	7			69.1961	1095			69.6556	186.7
69.9212	2145			90.3983	8			69.2084	778.6			69.6643	172
69.9375	3581			90.4118	161			69.2179	1718			69.6727	178
69.9564	3031			90.4215	124			69.2274	1413			69.6923	177
69.9726	2424			90.4488	317			69.2442	408.3			69.7047	140
69.9908	2535			90.4703	30			69.2495	696.4			69.723	449
70.0008	2401			90.4991	298.6			69.2629	2500			69.7291	185
70.0118	1943			90.5152	106			69.2745	1834			69.744	162
70.0232	1867			90.5598	185			69.2851	656.3			69.7583	219
70.0357	1781			90.5698	45			69.2969	2076			69.7711	2899
70.0476	2741			90.5831	377			69.3056	1796			69.7891	432.4
70.0604	3143			90.6055	110			69.3222	2177			69.81	331
70.0757	2295			90.6359	96			69.334	1925			69.8234	35
70.0953	2221			90.649	230			69.3471	408.9			69.8347	123
70.1079	2841			90.6575	190			69.3576	1639			69.8466	1101
70.1234	3198			90.6887	39			69.3713	4457			69.8737	452
70.1372	2070			90.7081	70			69.3871	3836			69.8809	455
70.1495	2055			90.7476	926			69.4028	1651			69.9035	1365
70.161	1679			90.761	35			69.4128	1070			69.9187	481
70.1743	1832			90.8019	109			69.4226	1496			69.9364	309
70.1953	4829			90.8214	271			69.4331	2262			69.9432	173
70.212	3108			90.8643	32			69.4441	1086			69.9535	45
70.2283	3817			90.9015	17			69.4561	1081			69.9695	436
70.2454	3938			90.9346	214			69.4668	942.7			69.9848	600.2
70.2588	1358			90.9504	2			69.4757	2935			70.0113	235
70.2664	4011			91.0227	12			69.4998	2820			70.0279	666
70.2818	2715			91.0449	840			69.5153	1104			70.036	1054
70.2944	2986			91.0685	321			69.5212	828.2			70.0504	585
70.3046	1756			91.1098	456			69.5316	1030			70.0666	1084
70.3251	2478			91.2701	198			69.5431	811			70.0844	457
70.3335	2187			91.3012	302			69.5525	1147			70.0907	323
70.3572	1566			91.3396	52			69.567	2608			70.106	1038
70.3687	3257			91.3725	113			69.5836	1712			70.1407	606.9
70.3889	2701			91.4043	7			69.5968	459.9			70.1528	144
70.404	1366			91.4277	82			69.6048	879			70.1716	220.1
70.4109	2289			91.4433	92			69.6188	2415			70.1783	590
70.42	1936			91.4747	389			69.6329	1365			70.1885	428
70.4353	2616			91.4853	290			69.6535	2370			70.1994	334
70.4574	4921			91.5159	5			69.6631	1150			70.2121	1241
70.4835	3751			91.5281	63.17			69.6691	1313			70.2272	883
70.4977	1362			91.5423	152.2			69.6812	739.7			70.2429	424
70.5174	2969			91.5531	32			69.6908	854.2			70.2593	844
70.5264	1912			91.5685	189			69.7001	927.9			70.2801	384
70.5369	1380			91.5825	85			69.7097	765			70.2962	480
70.5492	2670			91.6238	84			69.7152	1373			70.3275	93
70.5612	2289			91.6531	81			69.7188	659.6			70.3336	277.7
70.5745	3167			91.6806	44			69.7346	2297			70.3481	51.79
70.5881	3045			91.6915	238			69.7512	3266			70.3634	574
70.5998	1221			91.7062	137			69.7621	3008			70.3756	50
70.6053	1734			91.7374	39			69.7739	1553			70.3929	52
70.6179	2468			91.7598	144			69.7846	1943			70.4133	1397
70.6299	1046			91.7689	135			69.7889	1034			70.4324	218
70.6443	3085			91.8494	25			69.7999	607			70.4484	625
70.6555	1389			91.8612	64			69.8072	1186			70.457	388.2
70.6677	745.4			91.869	251			69.8219	2162			70.4665	204.6
70.6717	1346			91.8827	85			69.8361	1321			70.488	568
70.689	5687			91.9317	56			69.853	3168			70.499	1051
70.7056	2054			91.9475	65			69.8687	2419			70.5143	214
70.7122	1391			91.9811	126			69.8825	1289			70.5437	351
70.7281	2326			92.0144	37			69.8941	1504			70.5549	877
70.7436	3463			92.0341	74			69.9029	1059			70.5668	302.5
70.7513	1408			92.0576	145			69.9171	825			70.5794	437.5
70.7547	1232			92.0674	19			69.9281	2052			70.5896	59
70.7659	2850			92.0871	170			69.9371	1012			70.6021	528.3
70.7806	2262			92.097	48			69.9501	2360			70.6079	257.8
70.7927	960			92.1146	201			69.9602	1476			70.6183	70
70.7987	1289			92.1384	33			69.9696	916			70.6285	58
70.8033	926.6			92.1639	180			69.985	5100			70.6382	478.4
70.8085	1324			92.2111	34			70.0016	607			70.6475	159.9
70.8234	3136			92.2398	235			70.0115	785.2			70.6527	343
70.844	3069			92.2523	53			70.0245	3526			70.6698	595.8
70.8578	2435			92.2877	129			70.0418	955.5			70.7026	768
70.8791	3071			92.3469	106			70.0532	2904			70.7137	402
70.8902	2858			92.3527	28			70.0722	793			70.742	878
70.9024	1755			92.42	181			70.0821	2129			70.756	322
70.9182	2661			92.4474	213			70.0948	1034			70.7675	299
70.9349	2766			92.5534	169			70.1004	1014			70.7799	1126
70.9468	1494			92.5822	66			70.1068	1153			70.8009	575.7
70.9589	3429			92.6247	147.2			70.1233	2258			70.8256	82.26
70.9679	1589			92.6404	123.9			70.1378	2494			70.8341	470.7
70.9819	3028			92.6642	75			70.1454	788.4			70.844	100
71.0134	9350			92.6859	91			70.1499	736			70.856	121
71.0301	4643			92.8003	143			70.17	1442			70.8645	444
71.0515	3994			92.8122	81			70.1855	2195			70.8767	42
71.0609	2004			92.8634	84			70.1977	698.9			70.8905	223
71.0806	2944			92.8693	56			70.2177	2312			70.9008	370
71.0935	2552			92.9978	276			70.2326	2103			70.9167	613
71.1052	2248			93.1349	447			70.2485	1979			70.9339	855
71.117	3412			93.1539	208			70.2628	2182			70.9544	454.2
71.1407	2653			93.1775	74			70.2737	1429			70.9655	285
71.1521	3782			93.1895	36			70.2861	564.3			70.9751	32
71.1601	3036			93.2271	58			70.2983	1102			70.9889	336
71.1828	3957			93.2508	7			70.3104	1919			71.0023	825
71.1957	1963			93.2864	65			70.317	699.6			71.0199	251.6
71.2086	2873			93.3241	49			70.331	1111			71.0271	395.1
71.2307	5714			93.3518	188			70.3514	2426			71.0367	632.1
71.247	3706			93.3973	8			70.3665	2459			71.0614	39
71.2658	3121			93.4271	52			70.3792	1290			71.0857	794
71.2758	2542			93.4548	37			70.391	1666			71.1066	79
71.2886	1394			93.526	192			70.403	1785			71.1133	128
71.3032	2557			93.5358	203.9			70.4143	1578			71.1236	127
71.3137	1615			93.5637	33			70.4259	830			71.1445	486
71.3217	2671			93.5822	218			70.4389	1093			71.1708	266
71.3359	2714			93.6092	54			70.4528	1249			71.1883	179.7
71.3522	2728			93.6212	21			70.4634	1578			71.2026	2102
71.3663	2604			93.6271	82			70.4781	1438			71.2211	555.4
71.382	3606			93.641	140			70.4928	2950			71.2305	405
71.394	2972			93.6619	263			70.5064	2170			71.2395	200.1
71.4228	3807			93.6787	145			70.517	1643			71.2513	253
71.4377	1521			93.7103	149			70.5345	2357			71.279	181
71.449	1386			93.7213	183			70.5549	1568			71.2896	8
71.4676	2490			93.7619	500			70.5714	1253			71.3008	165.5
71.4818	2464			93.7839	197			70.582	1831			71.3155	1576
71.5008	2402			93.8161	319			70.5938	1824			71.3441	790.2
71.513	1623			93.8453	83			70.5993	1099			71.3523	1465
71.5251	1726			93.8687	238			70.6034	1168			71.3778	124
71.5474	3632			93.8998	390.4			70.611	1499			71.3965	941
71.5692	2504			93.914	140			70.6242	1971			71.4079	313
71.5812	3316			93.927	120			70.6396	1041			71.4179	286
71.6023	1224			93.9327	123.4			70.6448	940.6			71.4413	945
71.6136	2816			93.9526	137			70.6696	1708			71.4558	961
71.628	1748			93.981	300			70.6897	1761			71.4809	2093
71.6406	1471			94.0539	72			70.6981	1370			71.5054	2312
71.6565	4053			94.1473	31			70.7098	2120			71.5188	487
71.6723	1541			94.1706	146.5			70.7224	2645			71.5319	457
71.685	2948			94.1864	159			70.7323	1506			71.5464	1296
71.6971	1476			94.2029	7			70.7478	1868			71.5654	729.3
71.7137	1611			94.2447	22			70.7551	545.7			71.58	415
71.7297	2148			94.2924	69			70.7604	442.7			71.5943	811
71.7497	1339			94.2989	330			70.7653	918.8			71.6035	574.4
71.7657	4028			94.3401	101			70.7792	2830			71.6188	274.4
71.7884	4064			94.3998	44			70.7952	1008			71.6468	440.2
71.8068	3303			94.4078	45			70.8029	2100			71.6631	365
71.826	3381			94.4256	569.2			70.8157	2220			71.6758	142
71.8432	1958			94.4399	275.3			70.8271	1213			71.6859	322
71.8512	1308			94.4855	101			70.8414	2964			71.6919	490.8
71.8606	1753			94.5339	284			70.8557	1940			71.7042	83.56
71.8746	1567			94.5572	291			70.8762	1939			71.7077	128.2
71.8798	1624			94.5691	20			70.8909	2382			71.7141	230
71.8846	776.3			94.5891	47			70.9025	1839			71.7549	505
71.8877	777.6			94.6324	301			70.9138	1630			71.7661	305
71.903	3913			94.6667	477			70.9302	3441			71.7839	908
71.9179	2117			94.7976	29			70.9403	938.5			71.7994	309
71.9327	1425			94.8104	171			70.9555	2998			71.8076	326.7
71.9382	2273			94.8204	51			70.9726	2233			71.8135	175
71.949	1554			94.8324	7			70.9944	2557			71.8331	553.5
71.9754	938.4			94.8483	8.872			71.0105	1263			71.8443	100
71.9859	2585			94.9052	184.4			71.0326	3147			71.8545	257
71.9943	1561			94.9542	156			71.0492	1047			71.8634	60
72.0073	4010			95.008	105			71.071	1232			71.8887	645.1
72.0243	1230			95.0519	93			71.0783	888.9			71.905	278
72.0354	3566			95.1039	100			71.0904	836			71.9155	71
72.0526	4103			95.1279	315			71.1084	3515			71.9225	111
72.0714	2941			95.1376	195.3			71.1263	1160			71.9344	435
72.0913	5502			95.1658	122			71.1366	2008			71.9496	470
72.1087	2151			95.2478	485.2			71.1526	3126			71.9724	788
72.1226	3068			95.2551	738			71.1675	1311			71.99	313
72.148	1444			95.2778	54			71.1854	488			71.9971	162.3
72.1591	2744			95.3115	329			71.1976	526			72.0133	662.1
72.1714	2875			95.3238	97			71.2083	972.5			72.0295	669.9
72.1838	1936			95.3297	254			71.221	1379			72.0458	359.5
72.202	2838			95.3451	184.9			71.2351	1428			72.067	554
72.2133	3271			95.3561	691			71.2463	1555			72.0893	518
72.2283	4343			95.3739	132			71.2626	3821			72.1104	906
72.2445	2442			95.3958	83			71.2733	794.3			72.1294	1194
72.2569	1478			95.4098	409			71.2904	2714			72.1495	481.4
72.2776	3106			95.4498	185.1			71.3122	1441			72.1627	542.1
72.292	2251			95.4617	161			71.3231	1418			72.1833	845
72.3063	2482			95.48	50			71.3348	1233			72.2161	958
72.3175	2505			95.498	78			71.3503	2614			72.2383	539
72.3297	2726			95.5251	102			71.3621	2473			72.2512	173
72.3415	1410			95.534	55			71.3784	1429			72.2846	251.2
72.352	1690			95.564	92			71.3901	1886			72.2906	820
72.364	3853			95.5841	18			71.4045	1078			72.3036	451.8
72.3759	1691			95.6378	109			71.4181	1269			72.3177	1281
72.3873	2874			95.6518	288			71.4349	2968			72.3269	319
72.3984	2335			95.6641	128			71.45	1257			72.3452	676
72.4163	2930			95.6841	196			71.4614	1349			72.3609	26
72.4335	2549			95.7053	95			71.472	1659			72.3662	28
72.447	1386			95.7243	1			71.4933	3557			72.3802	163
72.452	1589			95.7742	117			71.5034	1177			72.3917	515
72.4588	2727			95.7904	52			71.5125	564			72.3973	1012
72.4718	2057			95.8105	266			71.53	2627			72.4216	920
72.487	4541			95.8867	50			71.5418	1072			72.4376	309
72.5116	3828			95.9047	41			71.553	1698			72.4549	405.6
72.5247	1685			95.9412	661			71.5642	2462			72.4754	315
72.5348	2620			95.9549	18			71.5751	687.3			72.4847	167
72.5447	2721			95.9755	355700			71.5835	833.9			72.4917	476.9
72.5589	2217			95.9951	164			71.5938	1726			72.5018	748.6
72.5784	1614			96.0031	244			71.6219	3313			72.5196	234
72.5872	3807			96.02	606			71.6361	961.9			72.5249	329.5
72.6004	2021			96.0492	11			71.6421	1271			72.5307	103
72.618	3228			96.0554	14			71.6543	1377			72.5437	770
72.6269	1264			96.0866	67			71.6662	2341			72.5534	751.1
72.6438	3483			96.0975	45			71.6841	2389			72.5751	359
72.6576	1567			96.1056	46			71.714	2460			72.5859	270
72.6723	1548			96.12	250			71.7257	1897			72.5979	698.8
72.6831	3080			96.1417	182			71.7452	2246			72.6126	633
72.7018	2812			96.1577	248			71.7545	1695			72.6296	389.2
72.7134	2682			96.1711	195			71.7659	1205			72.6383	126
72.7253	1876			96.2114	920			71.7778	373.7			72.654	264
72.7388	3061			96.2261	45			71.784	963.7			72.6679	263
72.7592	3491			96.2321	1			71.7941	1732			72.6854	240
72.7757	1741			96.2684	247.1			71.8018	2050			72.7127	712
72.7885	3005			96.2944	60			71.8129	1126			72.7295	233
72.8013	1667			96.3065	10			71.8317	1257			72.7388	541
72.8213	4296			96.3186	61.34			71.8464	3112			72.7552	233
72.8377	2703			96.3286	5.664			71.8703	1476			72.7606	251
72.8536	1320			96.3527	123			71.8836	2695			72.7824	678
72.861	2769			96.3829	72			71.8946	1498			72.8116	355
72.8793	2721			96.391	52			71.9045	1576			72.8231	255
72.89	1453			96.4232	181			71.9181	872.2			72.8341	683
72.9035	2257			96.443	1026			71.9337	908.1			72.8569	234
72.912	1334			96.4594	76			71.9495	1981			72.8657	181
72.9293	2640			96.4823	198			71.9736	2116			72.876	197.3
72.9431	2539			96.5017	145			71.9883	2191			72.8883	231.7
72.9659	3582			96.5118	120			72.01	2080			72.8988	108
72.9928	7668			96.5188	27			72.0232	1351			72.9268	53
73.0112	3365			96.5319	13			72.0453	2866			72.9338	97
73.0281	6039			96.5463	83			72.0566	1333			72.9477	356.6
73.0441	2458			96.5642	702			72.0684	912.7			72.9559	928.4
73.0574	1015			96.5761	581			72.0745	1047			72.9755	468
73.0653	2487			96.5862	253.9			72.0807	979.2			72.9876	1005
73.0767	1570			96.6144	50			72.0935	2177			72.9997	312
73.0886	3404			96.6526	113			72.1115	1061			73.0184	2023
73.1055	2468			96.6648	279			72.1214	1952			73.0446	349.7
73.1206	2334			96.703	312			72.1351	3668			73.0614	248.5
73.1362	2798			96.7253	73			72.1519	1250			73.0703	834
73.1558	2029			96.7454	60			72.1631	2323			73.086	1049
73.1689	2311			96.7655	46			72.1749	2025			73.0971	407.8
73.1805	2508			96.7755	172.1			72.187	888.7			73.1083	702
73.1957	1570			96.8044	243			72.2008	1164			73.1165	286.8
73.2068	3399			96.8261	311			72.2095	856.3			73.1357	1377
73.2278	1344			96.8401	219			72.2261	2966			73.1541	275.6
73.2377	1708			96.8662	196			72.2428	1680			73.1649	225
73.2502	3445			96.8805	84			72.2521	2279			73.1701	184
73.2626	1191			96.9146	19			72.2701	1680			73.1854	436
73.2781	3396			96.9247	44			72.2896	1027			73.2096	445
73.2946	3171			96.9595	507900			72.3042	1908			73.2209	170
73.307	1449			97.0934	390			72.3176	1893			73.2333	253
73.3152	3320			97.1104	28			72.3313	41			73.2462	691.4
73.3319	1138			97.1285	248			72.3427	1067			73.2631	241
73.3395	2420			97.1407	113			72.3513	492.3			73.2701	134
73.3534	2127			97.171	24			72.3647	2343			73.2851	543
73.3661	1634			97.2073	29			72.3835	1711			73.3073	483
73.3854	3289			97.2175	255			72.3973	2187			73.3192	45
73.4055	2536			97.2337	217			72.4157	3321			73.3527	867
73.42	2505			97.2861	18			72.4258	2049			73.3621	1028
73.4322	2576			97.2923	36			72.4383	2026			73.3783	1059
73.4457	1890			97.3427	87			72.4536	2174			73.393	1160
73.4597	1793			97.413	398			72.4668	1406			73.4038	210
73.4722	2362			97.4358	47			72.4842	1720			73.4161	255
73.4839	1236			97.4641	226			72.4942	1607			73.435	984.6
73.4938	2769			97.4836	329			72.5076	1909			73.4474	247
73.5108	2478			97.512	229.6			72.5306	1982			73.4638	1071
73.5218	1686			97.5248	247			72.5546	2716			73.4804	267
73.5341	2421			97.5713	201			72.5712	753.9			73.49	200.9
73.5516	3412			97.6118	112			72.5834	1783			73.5026	586
73.5653	1810			97.6482	41			72.5941	1318			73.5118	802
73.5885	3303			97.6645	311			72.6046	1549			73.5229	355.6
73.6021	3391			97.6812	630			72.6149	941.5			73.5519	774
73.6196	4339			97.711	114			72.6252	1446			73.5632	248.1
73.6419	5367			97.7292	11			72.6494	2502			73.5808	494
73.6698	4259			97.7352	58			72.6627	1937			73.5931	113
73.6818	2344			97.8087	812			72.6771	1147			73.6047	645
73.7116	1963			97.8336	278			72.6894	820.7			73.6332	743
73.7253	3556			97.8693	205			72.6935	596.9			73.6445	494
73.7387	1272			97.8995	50			72.7026	1032			73.6564	830
73.7488	1219			97.9055	16			72.7124	984.8			73.6813	846
73.7594	3007			97.9177	155			72.7183	483			73.6951	173
73.77	1557			97.9579	3293			72.7283	722.1			73.6991	250
73.7805	1779			97.9714	20290			72.7471	1225			73.7155	780.5
73.8002	2680			98.0109	166			72.758	1032			73.7328	985
73.8129	3856			98.0515	206			72.7717	3061			73.7531	771
73.8293	3231			98.097	329			72.7899	3390			73.7623	87.06
73.8442	2811			98.1103	6			72.8091	2288			73.7857	1158
73.8655	3600			98.1339	183			72.8225	752.4			73.7998	203
73.8822	2445			98.1408	266.4			72.8308	686.5			73.8148	51
73.8966	4165			98.1977	156			72.8463	669.8			73.82	163
73.9273	2343			98.2301	29			72.8562	1172			73.827	181
73.9363	2714			98.2403	101			72.8718	2715			73.8402	500
73.947	4326			98.2714	106			72.8822	900.9			73.8552	139
73.9658	3900			98.285	268			72.8939	1494			73.8615	176
73.9842	1747			98.3054	66			72.905	1264			73.8728	210
73.9964	2922			98.3175	13			72.9184	2763			73.8892	132
74.008	2405			98.3643	163			72.9363	918.7			73.8992	441
74.0229	6039			98.4094	260			72.952	1041			73.9135	1044
74.0495	2250			98.4699	82			72.9584	1016			73.9486	740
74.0618	1834			98.4801	50			72.9709	1686			73.9582	574
74.0823	2130			98.5823	356			72.9954	2489			73.9698	121
74.0951	2455			98.5948	257			73.0095	1576			73.9768	108
74.1101	2055			98.6429	166			73.0205	1199			74.0102	286
74.1209	1197			98.6875	51			73.0287	2066			74.0288	638.3
74.1305	2100			98.7059	1255			73.04	880			74.0433	556
74.1481	3715			98.7385	247			73.0538	1933			74.0587	100
74.1558	1829			98.8062	890			73.0768	3018			74.0783	343
74.1759	2906			98.9219	13			73.1013	1672			74.0905	661
74.1927	2573			98.9564	21550			73.1148	1558			74.0966	288
74.2119	1418			98.9911	161			73.128	2961			74.1196	388
74.22	2482			99.1237	45			73.1529	1075			74.1302	358
74.2288	1818			99.1434	164.4			73.1889	1190			74.1453	39
74.2404	2470			99.1562	89			73.2003	983.8			74.1495	108.8
74.2482	1599			99.1935	544.5			73.2248	1702			74.1606	20
74.2606	1286			99.2298	62			73.237	2360			74.1707	21
74.2817	4584			99.3012	60			73.2464	1263			74.196	1489
74.3054	2162			99.3227	77			73.2608	2672			74.213	534.9
74.3195	2957			99.3502	123			73.2707	2470			74.2312	316
74.3327	2327			99.372	156			73.2861	715.1			74.2426	623
74.3475	2286			99.3788	42			73.2906	622.6			74.2589	288.7
74.3602	2457			99.4238	68			73.307	3319			74.2733	274.3
74.3811	2870			99.43	29			73.3211	2197			74.2928	803
74.3979	3450			99.4768	61			73.3429	2061			74.3049	269
74.4115	2223			99.5054	181			73.3583	3786			74.3243	352
74.4227	2872			99.5483	43			73.379	809.3			74.3385	160
74.4392	2360			99.5606	16			73.3867	1672			74.345	362
74.4492	2625			99.573	100			73.4031	1924			74.3733	558
74.467	2827			99.5892	82			73.4318	1995			74.388	259
74.4792	841.4			99.6129	53			73.4453	1559			74.3985	292
74.4954	4222			99.6199	83			73.4617	2480			74.4091	435
74.5092	2472			99.6957	30			73.478	951.8			74.4321	459
74.5301	3580			99.7018	33			73.487	903.7			74.4397	318.1
74.5461	2356			99.7243	10			73.5016	1316			74.4505	797.1
74.5636	1710			99.7814	133			73.5124	1678			74.474	1145
74.5762	3278			99.7897	90			73.5272	741			74.4851	433
74.5893	2494			99.8164	40			73.5394	1640			74.4957	242
74.6002	1830			99.8246	21			73.5501	1233			74.501	39
74.6145	2755			99.847	48.57			73.5602	1765			74.5135	137
74.6311	2542			99.858	282			73.569	1940			74.5223	300
74.644	2680			99.8716	11			73.5844	2312			74.5329	85
74.6562	1516			99.8868	83			73.6062	1509			74.5417	319
74.6608	1338			99.9719	47			73.618	482			74.547	199
74.6682	2512			99.9945	107			73.6294	2532			74.5524	89
74.6784	2585			100.044	24			73.6423	1470			74.562	148
74.6892	1277			100.063	142			73.6585	2991			74.5682	109
74.7056	2202			100.121	1			73.6844	2778			74.5893	368.4
74.7207	2331			100.187	95			73.7008	415.3			74.602	506.6
74.7321	1906			100.226	225			73.7179	1619			74.6118	943
74.7447	3918			100.263	78			73.7313	1090			74.6217	249
74.7596	2438			100.288	198.7			73.7362	922.2			74.6496	142
74.7747	2192			100.306	50			73.7484	2210			74.6621	401.6
74.7984	4210			100.342	501			73.7648	661.7			74.6719	512.8
74.8183	2727			100.421	344			73.7783	3349			74.6846	297
74.8277	3587			100.472	41			73.8084	1208			74.6951	230
74.846	3051			100.483	228			73.8184	2330			74.7094	1032
74.8706	4573			100.515	268.9			73.8308	1090			74.7305	936
74.8872	3269			100.569	66			73.8528	1449			74.7446	420.9
74.9176	2858			100.575	6			73.8676	3709			74.7524	182
74.9296	3068			100.6	6			73.8875	3325			74.7647	238.8
74.9481	4805			100.69	3			73.8998	880.5			74.7718	776.6
74.9709	2631			100.713	31			73.9132	1222			74.7932	116
74.9874	2784			100.777	69			73.927	1353			74.7986	148.9
74.9945	1215			100.828	124			73.9313	536			74.8021	34
75.0087	11730			100.885	466			73.941	808.3			74.8245	504.6
75.0288	3609			100.978	104			73.9505	1665			74.8319	1355
75.0468	2205			101.045	20			73.9642	2127			74.8483	300
75.0593	3274			101.071	62			73.9818	1418			74.8622	780
75.0732	2324			101.135	127			73.9975	1641			74.8706	482.6
75.0835	2342			101.162	146			74.0128	921.5			74.8849	1287
75.1014	4782			101.191	98			74.0271	2578			74.9083	52
75.1168	1895			101.205	14			74.0466	689.7			74.9193	497
75.1317	1801			101.23	62			74.0543	1317			74.934	48
75.1446	1004			101.256	71			74.0788	2440			74.9474	114
75.1581	3211			101.3	29			74.0906	2471			74.9527	78
75.1838	4070			101.314	128			74.1105	2246			74.9642	598
75.1965	1503			101.347	6			74.1243	554			74.9763	623
75.2189	2985			101.368	286			74.1301	350			74.9942	1000
75.2308	2717			101.381	590			74.1416	1489			75.0061	182.6
75.2453	4677			101.408	240			74.1529	2673			75.0147	36.61
75.2544	1276			101.44	41			74.1697	2180			75.0278	614.8
75.2678	1721			101.494	45			74.1841	2017			75.0432	53
75.2839	1772			101.53	245			74.2026	1615			75.0521	247
75.2957	2349			101.541	45.05			74.2142	1542			75.061	303
75.3118	1397			101.564	23			74.2235	831.8			75.0718	532
75.3223	1852			101.6	614			74.235	932.9			75.0938	736.6
75.3347	1460			101.669	11			74.2464	1246			75.1106	260.5
75.3456	2638			101.694	21			74.2572	677.5			75.1253	616.5
75.3638	4988			101.735	68			74.2621	593.4			75.1487	1685
75.3789	1777			101.758	32			74.2666	1058			75.1621	216
75.3897	1736			101.781	61			74.2741	1611			75.1711	311.4
75.4001	1167			101.793	82			74.2815	738.8			75.1806	498.8
75.4105	1366			101.82	36			74.2943	663.7			75.1867	202.5
75.4248	4319			101.828	54			74.302	1896			75.2065	100.4
75.4409	2464			101.843	30			74.3104	621.4			75.2151	748.6
75.448	1167			101.878	19			74.3206	979.3			75.2322	418.2
75.4606	1915			101.911	134			74.3362	2022			75.2497	290
75.4758	5125			101.962	349			74.3561	2628			75.2601	145
75.4919	2441			102.035	64			74.3705	2304			75.266	286.8
75.5064	1711			102.048	46			74.3853	1725			75.2777	76
75.5126	1674			102.06	29			74.4	2470			75.283	53
75.5162	1577			102.101	122			74.4213	2780			75.2866	320.2
75.5236	3000			102.118	387			74.4295	1397			75.2937	247.5
75.5438	2954			102.186	72			74.4351	995.8			75.2981	25
75.5549	2055			102.205	2			74.4457	1267			75.3301	785
75.5668	2873			102.219	148			74.4656	2039			75.3498	1026
75.5815	1232			102.288	77			74.4842	2254			75.3648	111.5
75.5909	1220			102.319	183			74.4909	1073			75.3684	86.71
75.6023	3024			102.336	7			74.5055	1084			75.384	869
75.6172	985.3			102.367	39			74.5151	1231			75.3978	207.1
75.6301	2650			102.373	39			74.5318	1103			75.4021	53
75.6466	2210			102.402	131			74.542	1994			75.4074	55
75.6578	2417			102.424	355			74.5561	2696			75.4212	742.5
75.6766	2643			102.47	316.9			74.5657	1599			75.4324	98
75.688	2868			102.51	95			74.5851	3833			75.4448	68
75.7018	2223			102.537	2			74.6017	635.2			75.4544	509
75.7185	3357			102.56	103			74.6069	833.2			75.4667	187
75.7369	2946			102.601	36			74.6118	612.2			75.4724	221.6
75.7554	2939			102.656	227			74.6256	1728			75.4787	166.4
75.7675	2527			102.694	55			74.6457	1785			75.4898	364
75.7809	1244			102.736	354			74.6547	2303			75.4973	476
75.7958	5512			102.75	24.53			74.668	783			75.5119	534
75.816	1084			102.771	198			74.679	1254			75.5303	181
75.8303	4352			102.794	6			74.6866	2252			75.5411	885
75.8466	4060			102.822	175			74.7017	1455			75.5553	54
75.8618	2097			102.842	16			74.7167	649			75.5748	88
75.876	2600			102.871	69			74.7334	1226			75.5881	1016
75.8919	3361			102.965	90			74.7417	1413			75.6087	88
75.9054	1667			103.062	44			74.7562	1742			75.6182	263
75.9172	1890			103.077	5			74.7881	2302			75.6417	176
75.9272	1852			103.1	98			74.8012	1305			75.6517	306.5
75.9407	2720			103.116	585			74.8167	1213			75.6603	478
75.9521	1831			103.137	511			74.8317	1726			75.6663	533
75.9625	3302			103.168	26			74.8463	2658			75.6819	753
75.9851	3335			103.2	117			74.8612	2856			75.6918	373.5
75.9998	2118			103.21	227			74.8693	1712			75.7044	335.1
76.028	2968			103.237	47			74.8801	1758			75.7174	274.5
76.0392	2878			103.257	962			74.8889	702.3			75.7334	193
76.0632	3472			103.275	165.3			74.9002	366.3			75.7431	797.4
76.0718	1723			103.281	128			74.9115	624.4			75.753	398.7
76.0859	2562			103.324	43			74.9233	1514			75.7744	283
76.1021	2214			103.341	158			74.9464	2807			75.7895	211
76.111	4269			103.355	724			74.9707	1199			75.8082	513
76.134	2668			103.389	19			74.98	1370			75.8173	593
76.1481	2100			103.443	42			74.9908	1356			75.8208	147.1
76.161	2915			103.466	149			75.0076	5216			75.8272	296.9
76.1685	1122			103.529	81			75.0248	1868			75.8469	818
76.1814	2578			103.559	259			75.0448	3607			75.8667	298
76.2057	1725			103.586	637			75.0582	1265			75.8789	670.5
76.2174	2345			103.641	1			75.0787	4259			75.8885	108.5
76.2342	1030			103.659	144			75.0968	1584			75.9136	874
76.2423	4068			103.72	250			75.1072	1266			75.9287	262
76.2562	2735			103.74	124			75.1198	948.6			75.9396	464.1
76.2745	2322			103.752	71			75.1386	3090			75.9519	432
76.2896	2787			103.764	91			75.1603	1992			75.9636	106
76.304	1565			103.807	568			75.1742	1233			75.9761	296.6
76.3204	2574			103.823	90			75.1895	2356			76.0073	368
76.3374	3672			103.854	130			75.2004	818.5			76.0188	214
76.3547	1006			103.879	13			75.2231	2206			76.044	515
76.361	1008			103.885	18			75.2395	2671			76.0572	431
76.3708	999.7			103.904	293			75.2531	2282			76.0805	350
76.3853	3804			103.915	164			75.2689	808			76.1031	546
76.4007	2559			103.923	111			75.2845	1536			76.1186	411
[truncated: 22,119 more rows]
