# Supplementary material for: Comprehensive structural assignment of glycosaminoglycan oligo- and polysaccharides by protein nanopore
Source: Nat Commun. 2022 Aug 30;13:5113. doi: 10.1038/s41467-022-32800-4 (PMC9427770; doi:10.1038/s41467-022-32800-4)
Supplement: Supplementary file 5 — Source Data [file 41467_2022_32800_MOESM5_ESM.zip › Source Data/SI_source data files/Supplementary Fig. 1/HPdp16_100mV.txt]

Ib			Tt
0.15191439	70.011719
0.15618922	73.755859
0.15398198	69.941406
0.12500207	126.67578
0.10890575	176.28906
0.16443664	96.289062
0.38588321	224.34375
0.12417386	93.15625
0.25370702	40.359375
0.22239338	43.359375
0.11909157	130.375
0.1235645	123.65625
0.35944995	21.734375
0.16026919	79.765625
0.11742416	154.09375
0.19656397	38.578125
0.55615985	399.1875
0.18493968	58.15625
0.51643944	12.59375
0.13372433	127.42188
0.27756184	37.59375
0.20220225	50.46875
0.17262474	54.25
0.23638746	55.84375
0.15468378	185.9375
0.14664239	83.4375
0.38760069	17
0.17510924	60.71875
0.17607002	46.03125
0.11816815	94.875
0.2118703	45.0625
0.14309084	71.125
0.23454346	35.6875
0.13064067	96.46875
0.20683244	52.25
0.16567536	52.125
0.14463875	115.6875
0.16258973	118.5625
0.3262561	28.125
0.12705562	108.0625
0.20506388	55.5
0.091467947	194
0.14626779	79.6875
0.12293609	156.75
0.19333354	54.4375
0.13909785	73.5625
0.26716432	38.9375
0.21441507	36.125
0.14325659	113.4375
0.33355922	30.6875
0.062553063	860.3125
0.20747524	42.75
0.19585127	41.25
0.22896738	72.5
0.18636462	57.6875
0.18858266	47.3125
0.20561986	39.375
0.25419706	48.375
0.15129337	82.4375
0.12221711	100.8125
0.19287096	51.4375
0.21632002	38.75
0.16363025	65
0.11234283	141.25
0.11261712	186.25
0.12692299	113.875
0.1570787	115.75
0.17465401	58.625
0.23002137	52.875
0.19794357	42.25
0.13139603	79.875
0.15349634	84.875
0.19179025	50.5
0.20265076	50.75
0.2101838	77
0.14809112	69.625
0.20823549	63
0.2463378	55.5
0.17949772	59.25
0.0976732	122.75
0.55682737	125.25
0.14904135	113.5
0.22471166	42.375
0.16295213	65.375
0.12450809	102
0.070667177	289.75
0.23323978	46.125
0.13546073	129.125
0.22546597	42.375
0.17887269	87.5
0.16509908	70.25
0.13115788	59.375
0.12238204	109
0.22338533	52.75
0.099153109	198.5
0.11779259	82.75
0.10531037	138.125
0.11596139	113.25
0.13572346	111.25
0.21752009	48.875
0.23754252	49
0.09118747	176.625
0.51018649	11.625
0.61744541	137
0.15734239	81.25
0.21142031	51.5
0.094461858	316.5
0.21848324	37
0.14152926	87
0.21683118	62.625
0.37323409	21.75
0.21139625	50.125
0.19011787	48.125
0.19289835	70.25
0.15137249	72.625
0.18066886	67.5
0.14709955	92.625
0.32409999	21.125
0.22097223	67
0.17935854	57.375
0.20630679	61
0.10019083	224.5
0.26407745	29.5
0.19329874	71.625
0.11238678	112.75
0.17038722	59.25
0.10604071	119
0.1543102	79.75
0.1331581	89
0.15780607	58.5
0.18820029	61.75
0.21810518	58.25
0.52684236	236
0.13178696	120.25
0.046612728	972.75
0.16714488	80
0.11368456	138
0.16542329	60
0.20440564	61.75
0.10330822	185.5
0.15010054	91.5
0.23309366	50
0.33733854	26
0.19420762	44.5
0.18167545	71
0.090759933	269
0.21689264	36.25
0.15852669	70
0.11804773	115.75
0.27107769	39
0.18613039	49.75
0.20108955	40.75
0.14275312	85.25
0.23093872	43.5
0.21498346	51.75
0.19036768	56
0.14419931	90.5
0.12976851	141.5
0.174832	60.5
0.048602913	2199
0.61824173	18.25
0.23918726	33.25
0.11797045	143.5
0.14154407	85.75
0.14342442	89
0.24339697	42.5
0.19695319	117.75
0.6265204	368
0.40926555	16.25
0.18766114	69.75
0.10727399	100.75
0.15733197	46
0.19896279	54.25
0.17739551	64.25
0.18281715	86.5
0.095920727	132
0.15775372	84.75
0.20488557	79
0.19529343	53.5
0.076181628	176.5
0.17250876	67.5
0.23139802	43
0.064414442	306.75
0.18247478	65.75
0.19188391	55.75
0.1638699	55
0.15494263	81.25
0.20717318	62.25
0.090227671	119.25
0.041173905	11784.5
0.075160757	1068
0.18057093	81.75
0.16367073	75
0.18806605	67
0.14827195	70.75
0.22518398	49.5
0.14292485	85
0.17891343	74
0.25256023	32
0.12003477	151.5
0.30896968	185.5
0.13875136	96.25
0.09168876	274
0.15877692	82.5
0.13782911	90.75
0.1196989	114.75
0.086093605	205.25
0.14819813	82
0.093759187	189.5
0.19673859	51.75
0.20209922	52.5
0.16182588	55
0.21570535	62.5
0.11546641	99.5
0.2347662	34
0.59190482	151.5
0.11979102	214.25
0.071042672	406.75
0.13231716	66
0.1713966	67
0.1688133	96.5
0.13405439	80
0.021775221	1105.5
0.1418106	84.75
0.1431479	102.75
0.21680452	42
0.063316904	937.75
0.26954845	47.25
0.21874045	59
0.088319436	240.75
0.1231783	104.25
0.15703075	69
0.63437325	516
0.22329471	35.75
0.21784253	46.25
0.10113666	178.5
0.22744949	39.25
0.21263231	49.25
0.18093207	57.75
0.17709456	71
0.15722555	124.75
0.17733906	53
0.2557444	63.5
0.34976146	24.5
0.19908619	88.75
0.17482935	44.75
0.082540058	171.75
0.25724739	46.75
0.18983655	59.25
0.19844791	47.5
0.12851927	79.5
0.12868933	66.75
0.1633976	74.5
0.11656454	109
0.16447735	93.75
0.37837103	20.75
0.17220871	92
0.18095562	80.5
0.224925	59.5
0.21787803	50.75
0.12674595	124.25
0.17902811	56
0.12746044	109
0.19704427	69.5
0.11610427	126.25
0.029461857	22358.75
0.24395411	62.25
0.1618644	84.25
0.13213207	72
0.11015628	133.75
0.40923977	2483.5
0.20425726	50.75
0.20932494	65.75
0.14656352	86.5
0.30229819	33.75
0.12684928	111
0.24820286	34.75
0.12729447	109.5
0.15758218	83
0.213623	54
0.16063331	82
0.17373329	56
0.25055608	33
0.17128474	41
0.16217366	78.5
0.19765897	37
0.086669847	355.5
0.21589929	43.5
0.12763894	100
0.57890576	12.5
0.15913868	95.5
0.18057881	54
0.12727332	85.5
0.24896224	41.5
0.14230955	97
0.10694887	101
0.12971023	71.5
0.1877877	1333.5
0.092447482	234.5
0.17269874	82.5
0.16878204	83.5
0.60578316	236
0.12294792	90
0.26827931	35
0.21795039	53
0.21082456	57
0.10614841	216
0.095392883	6405
0.20078327	38
0.18707009	63
0.20959198	53
0.50414813	12
0.16081394	44.5
0.17729321	62.5
0.20738854	46
0.13640618	82
0.20589645	48
0.4575913	17
0.29439715	35
0.1694957	97.5
0.12865737	103.5
0.093498409	216
0.23885129	41
0.23978485	38
0.1135102	189.5
0.18298335	55
0.17752434	61
0.21543323	48
0.15101463	84.5
0.16551156	63
0.15874247	70
0.18806638	68
0.38536721	23
0.14076239	103
0.12783274	110.5
0.23153904	48
0.17067224	55
0.12984695	110
0.18190268	90
0.20196843	53.5
0.12290806	83.5
0.19364366	114.5
0.642465	413
0.15742521	110.5
0.10239599	183.5
0.10451137	131.5
0.17429423	189
0.17465994	121
0.11501852	127.5
0.36001065	27
0.11276735	137
0.13033666	139.5
0.12826894	119
0.17254563	77
0.22369631	43.5
0.2410482	48.5
0.15579489	75.5
0.14636402	109
0.16318308	77
0.21842137	51.5
0.1632123	77
0.12373383	96
0.58286029	12.5
0.15378337	73
0.12153244	153.5
0.20001979	58.5
0.12269197	127
0.11024293	126.5
0.20249568	84.5
0.14733651	122
0.19855441	40
0.3860231	168
0.10452563	314
0.13440575	94.5
0.16065863	116
0.098261811	144.5
0.13949968	70.5
0.24395652	50
0.17305696	78
0.53210098	11
0.20001666	51
0.17667516	79.5
0.29526612	33
0.20046236	42.5
0.12656248	110.5
0.19515659	58
0.14313683	100.5
0.19331755	65.5
0.1340429	78
0.18057355	67.5
0.27752548	35
0.19847371	51
0.096082233	175.5
0.16994293	64.5
0.17282078	67
0.16233988	89.5
0.23433247	65.5
0.21012859	50
0.31739053	146.5
0.21648704	47
0.24361476	54.5
0.16776058	65.5
0.12570417	135
0.61654145	18
0.19460174	51
0.2660315	47
0.5668754	184.5
0.61141908	366.5
0.20612259	79.5
0.14643039	84
0.13737819	113.5
0.24770822	46.5
0.19267553	43.5
0.61735028	226
0.25300875	62.5
0.1779633	63
0.18752135	68.5
0.13330436	85.5
0.11648488	249.5
0.22326002	78.5
0.11653588	107.5
0.11502853	130.5
0.17844784	71.5
0.15603945	83
0.15148926	81.5
0.13083665	106.5
0.18347423	64
0.15987319	76.5
0.10971145	142
0.139137	82
0.18714602	49.5
0.079503059	241
0.13947451	135.5
0.10189314	147.5
0.055110391	1393.5
0.26207975	36
0.1341382	67.5
0.14859219	82.5
0.12876588	98.5
0.15840666	60
0.15048178	69.5
0.2270721	51
0.18855955	108
0.29047596	31.5
0.14710197	75
0.12087802	218
0.13128684	106.5
0.073123217	205
0.14073813	92.5
0.17345427	71.5
0.088864498	231
0.171692	76
0.13330425	137.5
0.19381003	40.5
0.088896804	617
0.12807944	73
0.1642421	52.5
0.14098726	106
0.1080268	134
0.16633891	51.5
0.13948338	100
0.14185327	113.5
0.20055573	63
0.20908441	39.5
0.13554387	81
0.16029418	108
0.12287934	148.5
0.063089199	522.5
0.15054099	82.5
0.21689545	55
0.16672969	58
0.18721037	63
0.16282767	70
0.16129406	87
0.13983417	96.5
0.17369452	78.5
0.11210056	132
0.11493835	140
0.11455648	105
0.18157101	136
0.11407502	134.5
0.094833449	174
0.23577413	45
0.23939149	37
0.11837374	101.5
0.12313721	87.5
0.17078611	67
0.1199623	110.5
0.19676591	42
0.59137213	434
0.15335685	67
0.18106465	41
0.41381875	20
0.19316794	83
0.16850732	73
0.17400041	110.5
0.29854631	33
0.14733543	56.5
0.18724315	60
0.11845262	113.5
0.09395247	194.5
0.15826383	91
0.18062931	66
0.18134986	67
0.10449865	160.5
0.19399986	60.5
0.23259206	63
0.11596809	103
0.17100129	103.5
0.19941142	116.5
0.19790369	51
0.11548717	129
0.13514006	82.5
0.15837878	94.5
0.11786991	111
0.17635675	69
0.041811951	646.5
0.15152073	94.5
0.093506537	105
0.094504997	143
0.31643963	28.5
0.17796782	53.5
0.18922448	43.5
0.1746127	70.5
0.35376731	42
0.27798656	23
0.30216137	43
0.086046994	150.5
0.23277588	49.5
0.17220479	98.5
0.19384962	66
0.14587614	89
0.094898164	138.5
0.13147041	123.5
0.16297218	70
0.13157204	70.5
0.15647775	79.5
0.16214819	75
0.22873102	45.5
0.064356901	521
0.20790499	58
0.233796	64
0.20275728	67
0.074971244	255
0.062189084	482
0.1690008	63
0.14938489	81
0.16030557	61
0.26213041	35
0.1295024	123
0.13682932	61
0.17553054	64
0.16104759	99
0.068008617	366
0.098042473	140
0.12858984	100
0.21965602	41
0.11710978	129
0.11945383	161
0.1211714	267
0.25037128	30
0.22279002	51
0.25552535	36
0.1128928	161
0.18801118	60
0.20145978	42
0.18337262	54
0.1729316	82
0.40233675	19
0.20542184	39
0.18759644	81
0.15482236	109
0.11679848	85
0.20975722	40
0.15370908	82
0.19415832	92
0.14965723	57
0.14754783	89
0.2275449	39
0.2692605	39
0.14964178	76
0.33185932	33
0.11627004	98
0.15759142	77
0.15251182	69
0.15516947	80
0.20569971	56
0.17061278	55
0.1672675	98
0.13690878	62
0.1404604	89
0.20905451	76
0.20585695	28
0.24626949	47
0.32523718	36
0.19299778	52
0.24000336	35
0.10662878	156
0.1274244	116
0.11648281	137
0.13526903	109
0.17569865	78
0.18568002	76
0.21991828	47
0.21282306	40
0.1132232	131
0.2075285	51
0.099217325	227
0.17350703	64
0.13390554	68
0.16303484	84
0.2705397	34
0.15709069	91
0.10365552	213
0.56001627	443
0.062328003	437
0.22959016	45
0.29790592	33
0.16381733	54
0.137292	80
0.15183234	205
0.10507824	143
0.11717782	96
0.10734835	117
0.1441422	86
0.26581255	32
0.020193661	342656
0.12567396	103
0.12349687	88
0.21536696	40
0.19774696	43
0.15089363	84
0.066998653	382
0.13102368	97
0.13093431	101
0.11226358	132
0.14045854	122
0.18291621	60
0.084261522	284
0.096019559	164
0.21117806	76
0.084914178	192
0.26602134	43
0.22786899	38
0.098394014	318
0.11311563	123
0.26852193	26
0.18082374	56
0.12237457	74
0.15580882	97
0.2044642	45
0.18310529	58
0.14154994	97
0.17788085	104
0.2187268	44
0.12618284	147
0.11825139	127
0.072427295	405
0.17313296	74
0.0901291	190
0.07909178	330
0.14910305	65
0.35655832	26
0.1723589	67
0.086397775	389
0.13617927	110
0.14549768	83
0.22046137	55
0.22546162	54
0.17382461	130
0.11420614	165
0.42004144	22
0.21343967	70
0.072850555	411
0.16559422	79
0.10771556	107
0.11436315	124
0.30465269	27
0.18895386	52
0.42429632	1208
0.23818332	50
0.21396036	76
0.11270733	115
0.038107369	814
0.16075984	81
0.041405726	473
0.16576588	65
0.12483948	85
0.10326649	152
0.16358335	93
0.17281121	75
0.20624639	94
0.20700955	58
0.081436947	208
0.19484888	68
0.17324014	69
0.18712769	77
0.15850112	70
0.077676669	144
0.12314971	146
0.15174231	65
0.13802555	80
0.1374874	90
0.1090477	141
0.15558879	58
0.16171835	65
0.12568378	129
0.16932151	65
0.22842959	47
0.19768593	66.953125
0.2346155	36.136719
0.1648376	71.613281
0.35078442	22.632812
0.17295174	84.578125
0.21326727	61.53125
0.24764645	38.523438
0.14903787	83.242188
0.21829267	57.992188
0.048605613	619.42969
0.12967969	128.07812
0.14416857	94.25
0.12127561	384.875
0.10597745	87.875
0.20073515	45.296875
0.16777259	69.421875
0.13063587	116.125
0.077673368	718.84375
0.12125824	87.625
0.094486095	198.59375
0.19629233	48.28125
0.42373514	22.125
0.10476407	170.25
0.24763599	47.59375
0.1526272	92.8125
0.15217963	98.84375
0.20266846	52.5
0.19047505	51.75
0.17720865	64
0.076970227	199.3125
0.15972306	57.4375
0.11040025	147.6875
0.22908778	47.875
0.23908262	37.125
0.11766363	188
0.16563311	76.9375
0.0398122	889.625
0.078530602	310.625
0.071346126	259.6875
0.21592049	72.625
0.1008677	126.125
0.14607972	132.9375
0.095824994	119.25
0.19806318	42.0625
0.12298626	102.6875
0.16478196	59.0625
0.081260055	444.125
0.11398033	129.375
0.16628842	66.6875
0.18509717	91.5625
0.1545855	86.375
0.17821781	46.5
0.26329359	37.3125
0.14870158	88.375
0.25315839	37.9375
0.18110517	68.8125
0.19371562	64.375
0.24461451	45.5
0.037307967	1004.625
0.018481366	4837.125
0.20507967	47.625
0.20080867	49.5
0.10075282	144.75
0.09197364	112.5
0.14794882	115.625
0.089016654	159.5
0.17012353	139.375
0.10511093	76.875
0.071182236	385.25
0.1354443	86.375
0.091889597	241.75
0.14789639	114.875
0.28435844	44.25
0.18842156	55.625
0.3781825	23.125
0.16124627	89.375
0.13544495	103.625
0.13110179	120.625
0.63134933	22
0.2146084	68.5
0.60673851	830.25
0.37057969	21.75
0.18086541	54.75
0.18483701	53.375
0.15584475	86
0.23577577	59.25
0.17592709	68.5
0.18060198	54.25
0.13914345	90.75
0.13042189	138.25
0.17444527	69.5
0.056354567	998.625
0.14308457	55
0.080085725	203.375
0.068267927	579.625
0.17974892	44.875
0.18965118	173.5
0.089484394	255.625
0.1528095	65.5
0.26708025	34.25
0.066535294	278.75
0.21619378	37.875
0.51171899	83.875
0.060954306	322.75
0.15818088	1041.625
0.12001707	154.875
0.10187262	173.375
0.15406603	76.25
0.17266923	54.125
0.21322049	45.375
0.37423956	44.375
0.16265701	113.625
0.078467883	279.75
0.19904941	56.75
0.21562183	45.25
0.19445196	71
0.17068368	82
0.22427976	40.75
0.066761553	490
0.1380966	107.25
0.14997739	82.75
0.25834402	68.25
0.1297231	106.75
0.082096078	236
0.14140062	165.5
0.14373969	80.5
0.18340106	51.75
0.2234093	62.25
0.16694997	64.75
0.21618091	44.75
0.1180819	182.25
0.12002856	108.75
0.14286101	108
0.14143783	97.25
0.16980107	123
0.14036073	93.5
0.085757919	215.75
0.065716565	384.75
0.22313984	49.25
0.16187432	103.75
0.19089517	66.75
0.4511877	15.75
0.15672317	131.75
0.096687622	188.75
0.21287213	62.25
0.18461029	52.75
0.1986554	57
0.24425846	53.75
0.20772374	35
0.5084399	498.75
0.21113102	58.25
0.14731021	117.25
0.095057957	137.25
0.24410404	63.25
0.16889292	75.25
0.11420321	181.75
0.065952756	492.5
0.077808298	346.25
0.10514325	137.5
0.16137454	62.25
0.55108202	579
0.21287462	44.25
0.068778455	397.75
0.19622537	53
0.17579997	82
0.11296124	121.75
0.17668726	64.5
0.12379631	85.5
0.25615135	48
0.096298411	414.5
0.55800921	374
0.25939372	47.5
0.15425605	97.25
0.1134683	115.25
0.1152242	182.25
0.2365479	38
0.12216545	127.25
0.19380125	56.75
0.10875089	117
0.11800395	114.25
0.11286634	155.25
0.028822644	696
0.19165139	63.5
0.15973674	73.25
0.09648411	238.25
0.12487307	72.75
0.1393901	67.5
0.11279485	117
0.20273614	43
0.066322647	607.75
0.1123855	182.25
0.5484916	307.75
0.50328612	271.75
0.14157481	102
0.13210733	96.25
0.24855746	75.75
0.14474681	81.5
0.069931574	203.5
0.1754771	116
0.14918979	71
0.10822432	146.5
0.14830704	92.5
0.11389343	132
0.14807384	70
0.19129387	63
0.13048391	137
0.33641386	30
0.36020952	24
0.1331733	101.5
0.13735449	76
0.13101676	119.5
0.090497956	183.5
0.16567913	92.5
0.12060999	159
0.14345509	82.5
0.13000922	90.5
0.1057694	201
0.18325664	54
0.13505732	68.5
0.17909651	59.5
0.11555268	140.5
0.12564659	114.9541
0.21107063	49.804688
0.17793192	69.199219
0.12689997	139.46875
0.23081617	57.546875
0.16284749	65.554688
0.18112466	98.882812
0.20947111	62.992188
0.14616708	160.57812
0.63609535	778.29688
0.54953092	391.65625
0.14106907	87.765625
0.13011138	84.21875
0.088610508	218.51562
0.12477943	157.23438
0.1015902	230.03125
0.22256798	31.875
0.16926299	54.28125
0.044643849	1753
0.11579415	132.4375
0.20568708	47.5
0.12524891	74.15625
0.16379201	84.84375
0.1617825	85.25
0.089226745	158.4375
0.1343451	76.84375
0.19427933	52.625
0.14970496	70.53125
0.12910558	85.65625
0.10317832	325.09375
0.12738431	124.6875
0.23219042	58.9375
0.18068451	60
0.18560258	49.875
0.13040641	94.9375
0.24471954	44.375
0.55697823	335.875
0.19042364	71.875
0.16898829	70.875
0.1735694	76.1875
0.13965352	122
0.08808583	899.125
0.20114642	61.375
0.10322126	133.375
0.13381603	105.125
0.19204456	57.3125
0.2198379	49.875
0.21844929	45.5
0.28346512	27.5
0.23369744	55.25
0.19818251	51.375
0.18075474	46.0625
0.19386671	50.5625
0.11259015	100.25
0.06566824	11680.625
0.15964796	86.0625
0.20095326	52.25
0.26107565	42.625
0.098618798	139.5625
0.24151534	47.4375
0.24714945	38.3125
0.092156678	376.25
0.18832229	44.25
0.31071076	34.25
0.26733384	49.125
0.11012034	158
0.14027005	80.5
0.1428996	144.375
0.07199268	344.75
0.12377489	104
0.12654044	121.625
0.12611325	96
0.34529287	11.875
0.14359811	90.25
0.14963184	71.375
0.17500354	75.875
0.090978503	129.5
0.14729089	77
0.18572791	68.125
0.21191244	52.875
0.10501281	141.75
0.21902592	54.125
0.19780348	49.25
0.15813513	102.25
0.1159705	130.375
0.32023403	22.5
0.4761599	12.625
0.17225428	78.625
0.13656127	87
0.1301121	78.625
0.16786526	85.125
0.10843753	128.375
0.11153462	129.125
0.16764854	67.375
0.15527764	102.875
0.19994219	38.75
0.15829206	78.25
0.19021957	65
0.082126394	1107.125
0.21485581	34
0.1626624	84.125
0.17438149	51
0.070508756	320.875
0.15718809	59.5
0.42816454	17.75
0.63317794	10.375
0.1946252	53.75
0.17536293	81.125
0.20094068	42.25
0.20923871	38.25
0.47532925	339.5
0.17682004	55.125
0.20283596	40
0.03980092	1003.25
0.10199965	302.125
0.19278969	42.25
0.14141114	96.25
0.23866162	45.875
0.21887122	38.125
0.15301082	82.75
0.25063163	34.5
0.21238652	57.5
0.16077209	74.625
0.10163657	203.75
0.1562333	92
0.083100863	254.125
0.13992049	84.25
0.16239503	92.125
0.32261804	25.125
0.16294953	170.25
0.13583645	88
0.14255089	103.75
0.084028959	176.75
0.10087545	138.25
0.16058491	67.25
0.24060467	32.5
0.19641201	52.5
0.081457727	173
0.10281047	156.5
0.14166287	115.5
0.11077584	98
0.13059825	115.25
0.17813443	62.75
0.10786169	147.5
0.099609479	167.75
0.19159003	72.75
0.2674312	46.75
0.18762404	98.25
0.17412582	66
0.044829164	6534.25
0.17903209	46.75
0.24595675	38.5
0.12669425	85.75
0.16037187	105
0.090125851	115.75
0.25634798	36.5
0.14860944	109
0.29711372	30.25
0.13605253	103.5
0.21188463	52.25
0.37757972	32.5
0.17820039	61.25
0.29294866	23.75
0.23553954	34.25
0.20957418	52.25
0.16204143	88.25
0.14794619	72.5
0.32601982	29.5
0.15386459	94.5
0.57806236	343
0.21526974	63
0.15146829	85.5
0.16796604	97.25
0.17203292	66.75
0.22989453	40.75
0.2256929	46.5
0.20623039	66.5
0.22351214	30.25
0.15176256	102.5
0.17357594	79.75
0.15323889	87
0.2094994	53.25
0.28170779	34.5
0.27265069	49.5
0.20147112	41.5
0.19207506	60.5
0.18270981	50.5
0.10469973	162.5
0.17329559	78.25
0.15380271	58.25
0.15687594	74.75
0.13807918	111.25
0.16320169	158.25
0.22042896	34.25
0.10843136	159.25
0.12793884	71.75
0.15801339	83
0.078906618	272.75
0.18791741	70.5
0.24187741	47.5
0.19136462	56.5
0.32180923	34.5
0.11264317	133
0.139808	96.5
0.24174546	59
0.1814598	54.5
0.20319338	50.75
0.023615329	327939.75
0.15382765	68.25
0.11956546	140.25
0.2409362	37.25
0.14127767	101.5
0.15608609	77.75
0.057066917	630.25
0.19889459	132.25
0.23703881	59.75
0.17830725	73
0.10182928	157.25
0.092456594	204.25
0.19958276	56.25
0.19065592	49.25
0.19017425	65.25
0.13864823	52
0.1105333	118.75
0.13796437	84.5
0.22618146	49.75
0.3535189	21.5
0.25670141	33.5
0.24018174	49.5
0.12785947	169
0.18404739	71.5
0.236839	38.25
0.20390423	84.75
0.22353849	49
0.14074489	73.5
0.19189888	60.5
0.22364098	44
0.32683206	173
0.19231501	52
0.1510995	67.5
0.14691477	67
0.22993204	49.5
0.30760759	35
0.068733066	414
0.14029297	59.5
0.13208479	107
0.25901431	36.5
0.21822643	88.5
0.24241854	38.5
0.14235897	83
0.1696595	68.5
0.25291753	30
0.20764075	48
0.15340078	76
0.10203958	153
0.19590315	91.5
0.31194741	34.5
0.18453917	50
0.22527364	37
0.21792233	55.5
0.093387462	175
0.10511122	158.5
0.11131385	182
0.16255707	69
0.22850332	43.5
0.16449374	77
0.17049301	58.5
0.17669675	96.5
0.079628401	187.5
0.10855572	104.5
0.18827835	33.5
0.15685803	63.5
0.19178854	43.5
0.20922168	44.5
0.21548772	50.5
0.18103109	52.5
0.13746005	85
0.14195594	71
0.1292453	81.5
0.08850228	185
0.32944736	27.5
0.24016076	46
0.16941047	57.5
0.077754602	556.5
0.17085314	64
0.19574718	67.5
0.13089387	92.5
0.19006681	50.5
0.23242381	37
0.16428968	62.5
0.18797067	59
0.18016179	68
0.15148252	73.5
0.19298847	64
0.13015421	114.5
0.096136838	343
0.18642558	60.5
0.10215501	155
0.054728173	909
0.62889755	370.5
0.1995334	51.5
0.17435414	69
0.22019874	38
0.080823012	154.5
0.13819401	82
0.13872375	89.5
0.070903525	203.5
0.18735698	46.5
0.22607556	105
0.1576151	79.5
0.099644452	224.5
0.53428555	651
0.20333669	42
0.19667298	49
0.092962451	150.5
0.17612977	61
0.075006872	351.5
0.13930617	124.5
0.13886462	127
0.11663431	105.5
0.10418635	159.5
0.16104005	91.5
0.09744183	220
0.020739872	5031
0.17302059	77
0.16690718	55
0.12224311	102
0.077569008	257.5
0.076018684	238
0.38432381	29
0.076684333	253
0.19518432	65.5
0.10575034	276.5
0.18948132	46.5
0.16385669	88.5
0.17329627	69.5
0.10249299	218
0.17284308	76
0.43246254	18
0.12501451	95.5
0.24742036	37.5
0.28640345	38
0.16791485	97.5
0.15395993	109
0.16590057	56
0.12592959	87
0.13884793	82.5
0.27570468	33.5
0.17811607	76.5
0.12226531	104.5
0.064651102	1180
0.078107893	206.5
0.1855038	65.5
0.13886833	102.5
0.14953826	84
0.29028851	23.5
0.14203423	52.5
0.2159656	57
0.16898519	91
0.05419898	336
0.041045085	4315
0.28863996	31.5
0.26668775	56.5
0.064982936	669.5
0.27809006	49
0.12849665	112
0.14620744	75
0.3333042	23
0.12947533	83
0.060920306	20991.5
0.088726036	471
0.14717399	72.5
0.11843872	113.5
0.15904248	69
0.24306187	32
0.17885338	69
0.22936386	38
0.21888369	54.5
0.089125857	215
0.21946259	39.5
0.14347072	122
0.18769282	46
0.23688586	33.5
0.27029961	92.5
0.21462093	56.5
0.18400306	66.5
0.17654148	72.5
0.22348261	53
0.19486038	55
0.13128665	169.5
0.16187362	67.5
0.18583505	56.660156
0.10589031	144.66992
0.10266825	134.59375
0.31683648	34.367188
0.11810649	134.72656
0.40231183	21.519531
0.14176361	82.8125
0.12935887	143.32812
0.10863256	169.79688
0.1185176	112.4375
0.2548418	44.75
0.1229103	87.578125
0.12534966	111.03125
0.46112496	18.96875
0.16896781	56.0625
0.18704134	53.84375
0.25303653	41.53125
0.24273767	35.65625
0.5126009	123.90625
0.11177621	157.6875
0.14283881	82.65625
0.19164087	59.5
0.34188196	23.65625
0.10390466	136.0625
0.13680744	140.875
0.086655967	200.875
0.2112931	28.625
0.20289935	75.0625
0.12272262	166.25
0.2054421	44.5
0.12038787	148.4375
0.16580065	73.5
0.29246625	30.125
0.26475188	38.4375
0.19707975	65.3125
0.66285127	14.375
0.19525766	57.9375
0.091870353	170.5
0.16988407	70.375
0.22412415	39.375
0.12332799	114.625
0.2294367	63.5
0.1489456	95.125
0.12758815	81.3125
0.38573292	369.1875
0.21273796	36.1875
0.17720845	73.75
0.14619328	99.25
0.02417358	11092.375
0.17706054	72.75
0.1287725	69.875
0.18759662	43.25
0.30644748	40.875
0.12752533	130.75
0.11599302	114.75
0.13485166	82.375
0.14810792	74.625
0.20144533	49.625
0.20275931	64.25
0.61563528	26.875
0.10880663	122.5
0.64702708	21.5
0.64131016	82.25
0.14310543	102
0.21891771	64
0.30007678	38.5
0.26063809	45
0.096336126	170.25
0.18703146	77.625
0.22070047	53.5
0.13904899	89.375
0.076702029	214.25
0.43986773	16.375
0.11608092	201.125
0.44856521	16.5
0.37981433	24.25
0.2175173	56.125
0.24415666	45.25
0.1898993	73.625
0.18487617	76.875
0.55587614	12.125
0.043743331	421.875
0.12346344	152.25
0.15993024	78.375
0.16397224	90.375
0.10295273	97
0.23847383	47.75
0.61715358	19.625
0.10791293	133.125
0.63533813	15.375
0.20164309	65.125
0.1143538	134.625
0.074813128	654.625
0.063655749	391.75
0.25540051	37.625
0.18321823	67.125
0.13946691	77.25
0.45385572	16.375
0.053759381	2321.5
0.15618175	84.75
0.22124158	40.5
0.19477825	52.5
0.20052075	75.875
0.27291334	26.125
0.23396477	33.375
0.10357217	125
0.20003919	78.25
0.23350368	40.5
0.19680862	56.125
0.26740536	58.25
0.12302905	118.125
0.16574368	79.75
0.12661	121.5
0.098956205	220
0.20027195	52.75
0.15795206	66.75
0.21886857	46
0.13819826	102
0.15644988	59.75
0.1334971	124.25
0.6578908	487.75
0.2056707	61.5
0.2401585	58.25
0.16472386	50.5
0.13159798	68
0.11942369	88.5
0.44800588	16
0.096023627	136.25
0.14761339	104.75
0.16036639	79.75
0.14180858	103.75
0.19663914	68
0.11282993	150.5
0.17160222	60.25
0.20885913	41.25
0.097512051	174.25
0.16757563	53.5
0.089001894	218.25
0.36195534	107.25
0.10668112	153.5
0.1752924	64.75
0.17065385	80
0.12943177	118.5
0.12488642	90.5
0.1531526	74
0.19528715	63
0.12091392	112.25
0.16523913	90.25
0.42862889	19.25
0.24270706	41.75
0.22032838	51
0.1614397	67
0.11597649	156.25
0.1314514	147.5
0.20284446	40.75
0.17230281	77
0.055378933	950.5
0.11213027	118.5
0.15091687	73.5
0.081400439	272.5
0.20761368	43.5
0.16490142	66
0.32590404	24.5
0.1681539	82
0.1564928	83.25
0.18446003	51
0.096186116	188
0.13648142	233.25
0.26667029	45.75
0.16049342	73.25
0.11791728	124.75
0.054259706	893.25
0.19338143	71.5
0.18005167	67.25
0.054358922	692.5
0.051327042	1398.25
0.20703763	63.5
0.095615774	191.75
0.18116297	98
0.22186203	57.5
0.56599313	17.5
0.10839299	177.25
0.16041872	119.25
0.10913944	204.5
0.091583796	271.75
0.11698222	110.5
0.099222615	146.25
0.18578008	66.25
0.18382898	42.25
0.1167452	124.25
0.2545239	44.25
0.15294354	126.75
0.19706389	62.75
0.15667459	72
0.176512	63.25
0.1016004	166.25
0.10478418	191
0.12470615	139.25
0.41397494	188.25
0.13359974	81.75
0.088092767	220.75
0.20252246	53.25
0.11994844	103
0.20923591	39
0.20980921	52.5
0.063220769	406.75
0.20785178	65.25
0.073010229	401.25
0.24631718	40.75
0.1631218	86.25
0.25760955	28.25
0.15668511	67.25
0.22928332	49
0.082071811	194
0.17408207	72.75
0.14078167	92
0.14621839	83.25
0.18214794	71.5
0.2413096	66
0.14654236	93.25
0.20085986	45.75
0.092695951	175.75
0.1938307	53.25
0.19440979	65.5
0.42029417	12.75
0.056992691	524.75
0.2662999	39.75
0.17830861	69.25
0.17954104	74.5
0.2401361	38.25
0.21551286	62
0.17655997	75.5
0.13496199	107.25
0.19074233	54.5
0.39033228	25
0.05972781	540
0.12027299	158.5
0.17203693	87.5
0.17610487	72.5
0.042206082	953.5
0.21399181	46
0.47546908	18
0.13883026	119.5
0.18687314	79
0.12975265	82.5
0.23908225	44
0.099175878	234.5
0.17732047	79
0.19312014	70.5
0.2561343	39
0.10826793	81.5
0.19304827	56
0.10593222	115
0.085569002	132
0.059280261	1101
0.47014514	81
0.20950708	62.5
0.15317382	82.5
0.15903594	94
0.16944231	88.5
0.093323752	156.5
0.20326284	43
0.19739459	66.5
0.13018444	119.5
0.18200386	84
0.17213413	51
0.14878426	68
0.23152861	54.5
0.15806912	107
0.1511751	121
0.084913656	157
0.15096255	143.5
0.16734906	82.5
0.25279102	41
0.010158757	4192.5
0.18610367	43.5
0.032471441	31602.818
0.19319619	77.5
0.13009393	76.726562
0.14773729	82.234375
0.19368459	69.210938
0.092665732	123.5
0.096098386	255.63281
0.18697412	62.78125
0.16865318	92.046875
0.15889914	79.25
0.1364149	114.89062
0.11683807	157.29688
0.21369052	52.90625
0.16711092	73.875
0.16561604	74.59375
0.10736112	129.21875
0.089399517	133.5
0.13842021	96.28125
0.14506517	151.09375
0.10520872	146.03125
0.17082998	64.8125
0.10684977	104.3125
0.17970206	64.6875
0.14218721	116.5625
0.1795626	94.78125
0.10678486	153.4375
0.1589233	88.125
0.27452883	37.4375
0.16518238	60.4375
0.11731745	109.125
0.20598426	42.0625
0.15518829	143.3125
0.16873688	77.5
0.16883723	83.4375
0.22228889	65.25
0.096731953	132.6875
0.11712335	78.25
0.064179108	229.3125
0.12157244	101.875
0.21280321	47.3125
0.24047208	48.5
0.11681173	119.6875
0.12771787	105.875
0.14120866	61.6875
0.26838973	37
0.17123361	58.875
0.23365565	46.6875
0.12435741	98.5
0.2461445	50.4375
0.15336959	159.125
0.20746915	58.8125
0.14678679	77
0.16431454	115.25
0.12849957	128
0.16893835	80.5625
0.075120792	273.4375
0.12035844	224.25
0.11284342	176.625
0.20277347	64.1875
0.2074765	60.4375
0.14499433	56.375
0.13056673	99
0.097592779	127.625
0.11766811	143.9375
0.1032759	137.375
0.10727034	76
0.19003218	65.25
0.13405539	81.125
0.18125324	67.75
0.18434656	62.25
0.15967442	66.5
0.51040477	75.625
0.28123146	35.25
0.21929249	47.75
0.19837774	52.5
0.097774304	420.875
0.23704478	46.625
0.20874688	106.75
0.16732295	91.375
0.51215458	903.125
0.24234125	230.625
0.18528038	58.75
0.32321689	24.625
0.25302812	36.25
0.17349118	52.375
0.2384454	43.25
0.11755508	122.375
0.59853095	35.5
0.21017285	49.625
0.26084265	45.125
0.15012439	71.125
0.15166882	85.75
0.22099885	36
0.12210505	124.875
0.054466128	254.5
0.22707453	42.75
0.23990667	55.75
0.15829474	83.125
0.13765724	83.5
0.14501159	107.25
0.57078803	24.625
0.060274497	304.125
0.13832447	74.5
0.16214478	68.375
0.14785457	76
0.16537978	65.5
0.19023229	81.625
0.13426721	96.625
0.11514647	130.125
0.18475688	89.75
0.12825401	107.625
0.12687062	88.625
0.1457449	63.5
0.17316009	52
0.19795761	112.125
0.099474996	128.375
0.094367437	271
0.13285457	120.875
0.18742821	53.875
0.12157635	69.5
0.56086379	272.875
0.26895919	44.375
0.031728968	18500.375
0.17712922	64
0.18556231	68.25
0.17649269	70.75
0.22564507	34.125
0.095942043	155.875
0.13389474	99.875
0.13150328	92.75
0.19758163	66.25
0.15582021	114
0.1587289	71.75
0.083240017	313
0.20561613	51.875
0.20558582	47.5
0.14029655	77.75
0.2167464	51.25
0.208268	53.25
0.64029008	415.5
0.12236775	121.5
0.11334395	148.25
0.12603518	146
0.15168643	81
0.097100064	125
0.20048907	107.5
0.13119163	115.25
0.18324769	58.25
0.12928687	91.25
0.13952041	80.25
0.27324352	33
0.20760533	50.5
0.15619263	117.5
0.18997863	54.5
0.12599857	126
0.1113154	126.5
0.15268877	89.75
0.094684951	159
0.12501831	101.75
0.24960753	37.25
0.18804812	72.5
0.18605816	68.5
0.19641076	51.75
0.16098037	80.5
0.14039908	88
0.13418116	75.25
0.17365324	69.25
0.38169137	74.5
0.12151648	89.5
0.21814232	33.25
0.098214835	231.75
0.16223641	60
0.12253847	152.25
0.1574862	83.25
0.1923264	53.75
0.13641596	84.25
0.23683794	51.25
0.16867769	80.75
0.12101462	166.25
0.16745907	89.75
0.1922825	57.5
0.25142258	49.5
0.15605581	90.25
0.10926484	123.75
0.179942	63.5
0.30438605	32.75
0.17549413	69.5
0.20777902	118.25
0.64106601	522.75
0.19265713	66
0.16962655	80
0.1989027	53.25
0.30360246	30
0.1285401	128.75
0.25666431	43.25
0.18081732	46.75
0.25528494	43.5
0.22243993	47
0.20839702	42.25
0.14255501	93.25
0.53718227	58.5
0.13546811	105
0.15983599	68.75
0.17538984	77.75
0.26048112	33
0.12019115	102.75
0.19171953	86.25
0.10381392	234
0.19032222	69.75
0.19455807	49.5
0.16806953	77.75
0.25652647	37
0.16422014	74.5
0.4038538	20.25
0.23484495	42.75
0.082352825	339.25
0.22556518	47.25
0.23061329	55.25
0.16683182	83.5
0.51969516	15
0.19217883	63
0.16930375	56
0.05375018	662.75
0.13902304	84.25
0.1135053	162.5
0.13760231	98.25
0.19505258	63.25
0.13619539	95.75
0.17442517	71.25
0.16787411	48.5
0.18206526	79.5
0.13418047	57.5
0.17857818	65.25
0.11565002	118.25
0.16200174	78
0.1324008	124
0.11226609	158
0.1350906	94
0.17759125	57.25
0.20445201	92.5
0.11612622	121
0.16598375	55.5
0.62001604	734.5
0.11804947	86.25
0.19014548	51.5
0.23990823	35
0.18316764	63.75
0.20722622	51
0.17576326	55.25
0.33487472	23.25
0.25067768	30.5
0.56414384	10.75
0.14601222	91.5
0.10313385	101.5
0.16907015	78.25
0.2290805	46.75
0.10800581	87
0.19844604	53.5
0.17115763	56.25
0.14419918	112.5
0.17444433	57.5
0.16670297	180.5
0.26325533	89.75
0.14822218	82.75
0.11829799	110.75
0.14522862	76.5
0.20424297	57.5
0.17853311	57.25
0.12004942	197.5
0.23926677	33
0.081341952	311.5
0.50311172	11
0.15877825	82.5
0.21315625	477
0.22509432	43
0.11227059	147.5
0.11855562	171.5
0.18544285	71.5
0.08291731	252.5
0.59637815	37
0.086225532	280.5
0.12559603	134
0.18611242	81
0.35631791	65
0.16321257	99
0.24172956	48
0.1204672	120.5
0.19375487	51.5
0.20545478	60
0.25995827	23.5
0.14737901	66.5
0.19527465	42
0.22287574	43
0.63411385	13.5
0.07515493	219
0.11525783	102.5
0.084890954	216.5
0.089081615	257.5
0.098547392	142.5
0.18786214	77
0.1159456	98
0.21102892	56.5
0.16596252	69
0.16180952	58.5
0.28672448	25.5
0.16008119	84
0.48436841	470.5
0.075852945	263.5
0.090841874	234
0.1726898	73.5
0.16839173	63.5
0.14085768	76.5
0.11179872	154
0.075019225	356
0.081218585	398.5
0.25031322	78.5
0.26545763	46.5
0.14206162	82.5
0.17867687	54
0.12673561	113
0.098158255	226
0.2348243	51.5
0.2984046	33.5
0.14204656	85.5
0.16708685	59.5
0.071297526	265
0.17879122	58
0.14021467	107
0.10304709	177.5
0.13996607	120.5
0.23048589	42
0.12367932	112.5
0.13187224	121.5
0.17413352	54.5
0.058638088	382
0.16943207	71.5
0.13896103	135
0.2501848	40.5
0.13318831	84.5
0.14104061	192.5
0.13683195	104.5
0.14420719	150
0.54153353	32.5
0.10444384	144
0.19199212	56
0.14334318	96.5
0.12393019	102.5
0.11069288	171
0.35532823	18.5
0.13336588	87.5
0.5422858	256
0.23391756	48.5
0.21504627	46
0.090931766	116.5
0.18597433	62
0.076790914	324.5
0.19460033	98
0.13816077	89
0.20494832	50.5
0.11612007	96.5
0.12505691	151.5
0.18550903	52712.5
0.125678	106
0.095791526	112
0.15898362	106.5
0.16206816	80
0.27549154	43.5
0.063217103	1657
0.16444546	77.5
0.22592826	67.5
0.12104978	148.5
0.25645933	47
0.18160629	59.5
0.22055472	52
0.29837817	38
0.3540287	23
0.19531013	44
0.11128499	142
0.12728126	128.5
0.15288953	107
0.14457487	81.5
0.1858059	63.5
0.13194525	373.5
0.18577556	69
0.16014872	65
0.21179067	38.5
0.1260975	92.5
0.062709898	188.5
0.13657607	128.5
0.15491602	185.5
0.10991288	128.5
0.12076882	206
0.10388674	168.5
0.15533574	79
0.16465355	77.5
0.13286802	74
0.096699797	837.5
0.14111112	82.5
0.15180571	55
0.14248805	77.5
0.66897088	14.5
0.14687264	199.5
[truncated: 1,852 more rows]
