# Supplementary material for: Comprehensive structural assignment of glycosaminoglycan oligo- and polysaccharides by protein nanopore
Source: Nat Commun. 2022 Aug 30;13:5113. doi: 10.1038/s41467-022-32800-4 (PMC9427770; doi:10.1038/s41467-022-32800-4)
Supplement: Supplementary file 5 — Source Data [file 41467_2022_32800_MOESM5_ESM.zip › Source Data/SI_source data files/Supplementary Fig. 1/HPdp16_120mV.txt]

Ib			Tt
0.27354577	39.074219
0.13913558	70.605469
0.16862237	84.871094
0.12038513	122.20312
0.19671123	47.664062
0.19997616	56.382812
0.085794404	271.35938
0.13791914	83.46875
0.11594745	150.14062
0.030421253	20934.453
0.13537723	115.60938
0.23807792	50.359375
0.080002762	177.92188
0.23589608	47.53125
0.27584988	32.25
0.20950557	60.140625
0.22677109	58.90625
0.68852216	573.78125
0.1666711	78.625
0.20938668	45.34375
0.068049312	450.375
0.67610323	202.75
0.13494851	92.53125
0.20667468	46.46875
0.32975984	25.5
0.20665778	49.59375
0.65390408	698.28125
0.24608085	37.09375
0.3884581	22.375
0.19882064	67.25
0.27305582	41.75
0.52930784	209.5
0.059757117	315
0.7240141	15.75
0.1311629	91.25
0.24967998	50.375
0.18868561	69.5
0.22936818	45.125
0.097744502	164.0625
0.21168059	58.875
0.20426916	60.3125
0.27960759	39.0625
0.13570389	129.375
0.17745127	93.3125
0.207718	63.5625
0.39343071	22.875
0.10064795	159
0.68223643	340.0625
0.098267362	183.5625
0.14626531	86.625
0.099099629	240.5625
0.23804478	39.25
0.29814646	39.125
0.21031892	41.6875
0.24491441	35.75
0.18156648	56.6875
0.27764004	38.4375
0.19367047	74.5625
0.49259472	102.3125
0.16615357	86.4375
0.1698402	81.625
0.19142665	63.6875
0.3741374	24.6875
0.54229552	400.4375
0.20087156	64.375
0.19407976	57.4375
0.20407973	64.4375
0.22355083	44.8125
0.27049947	39.8125
0.03118526	1626.5
0.20135598	59.6875
0.28257447	39.1875
0.26213756	47.625
0.2847921	44.125
0.21623263	53.5
0.15911019	97.75
0.27436003	42.125
0.28238773	33
0.18947825	55.625
0.18147811	69.125
0.15784971	83.25
0.16417648	89.25
0.25513205	39
0.20682763	69.875
0.18263061	86.75
0.1304955	145.375
0.20914228	47.25
0.18276258	68.5
0.30682528	37.25
0.16763255	93.5
0.44684267	24.5
0.15489848	72
0.20036159	75.375
0.2541337	60.125
0.18422852	70.125
0.20910132	43.75
0.22565734	49
0.2407842	39.25
0.27464348	33.625
0.20354374	45.625
0.47992045	17.75
0.14341658	87.5
0.11542382	152.25
0.20085324	55.875
0.15211995	80.25
0.2091668	63.75
0.14683357	59.75
0.14457716	95.75
0.1617177	99.5
0.23526612	57
0.10366233	157.75
0.17450832	55.375
0.23701856	48
0.24873446	42.25
0.2058392	52.125
0.15358147	81.25
0.20133746	67.125
0.19246037	58.625
0.15763815	93.5
0.13035202	112.125
0.3117989	35.375
0.39250445	25
0.2004907	50.125
0.61263114	333.75
0.34275338	26
0.26012245	35.375
0.10752185	223.875
0.30746698	61.25
0.4323642	141
0.21175194	58.875
0.29753116	28.25
0.11101566	125.75
0.58383894	10.25
0.14839517	103.375
0.22789776	51.375
0.30615139	43
0.25630447	37
0.15849687	68
0.18450053	66.625
0.25410593	38.625
0.15886855	79
0.11518224	204
0.090512574	268.75
0.22020304	54.5
0.29178932	43.75
0.27732334	30.125
0.15935922	81.625
0.1946978	87
0.26629934	39.25
0.17392451	74.875
0.20356989	56.375
0.22775586	50.25
0.20110685	58
0.20142408	45.75
0.086935125	260.875
0.050475445	903.625
0.094488062	294.625
0.15762393	83.125
0.25878334	58
0.16464752	81.5
0.18466198	67.75
0.19507401	52.25
0.21713078	54
0.18728752	54.5
0.14334883	152.5
0.23336294	53.75
0.19056836	56
0.1749799	75.5
0.33401102	32.127563
0.18134573	52.531494
0.20999904	62.625
0.13047116	106.83594
0.17624077	88.96875
0.13276899	116.85938
0.43994975	14.578125
0.032446645	4433.7344
0.16181991	108.23438
0.18284737	72.546875
0.23707022	43.09375
0.19775082	61.75
0.14281587	109.70312
0.24106987	58.078125
0.70642674	22.546875
0.23321883	52.21875
0.25247508	68.15625
0.11221804	112.09375
0.088874519	257.5625
0.30325145	28.65625
0.21622092	59.65625
0.19290562	56.71875
0.16716917	84.59375
0.23334934	48.15625
0.13341755	115.3125
0.19968118	55.34375
0.43333673	63
0.25981376	40.3125
0.001325597	24820.812
0.11330025	140.53125
0.11768112	208.875
0.20125565	58.03125
0.093749002	196.09375
0.21772642	55.84375
0.1171202	119.1875
0.42720267	117.625
0.249989	48.3125
0.23618247	45.75
0.19401225	64.875
0.24174784	48
0.13236474	132.5625
0.22114196	70.125
0.28220314	38.5
0.10613428	142.4375
0.56837088	16.9375
0.15683432	161.25
0.25502217	31.0625
0.23289543	41.6875
0.14544466	82
0.17030327	107.3125
0.37006065	22.75
0.18622068	80.3125
0.2005237	54.375
0.16629073	94.9375
0.038862512	519.875
0.126056	110
0.18417786	84.25
0.24681519	50.125
0.27632242	36.375
0.14913346	119.8125
0.14689936	107.6875
0.18322854	67.25
0.029275218	2797.75
0.10813575	165.0625
0.19207333	69.4375
0.25929013	49.8125
0.077513993	171.6875
0.19452591	51.6875
0.32813555	30.3125
0.21949279	58.875
0.24905883	39.5
0.12050336	131.6875
0.21313721	54.6875
0.13446175	104.125
0.22286642	46.25
0.41705027	20
0.18524437	74
0.14515857	74.0625
0.17416862	66.25
0.17481335	90.5625
0.27440128	32.0625
0.25536913	41.625
0.11466095	129.25
0.16243075	86.375
0.10932271	115
0.1593772	70.75
0.4746916	154.625
0.39213607	23.125
0.14978202	89.375
0.21025258	60.625
0.14751068	69
0.16710678	109.625
0.54723889	335.375
0.20003115	68
0.27065769	43
0.2743634	46.75
0.24387756	41.375
0.18268234	57.25
0.27313572	32.375
0.240853	53.75
0.40011883	29.375
0.20831756	54.625
0.1796578	44.625
0.1816548	43.125
0.065045536	413
0.30906501	34.25
0.14199673	88.875
0.21302769	66
0.11937105	100
0.10615014	157.375
0.3375707	44.5
0.17827976	70.875
0.57215577	10.625
0.1750354	80.875
0.19959098	65.125
0.18624845	69.5
0.20365961	58
0.2708441	37.625
0.2999022	30.25
0.18533641	57.375
0.19975114	81.875
0.22217284	58.5
0.20421024	56.625
0.14128861	108
0.17409493	66.75
0.19512203	46.5
0.27254739	47.125
0.17789902	54.75
0.12469523	119.375
0.1998481	62.375
0.12291666	129.375
0.15872142	82.125
0.21336898	64
0.12363964	125.875
0.13621266	110.75
0.42677253	24.375
0.2313538	57.875
0.20438561	50.75
0.17440662	73.5
0.1963698	66.125
0.24592495	61.375
0.19112596	59.5
0.2132079	70.875
0.21703289	69.125
0.18695359	65.875
0.54221982	12.625
0.17380534	102.75
0.24055782	61.75
0.13616244	99.375
0.11726774	116.875
0.24674566	46.5
0.1466997	107.75
0.10863505	140.125
0.19636029	88.5
0.1447273	100.875
0.23566808	40
0.68495333	232.5
0.15154067	89.5
0.086164929	402.25
0.22675443	48.75
0.24874747	46.5
0.16252442	70
0.26600769	37
0.42753309	17.5
0.22423689	46
0.28066313	36.5
0.21111068	55.75
0.22640373	59.25
0.29786664	32
0.17524996	82.75
0.26294127	36.25
0.17304431	55.5
0.22528879	43
0.13532767	123
0.14058006	105
0.28322956	35.75
0.18635565	68.75
0.17086828	82.25
0.30408767	40.75
0.10678604	145.75
0.12844138	112
0.26153076	28
0.14464054	108
0.18277352	66.5
0.21956626	39.75
0.26564822	36.25
0.2737366	54
0.27599561	38.25
0.18830636	92.25
0.12856396	107
0.60562092	535
0.19345517	61.75
0.25957814	33.5
0.16568413	67
0.2945621	34
0.13203727	94.5
0.23155926	51.25
0.008704247	5297
0.19405866	58
0.32946709	30.5
0.2520625	40.75
0.18661909	48.75
0.61299217	317.5
0.17860647	74.75
0.43942082	22
0.027021443	78061.5
0.17990966	54.117188
0.22297646	78.285156
0.1732242	63.53125
0.083630331	212.26172
0.33404553	33.839844
0.26520777	41.757812
0.064403623	456.17969
0.24850251	54.5625
0.16137935	107.8125
0.18965921	84.515625
0.21232492	47.328125
0.27278635	48.421875
0.040558979	25822.094
0.23231882	41.6875
0.17188817	69.125
0.2226959	64.84375
0.17146872	89.671875
0.21963896	46.375
0.1371934	77.625
0.14130102	84.1875
0.21814619	52.46875
0.13783827	114.0625
0.23278934	41.625
0.20718428	51.78125
0.2656092	37.4375
0.22975382	37
0.62885284	22.875
0.17259662	62.59375
0.19945967	56.875
0.24236681	59.15625
0.10397459	145.09375
0.18714049	107.84375
0.10134228	154.34375
0.18832475	87.59375
0.12511785	152.96875
0.16532587	98.09375
0.22349457	60.34375
0.17034364	102
0.27569458	35.78125
0.17695282	78.9375
0.35290051	25.34375
0.14869581	94.09375
0.21191017	77.5625
0.24170759	38.625
0.23767862	50.1875
0.22680572	59.53125
0.18225832	63.75
0.22595	68.0625
0.15210098	86.3125
0.30960745	32.3125
0.22814316	49.25
0.27024466	37.5625
0.14144526	70.8125
0.22335327	50.1875
0.22160037	55.8125
0.19267024	55.3125
0.19409855	64.25
0.20180903	43.25
0.20273246	67.125
0.14130946	97.75
0.074378163	700.6875
0.23950055	47.9375
0.006330199	113267.44
0.18743452	62.6875
0.1952261	89.875
0.22912608	61.875
0.31040147	30
0.28846106	35.0625
0.21972089	56.5625
0.22485518	54.5625
0.21548097	60.5625
0.13979338	119.5
0.21955921	53.375
0.1581609	2181
0.22651376	46.625
0.3442497	25
0.28969392	36.875
0.14017075	127.75
0.20816457	49.875
0.22647808	41.5
0.28223431	49.5
0.19462869	67.25
0.61441964	30.375
0.017916163	7474
0.22703533	60.5
0.12344193	114.625
0.17116725	67.875
0.098029904	152.5
0.30876133	29.625
0.20764288	64.905762
0.11948366	1965.748
0.34134892	31.722656
0.20476949	61.019531
0.11860654	134.84375
0.14417648	119.22656
0.25677195	40.671875
0.20622496	76.460938
0.21652107	51.210938
0.20429891	76.609375
0.20467876	53.09375
0.23486152	42.742188
0.1964871	84.828125
0.36301133	29.46875
0.17600572	68.984375
0.17071271	78.640625
0.56913787	10.453125
0.29665127	35.078125
0.23806393	49.359375
0.26468974	47.5625
0.20416269	62.46875
0.1426518	83.90625
0.22940427	43.515625
0.21416815	51.03125
0.15886533	93.65625
0.5967257	15.625
0.34894675	36.3125
0.2269384	54.6875
0.17522442	90.1875
0.077029645	346.21875
0.1782459	85.15625
0.085377097	362.5625
0.14390346	1717.1875
0.36563534	66.21875
0.19015983	68.6875
0.25837973	37.59375
0.19956742	62.9375
0.23765509	69.1875
0.11157846	167.625
0.25058395	64.34375
0.1782631	59.625
0.69285512	347.40625
0.25948936	39.09375
0.22793353	49.375
0.7348721	131.125
0.30178964	42.75
0.050499659	904.25
0.21809518	54.375
0.28014088	39.5
0.18102285	59
0.23830824	65.0625
0.27860352	40.9375
0.4181866	122.5625
0.020709274	1016.8125
0.49244064	13.8125
0.17632695	91.3125
0.19133596	57.3125
0.13144612	110
0.038991679	1075.4375
0.19505523	103.1875
0.22597757	47.5
0.6511026	621.875
0.15201432	80.1875
0.11367254	141.375
0.18308537	65.6875
0.16489378	73.875
0.13779747	106.1875
0.11008286	174.875
0.15560485	92.75
0.48377272	219.75
0.11039725	141.875
0.2538994	39.8125
0.32166371	33
0.12811013	90.9375
0.11241573	1444.8125
0.12617953	133.125
0.25913465	39.5
0.26037991	41.1875
0.13206632	154.4375
0.26857382	72.0625
0.32145029	34.5
0.15208828	108.5
0.1982742	56.1875
0.20995933	44.1875
0.18045993	89.4375
0.18877752	75.5
0.23140019	51.75
0.1902559	53.125
0.1754836	95.125
0.17033491	79.75
0.2598516	49.625
0.27864319	36.875
0.34264416	33.25
0.27430886	46.625
0.23348169	49.625
0.18932283	63.75
0.17628615	669.625
0.17711027	66.375
0.15684314	79.375
0.16285899	77.125
0.27465537	35
0.30061549	39.625
0.18061309	73.125
0.31278875	41.625
0.1254808	92.5
0.27040017	43.375
0.24378695	49.125
0.20350064	50.625
0.16671543	86.875
0.31209704	37
0.18085369	66.75
0.19270842	108.75
0.19207175	61.625
0.34284347	29
0.18224363	79.25
0.27310947	64.25
0.15373999	98.125
0.28461146	36.875
0.25501436	49.75
0.13199809	123.75
0.22503343	39.75
0.59421217	764.25
0.20307457	51.125
0.139245	99.75
0.072043248	461.25
0.20024303	56.5
0.24338305	54
0.23863253	44
0.29452327	35
0.12374401	100.625
0.12297718	130.25
0.24092568	41.25
0.11320807	165
0.18159664	55.625
0.45890903	50.25
0.19626591	69.5
0.35734916	28.375
0.17841235	96.125
0.23597413	51
0.32267344	140.625
0.29757389	36.25
0.17194638	84.75
0.23232578	46.625
0.31912634	35.375
0.7245391	20.875
0.12341912	129.75
0.36118248	27
0.21674508	50.625
0.36395404	29.25
0.23325157	52.125
0.2805213	45.125
0.21926036	54.625
0.13731381	97.75
0.12964006	114.125
0.3643012	30
0.18597378	64.75
0.098926149	240.75
0.14165387	92.5
0.15412071	80.5
0.31368911	36.625
0.13482419	94.25
0.21280721	48.625
0.21682887	63.625
0.70145655	16.625
0.24013406	59.125
0.54243428	14.125
0.17688847	74.625
0.53151816	10.625
0.20114748	46.875
0.21829496	103
0.20673142	61.5
0.70343	492.125
0.30485189	32.25
0.32099727	37.5
0.18422689	71.25
0.18536586	64.25
0.15319268	109.75
0.23031516	42.75
0.14306571	88.5
0.2289217	59.75
0.2391548	61.5
0.20947041	51.25
0.24318179	51.5
0.28459069	47.25
0.16737406	78.75
0.27191451	49.75
0.50605232	412
0.071321987	283.75
0.24087401	55.75
0.18626139	66
0.18341258	64
0.21800169	64.25
0.36573181	51.25
0.21973382	45.25
0.2895138	31.75
0.22697067	57
0.31992152	31.5
0.20842384	42.5
0.56853068	321.5
0.41312149	27
0.28632629	33.25
0.016808117	1782
0.098122507	192.75
0.17960227	60.75
0.12552319	146.25
0.17090288	79.25
0.17138295	57
0.021972381	142257.5
0.13730645	108.5
0.19356091	77.75
0.47586915	122.25
0.21555911	50.25
0.28215334	46.25
0.23146819	41.75
0.16857214	74
0.73200744	321.75
0.16176741	83
0.33421892	29
0.23502958	53
0.13522902	128.75
0.21533331	47.75
0.20012285	53
0.25757128	52.5
0.19522731	56.75
0.19314535	65.75
0.16729577	84
0.24418384	50
0.25671989	49
0.14812873	84.5
0.37424371	26.5
0.22454615	60
0.51375043	49.25
0.12355613	142.5
0.22413631	54
0.14125007	118
0.16647832	61.5
0.64771336	235.25
0.29935327	38.25
0.22413704	48.25
0.15706261	88.5
0.20690188	50.75
0.28350773	38.75
0.2052463	61
0.2803055	40.5
0.2093109	45.25
0.22340116	60.75
0.17345636	60.75
0.12165377	129.5
0.70308495	11.955933
0.28126392	37.601562
0.25342634	41.919922
0.26793343	47.365234
0.22903478	49.039062
0.34531233	30.183594
0.11713028	270.77344
0.27169922	38.648438
0.18299536	70.726562
0.24626534	39.445312
0.23818366	77.945312
0.16497417	95.773438
0.21769053	66.875
0.22255959	48.03125
0.19235915	63.984375
0.075838074	169.82812
0.19780709	63.421875
0.26083678	61.0625
0.24981186	38.5
0.29931825	38.3125
0.028023187	784.39062
0.23555556	44.03125
0.12691186	123.54688
0.20787089	63.546875
0.22258441	54.75
0.18759091	81.875
0.075692832	306.59375
0.1932565	57.96875
0.17843589	86.09375
0.35813344	29.375
0.18148383	74.53125
0.12247745	126.28125
0.21596086	66.96875
0.32995808	27.90625
0.18496232	91.09375
0.21077411	53.40625
0.034836512	45699.438
0.5588699	10.53125
0.18161465	62.40625
0.13871513	108.625
0.15457712	588.3125
0.64233351	23.25
0.25336802	37.875
0.26044574	46.5625
0.19539681	65.8125
0.11544138	215
0.11152609	177.5
0.35257852	25
0.15425359	85.5625
0.20151943	52.6875
0.71571994	289.8125
0.15204172	83.625
0.14085183	155.75
0.16042182	78.0625
0.26270506	44.625
0.20645316	49.75
0.19426802	71.1875
0.21993807	55.75
0.076497234	318.125
0.58530074	17.9375
0.41644597	237.625
0.23296505	49.875
0.25589138	46.8125
0.11070006	161.1875
0.24013542	49.9375
0.26374289	47.375
0.20009956	75.75
0.14870471	74.3125
0.10208606	245.125
0.1737947	76.875
0.21025564	57.125
0.24807988	48.0625
0.24865557	55.5
0.50015616	42.625
0.19698039	51.9375
0.12143178	127.875
0.27980924	38.875
0.16979226	63.25
0.27952012	29
0.13562925	106.75
0.18588577	68.25
0.28260466	38.625
0.18712166	54.625
0.22148475	50.375
0.13616581	111.5
0.34043884	45.375
0.21405344	79.75
0.33388412	30.875
0.1403088	119.875
0.25508437	53.125
0.23427975	51.375
0.18063512	66.25
0.1377828	97.875
0.21908422	54
0.19375823	64.5
0.15851523	101.25
0.15020001	107.125
0.13508365	89.25
0.14803313	133.875
0.14447066	145.75
0.32651091	45.625
0.1864454	65.125
0.13043024	125.375
0.3574543	32.5
0.18933688	71.25
0.16277948	100.25
0.22205009	58.25
0.27233931	46.75
0.18326278	44.75
0.2304799	48
0.16810514	86.5
0.25596529	63
0.16868712	88.375
0.19811407	91.125
0.30377492	37.625
0.17938522	77.875
0.25807551	40.5
0.22615786	63.597046
0.19550143	64.693359
0.18939082	89.173828
0.22773342	52.339844
0.13987003	113.30078
0.36889547	40.6875
0.22371003	53.429688
0.2091563	70.703125
0.06794282	704.26562
0.10854839	146.67188
0.19536181	74.375
0.25867471	54.25
0.67637062	259.04688
0.26266882	188.70312
0.20087591	63.515625
0.20275538	51.796875
0.1702217	83.0625
0.2780548	39.75
0.22440849	45.046875
0.16676442	76.921875
0.27435631	46.375
0.22286876	44.84375
0.32339907	31.8125
0.34472969	699.0625
0.18933243	82.75
0.15161455	80.9375
0.13021651	127.90625
0.29051274	45.5625
0.66205943	30.15625
0.57854885	96.875
0.049874566	4404.8438
0.47711056	22.65625
0.15920325	93.875
0.13136572	104.8125
0.16637744	81.125
0.26094031	118.03125
0.26772293	41
0.16427639	67.46875
0.66765386	61.5
0.17313375	90.96875
0.29135925	47.5
0.31611615	34.375
0.16964385	85.875
0.70152545	597.8125
0.58270144	599.4375
0.18361978	55.75
0.26395971	37
0.23343943	65.6875
0.30881739	35.6875
0.20806378	69.8125
0.28181621	40.9375
0.23885608	50.25
0.20068453	65.1875
0.32955047	46.4375
0.16867013	84.6875
0.071642064	432.75
0.28349626	59.9375
0.14633211	86.875
0.22277555	53.875
0.3686291	30.125
0.21473652	62.4375
0.096164137	190.875
0.13550815	117.625
0.18027484	71.9375
0.23605573	44.625
0.30742672	42.25
0.13562158	102.4375
0.099933676	310.125
0.18116935	70.9375
0.67317063	243.25
0.3929382	146.28125
0.18076716	64.40625
0.49362469	47.25
0.19333416	63.40625
0.21778747	59.21875
0.23410341	51.3125
0.17750539	71.28125
0.12010423	268.25
0.17435376	81.34375
0.22824426	50.09375
0.62675148	126.5625
0.29270419	38.25
0.19001351	56.3125
0.12302813	146.9375
0.18171662	83.25
0.016341113	11661.75
0.20276484	55
0.25640094	49.4375
0.42058039	28.4375
0.30985218	29.5625
0.29261169	60.9375
0.21241048	48.125
0.17944159	91.8125
0.17591728	89.9375
0.21788135	51.1875
0.25517035	54.6875
0.28137031	36.3125
0.73177546	465.75
0.29368436	33.8125
0.27580068	36.875
0.35900918	28.8125
0.34257632	34.5
0.22240607	60.4375
0.74795389	272.25
0.19041574	67.0625
0.079308979	364.125
0.27646041	37.5625
0.23163427	51.3125
0.11931707	144.375
0.14827591	108.1875
0.23935828	34.5
0.29418033	49.6875
0.1892096	67.625
0.23557	62.1875
0.52839059	1315.0625
0.23163196	46.6875
0.28524253	37.1875
0.16263081	100.9375
0.12216717	126.875
0.22184263	52.5625
0.19478439	74.75
0.29110223	36.3125
0.2402484	44.203125
0.16621722	85.093262
0.16775012	83.152344
0.25214121	38.921875
0.15547748	75.867188
0.53806084	115.00781
0.17562406	76.300781
0.23316878	48.113281
0.19131179	70.695312
0.12023157	189.54688
0.71274847	12.34375
0.25593168	49.726562
0.26316461	42.429688
0.16866116	91.554688
0.28494066	45.671875
0.29620919	47.59375
0.52225161	240.45312
0.71567875	288.20312
0.17775793	73.0625
0.24902649	48.3125
0.17563251	123
0.19652149	92.3125
0.60782802	122.625
0.24976893	49.9375
0.24148364	53.09375
0.25618646	48.59375
0.19273655	67.71875
0.27156651	44.53125
0.20881164	76.21875
0.68266088	262.125
0.18619908	62.96875
0.21801929	53.59375
0.13803534	99.40625
0.067870334	512.34375
0.15045106	101.6875
0.39570728	28.8125
0.31509575	38.6875
0.29698512	29.5625
0.2546953	51.3125
0.56894016	185.375
0.33265772	34.6875
0.3433865	42.25
0.7489453	23.75
0.16108686	127.3125
0.23675095	53.1875
0.1998235	100.875
0.72597629	83.875
0.074951045	1101.75
0.4009448	25.25
0.16332744	72.125
0.22683913	72.4375
0.18750322	63.4375
0.68030047	405.25
0.25577176	47.75
0.22110537	55.125
0.67275757	10.875
0.20919791	76.125
0.59843111	200.5
0.34948149	35.5
0.22417057	72.9375
0.73963374	53.8125
0.18123348	67.5625
0.23192352	50.8125
0.22517808	96.5
0.31848565	36.75
0.43691361	169.1875
0.73329228	479.1875
0.44585952	31.5625
0.53307348	30.6875
0.096621796	231.0625
0.22074135	51.167969
0.2956104	30.136719
0.17294927	75.066406
0.26568279	39.320312
0.19629169	57.515625
0.25462672	39.109375
0.11110447	129.94531
0.23347823	57.867188
0.23049191	64.601562
0.32909235	26.640625
0.28351614	31.117188
0.19175695	73.71875
0.1421295	104.40625
0.22758321	51.671875
0.27846253	36.046875
0.23607033	50.25
0.35216826	34.796875
0.21175113	45.21875
0.29008865	36.84375
0.16673395	94.71875
0.28692529	37.46875
0.17686699	65.65625
0.1935932	63.4375
0.18653445	91.1875
0.24435143	54.75
0.15607928	101.65625
0.2188189	52.75
0.16913362	71.46875
0.13900773	69.09375
0.080225118	1606.4375
0.21651325	67.78125
0.1910615	65.53125
0.096454769	171.8125
0.15649581	100.53125
0.079946317	501.0625
0.18989943	68.5625
0.093604743	161.5625
0.24251151	47.1875
0.17444943	83.875
0.33340463	34.4375
0.2630643	43.9375
0.27059433	37.25
0.15742435	105.125
0.047920603	270.625
0.30373433	42.875
0.14851111	80.125
0.24846856	48.375
0.20068093	67.75
0.13453583	124.625
0.25453117	2446.4375
0.20896101	61.9375
0.32993627	49.1875
0.23702167	47
0.29048249	35.6875
0.20985569	54.5625
0.24365053	39.1875
0.2337729	41.1875
0.17750847	62.5
0.28218317	37.3125
0.30408353	34.5625
0.27575681	63.5
0.23945183	47.0625
0.18205558	68.375
0.33410183	33.5
0.25711197	49.3125
0.22948934	53.6875
0.22883545	46.5625
0.1192537	115.125
0.23753671	49.1875
0.20291887	51.6875
0.080121517	309.25
0.118921	130.1875
0.10553303	117.125
0.29603106	34
0.21543539	49.5
0.21347854	45.3125
0.18410398	90
0.17275855	77.25
0.22859786	59.875
0.32626787	32.375
0.6971221	279.375
0.31391969	34.375
0.18280405	105.875
0.46791998	20.125
0.2514694	40.75
0.034289114	3145.375
0.19087917	73
0.085129507	214.25
0.70535433	168.25
0.13136125	101.125
0.27689674	40.25
0.11095646	183.25
0.17299393	72.5
0.44823912	16.25
0.17065766	57.75
0.048130225	1534.125
0.24893942	39
0.10844954	165.25
0.27488822	38.75
0.21320973	58.75
0.24754044	50.25
0.1717182	95.25
0.22409588	51.5
0.24486125	49.75
0.17596416	77
0.19986072	40.875
0.23815265	46.875
0.223197	65.75
0.19905968	65.875
0.19000675	69.25
0.37816101	25.875
0.61375254	244.5
0.24046777	45.375
0.13954869	127.25
0.16036153	92.375
0.17480916	82.25
0.19767569	68.625
0.68391341	105.375
0.27937433	46.25
0.22129251	57.375
0.25473198	38.25
0.44422144	28.875
0.22801849	45
0.2314048	77.75
0.61137331	362.375
0.18831708	79.625
0.024445245	880.75
0.21857643	63.125
0.1272283	159.125
0.34992856	25.625
0.31152299	30.875
0.20030013	52.125
0.23547421	54.5
0.12596317	144.5
0.18365437	118.125
0.1600226	84.25
0.13215566	116.375
0.26073128	46.125
0.26276436	48.25
0.1087222	164.125
0.10677603	142.5
0.12911583	133.375
0.24491802	65.125
0.31451911	25.25
0.45989394	32
0.18772469	78
0.33382982	30.5
0.18743473	67.875
0.13688274	100.375
0.22590375	48
0.15911457	94.375
0.28926244	43.125
0.28326562	48.625
0.27973896	29
0.32045919	29.25
0.15444431	102.625
0.18053988	71.875
0.14580306	121.5
0.21973714	52.375
0.22362204	55.75
0.19226171	77.625
0.39903918	24.5
0.22780354	57.5
0.33533797	33.125
0.15413359	87.875
0.62550724	736.875
0.20124771	78.5
0.23784761	49.25
0.10481177	288
0.28323749	52
0.13157067	136.75
0.36400849	23.5
0.23940642	56.5
0.23645011	46.5
0.15426147	69.25
0.31968459	31
0.20847911	61.5
0.2521953	46.75
0.21379052	49
0.19623643	66.75
0.22307821	45.75
0.32645449	32.75
0.14931542	88.75
0.45390102	19.25
0.22997542	48.5
0.11486845	142.75
0.24373887	59.5
0.21126865	69
0.21014896	68.25
0.20062387	58.25
0.1909041	62
0.2397691	51
0.17915258	72
0.25715777	49.75
0.32220656	31.25
0.1580867	110.5
0.17117174	80
0.12753087	130.5
0.24712782	38
0.71438551	31
0.27644569	35.75
0.18773234	84.75
0.29365242	42
0.29611665	37.5
0.11010168	144.25
0.21722242	71.75
0.23401751	46
0.17892022	59
0.35275766	32.75
0.32180542	34.25
0.14056845	129.75
0.32479206	26.25
0.16241069	107.75
0.20310524	59.75
0.29893345	35.5
0.30173981	42.5
0.19620796	62.75
0.26599565	44.75
0.24301067	47.25
0.15154742	124
0.12675543	131.5
0.27857208	47
0.27073607	41.5
0.27495787	42.75
0.48193678	502.75
0.13420321	119.5
0.21733676	49.5
0.22749656	42
0.060978886	294.75
0.18570387	67.25
0.21258987	45
0.23107626	53
0.27574372	49
0.20167167	57.25
0.53300881	125.25
0.2626698	41.5
0.20276468	51.75
0.21295629	69.5
0.62911105	190.60547
0.008294276	57884.348
0.22065565	50.53125
0.2389456	51.125
0.28859538	45.28125
0.18966183	81.90625
0.14744875	105.04688
0.16058551	63.5625
0.29117236	35.90625
0.20785366	52.5625
0.366961	26.515625
0.23718065	48.8125
0.22149856	41.34375
0.22224712	50.015625
0.16230865	77.921875
0.31925821	34.15625
0.29674736	37.40625
0.23384619	38.6875
0.146302	98.46875
0.091815412	423.0625
0.16726938	70.3125
0.18539852	64.84375
0.21748337	88.625
0.21415474	42.6875
0.12653492	102.8125
0.32979533	31.84375
0.26860708	35.28125
0.26879233	47.71875
0.24374402	50.6875
0.091901042	291.9375
0.13049285	143.875
0.15374045	110
0.30442584	35.8125
0.24166833	43.71875
0.63363785	150.0625
0.2350225	57.25
0.29065719	34.875
0.19497503	63.125
0.1886165	79.9375
0.37199527	48.625
0.19808942	72.75
0.12650092	117.6875
0.45766404	255.3125
0.32666993	34
0.19797577	65.625
0.16647369	70
0.19490701	59.5
0.23426031	47.625
0.27392912	46
0.19736195	56.25
0.19640665	56.875
0.20121954	79.6875
0.23064706	51.125
0.28194055	36
0.057106476	941.0625
0.3027055	33.625
0.16073336	85.75
0.14070295	101.1875
0.17582519	71.25
0.16612372	83.3125
0.15782139	81.25
0.36672127	18.3125
0.2277467	54.625
0.1695592	94.1875
0.19278979	73.375
0.21347834	64.9375
0.16875382	87.875
0.29800254	30.3125
0.34738663	34.125
0.15495579	58.1875
0.28787634	45.4375
0.30945724	36.1875
0.25717586	39.0625
0.37716296	27.875
0.22853087	37.75
0.19388121	63
0.41075295	37.875
0.53714496	249.5
0.21570988	50.9375
0.22498451	49.6875
0.25252783	51.8125
0.15069021	103.5625
0.27396834	35.8125
0.15795696	91.8125
0.25659522	44.75
0.27143168	42.5
0.23426138	52
0.15959553	119
0.25669935	40.3125
0.061920866	481.25
0.16519944	71.75
0.36637989	33.625
0.24719682	39.5
0.14400481	96.25
0.229008	63.75
0.19826071	66.5
0.12648748	139.375
0.17008747	81.375
0.1285657	133.125
0.50336403	227.375
0.10735123	142.875
0.22938278	73.75
0.28093427	32.75
0.19322807	58.5
0.17298242	73.5
0.25926363	41.5
0.15887783	91.125
0.22679593	43.375
0.18452471	76.875
0.18083589	70.75
0.20822799	42.875
0.19054265	65.375
0.09828832	161.875
0.2453775	40.25
0.18391995	67.875
0.2750538	31.625
0.3769024	30.875
0.11016647	129.75
0.21357712	54.375
0.2011846	61.5
0.19409479	74.125
0.69756299	99
0.20536999	65.125
0.12239772	194.875
0.16723359	106.875
0.72425377	350.625
0.21525542	63.25
0.11944996	118.75
0.34727201	32.375
0.17111818	85
0.28260586	48.75
0.20618601	116.375
0.2867344	29.875
0.24614608	48.875
0.24534681	45.25
0.13449056	93.25
0.2331505	46.5
0.23562908	56.625
0.15397525	84.25
0.12187997	163
0.63241243	27.125
0.122422	127.5
0.21383113	40.75
0.31081825	27.875
0.31970838	34.5
0.59214604	11.75
0.11275691	195.25
0.21735488	57.375
0.178002	82.125
0.20581962	74.75
0.2343245	51.875
0.15348139	81.25
0.2075143	56
0.10286642	220.125
0.16860309	60.5
0.14353035	90.125
0.21428216	78.375
0.24958123	56.375
0.35332564	32.25
0.29866892	47.375
0.26471719	63.625
0.14608763	71.25
0.16899821	102.875
0.16506065	85.25
0.43133277	23.625
0.24563393	50.625
0.16079493	98.25
0.23448806	51.875
0.6991626	119.75
0.24876025	40.625
0.22802652	62.125
0.27857837	41.375
0.17045574	74.875
0.26515403	39.125
0.27009186	42
0.20957829	43.375
0.66847253	340.875
0.25000578	46.25
0.30241239	32.75
0.20306663	63.75
0.22199544	51.25
0.23600912	49
0.33701834	49.5
0.11788239	160.5
0.59950173	16.75
0.19713302	73.25
0.19703907	63.75
0.18540767	58
0.23023143	48.25
0.24631651	39.75
0.28125465	39
0.6839233	399.25
0.17115811	91.25
0.13998556	88.25
0.17524976	70.25
0.37982813	44.25
0.17003967	68
0.088341422	163.75
0.19529809	72.5
0.27089334	49.5
0.099143855	254.5
0.39976335	24.75
0.2521511	47
0.2289286	54.25
0.18013151	61.25
0.59934622	124.5
0.20723876	65.75
0.16038173	104.75
0.25987774	51.75
0.21718842	48.5
0.27612534	32.5
0.2736786	41
0.1645835	101.75
0.51392269	14.25
0.25979978	47.25
0.29748607	34.75
0.18594995	59.5
0.18462473	57
0.19180602	76.75
0.22530842	44
0.10202136	155.5
0.069403589	348.75
0.19014765	86.75
0.24960156	40
0.56544918	388.75
0.273918	32.25
0.22285865	59.25
0.16360575	69.75
0.16882908	59.75
0.15674615	95
0.19046916	59.75
0.22000158	62.5
0.47023341	20.5
0.30390152	39.5
0.31510001	40.25
0.35963857	42
0.35278764	32.75
0.21127242	48
0.20029823	58
0.098178782	130.75
0.28217876	34.75
0.2973758	31.5
0.10340276	176
0.24108684	48.25
0.15022239	93.75
0.23700756	49.25
0.23651089	51.5
0.27853701	46.25
0.21035779	61.75
0.42145726	87.25
0.16501734	73
0.22009398	55.5
0.13771448	97.25
0.17534845	82.25
0.26436469	47.5
0.48692447	183.5
0.090818435	237.75
0.28613344	45.75
0.21980821	55.75
0.23989297	40.5
0.15379612	136.5
0.13580239	1616.5
0.21517263	55.5
0.59263527	217.25
0.085313812	394.75
0.28069431	39.75
0.14031033	94.5
0.23487349	41
0.4511064	472.5
0.18385194	44.5
0.17619951	98
0.36338654	29.75
0.21570048	56
0.18444654	77
0.25413412	48
0.1954001	63.75
0.10986891	134.75
0.17131498	72
0.56126422	19.25
0.20819452	63
0.21156436	52.25
0.2719005	51.25
0.22166386	65.75
0.34491488	32.25
0.24916427	48
0.18449861	56.5
0.22741374	49.75
0.25955141	35
0.21478051	50.5
0.22706054	45
0.21133775	51.75
0.36302698	23.5
0.13287938	108.25
0.12825759	156.5
0.23714904	47.25
0.18187176	67.25
0.25102127	42.5
0.073377609	447.5
0.16053623	77.5
0.24014643	46
0.22570677	61
0.060843319	1051.5
0.076220691	243.75
0.12661374	83.75
0.19352925	58.5
0.17059948	69
0.07181298	650
0.18218794	65.25
0.23619944	58.75
0.096732453	189.25
0.34196389	26.25
0.11788461	183
0.16285546	92
0.22578117	55
0.13346627	141.75
0.3241455	35
0.082580417	372.5
0.16303675	87.25
0.1529322	89.25
0.066167735	468
0.28589568	55.75
0.18067421	76.75
0.49702612	93
0.16177198	1492.5
0.25389335	51.25
0.22989801	50.25
0.27224177	43.75
0.20626543	59.75
0.27100241	57.25
0.097760677	144.75
0.16396487	68.75
0.69530416	200.25
0.29570416	38.5
0.15334477	95.25
0.67279619	188.75
0.19733401	54.5
0.22416247	48.5
0.3854531	53.75
0.189116	58.25
0.17002399	84.25
0.2284279	64
0.17760754	94.25
0.16077493	83.5
0.20418434	120.25
0.2914044	35.75
0.28460023	32.75
0.19023634	55.5
0.21287718	47.5
0.18630645	61.5
0.2376975	51.25
0.24157999	38.25
0.14937952	105.5
0.10562068	223.75
0.19806798	53.25
0.23478688	45.75
0.25439084	43.5
0.24917786	53.5
0.15410794	93.5
0.16209836	84
0.19458881	52
0.24147671	54.5
0.32436264	28
0.58750409	49.5
0.25112531	50.5
0.278036	33
0.41044939	22.5
0.22469734	49.5
0.15913385	125
0.20787495	65.5
0.27853021	38
0.24412738	40.5
0.15177715	70.5
0.2023782	74
0.16445252	103
0.08818882	245
0.2858901	37.5
0.2545107	44
0.21798307	44
0.13798079	136
0.18184941	67.5
0.12136061	151.5
0.21877998	44
0.28654814	44.5
0.15633672	80
0.17538695	66
0.25565666	40
0.24887276	43.5
0.13298261	119.5
0.20586728	47.5
0.22611873	49.5
0.2872819	43
0.30936202	44
0.13870868	106
0.13133389	95.5
0.24560639	78
0.14817527	100.5
0.10687355	172
0.25392181	41
0.15747723	84.5
0.24441049	41
0.19701256	57.5
0.25309935	51
0.16850334	56
0.17003742	70
0.20943862	55.5
0.21418655	40
0.28965962	38.5
0.14032029	143
0.18492544	72
0.330585	37
0.16652308	74.5
0.27937526	55.5
0.13118142	98
0.58769786	300.5
0.22365838	54.5
0.2257199	47
0.29874814	31
0.29403618	47.5
0.23407334	42
0.19022609	60.5
0.68633109	121.5
0.19657603	57.5
0.16102795	84.5
0.18822625	76
0.24793246	48.5
0.16349095	70
0.20786785	62
0.25386873	48.5
0.13510256	100
0.23709667	49
0.54171365	247
0.20472881	66.5
0.32209331	38.5
0.15407424	128.5
0.18326348	70.5
0.066354156	232.5
0.21122226	76.5
0.49803954	79.5
0.23199645	53
0.13822384	80.5
0.002094681	55040
0.28508216	41.5
0.27590612	37
0.18217942	97
0.21949978	52.5
0.17104737	66.5
0.45991272	177.5
0.18406211	75
0.33005765	32
0.25988618	49.5
0.27240491	39
0.24737981	41
0.2276008	53.5
0.23809677	40
0.0712547	433
0.13134497	129.5
0.21067768	62
0.25571591	56
0.19144987	58.5
0.044065021	2201
0.22715952	61
0.21033844	66.5
0.41138056	1012.5
0.27960694	38.5
0.17783937	77
0.32290784	39.5
0.1446009	88
0.14218298	111.5
0.2314605	47.5
0.1730132	60.5
0.10886783	147.5
0.20207976	81.5
0.14127837	208
0.24840949	27.5
0.21949844	51
0.13406576	103
0.29233694	34
0.22584678	45.5
0.29949105	36
0.20184186	71.5
0.15411796	98.5
0.1593253	96
0.074773297	480
0.11845095	138
0.14528899	135.5
0.28480619	36
0.19535632	79.5
0.29091811	47
0.18844309	77
0.10173554	163
0.12901892	128.5
0.17282222	92.5
0.21123493	57
0.18413857	82
0.19254611	68
0.21683466	48
0.22148128	56
0.24188916	45.5
0.091498777	175
0.058557384	34840
0.13064107	113.5
0.21286008	41.5
0.16038795	83
0.19592655	52
0.2302434	52.5
0.10052569	1501.5
0.28927898	36
0.22409461	52
0.25195533	52
0.2428222	42
0.16729425	73.5
0.19358449	62.5
0.18025245	120.5
0.27927309	34
0.10322291	311
0.15097179	107.5
0.10935216	261
0.6659956	154
0.29162231	50
0.20834404	58.5
0.24064358	63.5
0.13000679	100
0.20647958	49.5
0.16598994	69.5
0.2653687	65.5
0.092982113	220
0.24190557	55.5
0.20045641	72.5
0.28768688	39
0.25191748	52
0.23531204	50.5
0.18092553	65
0.23365526	55
0.12875521	129
0.21497904	48.5
0.20368356	59.5
0.11511835	137
0.3136487	38
0.21008879	75.5
0.23108195	50.5
0.15144049	105.5
0.18256503	71
0.33485135	26
0.18607789	71
0.21540514	66
0.64195019	320.5
0.32001415	26
0.27633476	46.5
0.17798311	67
0.32709858	32.5
0.2828705	37
0.21921669	51.5
0.11896535	118
0.13821752	152
0.21915886	69
0.17615362	76
0.22467422	57
0.20885035	52
0.021877043	22729.5
0.40667698	26
0.17768399	91.5
0.2681123	39
0.16316509	107
0.19570111	67
0.1414468	107.5
0.25942054	400.5
0.22161247	44
0.093342043	253
-0.003079313	45901
0.33262339	35.5
0.23224075	41.5
0.23992907	60
0.18567078	57
0.36426869	23
0.11311812	101.5
0.21137823	57
0.24749899	688
0.11499868	158.5
0.16575982	94
0.24329017	40
0.22536892	47
0.17190523	63.5
0.24469055	42
0.24627411	45.5
0.11215787	155.5
0.14945631	76
0.27337989	37
0.27482915	42
0.2277519	54
0.2835592	47.5
0.15095851	108
0.27637869	43
0.29694089	42
0.10649313	236.5
0.1401208	102
0.099995628	386.5
0.19125666	83
0.38791582	168.5
0.24420221	54
0.22604735	38.5
0.24280426	42
0.065989166	220
0.11178243	231
0.17536986	101.5
0.11563931	144
0.18293479	59.5
0.13694254	133.5
0.30887613	33
0.15666766	127.5
0.47900078	16.5
0.20510682	74.5
0.28846449	57.5
0.34601739	33.5
0.17571793	58
0.17420575	77.5
0.202061	97.5
0.20094064	64.5
0.14316693	113
0.28481948	40.5
0.076707117	308.5
0.36541429	31
0.26737154	48
0.16319512	75.5
0.29786023	41.683594
0.18030353	79.175781
0.18113731	65.732422
0.20872754	62.472656
0.14648096	77.183594
0.23327531	50.71875
0.54984701	305.64844
0.25428629	51.359375
0.14811571	80.496094
0.22278146	49.054688
0.25302756	39.734375
0.31380159	30.671875
0.60344118	13.859375
0.12183654	123
0.15692812	101.96875
0.12582685	148.54688
0.13379782	116.35938
0.14622931	94.171875
0.14797586	78.453125
0.12620716	110.54688
0.2524904	44.828125
0.24002361	59.765625
0.12146467	112.59375
0.17175271	74.59375
0.032243785	46708.328
0.19926412	62.46875
0.1644129	92.5
0.20029292	56.375
0.47656053	3080.0625
0.24491039	45.75
0.33842522	30.4375
0.28614426	33.71875
0.11480126	132.84375
0.20429242	59.65625
0.13848992	118.59375
0.1919897	68.3125
0.25061685	59.1875
0.26121071	36.9375
0.19806832	65.53125
0.72523201	528.90625
0.14003675	120.96875
0.17229128	62.875
0.14743561	114.8125
0.12199213	83.34375
0.33002141	25.28125
0.20820205	72.5625
0.68654692	705.5
0.30515346	37.25
0.27521169	40.1875
0.20402293	71.125
0.17298652	94.625
0.22227269	59.9375
0.18107216	80
0.22537568	47.875
0.29325461	38.8125
0.59210151	235.375
0.18260305	94.6875
0.1909045	59.375
0.39248201	27.75
0.22312573	52.1875
0.2361179	64.75
0.20036089	67.5
0.35622117	31.8125
0.21250832	65.25
0.2914972	40.5625
0.28458223	37.125
0.29927045	36.5
0.1969043	67
0.1234757	152.5625
0.14576776	102.0625
0.24155696	39.875
0.26849639	37.375
0.55673921	111.875
0.22615749	63.6875
0.42231113	22.75
0.3353112	28.375
0.18931055	63.4375
0.37245789	25.4375
0.25678948	52.875
0.15101431	83.0625
0.27291453	39.1875
0.24605505	51.375
0.24105828	38.625
0.2059595	67.4375
0.1677215	80.5
0.19720481	68.3125
0.18518063	74.1875
0.26975286	37.0625
0.19435655	48.25
0.28980651	32.875
0.17750126	85.125
0.005595923	9087.875
0.18545958	40.5
0.26377684	42.625
0.1266963	127.875
0.1256927	138
0.19499099	74.25
0.20406528	50.75
0.26281309	50.5
0.17722292	64.625
0.11136001	224.625
0.25188807	36.75
0.69849575	65.625
0.261462	59.375
0.24367455	43
0.20666023	59.625
0.18959989	55.625
0.25181547	60.625
0.23051046	48
0.13310143	134.125
0.18526144	75.875
0.40128246	25.125
0.21866342	64.75
0.24724483	51.375
0.11036331	164.125
0.21611583	44.125
0.25093916	41.125
0.2536262	40.75
[truncated: 1,552 more rows]
