# Supplementary material for: Comprehensive structural assignment of glycosaminoglycan oligo- and polysaccharides by protein nanopore
Source: Nat Commun. 2022 Aug 30;13:5113. doi: 10.1038/s41467-022-32800-4 (PMC9427770; doi:10.1038/s41467-022-32800-4)
Supplement: Supplementary file 5 — Source Data [file 41467_2022_32800_MOESM5_ESM.zip › Source Data/SI_source data files/Supplementary Fig. 1/HPdp16_60mV.txt]

Ib			Tt
0.069660276	419.39844
0.13555644	80.71875
0.13535909	183.14062
0.082827732	171.73438
0.054496713	453.34375
0.057957582	355.78125
0.030632472	407.75
0.055511888	174.1875
0.11564206	197.78125
0.13824935	96.96875
0.096813686	107.6875
0.038776964	384.8125
0.026749147	685.375
0.0385608	328.9375
0.14220077	107.5
0.10486223	215.3125
0.11602708	254.9375
0.18043695	51.1875
0.076278694	110.4375
0.073626161	441.375
0.066142529	692.6875
0.052613679	1505.6875
0.11072268	202.6875
0.063455448	672.5
0.092039779	126.75
0.10929579	112.25
0.1314896	56.375
0.066326164	356.375
0.10598872	100.625
0.039544839	513.375
0.084366329	358
0.070966482	113.75
0.081696749	491.375
0.061103091	651.625
0.16541296	86.375
0.12830281	285.75
0.086628541	379.5
0.044442162	448.75
0.020159444	523.5
0.099794462	352.75
0.097445063	118
0.12203351	205.5
0.042994138	436.5
0.082508087	224.5
0.082604118	171
0.071290627	360.5
0.07632377	192.75
0.135768	140.75
0.16136107	93.25
0.066580489	279.75
0.10123292	159.25
0.085713819	350.75
0.12620838	114.75
0.10666849	84
0.056926724	775.5
0.065351926	389.5
0.063050516	226
0.099683568	162.25
0.073889934	180.5
0.065425217	542
0.07781145	225.75
0.088900134	190
0.10618841	125.75
0.091357917	109.75
0.059105631	598.25
0.11239848	155.25
0.089803122	705
0.065641478	1092
0.060943618	161.5
0.04580367	155.25
0.14490192	121.75
0.034321822	432.75
0.051457379	741.5
0.098939814	464
0.096586861	317
0.071453132	472.25
0.058140554	128.25
0.12383937	185.25
0.15145458	66
0.087333187	202.25
0.087445147	182
0.087880872	392.5
0.088353693	494.75
0.12845121	141.25
0.024818182	381
0.032853175	839.5
0.084699601	80.5
0.078882322	1003
0.091869384	394.5
0.12739117	66.5
0.076874197	222
0.057676069	293.5
0.064186104	565.5
0.095437229	117.5
0.078119539	114.5
0.076886795	129
0.074991904	218.5
0.096948281	83.5
0.18025085	35.5
0.079887278	166
0.062626503	441
0.10347387	309.5
0.092407271	207
0.085897051	134
0.11821166	96.5
0.078653015	139
0.061089765	3912.5
0.13001452	224
0.081442989	234.5
0.04891856	3952
0.11552368	115
0.15825881	36.5
0.075403057	380.5
0.095255002	191
0.0381318	389.5
0.078592956	666
0.074467607	680.5
0.061873242	558
0.091450483	181.5
0.070081167	335.5
0.097465776	116.5
0.035400677	466
0.043991912	465.5
0.092364252	249
0.1027824	329.5
0.086584464	96
0.07982567	114.5
0.077117495	131.5
0.17354184	115
0.090161353	186.5
0.023097336	773.5
0.087147847	147.5
0.06253922	701
0.076714411	131.5
0.10881085	149
0.10341377	261
0.083850101	601
0.099385642	105
0.12646168	97
0.076620057	237.5
0.079571381	288
0.10971241	181
0.059899163	368
0.11686653	87
0.097708851	90
0.071296759	137.5
0.10969952	199
0.041729078	754
0.14230205	80
0.11599123	113
0.043431703	1128
0.054932907	568.5
0.10724749	140
0.083079115	277
0.081560187	117.5
0.058692917	81
0.090568043	205.5
0.034833614	1544
0.086244702	394
0.082688265	352
0.10332758	166.5
0.11166671	178.5
0.058438879	278.5
0.046860479	264.5
0.056795467	143
0.075762726	203
0.068081133	111.5
0.08281406	219.5
0.079174832	152.5
0.063157238	692
0.097602002	98.5
0.082264692	140
0.058831856	4946.5
0.085824661	204.5
0.11866836	157
0.081757203	351.5
0.10968027	97.5
0.078337193	201
0.049584944	279
0.081716709	99
0.049310867	754
0.068731718	368
0.07912451	143
0.063740894	406
0.10503747	138
0.10927158	134
0.047046017	414
0.10976579	230
0.066054419	396
0.063389279	755
0.068004377	229
0.086374976	67
0.10210245	82
0.046126116	1401
0.051528066	249
0.055822179	255
0.11612058	112
0.021627914	1682
0.1145312	128
0.039843209	3872
0.098952815	141
0.087257862	226
0.074152976	118
0.039799705	1929
0.052516107	510
0.13273452	181
0.084902443	141
0.06854821	226
0.099934682	94
0.058843046	532
0.093736857	116
0.10244545	267
0.050956819	851
0.10429823	171
0.14468046	114
0.052416384	524
0.068482012	231
0.09404555	204
0.070190437	287
0.073228963	327
0.017309308	1835
0.053557057	632
0.099573962	127
0.14938231	148
0.058716249	466
0.076208793	374
0.061407506	370
0.13863964	64
0.070663638	481
0.099347606	296
0.13911134	156
0.047310963	400
0.083737455	514
0.10012602	172
0.095712893	110
0.098146319	238
0.094515689	86
0.089848325	64
0.088767596	123
0.048360571	293
0.10326207	223
0.048519164	679
0.084354654	317
0.076293476	277
0.090936825	192
0.077200815	99
0.14254417	96
0.024473116	381
0.14031321	765
0.071468674	114
0.078474611	204
0.05311517	400
0.13540284	139
0.07581117	262
0.06310565	384
0.066482171	271
0.070716403	210
0.056658734	180
0.10330173	109
0.051164668	662
0.064408198	86
0.054026272	585
0.081111327	126
0.094419912	240
0.05575138	387
0.047296289	180
0.056346435	393
0.11911142	137
0.040632632	286
0.037309658	241
0.17583726	37
0.039812084	711
0.10014231	142
0.064355619	1796
0.072383426	252
0.06274958	1981
0.090149991	177
0.058778025	273
0.083048947	227
0.050106931	2146
0.042245977	379
0.06694524	296
0.070749693	167
0.054449998	825
0.050066538	335
0.047385816	549
0.047722682	3955
0.082133591	129
0.092384651	142
0.17892978	89
0.065026589	517
0.067068964	232
0.05485772	415
0.099754199	184
0.091730863	123
0.042050902	2638
0.094406612	195
0.051867291	515
0.028155891	1124
0.058548015	365
0.12695493	132
0.091291502	140
0.044598356	1004
0.11168198	102
0.10444082	74
0.092479073	336
0.098252311	192
0.055200186	584
0.069984816	373
0.064339116	333
0.071004651	692
0.10171395	95
0.049511988	648
0.055084854	232
0.097927354	155
0.10589993	238
0.059267458	614
0.12658568	85
0.064073958	191
0.048744597	566
0.041722789	647
0.047642794	454
0.070423245	257
0.081128374	339
0.080956146	196
0.021540297	1852
0.072380289	580
0.10330372	123
0.095378458	185
0.059003573	191
0.062997431	557
0.087760217	216
0.048711438	630
0.12247253	152
0.094031714	187
0.12060576	151
0.048388861	4351
0.16714002	168
0.10504056	86
0.11070358	307
0.087790936	104
0.097044788	100
0.075730436	241
0.097726874	183
0.07432393	177
0.063876703	475
0.090211987	141
0.066904686	146
0.09361469	123
0.057922322	1026
0.04702872	381
0.052929547	713
0.049710322	779
0.10121227	213
0.092857644	163
0.090811849	182
0.040313866	514
0.027991831	510
0.14073969	112
0.12444078	62
0.10275742	154
0.072736256	370
0.057813413	940
0.050156742	444
0.074524626	244
0.072026439	260
0.11041162	116
0.060761098	462
0.072841682	176
0.079502441	368
0.089929491	128
0.054490883	338
0.083463006	130
0.1080497	120
0.092557006	150
0.04830255	582
0.06799382	186
0.12112903	144
0.04165547	292
0.10455339	104
0.069893107	496
0.081307679	302
0.06684076	162
0.090228021	186
0.075710408	248
0.12688997	102
0.096122891	244
0.030392179	426
0.065060019	750
0.12862222	108
0.058827993	360
0.075702228	520
0.062702574	430
0.073277675	312
0.072815448	456
0.057802707	456
0.031479623	980
0.076701321	440
0.066527724	244
0.055997808	456
0.064138502	80
0.074758485	188
0.087363474	130
0.068676516	324
0.097930543	162
0.070358425	348
0.066142663	380
0.103694	200
0.089108519	146
0.028611695	590
0.048943277	576
0.11821051	206
0.048645269	556
0.073798999	144
0.1380135	94
0.086876959	194
0.070896491	166
0.1032453	114
0.065503068	670
0.032786716	712
0.10267246	104
0.093700171	336
0.12806088	126
0.066472486	296
0.079438336	260
0.078123882	98
0.06573645	290
0.03976392	1284
0.033186175	210
0.092419118	554
0.11002179	316
0.059267521	162
0.043698009	400
0.055783216	1546
0.069056705	306
0.084910631	178
0.065472774	274
0.084113136	222
0.089477785	234
0.05883164	324
0.069485888	500
0.062701419	580
0.093231492	122
0.14536543	52
0.072377034	152
0.064149663	250
0.088718884	300
0.028197672	838
0.065477684	468
0.096174791	222
0.011825064	1002
0.13862106	224
0.095081143	334
0.084087133	94
0.051318444	392
0.036077768	350
0.077391028	100
0.078122102	106
0.093681119	116
0.030693477	418
0.093836576	224
0.083765008	154
0.07621064	160
0.057599712	650
0.084921427	288
0.10428151	322
0.086896315	230
0.11538184	166
0.046981316	334
0.03755454	314
0.11262106	214
0.06921231	210
0.052262072	1142
0.040064082	584
0.091173537	234
0.076978587	160
0.10322642	188
0.04962654	544
0.064386182	188
0.073059179	502
0.076934539	410
0.1042296	188
0.084349334	124
0.075796261	302
0.057147495	556
0.15516877	38
0.062392797	732
0.027631497	298
0.049548112	264
0.12657078	106
0.085635878	168
0.12055133	150
0.040961862	290
0.027085409	274
0.10422245	498
0.11954272	138
0.063115835	742
0.090437226	216
0.078994714	236
0.070492089	512
0.076320954	188
0.070686482	404
0.051788725	320
0.092083797	254
0.067649342	258
0.060670033	584
0.065912731	318
0.098844454	118
0.072815567	200
0.091255605	138
0.05517941	454
0.05125796	412
0.088583894	68
0.072617196	514
0.10534494	100
0.059826963	718
0.10646977	436
0.089537673	202
0.048487909	364
0.092947632	84
0.11942502	114
0.10815881	192
0.089935273	168
0.11606591	90
0.063986026	204
0.049063127	348
0.083791852	170
0.095938019	152
0.059124306	450
0.11676481	216
0.055023976	670
0.063456319	292
0.093619786	182
0.103127	146
0.091977738	158
0.062303293	610
0.044391461	100
0.074334912	254
0.061964095	334
0.039526768	396
0.082631022	222
0.052551728	296
0.12683158	142
0.043460522	508
0.065996908	156
0.051302169	920
0.087600313	246
0.10496239	120
0.079369023	98
0.077906586	360
0.073612459	2540
0.045083724	318
0.06568139	186
0.10139502	196
0.083062991	148
0.095621049	278
0.099142529	166
0.058148932	390
0.048024453	574
0.091580406	248
0.053753786	240
0.076886535	384
0.1343669	118
0.067731149	218
0.055715919	292
0.13338	100
0.10630614	140
0.11942203	74
0.043903388	770
0.085454926	146
0.067176916	480
0.084062107	110
0.068717428	242
0.13540299	276
0.043116819	766
0.11978484	102
0.044560488	434
0.0552371	394
0.063761085	486
0.13475947	50.5625
0.071619332	116.78125
0.080294386	1997.4062
0.097303189	103.75
0.08703766	186.25
0.03788792	171.625
0.12055421	143.25
0.035676576	417.6875
0.057525232	182.8125
0.10387608	120
0.11251714	170.125
0.037219949	518.3125
0.10442951	311.375
0.098115757	214.5
0.16007009	78.875
0.099988982	127.625
0.098290682	90.25
0.042237315	251.75
0.059106719	571.875
0.07256338	335.5
0.129806	1621.875
0.092309035	118.625
0.054014415	2492.75
0.039009649	316.75
0.065290459	1043.625
0.074128889	4109.375
0.11449905	162.875
0.12793009	128.125
0.050507013	224.5
0.032947127	1154.125
0.072752371	157.125
0.086011738	106.25
0.077749707	402.625
0.0868342	171.875
0.11581201	119.125
0.073346458	302.625
0.03781043	485.375
0.11161007	115.75
0.14664955	112.25
0.083606072	172
0.06388545	225.75
0.054102119	348.25
0.16254897	49.75
0.094346158	100.25
0.09848965	155
0.075462557	172.5
0.051942721	276.5
0.092301331	137.75
0.086420655	203.5
0.093765356	462.5
0.10612465	145.75
0.026777199	485
0.061659731	180
0.088136844	370.75
0.067732818	281.75
0.13031387	1787.25
0.090801679	4964.25
0.022845	4520.75
0.077468038	282.25
0.084929042	96.25
0.13053247	159
0.07938344	336.75
0.059645135	263.5
0.084086224	127.25
0.060499493	761
0.091194905	119.75
0.07584881	187.75
0.079923891	258.75
0.048010297	730.5
0.059457488	460.5
0.11499441	250.5
0.12516503	48.25
0.052212078	1894
0.064932331	274
0.057225782	158.5
0.10748494	91
0.071916088	329
0.077169128	362.5
0.02669155	1264
0.059870508	202.5
0.056008488	312.5
0.051734377	468.5
0.054363169	365
0.094716534	210
0.087649591	614.5
0.062029622	488
0.069575273	175.5
0.14577261	117
0.055283178	289.27734
0.05181865	1474.9941
0.045339443	384.89453
0.052908491	4270.625
0.049264368	2017.2031
0.044694938	540.5625
0.09279491	142
0.07275147	101.34375
0.11479836	140.90625
0.10325354	243.375
0.056532651	503.34375
0.046393257	607.46875
0.054971285	424.625
0.080466419	203.75
0.11204015	162.5625
0.075247355	272
0.047805555	285.5625
0.14394936	223
0.063757755	250.0625
0.096464224	95.375
0.06830819	486.125
0.05263349	289.6875
0.096551672	107.1875
0.099827334	113
0.051127966	915.875
0.10957412	168.5
0.035890296	667.125
0.065509029	454.5
0.070246585	698.125
0.038475424	272.875
0.097256325	94.125
0.061083686	145.625
0.081449859	300.25
0.072706021	295.75
0.045241512	469.125
0.064175665	530.25
0.10054504	219.125
0.038510755	451.625
0.081308044	209
0.16959655	75.5
0.096511833	143.125
0.058947582	565
0.055170301	306
0.072251581	245
0.056843195	332.5
0.04735877	311
0.05673337	213
0.033225719	748.5
0.064744487	293.625
0.085391127	230.625
0.045946494	1403.625
0.054162346	721.25
0.044642929	391
0.13960044	69.75
0.090524822	147
0.080363698	172.625
0.049034223	234.5
0.07024584	352.75
0.066730462	451.75
0.071534723	261.25
0.1070981	153.75
0.080418691	263.25
0.051296446	248.25
0.056050885	497.25
0.081684716	283.5
0.043677513	515
0.057515677	1050.75
0.059957083	224.75
0.070288517	552
0.079927102	420.75
0.067087635	330.25
0.088903606	245.5
0.053107377	261.25
0.057126056	247.75
0.090136617	134.75
0.098200835	131.25
0.14017703	107.75
0.055042088	325.25
0.10308341	192.75
0.068646893	289.5
0.15157403	68.75
0.077095248	314.25
0.055654503	454.5
0.063778706	451.5
0.080452591	517.5
0.076794371	313.25
0.052893389	1177
0.062510639	596.5
0.053000741	204.25
0.10258087	256.25
0.12125641	183.25
0.052932955	706
0.078605779	204.5
0.087337196	123
0.1246685	157.75
0.10497911	137.5
0.040255565	4126
0.051493142	426.5
0.045119263	404.5
0.1201358	225
0.062127683	831
0.057969496	160
0.025403056	338.5
0.044130042	781.5
0.14849207	196.5
0.051849443	523.5
0.086177394	258
0.08311142	141.5
0.060864404	209
0.073422223	333.5
0.089085676	125
0.06546478	163
0.087866127	173.5
0.073932596	138
0.097673506	181.5
0.020130556	3369.5
0.10778642	138.5
0.056054387	327.5
0.048384164	288.5
0.048658863	752
0.096363589	195
0.080702633	352.5
0.06110632	452
0.079220444	330
0.09722507	128
0.050077483	674
0.13264003	88.5
0.06358663	288.5
0.05974916	391
0.095213562	370.5
0.025887679	502.5
0.06266357	846.5
0.025636403	528
0.10845629	179.5
0.10460161	69.5
0.083733134	313.5
0.11941352	135.5
0.073376253	254.5
0.10310833	170
0.082453981	105.5
0.056816023	620
0.06631095	221.5
0.060323685	820.5
0.060694735	397
0.066821069	150
0.091270566	245
0.074318118	402
0.03377112	240.5
0.12850942	121
0.035376761	649.5
0.11824484	248.5
0.075623244	112
0.083161205	257.5
0.12082272	95.5
0.083156243	237.5
0.034539808	494.5
0.099634141	182.5
0.12029367	82
0.070611596	272
0.065468937	265.5
0.10068363	174
0.088501342	178
0.091292739	153
0.11703808	187
0.12503709	99
0.078855075	180
0.049731083	494
0.039073654	754.5
0.092996016	174.5
0.095623925	343
0.090391718	195.5
0.067540951	307
0.082388096	269.5
0.090598725	291
0.033652719	670
0.046198111	228.5
0.10841088	80
0.043256126	3965.5
0.065081589	434.5
0.079748519	227.5
0.056451984	501
0.081452005	247
0.08424066	165
0.08921051	414
0.16309218	73.5
0.058986407	420
0.12234887	115.5
0.027330495	597
0.17620218	50
0.08398369	149
0.048928108	606.5
0.076966301	215
0.054585382	287
0.11141902	180
0.1007562	153
0.041178852	755
0.035526287	397
0.14797477	85
0.067358062	300
0.10814528	212
0.049114756	369
0.14760369	75
0.038549803	561
0.098671392	89
0.035761736	2734
0.09496066	125
0.071680263	447
0.069869995	189
0.037402015	376
0.09044484	261
0.049450465	277
0.074495956	346
0.096228376	615
0.042794514	287
0.11073518	243
0.088622048	208
0.058950339	529
0.051122136	243
0.057772387	218
0.045254879	1794
0.14752722	62
0.081806496	144
0.051604636	757
0.053047363	880
0.1130424	141
0.074425966	197
0.045648329	350
0.052458201	344
0.11612685	99
0.08924216	112
0.058505841	245
0.047856536	326
0.063856944	261
0.15116715	101
0.12096135	137
0.065436274	169
0.081480034	119
0.04608795	860
0.060311206	452
0.05920998	196
0.048392519	383
0.05088418	419
0.10028914	79
0.088760741	251
0.090412706	157
0.080627739	143
0.12790726	137
0.064835727	701
0.057701163	707
0.089272611	101
0.059743382	594
0.027515234	949
0.085131086	129
0.095569484	225
0.041270066	910
0.096039407	232
0.057730101	591
0.063898869	171
0.040760487	370
0.052961987	1163
0.032371588	264
0.031728663	489
0.076291494	546
0.075716347	238
0.067757763	401
0.11374294	163
0.080952987	355
0.10678862	199
0.088942856	153
0.1054606	136
0.043843333	601
0.099760085	172
0.050800778	364
0.073326685	629
0.037426367	1083
0.099566042	177
0.040221449	3592
0.060555805	161
0.084325835	333
0.099788412	139
0.071352668	210
0.068422154	247
0.051617239	435
0.056010649	179
0.059199557	143
0.098702267	152
0.039303448	608
0.12016869	130
0.10197587	166
0.10038125	280
0.058465026	243
0.079550184	269
0.10532378	211
0.11492158	114
0.056746013	218
0.047410667	265
0.13778733	99
0.13007425	157
0.061983597	249
0.059844527	208
0.12483887	133
0.077035561	160
0.036853593	1452
0.070150726	194
0.1283222	93
0.12106855	67
0.089096405	102
0.07069654	157
0.078460231	381
0.13716163	165
0.080545798	280
0.10220786	288
0.091184407	86
0.075043008	245
0.062037759	400
0.12173373	164
0.070614994	215
0.0704083	304
0.032843914	2026
0.074366271	224
0.081190728	128
0.071160868	277
0.066243991	180
0.047997683	310
0.075718552	173
0.05687087	288
0.1836568	141
0.06993141	960
0.057435323	285
0.082612716	365
0.039267752	696
0.050306335	390
0.069830656	197
0.17482658	163
0.058114745	346
0.070829079	185
0.063422926	260
0.053607367	376
0.073890306	302
0.058943607	273
0.076020643	221
0.13934441	65
0.11792881	109
0.07432647	100
0.053428944	259
0.074948631	87
0.027395442	1756
0.10285201	134
0.026612768	391
0.12524469	169
0.099950023	112
0.12843728	176
0.025030434	474
0.13772696	71
0.1591887	81
0.09220688	76
0.079218388	270
0.049175899	220
0.033287264	450
0.12359783	100
0.054951992	506
0.043296691	578
0.055785805	222
0.070096105	180
0.09334287	104
0.091150306	124
0.13507693	148
0.081317142	406
0.06281244	436
0.15531895	60
0.1396639	98
0.067696244	380
0.02933328	294
0.051555846	134
0.17005223	52
0.040928666	468
0.063160062	352
0.040355794	406
0.11332002	140
0.10270357	152
0.04646368	296
0.077842698	240
0.065713063	214
0.088898204	424
0.096187465	334
0.12810583	148
0.06186467	322
0.094513603	142
0.05644438	768
0.067687966	140
0.10331322	202
0.09499447	140
0.055650815	316
0.059632029	298
0.099038392	224
0.087874383	138
0.064713985	186
0.079072997	160
0.095641196	174
0.083174691	528
0.10921707	196
0.07142403	144
0.067789681	192
0.032862794	518
0.070650071	336
0.15276846	162
0.078358673	200
0.077661633	300
0.082681753	158
0.076880187	304
0.066083863	408
0.038075939	338
0.074473336	300
0.097979866	126
0.050344486	268
0.097625449	130
0.07573209	112
0.076533265	162
0.090620242	112
0.067354396	290
0.072874546	448
0.12512594	138
0.086025879	144
0.14063808	120
0.052759912	280
0.08587113	262
0.057519332	554
0.031398192	694
0.083539188	172
0.071488298	144
0.075447954	140
0.13433653	106
0.10396073	88
0.076506168	162
0.063827559	1082
0.039447587	336
0.075646058	334
0.078082196	204
0.12181065	108
0.075220287	326
0.068998173	342
0.11533441	1112
0.064269558	470
0.10141994	128
0.10867766	126
0.058182668	620
0.091598541	226
0.074343562	270
0.015582052	530
0.048527475	254
0.060116027	542
0.039581742	394
0.061567686	292
0.089293376	192
0.11147734	118
0.083932571	258
0.041534342	372
0.074635312	268
0.030128868	636
0.051696006	548
0.046319664	528
0.056023121	394
0.076605469	204
0.094588414	196
0.056365132	314
0.040318694	854
0.12320925	46
0.095326625	80
0.036670461	350
0.042348202	660
0.1053789	134
0.11965495	154
0.059560325	154
0.077704556	230
0.026404327	600
0.04964488	360
0.11626457	172
0.12111178	136
0.067969456	160
0.11629619	224
0.034927368	338
0.030681733	654
0.037095074	488
0.070676662	424
0.074787252	132
0.029230144	714
0.061816681	476
0.072321542	150
0.12616608	96
0.05631366	302
0.092815436	138
0.044566393	294
0.069608279	228
0.054049581	82
0.029523676	378
0.11392893	112
0.075511239	156
0.099973887	140
0.047112696	138
0.10673859	88
0.094896086	244
0.040455971	340
0.064374499	1428
0.10522926	156
0.095597647	102
0.093710773	122
0.072749458	470
0.12260135	60
0.097355567	120
0.05849795	222
0.019010093	1022
0.15518819	52
0.042963583	1296
0.063073851	252
0.06089643	302
0.059513777	156
0.12101342	82
0.088656425	182
0.076459527	202
0.071295403	126
0.071466483	748
0.041867275	2458
0.063751742	286
0.064872161	794
0.030450748	1056
0.17499082	140
0.087573722	168
0.045587603	244
0.034027427	1336
0.085744329	206
0.063278049	760
0.13058664	138
0.063130789	248
0.050162088	966
0.069064796	538
0.044208881	444
0.040738545	636
0.04406039	388
0.11860787	60
0.064026915	234
0.077831253	92
0.059980765	322
0.073503099	262
0.11905336	154
0.045276064	396
0.10392405	238
0.063324034	336
0.03235779	3508
0.072500467	100
0.12414128	98
0.06359151	410
0.082452826	180
0.089367166	206
0.066228792	788
0.044097036	304
0.071826667	148
0.063215099	816
0.040339444	404
0.086813904	242
0.075017817	252
0.051474366	640
0.074884564	322
0.054635517	354
0.05515378	1198
0.058512952	498
0.028677847	1674
0.075379364	462
0.087857932	214
0.08898928	110
0.11160778	134
0.064677075	346
0.15695956	66
0.11202687	154
0.04060683	912
0.11721621	74
0.049400702	364
0.04791715	616
0.078972176	132
0.047018558	828
0.07992509	230
0.1401578	108
0.066491894	158
0.063231319	194
0.079345778	262
0.048918035	834
0.059449367	546
0.073641725	374
0.099381514	70
0.064993709	864
0.072657011	302
0.054413576	1162
0.1131022	72
0.043741748	182
0.040391956	284
0.069853894	568
0.060649592	334
0.077639267	240
0.11737144	106
0.11232864	90
0.082906857	166
0.044073924	510
0.019082608	728
0.016170181	3188
0.083971076	324
0.065881245	312
0.094966963	102
0.073002204	370
0.061615009	486
0.057071708	186
0.10561372	128
0.094138771	80
0.04901522	650
0.10123333	68
0.076490037	334
0.045804922	378
0.10400428	54
0.085039429	160
0.083329402	92
0.0717232	642
0.06955447	182
0.091092706	138
0.040242556	946
0.085688755	262
0.070205353	264
0.065058731	1244
0.090348572	132
0.064111516	1494
0.082793593	182
0.05256781	3940
0.041475695	606
0.074547186	360
0.12999327	136
0.13447863	154
0.056082908	312
0.16316552	98
0.083703004	368
0.062005602	204
0.047618952	452
0.038081065	294
0.085147895	202
0.074978322	792
0.079508133	168
0.041012827	516
0.074504741	182
0.07295242	554
0.05825815	392
0.11793314	580
0.061998367	952
0.12400609	138
0.08000844	242
0.10615484	178
0.065838084	374
0.045205515	382
0.052877415	292
0.092177346	150
0.044780795	458
0.081542939	96
0.072864749	238
0.057541613	288
0.083508916	146
0.069064677	306
0.085311957	302
0.11351401	206
0.07913015	320
0.12416179	60
0.062638737	140
0.042573042	1246
0.085665137	184
0.049221929	550
0.043495756	794
0.056322273	394
0.11463061	98
0.0946621	208
0.071412198	178
0.03818433	1328
0.065018512	260
0.096488364	152
0.11004402	154
0.089810133	194
0.086976677	204
0.067480117	696
0.070398867	224
0.073800109	86
0.04703116	218
0.11033253	154
0.048035316	662
0.068914369	174
0.070409007	706
0.078044996	142
0.034375224	954
0.073836938	290
0.034246653	676
0.077712901	278
0.057950128	598
0.12030728	82
0.075162955	790
0.061094496	420
0.14086393	116
0.10063336	144
0.043514494	370
0.049300533	656
0.071235113	154
0.051278777	422
0.085066848	182
0.1130151	112
0.12222315	74
0.092986576	120
0.089762188	204
0.098491438	184
0.028009454	524
0.16964354	48
0.10855068	214
0.043489225	752
0.1085621	154
0.05612617	320
0.090322159	286
0.045065254	442
0.032813814	204
0.030464655	936
0.07148847	166
0.054669816	292
0.091908447	100
0.038776591	456
0.10946646	190
0.10145016	206
0.020486131	508
0.05132566	318
0.077611655	252
0.058602471	322
0.039497308	516
0.095866822	356
0.039480027	2048
0.093196608	136
0.087353371	120
0.070906863	392
0.068961188	420
0.13103443	200
0.076120943	156
0.065782912	420
0.10982436	176
0.12262288	172
0.046578139	1412
0.027977642	880
0.041416757	336
0.022844147	1260
0.055218074	244
0.09577319	128
0.080906257	228
0.073756941	232
0.081103705	304
0.060243499	404
0.06876988	224
0.06736958	212
0.094662622	76
0.11003962	80
0.11373454	100
0.13614139	88
0.066017143	728
0.092967346	336
0.10050324	120
0.081370667	448
0.079968013	424
0.07874351	198.00195
0.069073506	370.46582
0.084715791	343.94141
0.109951	92.496094
0.095168106	102.65625
0.090179123	178.15625
0.049738258	405.40625
0.094084337	192.90625
0.062323153	342.375
0.07124991	265.78125
0.055206683	346.5
0.11291267	181.875
0.049821593	692.8125
0.083113179	231.5
0.047481418	279.9375
0.038643468	1179.5625
0.062753648	111.3125
0.11861228	211
0.10807231	406.3125
0.039629973	276
0.055479847	240.8125
0.069749169	224.5
0.04502381	219.75
0.10009342	115.125
0.088614509	167.8125
0.043338168	1006.3125
0.044865344	336.6875
0.11232376	206.875
0.10359596	157.625
0.1049868	65.375
0.088385656	164.875
0.047628578	542.375
0.10259859	110.875
0.088802725	285.625
0.10189171	77.875
0.12794654	208.25
0.078331679	487.125
0.13140507	98.25
0.1343872	156.5
0.08323177	436.25
0.095931388	200.5
0.12874994	239.375
0.061593536	319.25
0.069789596	249.625
0.039555818	514.625
0.053454898	812.125
0.028110994	549.375
0.098632395	96.125
0.043869857	544.875
0.10123584	146.625
0.082561225	391.5
0.067710929	359.625
0.11558317	98.75
0.072020799	699
0.045290675	186.25
0.063065864	312.75
0.10984501	86.5
0.031251997	1509.5
0.15630154	46
0.11287866	245.25
0.062273566	388.75
0.080028512	252.5
0.060761627	723
0.07895118	369.75
0.1241405	108.5
0.049088642	243.75
0.063722655	268.75
0.13483927	113.5
0.044997256	636.25
0.090741917	147.25
0.047647227	753.75
0.072563015	643.5
0.080435939	559.25
0.08656016	281.75
0.12142199	185
0.089387141	137.75
0.12227385	84.5
0.073014311	746.5
0.046432883	481.75
0.11018456	78.5
0.077513747	229.25
0.06786073	365
0.079141073	553
0.046626478	306
0.083394751	124.5
0.069795012	308
0.096673623	157.5
0.072793007	255
0.083809189	268.5
0.057798855	218.5
0.070864856	316.5
0.094446942	138.5
0.081955761	239
0.051760919	503
0.066587113	619
0.084044822	143
0.11212761	115.5
0.15169884	94.5
0.095678367	303.5
0.047559537	423.5
0.075325206	284
0.065251097	419.5
0.13398203	72
0.090149716	96
0.035483088	526
0.050287765	383
0.076230362	226
0.042566102	1045.5
0.053041626	531.5
0.077846691	149
0.053834856	367
0.051114589	710
0.093894586	235
0.063485026	247
0.087283812	287
0.13583596	80.5
0.075224757	480
0.087993488	138
0.14535478	154
0.082061492	227.5
0.067516461	144
0.038452655	876
0.06416776	255
0.050612252	955.5
0.054521095	533.5
0.052545551	459.5
0.10470761	109
0.035986729	360.5
0.065544672	107
0.062707819	319
0.13693224	80
0.046679579	651
0.091612265	189.5
0.10891531	97.5
0.047433473	392.5
0.063593343	388.5
0.090067811	279
0.06359119	349.5
0.073157333	223
0.051623367	763
0.06770733	359.5
0.095671691	117.5
0.062514789	224
0.10889439	82.5
0.039242972	227
0.086328074	245.5
0.05611971	214
0.10884949	131.5
0.047028616	428
0.031576466	319.5
0.097133659	297.5
0.10988601	211
0.075724006	482
0.042491786	233
0.03550202	458.5
0.089437231	140.5
0.043874156	1756.5
0.099678442	404.5
0.04728682	465.5
0.075658672	189
0.075854555	101
0.071067974	171.5
0.093072645	193
0.049737021	496.5
0.081188619	212
0.13789743	66
0.077753462	215.5
0.070081383	446
0.067422971	202.5
0.082158126	100.5
0.09764459	130
0.043782204	1076
0.051859874	470
0.10745677	235
0.045690283	724
0.11200693	729
0.092443474	114
0.1039923	98.5
0.085270055	170
0.082653299	160.5
0.041473325	408
0.12267313	232.5
0.062380668	153
0.098131374	183
0.10087233	88
0.047565546	493
0.064549401	507
0.078422487	196
0.082934007	631
0.04378042	271
0.072768897	299
0.10742982	114
0.1326344	108
0.066107072	187
0.072215118	142
0.049226645	792
0.076724529	310
0.093296558	184
0.070259251	167
0.053826265	351
0.17081766	79
0.064162374	288
0.041728966	298
0.078362823	306
0.076075122	187
0.046640459	1427
0.064232998	912
0.086635441	103
0.060137469	574
0.17724009	72
0.048133425	4111
0.1286848	67
0.1151486	140
0.081193879	101
0.090601191	345
0.06407728	587
0.047353268	1522
0.073049031	407
0.10235135	173
0.056867726	251
0.057034139	523
0.093795523	115
0.1353429	77
0.12514125	157
0.098501071	79
0.057838421	524
0.048283424	979
0.10133664	110
0.087022915	235
0.073864609	278
0.052285682	484
0.085290708	180
0.049176086	268
0.047424044	1315
0.12931643	89
0.078815177	278
0.067611948	393
0.064064473	171
0.061464392	401
0.053702503	429
0.045282435	641
0.12726484	66
0.092880309	307
0.074500084	184
0.097187325	231
0.074288405	342
0.081235819	123
0.085867025	160
0.057038888	330
0.13840517	78
0.034858916	337
0.090443686	245
0.037204582	365
0.12720858	126
0.12756962	86
0.056083232	507
0.047184393	224
0.079235189	247
0.062820718	262
0.1010709	198
0.08148177	189
0.054517802	357
0.094604865	84
0.047286019	196
0.065735184	379
0.056399018	208
0.0511075	1285
0.036582205	1299
0.035392169	731
0.060393054	936
0.066761769	127
0.088507764	175
0.077900119	309
0.040074635	267
0.037709277	941
0.034824356	732
0.047536112	514
0.084471382	170
0.10066233	103
0.046422359	321
0.045164108	590
0.060048107	819
0.082872674	192
0.075909682	128
0.084167339	252
0.14106241	68
0.064017601	635
0.095940545	154
0.11228983	264
0.081670024	381
0.017099343	3256
0.12897047	119
0.069348589	144
0.068121061	185
0.056091659	137
0.075256355	111
0.081977762	234
0.10959988	188
0.071263611	295
0.14276956	68
0.11637791	165
0.062713481	513
0.12929432	100
0.11007211	200
0.092373736	407
0.074130654	179
0.095888294	151
0.056965631	167
0.070454769	151
0.051208321	202
0.11664264	159
0.06923116	196
0.059847128	477
0.1124581	81
0.076119907	295
0.10952447	82
0.051575575	513
0.029697102	735
0.045519255	916
0.084372252	202
0.068546139	189
0.066236824	186
0.083181344	98
0.074503623	117
0.082955196	715
0.11168137	235
0.080029331	196
0.07872434	118
0.10615851	126
0.068174891	612
0.10227202	174
0.12765473	82
0.06359864	482
0.061898436	336.47168
0.067585222	171.4668
0.078373052	276.43945
0.090832964	146.64844
0.053480305	136.89062
0.10468156	179.125
0.052315664	264.875
0.041165695	532.46875
0.11547399	120.71875
0.09546525	82.875
0.03840458	729.46875
0.039005067	3169.6562
0.055502679	468.09375
0.07604596	184.40625
0.078804754	121.1875
0.076081976	398.25
0.074859023	275.0625
0.12133049	182.6875
0.049498059	855.4375
0.11072791	156.75
0.068967775	300.9375
0.053011257	398.6875
0.083896302	193.375
0.069899574	630.5
0.12486611	160.75
0.065507241	811.3125
0.049571116	153.625
0.14541499	89.5
0.03149163	273.25
0.053759474	374.375
0.10331117	156
0.077225521	735
0.086694054	167.5
0.042502791	382
0.073344812	99.5
0.10580654	117.375
0.046759363	225.625
0.041188866	669.25
0.065209031	469.875
0.073387899	351.375
0.12632653	122.25
0.072871849	227.75
0.11772557	139.75
0.075865999	170.375
0.09888871	106.875
0.14053404	428.75
0.10164496	98.25
0.056874122	224.125
0.04302495	580.25
0.053063706	392.75
0.085797518	244.375
0.053885967	295
0.0643472	494.125
0.098533981	159
0.022201208	1429
0.049661204	326.75
0.091946259	270
0.077119716	131
0.084226057	176
0.084933132	223
0.11527897	157
0.11426222	271.5
0.075120203	246.75
0.074306764	242.25
0.091472439	215.25
0.051842466	808.25
0.075500876	172.25
0.073993936	266.5
0.084881864	202.5
0.055244319	368.5
0.07069473	181.25
0.048926011	200.25
0.15213466	98.75
0.08169134	140.25
0.087733872	82.5
0.099550478	123
0.047149867	550.75
0.075415619	276.5
0.12055536	91.5
0.12898816	59.25
0.13231017	84.5
0.10515843	117.5
0.048405241	630.5
0.060106318	777.5
0.056702372	287
0.11060264	122.75
0.12394035	210.75
0.087566353	168
0.088031814	79
0.071561903	359.75
0.065080717	251
0.07357733	113
0.1341491	186.75
0.081635624	330.5
0.038577985	350.5
0.050521307	390.5
0.083698466	296
0.075676888	202.5
0.12578541	136.5
0.075056851	260.5
0.071625203	116
0.090297095	138.5
0.053175729	530
0.037567042	2628
0.12359487	179
0.05830846	407.5
0.11854167	113.5
0.10053808	204.5
0.1028362	142
0.031573039	320.5
0.076736957	301.5
0.052850939	574.5
0.10633662	89
0.071952589	188
0.061299749	421.5
0.054606963	295
0.063340954	554.5
0.038134363	695.5
0.085169576	141.5
0.11839421	236
0.10123474	246.5
0.080876298	368.5
0.10782798	188.5
0.12231608	259.5
0.13990961	141.5
0.076364994	422.5
0.17035653	63
0.078538008	235.5
0.10701001	143.5
0.099671602	198.5
0.05849801	826
0.10035498	128.5
0.15464094	54.5
0.11021731	126.5
0.04854795	253
0.047797881	282.5
0.10580402	268
0.10549673	195
0.082011141	203
0.046053432	261.5
0.014001351	505
0.017608808	680.5
0.039603729	205.5
0.10594124	138.5
0.053925972	418.5
0.0669211	257.5
0.14531828	80
0.088515557	370
0.057043619	436
0.047111493	347.5
0.086553641	70
0.029661471	3540
0.095953614	139
0.073515065	324.5
0.03537558	536.5
0.082993396	477.5
0.094089679	227
0.035529532	627.5
0.087072521	234.5
0.080600567	474.5
0.05962256	661.5
0.063234575	292
0.070177846	109.5
0.073502265	158.5
0.10005507	184
0.07510075	157
0.056721244	365
0.1128393	135.5
0.08241313	223
0.081159912	235.5
0.091627643	457
0.091080621	172
0.045479652	435
0.12357781	59
0.10734142	170
0.072187886	183
0.053646374	348.5
0.07567028	379
0.05632358	715
0.099113107	101
0.061163828	269
0.064834945	259
0.079472348	203
0.095840633	184
0.070208676	148
0.0749778	150
0.071842059	141
0.055967622	226
0.043888573	433
0.07029669	411
0.065798715	186
0.053586129	581
0.055829901	268
0.048380919	1169
0.076731719	239
0.076118298	143
0.10477667	79
0.042433444	309
0.085478671	235
0.05430999	463
0.072664924	561
0.11110584	129
0.085832149	215
0.11126606	123
0.037923615	1084
0.09723416	187
0.099828161	110
0.088898815	224
0.055931006	670
0.059799444	572
0.085795566	157
0.10810828	116
0.050526027	399
0.049904387	668
0.0979084	158
0.075759247	273
0.048251256	615
0.070871241	394
0.10007846	187
0.13692454	125
0.10944293	71
0.059698101	325
0.051519558	337
0.075306162	210
0.052371047	544
0.13887112	113
0.045146044	293
0.10712414	197
0.052863911	229
0.033930074	304
0.12978044	141
0.068721049	136
0.099350937	147
0.076662399	439
0.093056947	313
0.094848581	193
0.069381446	406
[truncated: 1,038 more rows]
