# Supplementary material for: Comprehensive structural assignment of glycosaminoglycan oligo- and polysaccharides by protein nanopore
Source: Nat Commun. 2022 Aug 30;13:5113. doi: 10.1038/s41467-022-32800-4 (PMC9427770; doi:10.1038/s41467-022-32800-4)
Supplement: Supplementary file 5 — Source Data [file 41467_2022_32800_MOESM5_ESM.zip › Source Data/SI_source data files/Supplementary Fig. 1/HPdp16_80mV.txt]

Ib			Tt
0.24214339	29.886475
0.080069348	377.51562
0.0668341	310.98438
0.1157542	95.890625
0.090921536	226.82812
0.13761254	100.96875
0.1156926	93.46875
0.13205819	67.75
0.099241979	84.8125
0.077056877	384.78125
0.078587711	239.03125
0.094144218	127.40625
0.10891315	146.40625
0.10466938	109.09375
0.061917324	741.03125
0.096640766	220.3125
0.10771556	90.65625
0.096079916	183
0.07212007	688.625
0.14711	62.8125
0.080985025	191
0.11138345	108.25
0.11577637	89.5
0.10803919	92.6875
0.12029286	45.0625
0.066519752	430.1875
0.1087791	83.25
0.12171768	77.75
0.10788842	216
0.16750112	63.0625
0.12642555	77.1875
0.10621872	251.9375
0.053616688	315.75
0.12855335	96.875
0.0464487	758.5625
0.080068596	172.5
0.078306004	117
0.18244094	67.75
0.11302956	86.375
0.13887483	127.875
0.11521623	172.5
0.095428549	165.5
0.20400614	72.5
0.072307564	148.5
0.038591679	366.5
0.089597389	139.375
0.14976072	78.375
0.12151647	72.25
0.066117987	193.375
0.14358576	65.375
0.11796904	120.625
0.099530891	122.125
0.10882723	107.75
0.12167858	87.25
0.044076581	498.875
0.13544668	54.875
0.22171047	41.25
0.14353749	66.375
0.046275992	439
0.15378165	92.125
0.14107335	64.375
0.078920968	170.5
0.16593996	55.625
0.15764685	51.125
0.16466063	61.75
0.096708514	131.75
0.075602606	216.875
0.093595557	129
0.12876576	110.75
0.14643717	56.75
0.10943559	80.75
0.082075149	177.625
0.12429223	96.875
0.20337828	620.125
0.1177908	106.125
0.074683353	220
0.069948748	157
0.12052268	90.125
0.13241494	84.875
0.14236829	64.25
0.06047995	199
0.12517674	67.75
0.091344669	153
0.074490383	368
0.17339954	72.75
0.12297538	227.25
0.14006791	298.75
0.11038458	98.75
0.22691248	36.25
0.09870334	197.5
0.15711926	87
0.13173169	92.75
0.086158536	366.25
0.13023195	152.5
0.1020253	105.75
0.20937042	45.25
0.076697499	246
0.13480829	84.5
0.1025046	55
0.082925938	218.75
0.17148326	41.25
0.12973078	122.75
0.1011806	123.75
0.075271495	145
0.1581374	213
0.1094928	118.5
0.13499816	105
0.099336259	138.75
0.12423132	70
0.097034223	130.25
0.080559932	465.75
0.14903966	94.25
0.050335102	379.5
0.1334347	169.25
0.10133112	165
0.10043813	98.5
0.099982157	88
0.1083563	81.25
0.059956416	397.5
0.12290794	96.5
0.16287343	51.75
0.13219121	62.5
0.092473835	210.5
0.11295404	368.25
0.07493715	585.75
0.073110208	158.75
0.069805257	291
0.060511261	611.25
0.036794785	575.5
0.1263168	113.25
0.13514119	117
0.1422566	80.25
0.15669976	42.75
0.085427158	320.5
0.14701861	82.25
0.08897569	153.5
0.10473768	127.75
0.16681956	78.5
0.11344379	124.5
0.097315662	120.5
0.11742604	124
0.133559	152.5
0.13183299	100
0.093382113	166.75
0.099209361	123
0.15592581	61.25
0.18358383	75.5
0.13336495	72.5
0.098200165	56.25
0.10438526	167.5
0.18901029	52.5
0.146403	79
0.15097304	67
0.060277257	157.5
0.099754214	118.5
0.17935683	57
0.090324402	115.5
0.14701584	83
0.062852129	349
0.11043419	138
0.062705472	208
0.11317556	119.5
0.083270699	142
0.13846391	54
0.081584871	144
0.085395172	241.5
0.06801337	405
0.18205523	60.5
0.067852028	387
0.12519759	124.5
0.069855988	223
0.092769451	127.5
0.05255403	860
0.16229485	49.5
0.092087515	148.5
0.15912972	77.5
0.16733572	46.5
0.081038184	146.5
0.070852749	339.5
0.098641507	104
0.056007076	775
0.057122633	757.5
0.093589261	157
0.074412867	104.5
0.075909331	343
0.13030823	66
0.069476523	286
0.069422156	231.5
0.094769783	130
0.074128784	354.5
0.13878147	92.5
0.13828881	85.5
0.13431863	84
0.14546372	108
0.090052605	80.5
0.09413483	85
0.13428265	83.5
0.10303039	177
0.15178135	62.5
0.080993287	493
0.039939541	796.5
0.0948999	143.5
0.14473324	102
0.099557571	83
0.12525339	127
0.15515877	66.5
0.089136995	168.5
0.087670967	216
0.18649793	70.5
0.11723012	102.5
0.10021175	148
0.10237677	255.5
0.085091114	127
0.1601387	65
0.14260626	102.5
0.20429498	37.5
0.15669721	42
0.11597721	102.5
0.11665844	188
0.094932377	122
0.10930256	155
0.088478662	454.5
0.15690759	73
0.10176254	134.5
0.17807138	44
0.10475451	136.5
0.18869157	32
0.12123318	101.5
0.059916534	274
0.12944901	134
0.14339074	68
0.13837805	79.5
0.16191491	88
0.10512791	242
0.074188679	240
0.096961804	152
0.091227151	142.5
0.14396447	82.5
0.070242234	402
0.12680778	91.5
0.18225935	39.5
0.11425261	76
0.11484753	120
0.14189273	139.5
0.10340875	183
0.097795017	289.5
0.089123189	164.5
0.10961115	286.5
0.082882322	117.5
0.083859466	157.5
0.12501636	107
0.051734608	629
0.08435978	175
0.081831791	176
0.15749291	62.5
0.086191036	162.5
0.09844669	119.5
0.078497857	184
0.10277747	153
0.097373761	115
0.092610233	148.5
0.16856356	64.5
0.13860998	47
0.11155922	241.5
0.1038627	196
0.15040596	174.5
0.14834337	68
0.095349297	178.5
0.15317471	74.5
0.095964216	167.5
0.11795889	102
0.060066596	263.5
0.11632135	104.5
0.1050393	174
0.053280681	1422
0.076698124	129
0.13669632	76
0.061874915	268
0.17951714	66
0.12434185	109
0.19443497	79
0.15324745	74
0.14169933	136
0.057382744	359
0.12076509	92
0.17364424	44
0.079827711	150
0.13078733	99
0.15153804	67
0.070568852	469
0.051464498	325
0.093969524	119
0.10854396	215
0.10993647	67
0.095038563	118
0.12727484	92
0.10500502	128
0.096014105	163
0.094112493	190
0.14863388	105
0.13707456	112
0.091507442	132
0.13912223	95
0.097724423	127
0.11292674	122
0.13332452	137
0.17972998	62
0.088129401	181
0.083402969	199
0.10174508	102
0.055178311	337
0.13026989	61
0.13137476	55
0.11924415	131
0.084428295	88
0.14666031	112
0.14705713	74
0.079172932	151
0.039025784	568
0.082540594	365
0.098002225	146
0.10964672	150
0.095326863	191
0.06881389	252
0.16511831	40
0.050952781	317
0.039124839	749
0.070178993	205
0.12869893	58
0.13080797	107
0.09097039	172
0.096702874	123
0.13379359	102
0.097448908	146
0.11088774	114
0.14439651	92
0.099461868	156
0.11229759	82
0.089565463	195
0.12550898	131
0.090640932	142
0.10909224	100
0.10343005	126
0.082931206	178
0.078559972	250
0.068443343	437
0.060932122	346
0.10094775	122
0.070446327	176
0.18362831	51
0.11933661	86
0.090742469	82
0.11582227	165
0.080496572	668
0.064236283	835
0.16228159	79
0.1588397	51
0.17346804	92
0.18518548	79
0.11377694	909
0.14688766	83
0.15605262	53
0.067033812	205
0.15242462	88
0.16186027	43
0.13207018	67
0.15853424	140
0.10816785	116
0.11212967	87
0.051960763	247
0.21290195	65
0.11091545	125
0.10906869	99
0.18818493	81
0.121176	84
0.097735301	112
0.10595537	141
0.11053839	305
0.2391918	38
0.15611927	76
0.12478466	130
0.11378481	89
0.11510559	83
0.13433048	80
0.074943043	215
0.12384225	82
0.087652668	124
0.12191797	37
0.074103408	142
0.051615514	307
0.07284192	303
0.13253351	102
0.15197957	96
0.12709582	128
0.046715632	265
0.11144079	172
0.14685148	96
0.12472425	92
0.16350608	75
0.13264395	91
0.031435549	447
0.084566019	226
0.15336037	71
0.10199846	169
0.082873799	408
0.12436632	142
0.14822252	93
0.07308425	148
0.15429823	58
0.093466952	177
0.082825199	190
0.09569931	111
0.13321605	71
0.14887576	90
0.067343906	240
0.095997691	157
0.091061577	216
0.068866581	325
0.11089469	269
0.088028848	175
0.097860791	191
0.087733164	178
0.087908976	157
0.094983898	300
0.074813321	207
0.078225285	293
0.086477637	194
0.086168669	216
0.098380417	104
0.054114092	225
0.073897913	279
0.052427135	1803.9941
0.099013418	128.35547
0.1012196	116.34766
0.1033151	155.42969
0.050636768	598.10938
0.082210481	200.5
0.070946977	161.54688
0.12659495	229.46875
0.069984205	242.4375
0.091126472	165.53125
0.19210699	40.328125
0.079110503	184.92188
0.12767956	72.625
0.11694641	89.484375
0.12396789	89.765625
0.13441052	56.796875
0.11841814	74.953125
0.085835256	300.5
0.18221161	58.90625
0.17614742	51.625
0.073146582	301.78125
0.11556145	106.03125
0.12799458	91.0625
0.15339665	83.21875
0.088889942	122.71875
0.13476083	82.40625
0.14449657	66
0.06776201	269.3125
0.038208131	566.9375
0.11525898	117
0.068794996	114.1875
0.090415798	397.9375
0.10441982	97.3125
0.083140783	268.9375
0.09324196	191.9375
0.12849434	67.625
0.17002876	73.75
0.12486766	126.25
0.23889108	27.5
0.14774299	89.8125
0.1340014	106.25
0.098689266	162.125
0.1233476	122.375
0.092524447	137.0625
0.14176989	143.1875
0.051207051	251
0.10878987	125.6875
0.092955701	267
0.21704736	35.5
0.032457273	608.375
0.13807826	83.125
0.11102843	108.625
0.17033927	70.875
0.12832353	116.375
0.14222386	87.375
0.10522834	103.5
0.11639824	82.75
0.1137029	110.5
0.14670373	96.125
0.14644812	64.875
0.13861293	92.375
0.13430344	63.875
0.11781348	110.125
0.12788562	92.875
0.12564354	128.875
0.11082441	65.75
0.18253908	34.375
0.13910753	74
0.052313041	1986.125
0.083371006	193
0.051420342	1479
0.15475635	66.5
0.12950464	61
0.094342709	175.125
0.14940698	96.75
0.18687093	292.75
0.093212903	140.125
0.095144711	156.375
0.10525834	83.375
0.21892923	25.125
0.12612176	166.25
0.18984801	72.375
0.12170662	126.125
0.063969038	373.625
0.15974505	62.625
0.088476919	112.75
0.19507077	42.125
0.12307409	74.375
0.11460403	97.75
0.17822303	50.75
0.07267753	170.25
0.070381112	350.5
0.08536353	215.25
0.10386703	101.25
0.069661461	238.75
0.11490075	114
0.1336647	116.25
0.22624911	48.75
0.14917342	101.75
0.17478631	169
0.1699167	79
0.080827355	132.75
0.13893797	124
0.093326151	103.75
0.072602205	218
0.049109224	360.75
0.11114861	94.75
0.1480376	84.25
0.066546254	138
0.13502878	117.75
0.091240868	289.5
0.11060593	195.5
0.11381014	107.5
0.060132813	217.25
0.088294633	129.25
0.1684721	42
0.13277924	84.5
0.11907748	146.75
0.11314349	215.75
0.071802147	221.75
0.050525539	403.5
0.12333173	138
0.071684077	196.5
0.13988356	82.25
0.13967042	70.25
0.076860674	133.5
0.048453305	276.75
0.1396881	49.25
0.087443233	148.75
0.091945514	257.25
0.15597261	111
0.02209115	1165
0.14131653	80.25
0.091125697	182.5
0.08219175	131
0.11351886	152.75
0.097633101	334.5
0.11466239	162
0.15474826	156.5
0.10289463	135.75
0.14274012	75
0.19097887	48.25
0.13727288	81.5
0.1254191	96.75
0.09658242	193.5
0.11246935	126.5
0.11136767	151.5
0.072235703	277
0.10595196	194.75
0.098410137	185
0.073524818	215.5
0.086909607	150.5
0.12709077	108.75
0.15752314	63.75
0.2391665	37.5
0.10963771	103.5
0.1456324	66.5
0.052116185	410.25
0.063365631	189.25
0.061912317	470.5
0.095522694	84.25
0.11001219	110.25
0.12866409	78
0.1840039	37.75
0.17757794	56.75
0.13332736	109.5
0.15725109	77.5
0.10536944	120.25
0.089587338	273.5
0.20474653	39
0.12818961	96
0.10224892	176.5
0.12683484	64.5
0.15021528	78.5
0.13412648	134
0.16723622	33
0.062737413	281.5
0.11431911	138
0.077598684	309.5
0.085033737	201.5
0.072633296	287
0.088193357	161
0.077842668	177
0.091463029	168
0.13321112	83
0.057523977	606
0.14150283	93
0.14766183	89.5
0.087545894	202.5
0.15010834	63.5
0.078680567	270.5
0.064993456	371
0.045743398	664.5
0.16895014	75
0.069044828	334
0.096671574	121
0.056583565	827
0.12362218	136
0.074588813	271.5
0.16298537	51
0.14383417	74.5
0.072352462	233
0.16552475	140
0.15550537	72.5
0.13219613	378.5
0.08075963	189.5
0.17772308	63
0.12812261	96
0.17612755	73
0.089672282	141.5
0.077158995	217
0.063890673	260
0.077906273	194.5
0.14848819	64.5
0.065207556	415
0.11131419	107
0.1032346	133
0.09900786	152.5
0.19584364	42.5
0.12338446	105.5
0.10019624	120
0.13805826	166.5
0.082643583	125.5
0.059230562	380.5
0.10402152	125
0.11787587	94
0.10587281	100.5
0.053509071	1002
0.11741287	70
0.14420259	57
0.11247282	142
0.070643462	172.5
0.10687106	186
0.12336744	130.5
0.067606829	257
0.10638175	120.5
0.1554873	64.5
0.14970355	48.5
0.18439622	51.5
0.15480658	39
0.13415252	74.5
0.070862658	154
0.042891115	666.5
0.10900111	156
0.088944271	200.5
0.13325615	116
0.098713316	313.5
0.085332394	160
0.12456165	211.5
0.10318189	118.5
0.11509223	118.5
0.089815907	210.5
0.095848151	102
0.12632403	108.5
0.079839908	125.5
0.047055688	175
0.18221217	31
0.19812694	38
0.11392715	94.5
0.1624379	136.5
0.1791147	73.5
0.080443062	196
0.093625546	247
0.1289276	86
0.14869946	58.5
0.1274105	99.5
0.12724128	122.5
0.082608879	202.5
0.12188949	63
0.086073153	123
0.10709941	86
0.085946083	164
0.05462778	307
0.10662453	90
0.026207808	676
0.085297756	282
0.10188057	118
0.068701319	232
0.19435067	71
0.1187827	114.5
0.14807728	71
0.086837798	420
0.12336433	154
0.095127054	251.5
0.11557791	118.5
0.1039987	118.5
0.066876769	188.5
0.091732286	109
0.1067011	121.5
0.10162262	84
0.06162132	306.5
0.12346143	82
0.10852024	228
0.097014278	115.5
0.13501771	76
0.18489283	71
0.13512491	69.5
0.09031076	135.5
0.066411041	550.5
0.082164682	236.5
0.20248568	43
0.065865137	191.5
0.10328711	174
0.072162539	219.5
0.088361122	234.5
0.11453015	106
0.16694804	53.5
0.13650832	79.5
0.081366926	131
0.087357499	180.5
0.11064145	94
0.15092875	183
0.20969838	49.5
0.12458161	109.5
0.10000402	116.5
0.097277619	166.5
0.095206641	132.5
0.15176767	63
0.1426627	82.5
0.17886831	67
0.10495809	182.5
0.091800712	127
0.069439784	320
0.060964212	1698.5
0.14526056	63
0.15769199	63
0.13697661	105
0.15038325	54.5
0.20205058	52
0.083219782	104
0.085834645	152.5
0.12149588	451.5
0.18003818	68
0.13744164	103
0.078269772	577.5
0.1359971	116.5
0.16803615	31
0.19953346	68.5
0.11879373	120.5
0.10867136	78.5
0.068455368	323
0.14830598	68
0.092553057	97.5
0.11376386	102.5
0.13828567	87
0.11452703	121.5
0.1057506	120.5
0.21806253	53.5
0.15844691	51
0.20093754	42
0.18057732	38
0.092976525	121
0.14618872	53
0.11410054	153
0.071817517	180
0.09968999	248
0.14205742	98
0.13536033	96
0.14575408	66
0.13581529	122
0.087989464	174
0.096280985	106
0.1648501	66
0.091324866	99
0.14570442	40
0.11313966	140
0.034206662	1568
0.061157394	612
0.17959121	69
0.12430574	118
0.13854571	92
0.099324889	128
0.066915989	305
0.12752968	221
0.13272864	77
0.18558967	132
0.14685471	60
0.08693552	146
0.12160583	65
0.18218437	99
0.16129462	54
0.10529254	153
0.16294016	60
0.12498585	80
0.086851738	201
0.082264662	190
0.10651144	253
0.10566978	85
0.057139155	437
0.079084784	229
0.056783408	310
0.16492935	38
0.13747597	105
0.08204487	270
0.056885209	274
0.11741395	86
0.1173409	97
0.098565474	171
0.12046181	113
0.081683539	149
0.13512793	106
0.1084113	69
0.1346028	81
0.11352523	125
0.14763141	85
0.15252821	67
0.15406103	78
0.073230885	275
0.17909962	66
0.15445915	52
0.17043953	51
0.13403946	94
0.084819242	153
0.085604824	264
0.066402942	525
0.10458721	111
0.1023239	87
0.13035397	108
0.10773776	144
0.14827982	450
0.086825959	182
0.071671791	125
0.14995252	69
0.10551034	122
0.09913519	127
0.14376694	123
0.1046278	102
0.072006159	165
0.070692576	493
0.11072616	153
0.14116585	69
0.10754692	127
0.14341328	102
0.16211136	56
0.14603052	63
0.096250407	138
0.16347843	47
0.19203371	40
0.11299723	227
0.088413715	137
0.1196958	104
0.11969978	107
0.16090074	151
0.16070318	52
0.094582334	184
0.11903542	111
0.068979278	392
0.049944062	792
0.10371128	84
0.10530719	68
0.15019356	53
0.13662453	97
0.20727928	62
0.17194887	59
0.12076396	179
0.15932551	78
0.23137353	33
0.15130346	119
0.16787066	45
0.17640895	66
0.086848103	146
0.1029482	142
0.10690087	105
0.081191085	164
0.17471403	79
0.091806293	104
0.088604741	576
0.1256222	170
0.08024136	140
0.14607786	88
0.09958519	85
0.080807224	278
0.094876066	223
0.10685566	182
0.070734739	459
0.076564327	150
0.11571757	139
0.087203823	215
0.079348423	474
0.092232414	270
0.11660777	120
0.094644278	83
0.1714166	76
0.14292321	106
0.12672839	99
0.062336314	237
0.077633291	263
0.07789766	2363
0.13868673	198
0.11922685	134
0.15513997	85
0.11125746	95
0.11259976	129
0.17958842	61
0.081826456	140
0.13164204	89
0.092642605	123
0.2188413	30
0.13305055	91
0.12689985	46
0.15991747	127
0.19989426	83
0.10722737	104
0.11030704	141
0.07707113	68
0.11701696	92
0.10479617	80
0.088696592	142
0.10405262	125
0.1432869	53
0.066933475	629
0.10791244	121
0.069077052	338
0.14355503	150
0.20557787	34
0.17622775	128
0.14003876	41
0.12402404	90
0.050049484	395
0.099979162	220
0.11353479	102
0.14120804	86
0.059331406	111.70312
0.094314188	158.78906
0.07501252	260.97656
0.085951857	329.92969
0.16802169	48.75
0.15486795	79.695312
0.081988588	791.03125
0.12614259	79.203125
0.17982776	52.421875
0.15547487	114.09375
0.12701687	99.015625
0.1775372	83.90625
0.076543763	202.375
0.10316233	155.92188
0.12550771	159.53125
0.092102952	215.21875
0.037391391	663.21875
0.046886977	381.90625
0.044180367	521.40625
0.043441843	476.78125
0.12027536	93.875
0.12012678	111.5625
0.1085935	90.9375
0.056523956	477.125
0.12073353	84.6875
0.21229808	52.3125
0.10821892	135.625
0.12135907	96.4375
0.067528501	144.75
0.037880234	1301.25
0.086533718	145.5
0.12792587	66.875
0.19075255	55.75
0.12140466	89.6875
0.11128891	97.4375
0.061608292	334.6875
0.15118413	89.75
0.056699958	395.9375
0.11210142	130.375
0.18985899	63.375
0.14028476	145.25
0.15640152	55.875
0.079511069	204.75
0.06998381	345.875
0.099057093	110.875
0.16046238	63.375
0.070739701	191.25
0.10650275	150.375
0.05931231	238.75
0.065113761	759.375
0.1626706	66
0.097824723	319.75
0.13949236	44.25
0.087542027	386.875
0.15962102	53.75
0.095674053	86.625
0.10954238	208.5
0.090497136	202.625
0.1461861	113.25
0.15951099	45.625
0.066351213	354.5
0.12111361	41.875
0.10623007	220
0.080659717	242.625
0.11688513	96.125
0.16125575	44.75
0.050768536	416
0.060447041	157.125
0.077465966	187.5
0.16771571	38.75
0.093038745	95.375
0.14589578	52.75
0.10675647	88.5
0.1168986	116.75
0.18121706	40.75
0.1149422	138
0.078253597	282.5
0.1060436	127
0.093247764	199
0.10335001	119
0.096022986	112.25
0.13566773	122.25
0.11716782	106.75
0.16005751	42.5
0.078578711	215.5
0.1035903	86
0.13075085	121.25
0.096674368	110.75
0.077784613	303
0.11949375	119.25
0.095101088	122.5
0.15071671	64
0.12089484	126.25
0.12742335	127
0.071381122	190.25
0.071326673	216.5
0.086380228	171.75
0.1482452	67.5
0.12017688	166
0.15383418	43.25
0.13709611	64.5
0.13136254	131.75
0.073844649	411.5
0.092212774	71.25
0.16340372	79.25
0.11387838	85.5
0.10290042	138.75
0.13809866	152.75
0.18191251	95.25
0.12639432	98.5
0.087300263	124.75
0.14856054	128.75
0.10281738	99.25
0.11842591	83.75
0.092178591	203
0.099160999	263.25
0.10667439	233.25
0.091957778	115.25
0.092530996	182.5
0.082811378	166
0.096777767	86.75
0.10632213	144.75
0.089245223	109
0.13028853	80.5
0.12157535	108.5
0.088039331	179.75
0.083186112	399
0.125755	79.75
0.14073277	54
0.11884709	111.25
0.170679	54.5
0.040768459	857.25
0.077582791	767
0.10803585	164
0.14037922	76.75
0.098945461	149.5
0.049869917	301.75
0.15689164	101.25
0.094181925	306.75
0.1004723	190.75
0.072489612	390.25
0.14759494	66.75
0.21181267	37.75
0.042309243	437.5
0.13350222	137.75
0.1687104	76.5
0.1174126	87
0.16594759	105
0.20320405	43.75
0.12545866	85.75
0.069038436	539.5
0.087630667	81.75
0.10915565	136.5
0.059816867	659.25
0.105987	181.75
0.10274247	108.5
0.1028524	159
0.20248055	48.75
0.073876664	435.5
0.059255186	198.5
0.061837733	223.75
0.12659588	76.75
0.20830077	50.75
0.068164684	207.25
0.082245104	207.75
0.081999645	244.75
0.081684954	303.25
0.078340538	168.25
0.079336151	259
0.11818789	132.5
0.10789933	163
0.071000747	279
0.11926965	112.5
0.063938238	466
0.13062023	108
0.15091577	91
0.049750723	554.5
0.11211886	94.5
0.096704207	215
0.040826537	1389
0.057845078	235.5
0.13638763	86.5
0.065727219	215.5
0.028357683	1086.5
0.10615767	168.5
0.066341244	514.5
0.082893915	165.5
0.23761691	34.5
0.085936144	302.5
0.066866823	139
0.048214734	506
0.041553508	350.5
0.096134499	152
0.085236534	306
0.13995115	94
0.07799831	305
0.11099829	61.5
0.14141826	64
0.090439841	122.5
0.086510904	131.5
0.074348412	205
0.12121221	94.5
0.059540942	176.5
0.079758421	110.5
0.062622957	184.5
0.12857413	148.5
0.23850679	57
0.11086101	291
0.11867088	158.5
0.090904638	169
0.096350044	97.5
0.2062133	49
0.13587978	64.5
0.05413501	268
0.10155994	156.5
0.12915641	126.5
0.10708216	113.5
0.11544621	95.5
0.042175427	1246.5
0.15465532	50.5
0.1209292	107.5
0.11138935	150
0.1371239	67
0.068004839	427
0.054648452	319
0.12148469	77
0.056120139	296.5
0.2402887	39.5
0.12599294	51
0.079450756	407.5
0.12932965	81
0.09847828	129
0.15897019	60.5
0.1134016	130
0.114097	152
0.086947583	109.5
0.12029618	72.5
0.08861246	110.5
0.05753557	230.5
0.090265654	208.5
0.075550243	525
0.10225262	97
0.095412239	135
0.080854766	216
0.082579225	154
0.10912324	106.5
0.11418355	98.5
0.083755575	179.5
0.13619497	143
0.19870086	105
0.10292291	97.5
0.10628654	100.5
0.23761688	42
0.097292095	142.5
0.12384687	77.5
0.088603303	116.5
0.13143204	84
0.073597439	618.5
0.12549646	135.5
0.068910144	172
0.064206123	290.5
0.14945096	51.5
0.1462346	77
0.080522038	306.5
0.089715578	219.5
0.11196254	121
0.20534649	59
0.14274105	82
0.12323183	96
0.10110679	81
0.10346345	154.5
0.13087311	95
0.072653159	112
0.097289473	124
0.091636568	445.5
0.14409372	61
0.12291421	105.5
0.088083602	93.5
0.09877637	114
0.11256015	118.5
0.057054944	256.5
0.10861248	143.5
0.088767111	202
0.072650433	207.5
0.16333084	63
0.069979794	186.5
0.12650259	61
0.10509197	96
0.1747352	52.5
0.17676277	79
0.15013224	78.5
0.15466759	145.5
0.10965756	165.5
0.1002706	137.5
0.089255847	214
0.14401628	74.5
0.063275054	294.5
0.085317038	247
0.11413925	129.5
0.063217238	130
0.1226545	111
0.099079184	83.5
0.13385266	64
0.13784447	92.5
0.12019706	158
0.058413088	167.5
0.11519868	140
0.11985512	85
0.15861736	43.5
0.09670189	150.5
0.051278543	456
0.12305745	136.5
0.10452962	136.5
0.15185127	97.5
0.097661741	290
0.041619416	603
0.090107091	101.5
0.086794533	147.5
0.056587514	233
0.096917972	88
0.073039711	257.5
0.069888063	261
0.17621569	88
0.081325263	173
0.082734674	164
0.12251683	68
0.071312159	286.5
0.15350352	74
0.14469974	86
0.076094419	217
0.13834316	60
0.090476058	155
0.062070884	403
0.10966488	103
0.10784286	122
0.1520272	87
0.07359542	271
0.15852214	130
0.096738629	214
0.082940146	111
0.15562829	65
0.16505075	77
0.094663292	101
0.15781997	55
0.07678818	404
0.13337415	82
0.15125366	110
0.087769322	348
0.16872545	120
0.068745978	170
0.1925929	65
0.10773782	151
0.11582053	80
0.18217126	41
0.092745058	106
0.078345604	157
0.19498548	67
0.12565249	155
0.1499325	60
0.071125865	547
0.22051433	40
0.14121078	53
0.080764033	221
0.10372811	128
0.11252578	103
0.085532941	115
0.086158104	255
0.16969083	55
0.18735194	70
0.14963536	160
0.11611009	104
0.10827767	101
0.13273883	44
0.12159047	176
0.12344848	72
0.062576719	562
0.11628589	52
0.12016018	67
0.14204106	111
0.051607292	316
0.13795601	77
0.12317146	77
0.10711104	149
0.15308011	65
0.098680347	227
0.10105862	167
0.126652	106
0.15722375	70
0.059179805	196
0.17895418	57
0.07555522	264
0.10022222	112
0.083667174	227
0.13439515	87
0.12213348	72
0.10921016	74
0.15161715	63
0.11759303	101
0.13996889	82
0.099268854	213
0.081958912	148
0.095023513	90
0.11825823	119
0.07964325	155
0.16185044	62
0.078378782	201
0.094102204	334
0.17103271	82
0.107678	128
0.12525339	140
0.12238102	71
0.086197838	175
0.082301922	185
0.098889604	85
0.1268509	82
0.1532255	76
0.088139988	201
0.20414814	48
0.15029132	60
0.073710144	265
0.15826036	84
0.1573844	71
0.11339625	115
0.16366212	66
0.04892619	1717
0.13842671	87
0.089167796	148
0.14864618	58
0.043323636	494
0.06359794	284
0.13625021	77
0.073894478	146
0.23090045	41
0.077640884	478
0.13716792	62
0.16660859	88
0.16871314	67
0.091095686	176
0.12094343	96
0.050246034	583
0.050592095	211
0.11805759	126
0.079272233	139
0.10092993	194
0.22091496	46
0.084439822	325
0.19816595	50
0.076523006	135
0.19740747	50
0.0723162	334
0.17759879	50
0.11433469	155
0.20036405	46
0.19170573	60
0.047284588	234
0.14531808	58
0.066398188	218
0.09594506	253
0.11277646	67
0.17521815	46
0.13272862	83
0.0909594	477
0.042661496	523
0.098866723	94
0.06032788	860
0.096330047	185
0.10445821	149
0.13591646	136
0.13208821	156
0.04182782	1594
0.12274377	95
0.084738865	286
0.13963233	58
0.12719513	81
0.1369506	67
0.11963342	111
0.057842582	468
0.11178999	155
0.07543923	345
0.16163024	70
0.069093525	133
0.094448984	225
0.071946368	142
0.14734381	59
0.064370267	445
0.12903163	85
0.11811828	154
0.21632861	38
0.10872145	94
0.20382036	50
0.14204183	154
0.063206866	480
0.084644362	197
0.11736097	106
0.087829508	134
0.04304374	360
0.13155206	122
0.13421801	73
0.1113861	117
0.10063045	184
0.086531997	158
0.062293857	364
0.18912382	49
0.16819775	95
0.0772155	187
0.10338313	233
0.17736557	66
0.1589383	54
0.15027644	52
0.097773924	125
0.11646624	141
0.12273957	92
0.08570791	214
0.10426256	98
0.093854703	269
0.1726346	60
0.10601664	95
0.11026286	128
0.14313114	84
0.094932877	109
0.11313564	114
0.068645671	282
0.17090024	40
0.12610145	146
0.097205184	224
0.11314309	105
0.13775663	56
0.11658092	112
0.06443537	270
0.093665563	113
0.10417514	96
0.16465098	160
0.10402325	122
0.065979518	233
0.12143773	192
0.093649969	292
0.085328907	185
0.12816243	141
0.14511321	69
0.086209461	173
0.11430948	76
0.12432574	94
0.10939328	140
0.079334378	164
0.10297736	69
0.1004817	264
0.10278063	192
0.055278722	377
0.12533435	139
0.1416662	109
0.054594122	279
0.10799167	145
0.12858568	149
0.030425748	1062
0.12141016	102
0.11161438	109
0.13567811	67
0.1103358	117
0.064843424	385
0.12616608	108
0.16708231	54
0.12458012	99
0.18916611	44
0.091405675	141
0.081339799	141
0.22309653	47
0.23273176	50
0.10319642	112
0.14133911	56
0.07094036	167
0.12626289	108
0.11181469	109
0.13381916	66
0.080148757	174
0.13416116	84
0.074525975	177
0.22158673	36
0.11514452	94
0.095948741	85
0.09444055	183
0.082013629	136
0.15382512	53
0.10042607	185
0.11044412	101
0.086499095	119
0.13310476	69
0.15813734	39
0.13779451	63
0.15371597	96
0.09712898	111
0.11125557	136
0.094594233	112
0.13221629	73
0.09289483	121
0.099415146	133
0.12563717	88
0.083080508	207
0.10510204	116
0.19821553	52
0.088539526	98
0.065278538	424
0.14016068	92
0.12025128	122
0.12571439	119
0.1715218	53
0.20936894	50
0.086543009	94
0.066465996	358
0.059702929	389
0.13190636	53
0.083427683	215
0.14000472	208
0.12107278	110
0.1178265	98
0.10173996	80
0.08031214	177
0.081909485	157
0.071060091	375
0.095273659	200
0.19338816	66
0.10018124	194
0.13266613	85
0.19299948	55
0.088266596	204
0.10614416	138
0.093085468	111
0.088777453	176
0.13447614	103
0.087251499	181
0.16221501	66
0.10139582	234
0.15817729	64
0.094101422	122
0.1371128	60
0.088752352	145
0.14884016	97
0.095941812	170
0.19170514	49
0.057195377	1873
0.11533163	85
0.04816686	1865
0.13695316	121
0.10608434	98
0.096707694	112
0.06095238	189
0.095835209	635
0.05153412	192
0.10644817	141
0.10035318	267
0.13399282	62
0.11065532	235
0.098792501	89
0.027358714	423
0.11740593	80
0.10401544	211
0.096287139	111
0.14999935	138
0.13161872	97
0.08285179	145
0.093028128	390
0.088711679	123
0.12704737	86
0.12415998	123
0.083992474	115
0.19102904	46
0.1859152	54
0.080362596	123
0.14986898	90
0.087568931	154
0.13541599	70
0.07614316	412
0.14285527	60
0.11836607	80
0.16643615	96
0.062472817	818
0.16824277	52
0.19146107	48
0.083314136	132
0.09660989	82
0.16990037	56
0.06530866	212
0.16969937	66
0.11641251	70
0.17068513	64
0.20693561	72
0.18445452	114
0.079643041	190.64844
0.079937324	468.44531
0.12701209	108.34375
0.093126766	175.03125
0.092384771	111.51562
0.07527601	142.125
0.15298678	60.5
0.10200454	149.40625
0.17087823	29.5625
0.052123476	756.20312
0.069888517	360.09375
0.12576938	106.96875
0.1191271	113.375
0.10750951	104.5
0.08926639	174.625
0.10119711	184.84375
0.1457306	123.6875
0.090535484	133.875
0.050739091	361.9375
0.098151706	121
0.1983777	37.375
0.081119649	187.75
0.078840539	209.125
0.086428732	260.125
0.13121752	68.1875
0.16735187	102.0625
0.094401911	98.3125
0.2043051	41.5625
0.10698694	151
0.14125943	77.5
0.12429862	83
0.11427639	107.875
0.11236814	122.5
0.05790646	255
0.13623925	136.125
0.10851963	111.625
0.14769624	43.375
0.14873128	109.375
0.067272708	302.5
0.14262199	84.25
0.1819457	62.375
0.090750851	124.625
0.10567671	98.875
0.16913669	100.875
0.1281805	186.625
0.13915715	54.5
0.16330788	74.75
0.13852473	70.875
0.099614859	168.5
0.073477402	177
0.17309088	50.25
0.091592945	172.375
0.099812888	228.5
0.21693663	44.625
0.099437796	123
0.10298805	178.75
0.13896896	80.25
0.09155684	282.375
0.14059679	59.25
0.049406845	605.375
0.13966326	85.625
0.13165344	60.25
0.088530384	362
0.12990215	78.5
0.074972361	330.25
0.088876605	198.75
0.089874618	310
0.089933224	126.5
0.15521294	67.25
0.17776707	79.5
0.072093062	356.25
0.20453721	54.25
0.063278578	255.75
0.097167388	192
0.1195516	91
0.099934496	109.25
0.12376211	63.25
0.18982489	42.75
0.11938264	96.5
0.1074658	95.25
0.07405214	218.25
0.18974765	49.75
0.093950085	99
0.10844733	86.75
0.080851197	126.75
0.10249389	149.25
0.16863692	84.5
0.16003983	88.5
0.096824348	142
0.081607416	129.5
0.15622263	49.75
0.061482657	185.75
0.11765489	165.25
0.10146255	95.25
0.083733097	109.5
0.10279209	129.25
0.12980829	58.5
0.082015954	391.25
0.11751878	55.75
0.07335677	146.75
0.065300949	173.75
0.18457766	100
0.065732725	264.75
0.084248163	142.5
0.12259815	132.25
0.11654378	105
0.073754951	141
0.082872182	303.75
0.09772259	98
0.079703793	154
0.13125966	112.75
0.064390138	674.5
0.17484574	64
0.041138258	362.25
0.14032222	64
0.127212	53.5
0.035291996	737.75
0.10279188	198
0.1576273	83
0.10094444	106.5
0.091956124	224
0.13634387	67.25
0.09225399	110.75
0.12641606	90
0.10138267	137.75
0.1621698	46.75
0.17955796	51.75
0.21015248	84.25
0.20659824	52.25
0.11604536	81.75
0.14470795	137
0.088243701	218
0.094249748	111.25
0.13479087	80
0.12212134	108.75
0.074138284	190
0.17783165	66
0.099488303	112.25
0.09314613	192.25
0.095431022	165.25
0.073361404	221
0.089531071	221.5
0.14772937	77
0.15086114	77
0.130233	151.25
0.10389657	172
0.12182901	104.5
0.068824433	419
0.061619531	210
0.097737134	90
0.066074148	437.5
0.069787025	569.5
0.11175083	120.5
0.16737784	49
0.089561664	602.5
0.04309807	248
0.17530116	71
0.067259267	231
0.23165013	145
0.052230228	488.5
0.12736553	137
0.12540108	80.5
0.087687708	265
0.18153054	80.5
0.19923916	36.5
0.070588149	170
0.10619334	142
0.057600364	990.5
0.070522383	289
0.059905149	166.5
0.11164934	85.5
0.1799174	75
0.10261645	84
0.15202516	78.5
0.1440084	66.5
0.12449011	176.5
0.11005978	315
0.14597005	72
0.16604593	61.5
0.13119723	87
0.089913517	385
0.096378013	154.5
0.14441206	89
0.078823864	150
0.11809683	88.5
0.06866698	211
0.053137165	356.5
0.1757759	72
0.057772767	417
0.071941949	217
0.13564822	83.5
0.12908171	71
0.13295835	90
0.14431848	70.5
0.16339202	94
0.085324898	346.5
0.12583515	104.5
0.16096826	50.5
0.062065989	262
0.09047994	314
0.10587958	111
0.083627671	293
0.13092339	67.5
0.099835724	113
0.24695805	39
0.12359002	100.5
0.10199984	125.5
0.11972456	126
0.079374641	186.5
0.083277084	276
0.093008414	179.5
0.080968224	169.5
0.10399327	109
0.088019542	112.5
0.14855224	36.5
0.11633108	150.5
0.071358509	395.5
0.13792603	94.5
0.08063741	358
0.087468795	204
0.1341866	60.5
0.066304244	317.5
0.13631336	105.5
0.090873986	157
0.1255722	67.5
0.075309709	210
0.1297947	72.5
0.094159268	195.5
0.078824714	297
0.093551785	102.5
0.12049703	136.5
0.055496015	2390
0.10445696	124
0.11839183	115.5
0.11644459	128
0.079978541	309.5
0.098980948	105.5
0.11136129	146
0.11415965	184
0.15071662	53.5
0.093989387	102
0.079846524	235
0.09397725	184.5
0.12116935	124.5
0.13880672	81
0.16914015	46
0.088810995	211
0.058785114	442.5
0.096144117	243.5
0.091696806	179.5
0.16600479	53.5
0.24711339	43.5
0.11438781	177.5
0.14864464	57.5
0.10129428	132
0.1343915	92.5
0.075986952	88
0.21756545	32.5
0.1334634	77.5
0.080619507	252
0.13995834	60
0.12994294	93.5
0.096793488	191
0.14629135	84
0.06292922	461
0.17192744	65
0.22318517	39.5
0.060365606	598
0.06488011	254.5
0.19783108	33.5
0.1511364	68
0.13899979	68.5
0.12837569	118
0.11520223	116
0.12960489	73
0.1148041	81
0.093210734	199.5
0.11402187	82.5
0.087197408	139.5
0.17445464	38
0.062627681	2064.5
0.12902659	114
0.14868172	96.5
0.13065276	118.5
0.080999337	168
0.10110352	60
0.077134006	259.5
0.061394636	355
0.10107116	121
0.15820369	95.5
0.086271249	224
0.13125525	93
0.079237446	163
0.12019516	117.5
0.098537281	207
0.18870649	50.5
0.17513798	111.5
0.078787491	218
0.091782331	202.5
0.15629946	70.5
0.088164486	167
0.056117412	364
0.10188794	148.5
0.1211881	69
0.069892108	234.5
0.16040589	87.5
0.10741337	144.5
0.062831566	206
0.082327329	119.5
0.090103887	91.5
0.14921658	117
0.098888569	95
0.086966552	148
0.11547908	127
0.15288293	40
0.10885233	199
0.060991947	169
0.19504486	39
0.093146443	177
0.079833627	176
0.089558244	188
0.10930308	80
0.10143079	103
0.16559862	52
0.078466386	196
0.062528171	309
0.12473725	69
0.077832818	213
0.16901872	127
0.074753188	260
0.16181472	55
0.16499238	63
0.13665757	149
0.18361937	44
0.071937717	148
0.13788797	74
0.066834718	1148
0.13833012	51
0.07722836	205
0.10598877	111
0.16111968	101
0.12525918	86
0.13657899	96
0.083617315	221
0.1122103	218
0.047001686	571
0.14809635	112
0.082137868	163
0.13146277	59
0.077553093	264
0.10070133	167
0.20663178	51
0.078868493	117
0.059187945	361
0.077059306	224
0.13843499	53
0.15687358	60
0.12671486	82
0.14456338	67
0.11505541	102
[truncated: 1,246 more rows]
