# Supplementary material for: Comprehensive structural assignment of glycosaminoglycan oligo- and polysaccharides by protein nanopore
Source: Nat Commun. 2022 Aug 30;13:5113. doi: 10.1038/s41467-022-32800-4 (PMC9427770; doi:10.1038/s41467-022-32800-4)
Supplement: Supplementary file 5 — Source Data [file 41467_2022_32800_MOESM5_ESM.zip › Source Data/SI_source data files/Supplementary Fig. 2/HAdp10_KCl_3M.txt]

Ib			Tt
0.44151255	186.625
0.43389913	62
0.39204228	517.5
0.35930413	77.75
0.35060856	62
0.37404141	247
0.55305964	11.5
0.40934873	17
0.31406775	139
0.3062503	41
0.42501181	200.5
0.40150008	11.5
0.3880426	138
0.31324431	120
0.48282453	215
0.34913564	66
0.26224694	231
0.35578457	40
0.33521998	149.5
0.36619201	60
0.45596752	74.5
0.35863954	39
0.25290751	69.5
0.24563296	86.5
0.31734508	416
0.38053986	110
0.27238145	45
0.23195475	317
0.46421665	56
0.38062716	174
0.53672898	41
0.36600527	256
0.48591292	279
0.24424559	55
0.36444297	43
0.47333696	43
0.20589407	182
0.39547887	232
0.25929961	108
0.33390942	154
0.45123482	20
0.37026706	64
0.38192582	22
0.2734336	92
0.20670992	320
0.34937602	296
0.29472142	96
0.45948392	86
0.47372296	24
0.3352744	60
0.33118528	30
0.47993881	248
0.31554133	368
0.43951684	812
0.38853961	356
0.46539372	90
0.28092155	102
0.37228027	280
0.4314149	756
0.41771042	138
0.41248697	16
0.37882692	42
0.39935359	68
0.19626845	530
0.28709912	84
0.49446151	16
0.38721323	208
0.46154702	40
0.26094466	222
0.35162967	112
0.22937787	50
0.36040083	132
0.3270902	98
0.39160326	78
0.41364577	120
0.39417642	214
0.39956632	16
0.36398914	200
0.34883681	52
0.45960003	48
0.3321152	226
0.51531571	30
0.37498751	28
0.22166547	62
0.33871222	46
0.28957835	94
0.38752666	186
0.52133214	24
0.43347228	130
0.41472843	24
0.34898037	20
0.48917738	76
0.4040584	164
0.33940846	112
0.32983416	160
0.37465113	84
0.31347841	64
0.19659969	76
0.35160846	16
0.31396812	216
0.50208753	148
0.37166831	300
0.35115707	48
0.35766971	336
0.50719434	24
0.42609248	12
0.40698612	28
0.4725886	72
0.42631954	216
0.38585675	312
0.48494679	92
0.36045486	16
0.43747726	40
0.39565849	136
0.19468974	152
0.5223285	12
0.2526941	188
0.51098007	12
0.45910415	20
0.41452888	24
0.41215119	52
0.48778152	12
0.26884475	364
0.50809962	20
0.51338786	24
0.47537735	12
0.23695605	880
0.49780649	24
0.38977143	76
0.20339052	484
0.3456198	24
0.39694753	60
0.49079943	12
0.40464541	44
0.19836242	84
0.53278917	24
0.22133258	88
0.32706019	148
0.32029608	240
0.41913179	168
0.33012351	40
0.35919312	232
0.23663507	60
0.43517822	24
0.46132788	56
0.5037452	12
0.40386766	68
0.3130022	184
0.30831373	92
0.51355344	608
0.33040208	64
0.32863593	188
0.29585776	292
0.19785558	124
0.47721109	256
0.3490265	232
0.34717596	224
0.39216048	60
0.23914415	188
0.43138623	100
0.35331923	216
0.19070326	180
0.52188456	36
0.3296155	88
0.33833253	40
0.38401359	184
0.42036334	224
0.36721984	368
0.31379232	36
0.53247434	12
0.33548796	320
0.39575914	28
0.48690522	40
0.39894757	40
0.44897556	12
0.27448353	60
0.38875532	115.25
0.22186249	99.640625
0.30292878	233.78125
0.46692726	241.1875
0.41554201	286.875
0.32912484	102.75
0.41380501	150.5
0.23416251	107.5
0.29336792	350.75
0.5387851	101.75
0.44395426	102
0.31484258	79
0.48201957	252
0.51539052	366
0.38087684	122
0.34363028	38.5
0.36156067	43.25
0.28984037	57.25
0.33683741	206
0.35164523	55
0.26574275	273
0.39093572	23
0.32445213	57
0.41668364	145
0.4538061	178.5
0.39907569	69
0.56215721	35.5
0.36359975	25.5
0.33420062	328
0.31894314	105
0.42824572	330.5
0.47258449	199.5
0.24100198	61.5
0.25300062	107
0.47164086	70
0.5422461	100
0.40247425	293.5
0.33537591	123
0.44192329	136
0.31379092	39
0.5322867	40
0.25115612	282
0.35152498	185
0.33881679	250
0.2216574	59
0.44345325	50
0.34782583	233
0.32550627	45
0.31743544	95
0.23941909	59
0.4523842	144
0.49491647	12
0.38058791	118
0.29259843	143
0.42985752	80
0.28315449	239
0.37201464	27
0.35886872	54
0.46698648	17
0.39662555	38
0.39820349	330
0.37933007	40
0.27333197	39
0.37667534	260
0.19791615	258
0.3796182	40
0.34029499	35
0.41995934	271
0.39201057	35
0.48372269	334
0.45561269	30
0.47103772	46
0.45195234	376
0.45344472	94
0.36883268	106
0.37449411	40
0.42490625	106
0.3109538	50
0.35489744	600
0.27137244	74
0.38281196	38
0.45718858	20
0.37190524	330
0.35158795	256
0.35314062	122
0.26558673	34
0.48143688	72
0.29163826	70
0.35661501	108
0.28279081	118
0.42983344	186
0.31018901	74
0.35907039	364
0.558936	20
0.32961708	68
0.48327571	42
0.31344134	24
0.49904752	214
0.41147122	24
0.43975383	228
0.29918841	320
0.39449188	22
0.43736857	16
0.431151	778
0.22922336	120
0.29551601	146
0.22631602	56
0.35926956	118
0.4255822	20
0.40536454	118
0.33179989	96
0.32775187	40
0.36623546	88
0.49458176	90
0.30652517	398
0.30638868	52
0.42631552	36
0.4164682	46
0.49922258	14
0.24574108	174
0.51809275	48
0.4838405	82
0.40187562	100
0.391096	170
0.39486352	276
0.35564178	42
0.3880251	28
0.41253293	212
0.36217856	304
0.40091425	128
0.32200605	120
0.3439557	260
0.45795423	24
0.44517323	160
0.27237025	80
0.45289004	124
0.25627875	364
0.54017305	32
0.46523556	56
0.54938525	16
0.28914261	152
0.38024133	172
0.37533391	360
0.34528583	24
0.38866246	372
0.32457468	80
0.42603385	24
0.41237319	212
0.42015773	48
0.47453877	44
0.3468461	284
0.32622421	212
0.46106303	124
0.20817405	540
0.25741225	112
0.33205476	28
0.44324517	212
0.37019354	152
0.40116429	20
0.3917225	288
0.37776935	40
0.47757015	264
0.27675849	84
0.46108338	32
0.34998992	84
0.44013417	248
0.39965746	316
0.30748531	76
0.5007242	112
0.47068802	24
0.43720815	80
0.44576234	28
0.5178504	24
0.47829491	136
0.41899583	12
0.44509414	52
0.23396559	336
0.51404774	32
0.52930731	20
0.39871436	12
0.41725487	28
0.44544354	24
0.19462925	120
0.52459574	20
0.33684775	160
0.35342762	72
0.20524426	244
0.42804146	348
0.22251008	468
0.35563493	64
0.47175619	24
0.28898531	108
0.41187838	56
0.5381276	12
0.33426526	44
0.19255765	244
0.53233433	60
0.30619538	28
0.2612699	260
0.19795683	104
0.3394253	28
0.27615258	104
0.25968507	68
0.51082557	232
0.42964798	76
0.3908366	32
0.4458679	88
0.36719581	112
0.38081411	116
0.42996749	168
0.40988535	60
0.42579156	60
0.51297456	972
0.37607309	72
0.37988067	24
0.35113984	95.1875
0.4520815	47.25
0.22946514	464.875
0.27835336	573.5
0.27296868	91.25
0.38986355	44.25
0.22912973	182.75
0.2713199	186
0.31262076	153
0.50259298	230.25
0.31803796	43
0.37912589	42
0.51240557	214
0.28209281	36
0.45184067	15.5
0.41649273	19.5
0.43161151	107
0.34654242	220.5
0.4235394	462.5
0.34996447	489.5
0.42597443	109.5
0.31269401	58
0.53352338	18
0.41646776	86
0.53762341	36
0.43406701	170
0.40403992	151
0.4661358	57
0.42590719	20
0.42441824	24
0.34118682	93
0.32812259	118
0.53668803	13
0.37598652	102
0.26527613	62
0.47364184	16
0.28809747	38
0.33697203	68
0.31341866	167
0.44295776	50
0.4561891	116
0.34456271	199
0.4615705	41
0.26890948	124
0.36488813	25
0.43273154	109
0.48205516	15
0.48799837	31
0.29606694	579
0.44599745	48
0.480443	128
0.50802404	164
0.33362579	284
0.35552907	98
0.36456767	104
0.48543805	496
0.31521997	142
0.51622218	178
0.28296021	76
0.4296844	596
0.56292117	98
0.27611554	84
0.29954091	362
0.35378858	36
0.41494715	54
0.41190779	70
0.38170069	100
0.4248234	82
0.39631683	70
0.40412202	298
0.4575704	278
0.34397489	116
0.49110812	202
0.26486042	298
0.4090853	298
0.39984092	124
0.28288361	160
0.36816797	158
0.29761201	202
0.39699069	282
0.40825421	62
0.35849315	70
0.43675292	120
0.35430813	82
0.5330233	12
0.33447379	56
0.4571735	90
0.44231555	118
0.37260678	236
0.39261749	114
0.37094918	142
0.38173178	134
0.37231755	92
0.45746359	92
0.50645286	90
0.26790366	96
0.3857795	40
0.21528327	504
0.31295043	208
0.45583355	66
0.46822754	976
0.25604716	80
0.44197527	100
0.43339327	72
0.47347757	132
0.53670114	20
0.42256886	24
0.535281	24
0.22244535	112
0.38116208	140
0.54234338	100
0.35346052	72
0.41579214	28
0.44818145	40
0.34921113	124
0.36183992	44
0.47765797	220
0.38077956	80
0.54429102	12
0.3407681	96
0.50746793	16
0.40607107	28
0.40636355	44
0.41140682	576
0.24665952	80
0.32172272	52
0.42168871	20
0.32636899	40
0.23137847	224
0.49498087	20
0.43300357	576
0.49111795	516
0.24894755	100
0.32261962	48
0.38174739	112
0.37131685	52
0.51240444	20
0.32471165	292
0.33587238	492
0.4234775	40
0.4685083	592
0.363691	232
0.48420534	384
0.38995686	32
0.19087559	124
0.21875046	104
0.35788712	136
0.48423982	96
0.35931766	12
0.52332401	340
0.32929245	28
0.22008178	28
0.37040019	24
0.29437071	48
0.49580136	12
0.44339505	24
0.38607281	64
0.3735435	124
0.40506655	20
0.21666133	72
0.4133223	16
0.39057416	40
0.35628784	76
0.2103011	84
0.3622182	136
0.4410091	160
0.32128623	132
0.42744675	280
0.38195416	36
0.4672327	16
0.43394452	168
0.35091835	168
0.21346441	132
0.4694716	576
0.34090766	128
0.19097953	148
0.4856694	164
0.27857295	64
0.33310419	200
0.42923743	24
0.38900405	200
0.47565451	648
0.22622196	348
0.56067675	12
0.40401962	68
0.42101225	76
0.31122372	32
0.35843351	332
0.43366092	120
0.49591532	60
0.43246776	38.21875
0.3109563	46.8125
0.23338328	209.1875
0.30627355	73.5
0.28151733	73.25
0.22343433	110.875
0.33690187	56
0.28605515	183.25
0.42153817	152
0.40143296	39.25
0.38649297	145.75
0.38190854	23.5
0.19240148	234
0.5190146	17
0.3517198	228
0.39140007	69.5
0.32390678	199.5
0.29049289	59
0.42823899	51
0.19269697	305
0.33772081	70.5
0.37939832	36.5
0.42420018	75
0.19508196	176
0.41907907	20.5
0.35958901	35.5
0.29579794	182
0.47741261	84
0.45651856	15
0.33924991	89
0.4238432	33
0.45890811	22
0.40031075	21
0.20115595	302
0.247317	258
0.42210519	68
0.41641831	154
0.20935486	357
0.26953948	91
0.40039241	44
0.41055343	107
0.33269632	48
0.35004237	24
0.3411023	120
0.30579236	263
0.47571382	33
0.38393947	16
0.33026621	220
0.40439174	56
0.40251347	68
0.34353346	152
0.29064497	152
0.4574087	316
0.21973224	342
0.36493692	38
0.46027982	116
0.31693831	270
0.47306702	228
0.38931507	24
0.37883011	118
0.37936515	20
0.45383096	226
0.40799198	50
0.4053188	254
0.37317964	134
0.35580513	166
0.51132995	14
0.41331059	48
0.39958325	18
0.40711764	186
0.48157334	78
0.19090225	232
0.36774457	416
0.46511745	20
0.47614303	28
0.52780378	280
0.26015365	90
0.37774611	368
0.37760594	118
0.253373	130
0.27895561	76
0.26687366	96
0.36135721	234
0.46893331	118
0.3649075	22
0.48523766	118
0.25907311	160
0.3002384	202
0.34902668	862
0.23363522	56
0.23318417	74
0.4555476	50
0.40392694	150
0.50158983	176
0.46874559	218
0.25039139	96
0.33769003	44
0.30774477	36
0.34994474	28
0.34003451	344
0.42196426	40
0.44510671	112
0.48756957	212
0.45546234	112
0.41770601	64
0.41782293	68
0.33182007	28
0.40224728	328
0.51296997	24
0.2720637	36
0.37566924	36
0.23654266	64
0.25952968	104
0.38100645	172
0.25285578	92
0.41609216	72
0.53964424	16
0.27195436	92
0.36946657	28
0.44885501	20
0.34045184	200
0.34578145	28
0.4340556	160
0.50286019	12
0.22641425	256
0.41509193	24
0.38464814	40
0.51018637	252
0.28664762	104
0.44782963	28
0.28820303	100
0.37716827	184
0.20431945	188
0.20339875	124
0.47009417	76
0.46004608	68
0.18652807	136
0.51854932	84
0.43177751	80
0.40210927	672
0.38687703	148
0.420744	196
0.28453776	84
0.48612773	84
0.41603613	16
0.43154085	16
0.22009322	640
0.30774388	32
0.23186031	172
0.40702331	16
0.48954809	20
0.31250629	264
0.41722009	92
0.38470024	60
0.52930009	12
0.34750339	56
0.36518466	64
0.40493494	316
0.46002501	168
0.51797593	84
0.39350003	24
0.21386376	292
0.26253295	44
0.44220608	164
0.3855952	276
0.3677693	296
0.43382281	12
0.39659894	292
0.45066124	64
0.36487269	260
0.26135537	108
0.30331656	44
0.52271104	272
0.20634246	120
0.20382531	104
0.34469	60
0.34527087	66.902344
0.47681028	19.820312
0.37914684	56.757812
0.36775479	56.5625
0.38047203	561.25
0.44340467	15.6875
0.25931394	150.25
0.53237367	109.625
0.45872083	80
0.39196065	117.25
0.39208505	154.25
0.38570926	245.75
0.4271951	68.75
0.30334258	57.5
0.39354298	469.5
0.34269911	153.5
0.40339836	27
0.27753916	127.5
0.24961969	82
0.38684231	52
0.27550215	106.5
0.34813508	65
0.38786218	417
0.49265668	92
0.31611469	153
0.32165274	224
0.37973469	80
0.22607993	49
0.44332188	23
0.46351114	12
0.44567299	424
0.36732465	249
0.50506902	241
0.42914817	119
0.24562797	77
0.45090848	114
0.35426468	236
0.40535235	65
0.45189324	74
0.27598387	71
0.42216197	18
0.39563081	66
0.52394837	128
0.31381938	70
0.34827673	42
0.43238828	222
0.22335683	278
0.38387561	50
0.47131187	32
0.30088738	40
0.46041846	478
0.38419417	1080
0.38860312	52
0.44212347	46
0.36231941	44
0.37135264	134
0.33393922	298
0.51292974	586
0.4337939	116
0.39382899	18
0.499194	46
0.44673121	90
0.35947514	140
0.34466526	144
0.43507573	24
0.27527377	88
0.32213071	100
0.46916541	30
0.36884296	26
0.41493845	468
0.51044124	14
0.40242335	12
0.4358595	82
0.39732757	20
0.19554368	88
0.50763881	12
0.44260937	16
0.41877493	34
0.39166239	26
0.30901816	126
0.36971551	56
0.43842748	100
0.41741574	48
0.5135622	36
0.4149029	260
0.25149265	92
0.53311604	248
0.35995877	200
0.42407665	64
0.41117567	120
0.46637836	100
0.4196991	956
0.22887616	372
0.40309411	156
0.38435736	132
0.44223458	36
0.34293145	28
0.40476555	596
0.21606451	124
0.27836657	76
0.3902517	216
0.20250811	268
0.4083823	224
0.32477647	36
0.52832043	156
0.43743348	96
0.30551815	696
0.35235107	124
0.27565584	52
0.55098724	12
0.40264079	132
0.44868657	384
0.28236002	60
0.53092438	32
0.29352027	152
0.34617785	240
0.31490076	260
0.33288833	104
0.35350609	28
0.40727618	28
0.37050205	24
0.31557074	88
0.46008253	392
0.33714584	36
0.41110471	264
0.4517625	72
0.2807377	44
0.49321872	12
0.29427528	40
0.36775738	132
0.42684922	164
0.35533673	200
0.31118482	144
0.36032566	56
0.22733504	124
0.53317058	20
0.36446339	68
0.27052033	184
0.43421894	48
0.26239428	36
0.35751152	60
0.22595033	96
0.3580429	84
0.42907602	84
0.3054319	44
0.39835584	76
0.3197431	28
0.39322251	76
0.26541248	428
0.32569307	72
0.42303345	24
0.49508423	240
0.3165172	72
0.27693936	60
0.51225233	24
0.41406918	28
0.38947231	268
0.36840728	104
0.48032641	140
0.36689451	80
0.50876021	184
0.54401869	16
0.2647213	64
0.4074735	124
0.34941024	324
0.24844091	172
0.44417849	136
0.31155178	248
0.52966315	16
0.28537637	328
0.42802364	208
0.33950791	184
0.3651779	340
0.38794157	172
0.27556273	84
0.42992875	32
0.35736358	168
0.35087571	36
0.28219149	140
0.31858024	104
0.42393762	116
0.44221994	492
0.2918987	48
0.49422213	12
0.55110228	16
0.40558797	20
0.49396726	64.6875
0.27796882	37.875
0.30949149	481.5
0.28790924	114.75
0.34399381	529.75
0.4738414	41.5
0.39468437	83
0.36803594	27
0.21626161	101.5
0.37839776	32.5
0.52859825	961
0.31572649	88
0.40099201	26
0.36928686	247
0.42788458	42
0.38990283	155
0.40613875	114
0.46757108	35
0.32493398	105
0.27956495	447
0.40595347	351
0.35618073	645
0.45658544	572
0.44649637	21
0.56195658	19
0.38553506	317
0.29873291	905
0.42211437	71
0.34218326	73
0.45928097	14
0.47943622	24
0.40017021	158
0.40215489	64
0.41653973	220
0.43745434	70
0.44029769	346
0.34987971	460
0.42505106	14
0.39514333	38
0.39156842	286
0.44839013	102
0.42280912	62
0.42602301	216
0.43691897	434
0.35523078	38
0.37304077	98
0.28683227	48
0.27389577	92
0.53643215	12
0.4565843	52
0.36632973	20
0.43046045	50
0.35728845	78
0.53659147	12
0.25423524	100
0.50600487	22
0.32383472	50
0.23482624	354
0.26731834	120
0.51515889	14
0.19405271	548
0.45689154	100
0.49856475	12
0.29426739	88
0.43921226	196
0.46390134	96
0.4319416	56
0.35947156	160
0.22499961	144
0.36684576	88
0.25884411	304
0.35460705	88
0.41641194	16
0.51164651	536
0.27027491	64
0.46023867	28
0.47516537	84
0.36560115	108
0.5565387	12
0.31429401	496
0.49181241	40
0.18768379	212
0.44284561	56
0.38284549	120
0.45959288	24
0.43108568	80
0.42536616	72
0.40089741	136
0.41658363	748
0.40450674	88
0.37567514	72
0.43883047	312
0.26342055	36
0.4464829	44
0.35096481	60
0.44369742	168
0.33286393	100
0.30985007	184
0.42905381	24
0.4650951	48
0.336027	28
0.4267756	104
0.43536058	276
0.41502127	28
0.23784634	400
0.2850593	104
0.44937354	648
0.30257133	36
0.41873804	68
0.41280606	132
0.2311471	268
0.47725305	20
0.34366089	236
0.49565133	384
0.48638511	12
0.40425515	780
0.36891752	88
0.18986265	112
0.46731991	28
0.3278212	48
0.20198341	28
0.36633623	496
0.42652327	1104
0.5172444	12
0.54088056	32
0.49210447	20
0.19548304	312
0.43209985	52
0.49483284	128
0.395789	52
0.50208026	136
0.50289059	48
0.30472904	40
0.55137432	124
0.54123074	24
0.38857874	348
0.45599243	12
0.3331075	20
0.26616743	68
0.54889697	12
0.43805689	128
0.36073166	476
0.43744165	32
0.41222215	40
0.3687073	40
0.34523165	80
0.36632374	48
0.4080444	316
0.45477033	72
0.38543448	32
0.37866622	72
0.45729667	92
0.29389173	64
0.32334805	48
0.42731857	229.93359
0.27962193	107.28125
0.23047052	49.1875
0.24723984	50.75
0.4402425	18
0.34952775	45
0.36465001	145.75
0.41980854	15.75
0.3414135	30.25
0.43452621	217.75
0.36489838	25.5
0.28939861	382.5
0.43282565	663
0.26037154	69.5
0.38046163	105
0.28890634	61.5
0.37084287	73
0.36543077	20
0.40984181	292.5
0.43932807	48
0.43956196	229
0.49021688	21
0.48716927	14
0.53403151	14
0.26220798	132
0.47309378	44
0.44970271	127
0.45110586	217
0.39190042	137
0.46305937	11
0.27521086	190
0.47320494	30
0.23962748	274
0.44146904	26
0.34601805	58
0.38450441	496
0.33331725	142
0.31613168	102
0.53237098	48
0.29610351	66
0.4253391	36
0.45436963	118
0.37887752	68
0.33243239	94
0.27947959	46
0.43671587	14
0.22692485	40
0.44099107	74
0.32896611	42
0.29828307	124
0.30534965	140
0.42861712	62
0.56595165	60
0.21790096	112
0.35947761	24
0.39419252	28
0.38144374	164
0.38836005	176
0.41918403	152
0.52926552	12
0.41536444	92
0.25135532	316
0.38645676	164
0.4449062	752
0.40073863	40
0.42852792	96
0.36739418	140
0.52006871	224
0.34814057	200
0.24112725	400
0.46049705	16
0.46734005	936
0.38321662	24
0.39205357	428
0.45847201	24
0.36374709	192
0.35139734	96
0.24884821	404
0.30072755	148
0.49208453	96
0.43346205	192
0.2357782	220
0.46193916	40
0.39801598	80
0.49880132	52
0.4625659	108
0.50692314	64
0.41254902	452
0.35452029	28
0.36058211	156
0.36928698	28
0.33093494	64
0.5229224	160
0.24753486	56
0.33362082	52
0.39472038	108
0.29729605	96
0.45829687	56
0.4149504	80
0.39388734	16
0.25353202	220
0.41035455	12
0.50496805	12
0.31261444	68
0.38921663	136
0.29119721	32
0.22670424	88
0.43283683	64
0.56489581	28
0.29387218	545.125
0.47225922	24.875
0.47539911	223.75
0.32893533	112.5
0.25753802	92
0.46426383	24.5
0.25244671	66
0.40184918	22
0.40593353	465.25
0.43105307	30
0.3300564	86
0.39288178	21.5
0.32646558	43.5
0.3989647	305.5
0.36019903	164.5
0.39108092	412
0.36302951	881.5
0.24977498	60
0.49952939	37
0.45505553	19
0.37212327	75.5
0.52191865	11
0.54331791	36
0.36953956	111
0.4416278	31
0.3893261	46
0.4022305	262
0.32394531	92
0.55272973	57
0.36148152	38.5625
0.36343351	123.375
0.18641551	72.625
0.43252608	89.5
0.36511934	203.25
0.3968538	161.5
0.40693596	182.5
0.51414275	12
0.44211879	123
0.43975851	121
0.38560575	137
0.41421831	17.5
0.30153269	91
0.25500846	483
0.47465554	76.5
0.45659015	47
0.40180171	51.5
0.45751736	53
0.3047381	366.5
0.41921201	223.5
0.4852162	53
0.23543182	173.5
0.34999502	65.5
0.34564444	39.5
0.20130886	280.5
0.3085174	163
0.31554112	127
0.19401328	545
0.35768819	317
0.36218706	20
0.39618087	80
0.38092536	80
0.33894423	45
0.22718632	74
0.38301095	258
0.34050286	93
0.4314512	30
0.42891848	94
0.44878098	14
0.37763247	99
0.26376268	165
0.39740932	49
0.33390158	45
0.31095132	76
0.40817481	40
0.34779927	29
0.34976879	103
0.51035184	246
0.39517269	54
0.46440095	223
0.29671878	38
0.44361538	78
0.37964851	209
0.38327336	503
0.29071021	57
0.40872112	236
0.46761519	88
0.42560717	44
0.4664458	480
0.29874718	66
0.43467069	30
0.24558918	112
0.52430731	12
0.51560819	152
0.40988126	40
0.4857682	16
0.41377184	110
0.40956587	206
0.39126942	360
0.30487102	74
0.36733437	266
0.36397406	64
0.43206722	412
0.40056694	46
0.43821406	152
0.47167513	46
0.36472496	78
0.36233544	142
0.53599191	50
0.34869316	48
0.43005684	52
0.32592708	32
0.32500091	46
0.39652213	58
0.36706993	584
0.20257913	152
0.33844051	112
0.35786822	482
0.46425986	506
0.30268148	68
0.256832	64
0.43496302	198
0.30084193	100
0.43031299	16
0.40120754	24
0.30708709	92
0.2897377	184
0.43277848	1042
0.50405318	180
0.40784481	254
0.39097464	168
0.29854506	304
0.38178524	90
0.47813359	30
0.33808759	48
0.3212029	220
0.41646135	220
0.43000215	704
0.21086471	156
0.25417241	64
0.4681401	72
0.36167914	24
0.55156237	16
0.44921404	192
0.33526915	20
0.39334571	24
0.40132418	424
0.45873344	48
0.43448597	84
0.26958698	116
0.42291158	100
0.39756718	88
0.46421957	24
0.2340965	40
0.46101648	712
0.45806181	72
0.38622028	16
0.41150099	160
0.45727286	96
0.24476689	536
0.30532783	36
0.45267773	20
0.21852167	268
0.28444305	200
0.31252274	116
0.38199389	44
0.40393803	484
0.33368352	264
0.41344362	72
0.38490859	36
0.39115751	320
0.43447584	256
0.45044553	764
0.44463459	36
0.418612	68
0.34969828	188
0.36150321	460
0.36917877	60
0.33551976	48
0.33480707	112
0.38899347	400
0.34267184	56
0.47026095	56
0.40488347	88
0.41394749	120
0.48632598	20
0.32416201	372
0.3011454	148
0.33964932	28
0.28169051	460
0.35518584	60
0.3492972	308
0.27876768	92
0.44679117	100
0.40664259	12
0.33941913	24
0.33721828	156
0.41678026	16
0.26500389	108
0.53227639	24
0.44340628	52
0.24261069	144
0.27943504	84
0.27723977	84
0.37571114	76
0.40873435	136
0.3548854	452
0.3873553	260
0.53599584	12
0.42305556	24
0.35380059	56
0.36372352	68
0.44978315	144
0.2036199	132
0.43004659	48
0.48403087	20
0.35400751	88
0.52498031	132
0.32449237	256
0.46159574	16
0.47633851	20
0.24335061	56
0.28223372	260
0.40039834	32
0.41546029	64
0.4470309	320
0.38928747	44
0.36982468	48
0.46407011	304
0.43752789	60
0.36452016	184
