# Supplementary material for: Comprehensive structural assignment of glycosaminoglycan oligo- and polysaccharides by protein nanopore
Source: Nat Commun. 2022 Aug 30;13:5113. doi: 10.1038/s41467-022-32800-4 (PMC9427770; doi:10.1038/s41467-022-32800-4)
Supplement: Supplementary file 5 — Source Data [file 41467_2022_32800_MOESM5_ESM.zip › Source Data/SI_source data files/Supplementary Fig. 2/HAdp10_LiCl_4M.txt]

Ib			Tt
0.18191278	656.01172
0.40678939	16.789062
0.18324147	104.57812
0.31136644	428.9375
0.4829236	53.1875
0.19503514	652.5
0.2387743	39.4375
0.35293391	765.5625
0.25187308	164.875
0.38551077	64.75
0.28273594	32.625
0.38079125	96
0.28401721	47.125
0.22573008	56
0.32050341	319.5
0.43769911	379.75
0.30151299	83.875
0.21964604	682
0.32930529	35.125
0.19852899	166.75
0.40768358	500.25
0.24661463	591.5
0.3158105	273.375
0.34034061	496.75
0.3633818	547.125
0.329703	54.25
0.27862406	15.75
0.35339743	520.75
0.42606136	47
0.51119518	12.25
0.3781895	262.75
0.20279258	135.75
0.22028558	475
0.40094113	742.25
0.27402323	78.25
0.28865388	44
0.37764457	126.5
0.46601173	18.25
0.17804843	541.5
0.40876606	88.25
0.22437143	444.5
0.48290914	271.25
0.1684833	200.25
0.19806553	143
0.37575755	307
0.31817338	311.5
0.3213098	33
0.13693349	555.5
0.33308044	257.5
0.35149843	107
0.33747467	82.5
0.25500712	142
0.28942552	172
0.31729284	230.5
0.31476551	98
0.32653576	35.5
0.27776402	165
0.35312784	52
0.3204557	340
0.37797099	210
0.32178137	455.5
0.32937178	809.5
0.43458214	21
0.4803547	37
0.23666771	120.5
0.27380115	70
0.28419349	81.5
0.41748953	97
0.24433683	443
0.37534285	64
0.22226447	95.5
0.38840294	985
0.35823897	86
0.36044219	308.5
0.35507792	243
0.2813946	98.5
0.3763392	100
0.41986358	208.5
0.36585528	359
0.35920447	283
0.35988718	238.5
0.22615588	174
0.22185093	58.5
0.33862254	103
0.32683349	229.5
0.33494771	324.5
0.3209641	126
0.31578881	282
0.25855044	42
0.30922493	146
0.19821969	193.5
0.24342193	62
0.48180911	65
0.2479426	677
0.44669157	230
0.29521078	135
0.23558904	154
0.29025593	78
0.297883	98
0.4023855	327
0.32892191	441
0.4930239	23
0.34473142	65
0.31907779	634
0.27689102	584
0.31538653	34
0.41553527	15
0.29545566	360
0.19265187	506
0.33480215	63
0.37705109	577
0.46797615	125
0.32416737	809
0.26012841	421
0.54576123	264
0.31218693	40
0.24922521	478
0.29012057	246
0.32998744	196
0.39580357	77
0.20931274	204
0.21645398	26
0.33980438	710
0.3050029	186
0.37466779	95
0.46720499	77
0.34789875	323
0.34476456	171
0.35600105	138
0.38406152	156
0.56356955	34
0.2443821	533
0.29885679	1188
0.33840689	119
0.23542823	178
0.2669965	51
0.3966403	168
0.17825545	317
0.29863384	51
0.24442337	454
0.28856525	190
0.22480838	531
0.29253209	212
0.33469304	406
0.38412195	316
0.4464435	24
0.1807467	367
0.37763765	68
0.5322662	727
0.32006508	247
0.23904157	217
0.27715969	154
0.38893017	26
0.33196682	1047
0.29817834	67
0.30582818	137
0.35915223	1590
0.29930857	146
0.26732001	101
0.32037571	62
0.19027418	186
0.2675963	424
0.29912138	1758
0.18541804	85
0.27970996	46
0.2767905	119
0.34729043	99
0.44544184	442
0.32748544	172
0.32315359	450
0.28020349	210
0.20084859	408
0.19652463	512
0.21158671	36
0.1566204	598
0.5259161	16
0.43612874	190
0.27065837	52
0.21865734	302
0.42193657	104
0.33158213	516
0.22578654	504
0.29301131	86
0.39638081	20
0.16456668	568
0.2870343	218
0.18772741	490
0.40076479	84
0.26990724	68
0.25883624	232
0.22120574	142
0.3092064	500
0.32800952	78
0.54197514	24
0.34847918	158
0.30923846	42
0.24706376	58
0.34640718	110
0.35992718	28
0.32202542	404
0.32242912	38
0.27298206	114
0.26655307	38
0.21694329	468
0.31445804	210
0.55000192	42
0.27395442	80
0.32112291	422
0.24170893	116
0.23463497	138
0.18847233	238
0.4263283	16
0.3652699	116
0.14851069	266
0.2724683	406
0.26108256	100
0.38063675	166
0.31277946	122
0.23394726	508
0.30679601	88
0.3466906	296
0.50925517	360
0.33528954	348
0.30771148	66
0.31892386	454
0.30345187	68
0.30051148	98
0.22946911	740
0.30941913	280
0.56054074	18
0.42366901	40
0.26593855	36
0.13529643	460
0.33245173	224
0.39204454	296
0.49906972	36
0.25329611	148
0.38302827	96
0.37145299	66
0.33797318	52
0.28825322	126
0.27101588	740
0.22881821	72
0.30791098	140
0.29658228	116
0.22829963	106
0.34914395	228
0.34863463	578
0.31983501	38
0.22098894	96
0.40578082	656
0.15203229	420
0.33007929	414
0.14528653	960
0.3328172	60
0.49600124	12
0.35251051	892
0.39146024	156
0.3882592	234
0.17512892	336
0.4062022	876
0.49131408	290
0.32489067	86
0.42255312	144
0.32514358	406
0.36198443	26
0.37396145	126
0.30389515	2558
0.27435166	408
0.25484186	108
0.30516565	70
0.30661869	190
0.54118645	438
0.22124109	196
0.226822	524
0.29021594	172
0.22702254	376
0.46421403	12
0.16759075	520
0.54323721	32
0.36812517	454
0.37508768	140
0.2730383	138
0.37497944	516
0.23267223	518
0.17768618	906
0.36881873	36
0.4237529	304
0.37464654	322
0.35995644	534
0.28645307	218
0.25859967	320
0.22745134	260
0.39560306	378
0.4130249	206
0.25063285	116
0.39212498	172
0.22689165	176
0.2553505	52
0.40554827	96
0.37679183	280
0.15468572	388
0.26130542	434
0.27504584	386
0.17082198	680
0.23046924	426
0.48566255	140
0.28732225	152
0.30641282	334
0.54014027	16
0.33766103	162
0.24688461	44
0.43277776	166
0.28412333	172
0.34813368	352
0.3314755	172
0.23425245	66
0.27710253	38
0.43127236	12
0.25017625	144
0.32455054	276
0.33832988	22
0.24076949	96
0.33629289	542
0.16917461	438
0.31371227	272
0.16851041	170
0.17828459	372
0.25892842	158
0.14387447	414
0.37513655	206
0.33885983	292
0.42981687	70
0.24919784	886
0.32302022	680
0.29606348	28
0.306575	514
0.32629824	64
0.19504942	170
0.25121868	258
0.19213797	434
0.40216637	28
0.34530875	22
0.35726431	62
0.28836879	272
0.35677984	528
0.40346077	34
0.22742383	156
0.23321314	668
0.36292556	272
0.56057155	18
0.34155166	336
0.45072722	12
0.32463259	214
0.19546157	58
0.41050717	46
0.37276068	116
0.31574595	592
0.22535042	900
0.32197413	1264
0.16658837	156
0.22834872	72
0.29832795	480
0.32465509	24
0.32200328	1204
0.23093134	120
0.38156286	260
0.37266538	52
0.3516359	64
0.20787407	1284
0.38874105	556
0.32404676	96
0.26888773	284
0.40404388	816
0.34304324	72
0.40546802	280
0.36715859	60
0.27043441	212
0.42850882	860
0.53751165	20
0.45696783	64
0.23225677	192
0.32208773	260
0.18389606	140
0.1636163	292
0.26659289	144
0.21091703	696
0.36413151	104
0.17615522	196
0.31580108	100
0.28361115	284
0.2233312	212
0.38125592	136
0.28847149	172
0.26095212	144
0.18816093	972
0.34108502	136
0.26799849	68
0.24652565	72
0.23824412	1012
0.24509452	96
0.50490308	20
0.16034906	88
0.30724391	1480
0.19233984	204
0.27228993	316
0.4032616	420
0.27605534	112
0.29760656	424
0.39465439	456
0.26399106	44
0.29592073	92
0.17954595	952
0.24375165	44
0.36978677	408
0.28010666	556
0.20561945	80
0.30601072	96
0.34700412	24
0.28285503	304
0.38086325	44
0.33248678	152
0.28809372	312
0.25738007	572
0.36540458	12
0.26101986	268
0.37789845	52
0.31924778	244
0.55940133	132
0.22199872	304
0.25463736	124
0.35816365	36
0.44249037	612
0.33427578	64
0.44057921	224
0.27114233	532
0.31413141	48
0.22507377	112
0.53032142	256
0.4059507	624
0.31759948	80
0.29800537	100
0.2421678	308
0.30056888	16
0.39539513	20
0.46311092	760
0.39503258	40
0.40920299	48
0.17000164	260
0.35019279	220
0.28252089	44
0.39626968	24
0.37071165	160
0.29151139	204
0.35368973	636
0.33908358	200
0.35397878	20
0.3209849	164
0.28347367	152
0.20834228	268
0.27304083	468
0.36396763	36
0.27580723	220
0.38444617	100
0.20509332	184
0.28839314	28
0.26621047	88
0.30996427	72
0.23792788	184
0.2723285	108
0.32995766	464
0.36941874	36
0.38925707	52
0.32837835	116
0.44968343	156
0.25238851	200
0.29440475	172
0.42426515	196
0.21056429	92
0.30086672	36
0.39726257	724
0.56177646	172
0.3741405	780
0.31941339	308
0.23621577	156
0.44952023	124
0.30872512	1016
0.37819844	28
0.45724919	20
0.34806061	40
0.31889266	240
0.30731958	28
0.42895389	28
0.23545334	220
0.31902444	84
0.36402294	176
0.24328345	52
0.20880909	944
0.33085945	168
0.24073744	228
0.39982539	68
0.37526694	160
0.38949677	108
0.38067237	12
0.34325823	28
0.2539266	276
0.28835809	204
0.19211115	584
0.25723067	60
0.33638757	312
0.32768157	24
0.40962821	280
0.22349638	180
0.29745492	68
0.25041676	136
0.35248134	144
0.34613833	32
0.23123324	200
0.31928816	24
0.3820565	424
0.36404487	108
0.36041725	260
0.26882702	280
0.19457187	124
0.23290932	220
0.22334974	236
0.29994622	380
0.39702398	188
0.25545835	352
0.29136276	292
0.28701952	352
0.31200317	488
0.29428375	160
0.31238469	128
0.31719801	96
0.15488799	572
0.17714274	1328
0.32974678	240
0.32216111	40
0.36090234	216
0.23050916	212
0.286809	128
0.28836161	320
0.29388052	264
0.30427894	416
0.26826388	112
0.32175824	324
0.22671385	312
0.33348298	20
0.29138613	256
0.39529648	244
0.43868047	332
0.348014	124
0.49980843	508
0.34631428	52
0.39742556	136
0.25501278	116
0.27178299	72
0.42127392	164
0.26223898	148
0.23048803	224
0.37045476	308
0.40093517	624
0.37504435	204
0.2438816	952
0.28199384	160
0.284742	92
0.32381949	1000
0.41823116	200
0.44797632	128
0.19817647	816
0.35346702	80
0.4211666	224
0.26843506	72
0.36540055	204
0.39259845	228
0.35063928	48
0.40449795	44
0.42979008	160
0.38199264	184
0.29019767	148
0.34741122	76
0.29002014	316
0.26110038	100
0.22710158	108
0.24432389	128
0.27918503	124
0.24301061	120
0.23217306	96
0.42685214	180
0.25767055	72
0.34848294	88
0.34324187	148
0.20233467	56
0.29441217	156
0.32598191	532
0.29692069	592
0.3707774	244
0.20145026	108
0.31828722	116
0.40202773	308
0.36872113	200
0.36019346	60
0.38063425	32
0.26707348	80
0.33308834	288
0.37084368	260
0.36085874	112
0.32427087	276
0.33602256	160
0.34461084	424
0.31422603	548
0.2829797	180
0.24557699	112
0.20362943	684
0.3087551	40
0.1991936	860
0.43369675	244
0.30216879	276
0.39333758	140
0.3444066	452
0.34450591	156
0.20764641	96
0.31652975	216
0.23070657	380
0.21378656	400
0.45372739	188
0.37986961	64
0.33507323	144
0.26686749	188
0.32982937	160
0.2268454	48
0.22990651	188
0.39654416	128
0.35971415	48
0.39752418	232
0.30779406	64
0.35387316	208
0.2835528	284
0.2222849	176
0.23891851	140
0.19530031	448
0.23026139	468
0.37550002	12
0.31531838	248
0.32146445	72
0.22093768	160
0.38627979	112
0.35264286	244
0.27248433	576
0.33662859	284
0.39095727	288
0.33684632	68
0.39320311	16
0.40710497	188
0.33699426	48
0.43360248	252
0.37422064	292
0.2571069	56
0.31905988	52
0.25008237	88
0.22802269	120
0.32647958	36
0.42423597	12
0.22250807	152
0.32929316	220
0.19148123	144
0.29061854	268
0.31437629	80
0.37650216	432
0.32981288	256
0.30875188	32
0.52870601	20
0.27479431	208
0.24332823	200
0.40311435	168
0.52033103	20
0.19881405	268
0.17702179	1324
0.42501834	196
0.52248955	20
0.35336745	372
0.32294977	64
0.32598218	24
0.18185808	112
0.3007063	280
0.29071784	216
0.5528729	932
0.20183252	252
0.54857963	456
0.28537458	64
0.44408309	432
0.29377216	1804
0.33534989	164
0.42115828	888
0.47805226	2952
0.31328139	280
0.4504551	96
0.34112298	140
0.317431	24
0.30846161	296
0.35856289	184
0.51617658	16
0.2560288	208
0.38540119	312
0.47720557	24
0.30046836	48
0.23650302	170.19922
0.37911713	435.39062
0.38560662	388.46875
0.17542394	187.5625
0.15159737	2156.8125
0.36302134	336.0625
0.26520988	85.03125
0.2736918	58.4375
0.26131433	89.625
0.26899263	93
0.38990399	190.3125
0.43070439	22.9375
0.2034191	1103.5
0.3338294	37
0.25192675	89.25
0.35538536	311.375
0.43417823	63.625
0.36713743	38.75
0.28500086	171.125
0.19956321	213.875
0.37361795	372.25
0.24584307	130.625
0.36510551	496.125
0.29623076	154.625
0.21646398	891.375
0.37074992	22.5
0.30647984	79.25
0.49952781	724.75
0.2294526	128.75
0.31127772	102
0.34356892	110.75
0.44895655	165
0.41683736	665.75
0.30923221	539
0.54962683	56.5
0.44190106	62.5
0.29248101	230
0.40191513	396.5
0.43136027	39.5
0.2868664	70
0.30983174	18.5
0.34824669	679.25
0.39988011	228
0.23832762	271.25
0.21146227	186.75
0.30756059	39.75
0.55883384	21.75
0.35804787	137.75
0.23347685	113
0.37847313	199
0.20133339	566.5
0.3175256	158
0.2260699	173.5
0.41056752	126
0.4579539	46.5
0.39267081	127
0.3033022	76.5
0.2084053	168
0.48130167	1669
0.33842486	61.5
0.39057481	11
0.20178466	943.5
0.37332639	33.5
0.52039468	17
0.18536939	248.5
0.40330374	18.5
0.42527977	122
0.15389124	647
0.3687444	475
0.34681419	64.5
0.28717789	330
0.26534855	62.5
0.36495656	407.5
0.46288955	11
0.37332034	37
0.15104279	1285.5
0.2901957	336
0.34933728	179
0.1595794	225
0.325609	287
0.43133917	32
0.25110075	26
0.42608696	656
0.21453977	228.5
0.33297193	178
0.21845733	53.5
0.41799685	152
0.26566222	124
0.33116838	368
0.54161304	18
0.28391883	555
0.27092817	313
0.19591016	583
0.28275532	81
0.38196215	62
0.36784804	340
0.31669566	310
0.42729414	565
0.41944194	230
0.32014754	275
0.43438879	515
0.37374613	84
0.26291826	143
0.42794508	382
0.41129941	925
0.18927793	350
0.41583154	236
0.30961832	185
0.26921162	88
0.38621074	73
0.2169553	252
0.28180042	112
0.24628276	410
0.1931247	798
0.2917276	93
0.26188734	52
0.49923629	827
0.26247138	212
0.2992686	265
0.30288807	33
0.29360554	385
0.27774712	250
0.3647213	146
0.29300174	133
0.26078892	123
0.53231192	625
0.42466897	64
0.36900297	497
0.1872714	105
0.27033275	316
0.15156947	497
0.34791172	193
0.14562841	1697
0.50793827	22
0.51838058	964
0.21666078	166
0.3126139	338
0.30386469	22
0.37656295	143
0.47423229	48
0.33895457	50
0.19050992	1074
0.46991408	14
0.26904052	95
0.23729759	207
0.30868813	856
0.21918221	35
0.39865258	169
0.33442616	397
0.2910316	926
0.26572913	59
0.29339069	341
0.36933306	130
0.21577279	205
0.17745483	375
0.35561129	64
0.29687688	85
0.31550899	183
0.34757796	79
0.26198089	53
0.40728325	39
0.29775169	191
0.18722664	144
0.3125746	37
0.42816427	244
0.3697181	780
0.26558918	166
0.28619179	318
0.22703406	195
0.44091043	131
0.20797139	507
0.27343929	416
0.19143188	340
0.36109021	176
0.2865406	207
0.24077129	278
0.21593884	194
0.14607377	500
0.26714954	330
0.23008503	271
0.33121994	427
0.46687633	599
0.31396562	54
0.36858591	24
0.2803897	38
0.34483993	96
0.34418908	36
0.2416997	174
0.22270732	78
0.44380537	14
0.35981852	218
0.41921186	366
0.30272618	176
0.20603099	116
0.36623794	212
0.23356734	120
0.30342448	200
0.45559189	256
0.37419182	790
0.4492999	356
0.27193755	292
0.27001053	328
0.14999805	778
0.24717636	96
0.24965794	216
0.31909007	82
0.20918776	566
0.51516747	18
0.17892152	160
0.35079107	58
0.33790439	744
0.3023974	264
0.21118711	870
0.2470918	158
0.35727677	392
0.24214521	550
0.27429673	708
0.53571808	68
0.20692238	282
0.21990509	382
0.26826918	100
0.4044376	322
0.25541908	192
0.27425781	258
0.34317794	278
0.32882759	646
0.3694343	260
0.349188	398
0.32659602	24
0.14595164	408
0.24980742	444
0.26701498	460
0.22352619	540
0.39277208	380
0.29230395	18
0.35319719	450
0.27130041	866
0.21884911	324
0.46784958	652
0.50145614	16
0.23851153	48
0.32074985	74
0.17941913	146
0.27597409	186
0.249898	342
0.29529807	240
0.15183139	592
0.28199369	108
0.33258265	328
0.41794145	116
0.33909175	150
0.29169691	66
0.29013637	142
0.38857508	82
0.2760433	198
0.31210297	168
0.23222834	300
0.35916948	138
0.23962645	1088
0.247586	664
0.39724997	536
0.4083249	300
0.38194287	374
0.38479823	278
0.36525673	594
0.27897906	114
0.26280987	468
0.4277077	126
0.20937224	78
0.38655874	164
0.4475829	182
0.33811826	242
0.39164746	276
0.4414188	260
0.29414272	34
0.36598828	292
0.29094264	172
0.27211028	116
0.40264329	98
0.22866933	454
0.3393831	76
0.19147654	340
0.37924963	388
0.3449012	546
0.25079268	300
0.33145946	494
0.23133294	32
0.1824293	254
0.53511769	78
0.4027994	38
0.32482451	68
0.26964849	206
0.27250126	788
0.3528803	156
0.26027694	32
0.30290362	252
0.2696968	88
0.44031841	322
0.22708787	346
0.30176616	338
0.23030069	260
0.42634299	880
0.31029442	220
0.31175846	50
0.32837233	66
0.40264127	654
0.38676566	74
0.28625101	198
0.26729265	114
0.22074376	102
0.23360871	50
0.4189254	150
0.38569972	172
0.33073646	124
0.38051239	132
0.39700559	1102
0.29775858	70
0.19557862	80
0.40925154	514
0.39442629	96
0.34027886	190
0.22209676	118
0.25798932	66
0.32494679	120
0.32689795	472
0.35834748	100
0.27915481	790
0.36934561	374
0.39598835	100
0.45183319	184
0.43001723	44
0.24567793	148
0.3742975	22
0.27903301	12
0.33722845	608
0.33000067	220
0.32377815	368
0.265008	190
0.44171962	1436
0.4534609	72
0.48977199	22
0.41670656	202
0.3673372	142
0.29037783	290
0.47852391	506
0.17951678	366
0.2380649	1016
0.24256864	110
0.39395583	432
0.15265357	1094
0.30315128	362
0.37310979	676
0.32765788	396
0.33798516	42
0.17736657	122
0.33590099	106
0.17537235	198
0.54596186	18
0.44113299	228
0.3404699	24
0.27805394	320
0.138127	340
0.20404136	68
0.34889928	168
0.26045248	164
0.37730712	152
0.33589172	336
0.22049592	128
0.32457465	36
0.26551419	428
0.24170744	92
0.37297854	268
0.30629671	48
0.34262517	72
0.38738257	368
0.289184	224
0.2382921	40
0.44000036	392
0.30025014	20
0.33388856	12
0.23490073	240
0.2192869	52
0.35463756	60
0.16990563	260
0.28224751	48
0.29810655	188
0.3425782	632
0.38707545	248
0.39274502	16
0.44706455	1044
0.32103834	112
0.26369619	344
0.25055671	248
0.37971285	12
0.34347349	444
0.28958431	400
0.2070387	248
0.2505208	392
0.23612873	88
0.37207383	312
0.21148123	56
0.29721996	744
0.25912476	464
0.21269394	480
0.26589426	224
0.40973899	32
0.24058619	48
0.27486706	296
0.37528059	200
0.31800374	100
0.40367708	32
0.22750968	196
0.33317083	396
0.37165639	36
0.29826933	40
0.24624822	116
0.38632855	220
0.25199661	324
0.33932632	204
0.20465229	324
0.52254897	36
0.2589021	184
0.39001602	224
0.29673418	76
0.28731582	112
0.43672895	692
0.12120175	304
0.20847774	156
0.22299798	252
0.36417729	128
0.25403735	100
0.31866866	204
0.31210789	44
0.27901542	40
0.34101617	244
0.32730058	56
0.31482783	188
0.48349935	28
0.2725592	68
0.29684541	68
0.23722054	176
0.40649104	20
0.42018253	168
0.39019361	240
0.1489823	1012
0.38603407	24
0.26116583	296
0.28309906	132
0.3838827	172
0.32490849	624
0.26672411	40
0.27441981	28
0.38084808	28
0.33961406	140
0.2552467	84
0.32346421	180
0.23633212	184
0.30588019	32
0.38529953	104
0.13676439	1404
0.52776778	24
0.30179977	32
0.15559663	96
0.18417433	288
0.35351402	40
0.43225458	12
0.36226541	972
0.37316754	460
0.25701693	96
0.36306298	124
0.34645063	168
0.41237542	260
0.4062036	116
0.41287303	304
0.55099475	16
0.37245855	148
0.28375044	828
0.16406077	236
0.26449943	280
0.18120956	204
0.3780337	416
0.24604875	144
0.41474155	84
0.33551803	176
0.22729683	112
0.3286038	68
0.35287744	420
0.2894986	224
0.27877665	28
0.31140497	872
0.21261598	200
0.22661625	184
0.31532496	320
0.34150535	40
0.23137057	248
0.39238414	272
0.28921011	444
0.39812872	244
0.35332569	76
0.3202424	460
0.34190699	36
0.36975715	244
0.23357005	64
0.25775596	428
0.24930175	128
0.36536604	44
0.25645125	60
0.20344645	804
0.34693527	32
0.26026556	80
0.19224559	840
0.2376343	100
0.30222267	20
0.44045618	752
0.25177953	116
0.29873827	132
0.22900432	736
0.27673218	340
0.27321726	204
0.24980721	136
0.39421633	468
0.30920348	36
0.14927167	224
0.31879985	60
0.2947605	336
0.32962418	532
0.2442718	324
0.37845179	144
0.14939085	216
0.33968484	340
0.28376624	68
0.54345477	40
0.30024526	48
0.24421714	64
0.20576157	44
0.41249055	240
0.3010501	84
0.53115922	20
0.3737627	184
0.37492579	204
0.29282108	308
0.16858853	692
0.41796711	288
0.30080578	188
0.41564539	80
0.5530501	492
0.37374845	116
0.3256717	188
0.28045216	308
0.32615784	264
0.4045822	352
0.40449634	72
0.47157362	1012
0.45867962	12
0.17510393	372
0.32655352	484
0.32800159	32
0.3642773	172
0.25666094	832
0.28868282	48
0.41470069	48
0.34285319	644
0.16158703	196
0.2689423	952
0.34732816	88
0.46585366	252
0.41336912	172
0.37840283	472
0.36241847	500
0.19900039	404
0.3466655	52
0.35235417	548
0.34590822	496
0.49691597	28
0.40354526	84
0.34859613	560
0.40122795	24
0.18621507	164
0.22078262	316
0.169733	208
0.32771686	48
0.25922117	276
0.28331566	392
0.3779183	172
0.40241703	200
0.35317779	196
0.3140325	84
0.32751471	204
0.18128584	576
0.23371078	280
0.35781229	80
0.23383047	124
0.23236433	180
0.32877678	300
0.21116813	448
0.16291454	928
0.39347205	324
0.31315589	108
0.48346415	168
0.37603965	252
0.35069075	68
0.33170041	36
0.38308981	56
0.43478745	32
0.18883719	220
0.36124325	116
0.33772773	20
0.40431407	216
0.31423318	68
0.28180152	800
0.1714952	1072
0.22572069	248
0.26343074	52
0.2540535	80
0.35364255	296
0.49828956	16
0.25251085	272
0.35226086	220
0.24208796	32
0.30725038	308
0.27795875	100
0.19688372	204
0.18087786	1040
0.29582626	28
0.32755107	48
0.23212092	256
0.29308584	640
0.29217729	356
0.3214103	172
0.24114273	180
0.34388676	260
0.32797867	148
0.26793769	104
0.34565359	128
0.17285307	620
0.25825393	1968
0.33980864	36
0.22746593	96
0.44209951	376
0.28327656	60
0.34471366	136
0.24800442	180
0.3436777	196
0.44756836	580
0.25601801	48
0.48439491	20
0.40016094	20
0.41106975	232
0.23610789	88
0.23267953	232
0.27878875	252
0.46349484	164
0.45428935	100
0.25148267	40
0.23306994	276
0.23377897	832
0.51032305	80
0.29624847	84
0.33707774	268
0.19124918	208
0.42011419	104
0.4032402	76
0.1671686	444
0.3631368	72
0.25214374	396
0.26582178	176
0.21191333	112
0.55828142	24
0.36973029	24
0.1781657	220
0.34223542	112
0.29122359	440
0.32727039	284
0.40046421	116
0.28369653	140
0.31933165	148
0.18691474	188
0.30608505	36
0.35457325	68
0.31497955	280
0.219981	300
0.36139631	384
0.21575376	528
0.31078765	68
0.23788163	228
0.20161471	424
0.35260725	52
0.34608731	344
0.26576135	96
0.29967168	84
0.31825683	600
0.42171443	380
0.29912964	152
0.41637632	1232
0.16309577	188
0.38323024	48
0.35242471	288
0.28443426	348
0.31646863	380
0.28263789	360
0.36500847	236
0.18802714	444
0.36446884	176
0.34139255	156
0.40000314	320
0.15420075	336
0.39968568	864
0.3913452	24
0.24909407	40
0.36219871	376
0.29641503	496
0.2707186	268
0.18366215	116
0.22353697	952
0.31089815	512
0.31090057	604.55859
0.35812992	36.714844
0.52868605	13.1875
0.29755306	170.21875
0.40250352	291.875
0.34860995	31.8125
0.32590464	402.8125
0.1933856	164.75
0.3612223	53.5
0.41495508	345.9375
0.26179394	115.25
0.39224538	1307.25
0.38410038	36.875
0.39920947	175
0.56406385	31.125
0.29988602	111.25
0.26125756	50
0.22239262	1014.25
0.36716589	20
0.34712556	324
0.27924627	57.25
0.37618506	853.5
0.28957996	95.25
0.19321336	243
0.37001306	595.5
0.3403905	333.25
0.3290236	54.25
0.20450668	740
0.24344569	215
0.20800613	125
0.40848634	48.75
0.35138166	75
0.41786572	37.5
0.32226467	290.5
0.35268939	12
0.36282843	117
0.24542363	47
0.21418653	338
0.39126253	151
0.3266066	72.5
0.55156338	17.5
0.34328952	125
0.41419831	768
0.54551029	38
0.38918707	152.5
0.31017706	534
0.28206912	551
0.36672494	368.5
0.44019648	39.5
0.42450827	303
0.29592156	14
0.3063755	231
0.33980328	192
0.25160104	25.5
0.25776824	162
0.55925679	38.5
0.45630828	13.5
0.33856124	156
0.33195347	351.5
0.32477733	94
0.32908052	422
0.38352469	247
0.35930148	665
0.23912148	203
0.24546157	125.5
0.50005132	652
0.38015142	260
0.16645084	140
0.36704099	291
0.33487177	49.5
0.55329126	440.5
0.27867311	64.5
0.19942126	91.5
0.43458933	446.5
0.31157166	35.5
0.45113441	22
0.42378402	23.5
0.30284175	108.5
0.53588569	17
0.38087031	463
0.22485369	202
0.28903672	392
0.36464962	241
0.41045403	221
0.31378794	96
0.33295548	53
0.24066301	139
0.3866744	23
0.42432874	896
0.24487065	280
0.49845767	949
0.25438079	40
0.34453791	298
0.26208144	125
0.21942538	271
0.36441866	138
0.40664756	671
0.28628394	33
0.32447797	34
0.36121404	59
0.17791763	171
0.46651638	522
0.29671019	259
0.33039457	81
0.40959907	247
0.36939391	210
0.31804648	145
0.19272548	435
0.41729245	938
0.29202947	96
0.38770008	28
0.55609047	534
0.21700339	81
0.2507053	109
0.27653882	961
0.2645455	98
0.21814616	46
0.40877146	87
0.2271293	70
0.20756865	268
0.35445848	36
0.31124079	435
0.25499037	134
0.33558699	678
0.29298657	163
0.23492953	65
0.29444784	80
0.23522684	788
0.275756	69
0.29606104	100
0.45990211	453
0.35337353	250
0.33800849	384
0.35616371	65
0.29173535	401
0.18609363	208
0.43358418	886
0.40930563	297
0.29907891	194
0.37178826	594
0.39319906	188
0.23807998	489
0.37704778	187
0.29078016	63
0.31856656	122
0.30406964	62
0.27635664	63
0.41665724	321
0.3085849	1347
0.26389244	173
0.26588598	78
0.35273114	374
0.35827729	754
0.2730335	102
0.23271357	644
0.37699869	184
0.35978782	157
0.22423244	113
0.36266711	250
0.31086758	54
0.32054168	473
0.31301209	186
0.36224598	95
0.28280494	185
0.36190286	233
0.31808659	89
0.42906868	203
0.23077042	220
0.3034474	124
0.39630082	254
0.20698275	522
0.41232008	142
0.44335273	28
0.31785923	344
0.46947998	266
0.20686525	248
0.2245927	142
0.563209	514
0.30047673	230
0.3982777	156
0.25982869	200
0.34106985	36
0.21861716	624
0.36965129	536
0.23737885	358
0.40722579	866
0.29453418	838
0.1609319	218
0.45643723	36
0.29396182	28
0.30974627	288
0.25441256	846
0.3222343	166
0.15413831	600
0.31610787	150
0.23291428	682
0.23093772	94
0.287523	214
0.31260893	476
0.250976	348
0.50826108	32
0.41869149	218
0.25306076	378
0.30869937	100
0.36137483	472
0.34209973	188
0.2599473	160
0.28690973	450
0.29779422	124
0.26925513	108
0.42101273	208
0.38653165	166
0.20943807	122
0.32327646	420
0.27777371	500
0.18390448	502
0.48223346	14
0.29175735	82
0.22274035	684
0.33378905	1340
0.34474996	36
0.29241139	290
0.396808	68
0.21398674	162
0.36365953	86
0.25873429	308
0.1443904	372
0.23086835	172
0.45779076	12
0.36965382	52
0.20085272	246
0.26839498	274
0.32587451	906
0.19802894	28
0.37794828	166
0.31095019	52
0.31972983	206
0.45217392	1410
0.17329526	400
0.42172247	712
0.26010761	218
0.29320303	312
0.19208883	178
0.45159888	128
0.27674142	70
0.42079061	662
0.36441329	214
0.21596429	78
0.13488221	394
0.39141345	20
0.37276918	162
0.34575748	396
0.3625406	50
0.25740147	372
0.21605463	940
0.35262105	166
0.18224289	158
0.20407191	140
0.36073434	356
0.42510796	430
0.24415101	186
0.41618472	294
0.31157985	236
0.267362	108
0.45226067	1008
0.23833935	166
0.33780921	28
0.40501189	116
0.27004322	372
0.32758695	16
0.33180714	238
0.34632108	108
0.27894181	52
0.2707864	142
0.15445746	864
0.2513974	230
0.22342654	352
0.36844578	90
0.28509918	74
0.42214361	476
0.33318022	124
0.27297592	148
0.34429741	36
0.3986817	368
0.37221584	100
0.42137471	132
0.54185212	12
0.27714938	210
0.42756739	620
0.3807148	1034
0.34976089	562
0.20196325	1040
0.44517028	20
0.29792708	454
0.53642678	696
0.36532381	62
0.32435036	126
0.4403913	60
0.14906149	342
0.32469037	306
0.39266452	160
0.3802076	96
0.12742969	450
0.39559081	84
0.34820765	158
0.3150433	410
0.3087827	164
0.37852603	14
0.19030887	712
0.34965271	76
0.15475219	26
0.32440358	308
0.30338469	82
0.39385867	228
0.22432975	170
0.27497926	102
0.17878315	740
0.3732807	276
0.19845077	562
0.18756564	202
0.20239392	994
0.23489046	250
0.25567234	170
0.36078194	18
0.33088136	686
0.32286799	112
0.4524484	12
0.2479154	444
0.39584053	164
0.35559639	176
0.32009456	1260
0.38482609	146
0.26132107	148
0.46170077	20
0.29485595	80
0.23276624	244
0.45216426	60
0.41170338	372
0.22225976	60
0.35004485	148
0.28194743	140
0.27813119	300
0.3169378	216
0.42926738	1344
0.31979311	104
0.29820278	160
0.20294251	164
0.53689462	48
0.36237395	588
0.32295558	336
0.29005483	96
0.295214	440
0.23252451	136
0.1872972	356
0.34898865	136
0.41024008	40
0.33927256	156
0.2492017	228
0.33427939	128
0.3894355	408
0.30774975	280
0.2563132	140
0.3050842	68
0.41602898	272
0.18392308	164
0.45130536	140
0.28692022	48
0.29260325	200
0.29910231	40
0.41362283	184
0.17291619	284
0.3610082	292
0.27375212	192
0.48534516	20
0.22185129	152
0.33130687	48
0.22724657	492
0.28301737	72
0.20342559	232
0.36005634	276
0.17563128	1448
0.3267529	1032
0.20802122	384
0.24030362	604
0.2897065	192
0.34504476	312
0.23394485	220
0.30591041	556
0.2531549	128
0.30058908	100
0.32407561	64
0.23535803	440
0.31377044	60
0.46271876	68
0.30670446	44
0.26576409	112
0.30672458	468
0.23953223	612
0.50059968	36
0.30905855	160
0.2457058	124
0.36885619	24
0.32250518	796
0.38183609	132
0.35584152	208
0.30908093	352
0.34576601	576
0.39440295	28
0.29599595	676
0.31783432	36
0.32782122	40
0.51765299	48
0.29522279	188
0.42500544	300
0.32097527	108
0.27018344	144
0.48320237	16
0.29802057	36
0.41747084	288
0.34739488	88
0.19006601	808
0.28527656	128
0.44208944	124
0.3049264	152
0.22988166	96
0.29591233	68
0.27045807	116
0.41113812	312
0.42336041	92
0.29632199	112
0.35684296	260
0.34383315	468
0.23046096	716
0.37857369	108
0.44480115	56
0.49965483	108
0.3483251	252
0.32024336	24
0.31209308	580
0.35721263	320
0.32499713	620
0.38232356	288
0.40508595	232
0.30078951	88
0.24984682	124
0.28013957	40
0.24423307	432
0.32086867	192
0.40181768	272
0.35584909	100
0.25506914	132
0.37688422	20
0.3387408	40
0.26414514	80
0.37267977	192
0.47635362	40
0.44433805	116
0.33486611	128
0.53290546	28
0.28969145	156
0.46178335	48
0.37866029	244
0.26010805	240
0.23788707	88
0.35859197	152
0.32141659	24
0.20926879	40
0.17552404	860
0.33888048	76
0.23857205	320
0.25189117	128
0.39918372	68
0.26451197	48
0.33806142	200
0.48946077	136
0.23572102	420
0.24931696	84
0.3488459	312
0.3843354	36
0.27857807	200
0.34111848	388
0.25597733	112
0.43128815	844
0.31805387	352
0.20961083	340
0.27125078	144
0.28030175	76
0.43182647	772
0.24150404	176
0.21781467	84
0.19799915	260
0.42827544	12
0.38972965	232
0.43023252	200
0.31789637	788
0.31267399	492
0.21506512	696
0.29896533	1036
0.45415404	196
0.26147977	316
0.23879823	52
0.22781751	96
0.50211889	12
0.18391001	116
0.29883754	68
0.33201608	48
0.30545822	232
0.23684004	336
0.38215935	200
0.43567419	156
0.38848001	116
0.3172276	68
0.21340378	428
0.35698381	280
0.3840861	56
0.41235262	16
0.24682245	560
0.54351717	200
0.32443723	272
0.16309509	356
0.23096158	128
0.29988921	472
0.30832824	160
0.3002589	248
0.23523341	76
0.26039752	988
0.33131635	184
0.23077387	632
0.26421314	44
0.5116114	108
0.24957591	124
0.36560279	28
0.41025153	376
0.24803923	104
0.34478465	40
0.43899053	12
0.23548813	116
0.14047761	596
0.49314669	12
0.24639022	84
0.4380798	452
0.27402025	724
0.34212273	88
0.31091806	192
0.21319343	28
0.24095592	132
0.37455773	264
0.39126182	12
0.36552608	108
0.21952817	392
0.2457397	68
0.11586481	576
0.30983192	24
0.1829275	372
0.34499133	20
0.41386196	140
0.26637429	136
0.18321802	868
0.49449778	12
0.34793407	80
0.31574333	296
0.39573598	36
0.3491286	60
0.22074558	836
0.43550277	412
0.297463	176
0.5524987	20
0.20004061	80
0.38540217	1224
0.24179831	232
0.34541419	244
0.18102261	228
0.33578753	212
0.31718364	412
0.35921761	228
0.37869218	156
0.30879927	172
[truncated: 499 more rows]
