# Supplementary material for: Comprehensive structural assignment of glycosaminoglycan oligo- and polysaccharides by protein nanopore
Source: Nat Commun. 2022 Aug 30;13:5113. doi: 10.1038/s41467-022-32800-4 (PMC9427770; doi:10.1038/s41467-022-32800-4)
Supplement: Supplementary file 5 — Source Data [file 41467_2022_32800_MOESM5_ESM.zip › Source Data/SI_source data files/Supplementary Fig. 2/HAdp10_LiCl_6M.txt]

Ib			Tt
0.34424752	378
0.28619215	133.5
0.32983148	708
0.35252625	1660.5
0.35609931	1211
0.36309257	501
0.28557959	340
0.30759934	1507
0.35163453	128
0.34157118	134
0.23755577	266
0.28947875	80
0.24713162	664
0.22675815	222
0.30823338	204
0.19576706	224
0.30627522	520
0.22205161	248
0.19698697	1684
0.33295211	228
0.36491829	1104
0.34591091	1228
0.34836441	528
0.23512471	772
0.34830627	1304
0.25630575	220
0.23794946	432
0.26651412	96
0.27989116	904
0.359267	928
0.29897949	704.75
0.3437961	90.5
0.32136789	1233
0.24553137	440
0.29804686	974.5
0.23922586	310
0.3455576	906
0.23776782	148
0.27125579	74
0.33151379	330
0.32786363	600
0.31444937	268
0.38214445	556
0.35093927	360
0.27342933	224
0.21171257	148
0.33233708	2896
0.25711352	1125.5
0.30694732	369.5
0.31272906	469
0.29105714	262
0.22431888	330.5
0.35554644	357
0.32109949	85
0.20328042	250
0.33338082	1425
0.21594813	217
0.31238636	269
0.21967942	514
0.21858621	96
0.25121531	254
0.35386577	1864
0.33390316	984
0.28973895	444
0.32727399	604
0.27508554	232
0.26768598	524
0.37330011	2168
0.31555444	464
0.33901536	664
0.3131564	1736
0.32085109	168
0.35037914	61.5
0.23498335	96.5
0.36162454	1175
0.20231231	85
0.21875609	631
0.21296173	183
0.30586773	2373
0.25891253	482
0.31323218	864
0.32565197	452
0.24311914	84
0.34515625	1980
0.3125152	696
0.19993936	300
0.34449294	652
0.31790629	1148
0.24711667	296
0.31026259	160
0.31784657	752
0.30116957	2752.25
0.23266262	121.5
0.29178786	167.5
0.22508568	65.5
0.33774331	365
0.2261041	171
0.22584808	158
0.37466714	1156
0.31833395	290
0.25644943	950
0.22218658	228
0.28031045	184
0.32735187	1352
0.20080622	708
0.36345184	628
0.28720543	432
0.37665808	136
0.34230939	1463
0.34303114	1512
0.2384647	187
0.34060055	1636
0.32044551	792
0.19256377	208
0.29009902	914
0.23134007	210
0.32137793	876
0.30410403	730
0.33589438	1348
0.32642749	544
0.28763872	142
0.32705986	272
0.28983629	316
0.26006919	408
0.21828777	288
0.37355667	964
0.3032842	1848
0.33611622	2000
0.32110572	350.5
0.21614227	267
0.22532298	308
0.33240688	876
0.27518418	467
0.3614614	352
0.3481954	624
0.23197879	492
0.32178313	2134
0.22743873	354
0.18580757	2510
0.35114259	116
0.31986204	206
0.26834518	298
0.35405704	856
0.3052848	736
0.29537833	172
0.33399367	2768
0.31774649	400
0.294615	76
0.23205304	516
0.34193549	1444
0.32815272	948
0.23478468	528
0.26021504	228
0.29176015	108
0.28371567	92
0.20929396	168
0.24240662	296
0.27967843	540
0.34712899	260.875
0.27303052	116
0.21065085	380
0.28323901	684
0.36576641	1652
0.25584799	724
0.21162535	254
0.20206167	152
0.31166375	856
0.27488595	138
0.24822891	260
0.23393489	60
0.26270849	192
0.36200649	1196
0.31134051	1300
0.31545556	1152
0.24556825	392
0.322889	780
0.22611633	476
0.30150953	277
0.22599842	1026
0.32284775	844
0.25803122	278
0.27299404	116
0.21929929	426
0.29033729	396
0.31742671	220
0.34035784	740
0.35347924	556
0.31641477	208
0.33564287	836
0.31884417	589.1875
0.23900738	492
0.32946953	244
0.35226905	143
0.33255339	190
0.34196237	1024
0.40733686	2312
0.32095867	236
0.30619657	1096
0.38038883	856
0.40872464	2800
0.37185091	412
0.32263213	420
0.36442831	504
0.31873801	136
0.38806826	357
0.29562747	101
0.3643887	393
0.3520017	340
0.40649188	621
0.31216395	605
0.27927303	382
0.32154441	538
0.35902524	1158
0.29679269	454
0.30867431	594
0.41642237	434
0.41780132	1486
0.34502301	492
0.28710231	576
0.32890767	472
0.26050881	312
0.28783786	140
0.31754968	435.5
0.28743273	582
0.24479493	235
0.37589192	126.5
0.38785943	2825
0.38759276	1172
0.33942735	278
0.37427434	126
0.30948028	462
0.37796301	950
0.29798484	428
0.35087517	168
0.41076991	2044
0.34557283	196
0.37767881	128
0.38000053	632
0.3095541	348
0.3682586	412
0.32544717	556
0.3545056	1252
0.38180745	920
0.37584791	172
0.38438174	1176
0.34650654	232
0.32699898	688
0.34091362	956
0.36375895	296
0.39865658	296
0.32268193	1549.5
0.41236848	994
0.33286971	516
0.34321618	1302
0.34585935	840
0.39554319	274
0.37619931	1592
0.35708004	1462
0.18360916	336
0.28029528	292
0.36988202	2258
0.38924101	456
0.29830468	156
0.31105742	200
0.28980547	608
0.31422749	76
0.33537924	528
0.35046509	2932
0.34135845	524
0.34446129	408
0.38841012	884
0.26059321	89.5
0.24195109	935
0.26406261	486
0.34615877	1427
0.28908294	897
0.2796908	911
0.24316613	392
0.27307034	678
0.29692075	548
0.30753198	718
0.35382748	462
0.2656807	1096
0.24757162	1008
0.32455406	1040
0.3144269	176
0.27891055	484
0.33008251	236
0.26532498	616
0.30928484	140
0.19783705	184
0.35756996	116
0.32572755	392
0.19381845	164
0.28230506	340
0.29235637	580
0.32777011	300
0.34578389	402.875
0.27943218	377
0.1925846	215
0.29798388	1414
0.30606839	368
0.25671175	270
0.19018687	128
0.23323226	584
0.21336441	140
0.26599607	500
0.28848213	864
0.3787339	1744
0.29988715	584
0.34586543	1348
0.24958514	380
0.22497165	880
0.30886257	124
0.26534528	919
0.29201636	471
0.2801502	352
0.2201705	302
0.29226884	620
0.24868371	1182
0.263091	222
0.34571186	518
0.30074403	342
0.35542479	368
0.18087845	254
0.27144131	792
0.22423388	328
0.3058376	1176
0.31164759	592
0.38933319	2028
0.25321776	920
0.28809601	1260
0.34848654	948
0.3172847	200
0.31283462	220
0.26146686	220
0.29820478	884
0.32463121	1492
0.30480677	690.75
0.2884869	495
0.38621223	65
0.33666801	3312
0.26511103	70
0.23834284	1292
0.31396461	496
0.33839244	1384
0.38452166	1488
0.26787743	356
0.25924531	460
0.26298857	1168
0.22703198	600
0.31408244	1804
0.25016704	2402.5938
0.19448827	659.875
0.29539612	908
0.24595761	1007.5
0.24998859	409
0.27546188	344
0.27888772	358
0.24428204	476
0.24625103	184
0.31320953	656
0.20394585	340
0.30985603	392
0.24330938	716
0.20458727	2056
0.22014537	500
0.25213447	364
0.27813184	344
0.24467865	708
0.26313639	526
0.2202217	170.25
0.33545062	337
0.37494892	263.5
0.26851666	153.5
0.2403139	1509.5
0.1866433	885
0.30135143	399
0.31133533	3585
0.36520538	454
0.22305515	226
0.24482225	568
0.21909985	162
0.35176408	288
0.29103526	782
0.23341997	1068
0.20270804	96
0.22472472	484
0.23515593	112
0.25519946	300
0.32412836	664
0.23184474	536
0.31733939	444
0.2933467	2332
0.23342675	208
0.24076936	432
0.24071415	112
0.28118163	1144
0.20427473	64
0.20042498	292.5
0.34221673	459
0.27926406	1641
0.34537652	2045
0.27336541	246
0.29044709	315
0.38138947	454
0.2499277	626
0.28399977	142
0.26666048	750
0.31220779	132
0.28457934	292
0.24997306	210
0.32011589	158
0.30164316	660
0.38722351	128
0.21730122	328
0.3285273	212
0.2764149	416
0.23889826	352
0.2592245	252
0.29463753	324
0.30887097	132
0.29147223	412
0.33872929	1836
0.3050974	375
0.36764014	2982.5
0.27796617	259
0.25268838	385
0.2437551	284
0.28485155	91
0.28371364	585
0.36293828	1760
0.22276634	146
0.31878036	518
0.3117938	336
0.25762731	140
0.31274956	96
0.21915503	272
0.2438266	152
0.29629955	420
0.34404308	80
0.23510793	136
0.23315613	176
0.25087813	1102.75
0.30224922	271.5
0.33556083	648
0.26876938	190
0.29566991	378
0.26420322	510
0.2882829	668
0.28380963	70
0.35032487	246
0.22938484	450
0.35578993	76
0.27924994	676
0.32177913	424
0.18853894	444
0.23801011	68
0.23719785	740
0.23684357	352
0.24214178	120
0.29927003	384
0.27896538	232
0.36858672	616
0.28495041	196
0.35129595	888
0.22553362	180
0.2339725	204
0.3062647	740.75
0.26125145	161
0.34507105	800
0.21719649	246
0.24710397	418
0.24002558	214
0.4051843	106
0.24151912	158
0.39042976	636
0.30413124	220
0.30243134	140
0.2995671	884
0.2929495	804
0.18028669	176
0.23624969	348
0.28351507	460
0.31415969	896
0.32705244	532
0.22839822	292
0.24158148	164
0.29344177	340
0.33502442	632
0.34172228	1928.5
0.23529507	168.5
0.34481981	921.5
0.23072329	628
0.24507481	228
0.29632017	1724
0.28706792	118
0.22861649	580
0.32121396	370
0.24307664	852
0.3417246	1772
0.20134367	560
0.27295935	174
0.2467974	254
0.27953249	404
0.32210973	760
0.25267628	232
0.31914896	672
0.2336098	756
0.28240386	276
0.36323595	1116
0.23631561	184
0.31387332	260
0.29472515	168
0.27217621	204
0.21111327	1161.25
0.23791011	197
0.34324616	1616.5
0.26771787	1361
0.24778807	699
0.30487055	2712
0.29820064	1071
0.25804105	190
0.27845243	508
0.28370681	54
0.2177244	432
0.2698456	58
0.29817018	842
0.31762072	1002
0.33363318	432
0.26436299	212
0.21462531	612
0.3411411	788
0.23919356	1000
0.21899292	188
0.22196129	372
0.28268081	156
0.19694769	160
0.33072039	168
0.2396336	200
0.26213354	285.79297
0.35216051	982
0.23664482	360
0.32384878	1208
0.26329932	439
0.2210732	301
0.31720829	972
0.294321	222
0.37943116	642
0.21266973	724
0.29878667	810
0.32435831	754
0.20799457	306
0.2462877	82
0.27058575	286
0.22002989	676
0.29104209	700
0.28813058	96
0.37762007	428
0.29414666	1088
0.27092692	408
0.31501544	2988
0.29627392	900
0.23267791	160
0.26683766	112
0.23586155	320
0.28644741	978.5
0.37278789	150
0.28981417	584
0.34996247	497
0.31358832	716
0.25237912	478
0.30594826	1904
0.26905176	550
0.23485541	112
0.31762609	432
0.17616019	68
0.3649897	1604
0.38447145	1236
0.30073753	144
0.31530321	332
0.28326336	952
0.27328846	308
0.25488409	288
0.30839509	424
0.29892066	180
0.22530857	68
0.22888036	120
0.26578429	732
0.29791543	556
0.34049973	124
0.38303	1054
0.30360675	533.75
0.36331373	2050
0.28108919	449
0.28019595	151
0.337587	149
0.32994863	256
0.24711005	78
0.32750335	2780
0.28663564	252
0.34877345	1316
0.22425722	408
0.30563357	732
0.37803808	2340
0.40281257	692
0.30920491	516
0.38433245	872
0.23262906	956
0.24695605	184
0.25024384	732
0.30537802	56
0.24472049	120
0.34043661	260
0.29226613	120
0.31779203	200
0.30230653	900
0.28066665	484
0.31099361	480
0.30174091	636
0.35519898	776
0.26406282	320
0.33454472	716
0.25024053	323
0.27203533	220
0.3515034	2223
0.27954757	422
0.32326269	587
0.23891865	275
0.2394221	732
0.25556597	238
0.3307437	2276
0.19677271	290
0.29311648	592
0.33717313	2284
0.25254589	84
0.30786565	1076
0.33412397	1088
0.3489548	1828
0.21181798	852
0.30297068	448
0.24190395	728
0.21159011	1548
0.19700901	336
0.25413311	404
0.31781951	1154
0.27316827	535
0.30516511	995
0.32027888	2563
0.31345949	705
0.28206909	772
0.35128292	1034
0.23305033	250
0.21290515	432
0.33057585	184
0.23846798	320
0.33010846	1044
0.26816022	224
0.34896955	1320
0.25929967	260
0.3558102	156
0.28078353	2100
0.37532452	228.5
0.39432341	106
0.27221417	68.5
0.29551786	266
0.31516099	686
0.23429532	175
0.26503307	134
0.31599221	618
0.30316907	860
0.28547397	1472
0.32372597	950
0.19376531	276
0.27291745	504
0.3066172	472
0.23241563	400
0.27804506	836
0.25216177	360
0.24321765	1339.6562
0.27871618	234.84375
0.30551901	323.09375
0.32051539	307.25
0.37015986	1690
0.26168495	285
0.28257617	91
0.23159122	1084
0.28322527	906
0.2458276	522
0.30594808	242
0.32900611	380
0.22383335	292
0.31631634	568
0.21755692	228
0.22594669	188
0.27297395	180
0.33177683	1692
0.20290442	168
0.25067157	888
0.38831669	732
0.29848135	1057.25
0.25164989	360.25
0.29708797	130
0.39632502	1294
0.33122459	841
0.25927767	1615
0.22907442	358
0.30906293	1274
0.21512488	138
0.2575303	212
0.27337533	96
0.34542826	646
0.22313038	108
0.25986502	256
0.296289	408
0.27000517	108
0.25208616	104
0.36427486	224
0.23502682	192
0.28410023	876
0.2654517	216
0.2699084	756
0.21241447	796
0.32715875	172
0.24635586	448
0.27004272	640
0.33515337	3528
0.24536206	560
0.22863482	478.5
0.20611273	570.5
0.30166167	808
0.24828678	1879
0.19424312	213
0.24577877	214
0.29309517	648
0.21793051	344
0.31497419	1424
0.2041899	468
0.2041899	468
0.2041899	468
0.2041899	468
0.27036554	648
0.23226722	136
0.22804138	272
0.27958709	756
0.25716174	88
0.36294362	628
0.39013591	64
0.29493305	1620
0.2834138	572
0.31797668	424
0.32385486	1420
0.31912881	3316
0.29758573	3148
0.28195485	112.75
0.2762816	120
0.27959141	229
0.35072243	886
0.19354019	306
0.28506055	834
0.2568306	290
0.29439023	532
0.31059924	1800
0.31500983	382
0.30202425	322
0.19503413	64
0.26038915	752
0.31189561	172
0.32882169	280
0.23662743	200
0.22485924	196
0.3902539	568
0.35304889	272
0.30688819	936
0.29663295	640
0.25236648	1321.5
0.32001787	496
0.26201475	147
0.24624971	555
0.25346127	574
0.21006624	258
0.24522527	192
0.33980897	1682
0.35083041	76
0.30091411	1316
0.21157165	228
0.35798171	448
0.33696356	392
0.31840011	528
0.22407407	144
0.29635897	1124
0.35034761	644
0.29530463	660
0.22697152	468
0.18212305	256
0.28253075	360
0.27973399	387.5
0.24637875	355
0.30917397	2663
0.3124111	467
0.27362055	424
0.21760371	936
0.22057131	296
0.36800218	964
0.2756137	1616
0.37389657	2260
0.36839035	388
0.2428038	672
0.27982879	124
0.2346068	124
0.27649984	1420
0.35270825	380
0.27189574	156
0.33059582	296
0.24231333	216
0.26849946	870.89062
0.30182558	226.75
0.33145192	574.5
0.31091744	2577
0.30487415	1385
0.250218	450
0.20307635	379
0.35443655	64
0.30199766	200
0.24010424	384
0.34216467	918
0.33053681	858
0.26310039	556
0.35255039	760
0.33015725	1188
0.2193168	124
0.28484625	1240
0.22906888	176
0.29049167	184
0.39326447	324
0.27967578	368
0.2742689	783.625
0.26307023	327.5
0.33502945	313.25
0.25576308	135
0.27091491	173.5
0.22956656	245
0.25106639	155
0.22936821	692
0.32152629	140
0.26930758	1089
0.34732884	754
0.38260177	752
0.33148661	322
0.35485736	1182
0.25294074	224
0.30329385	248
0.27672333	268
0.20038645	284
0.26987147	172
0.20783243	388
0.30328831	816
0.32073665	1404
0.19233204	80
0.32140958	272
0.21385914	192
0.31459397	1276.875
0.29369852	2565.25
0.28755713	526.5
0.30483621	336.5
0.35565162	1008
0.3395777	80
0.2130924	153
0.30476937	593
0.24918891	248
0.32158589	190
0.22131404	250
0.20160903	142
0.29106069	894
0.21717396	262
0.25537241	436
0.20979844	226
0.33042362	396
0.33145866	200
0.27161491	928
0.34218124	484
0.23023862	896
0.28381947	76
0.20645234	616
0.24699561	944
0.25699869	3012
0.19492625	272
0.39374128	752
0.26034576	88
0.30549756	623.78125
0.19437109	225.25
0.2928116	186
0.35019529	217
0.28846103	2691
0.30350104	213
0.21381594	459
0.2669642	502
0.23633221	232
0.28501177	390
0.37685552	3592
0.2796641	764
0.22701955	132
0.26984239	172
0.26784497	2376
0.34281474	756
0.33806124	2672
0.37326667	1620
0.22930673	416
0.27394944	524
0.34673291	1240
0.20778501	196
0.24366879	84
0.29046187	1144
0.25651169	68
0.34974822	248
0.22885621	156
0.25182495	436
0.27698129	268
0.23722588	208
0.25002533	252
0.27355105	612
0.23279254	202
0.25535539	416.5
0.32466003	300
0.24433927	422
0.2888194	480
0.36288062	194
0.26489356	716
0.26873919	940
0.3384366	446
0.33009613	234
0.26971802	1098
0.37750378	796
0.34308007	1456
0.37908444	556
0.36630002	748
0.25691667	456
0.24410169	272
0.23623942	796
0.30021781	528
0.29875088	144
0.32340485	304
0.27056327	716
0.21709599	856.25
0.19523948	726.75
0.21335275	131
0.19795379	537
0.25545454	240
0.27822974	449
0.31415883	228
0.22127073	470
0.35943177	318
0.21402904	624
0.33421925	266
0.25443819	126
0.28029513	84
0.25083783	588
0.22048186	268
0.35871848	856
0.31413576	672
0.1914658	320
0.30552149	756
0.3281545	2580
0.19395407	720
0.25682712	184
0.2570329	264
0.23360877	276.78125
0.25139102	504.5
0.32007775	666
0.28912875	265
0.25764748	389
0.29570386	857
0.22874273	502
0.27904063	294
0.20839591	700
0.23167908	158
0.25680095	304
0.27609077	350
0.30853078	1044
0.28815258	452
0.32725918	436
0.29585701	1632
0.30556151	1496
0.19838598	380
0.34423736	440
0.30610219	1524
0.30923298	1492
0.24740116	100
0.28193933	1144
0.20830494	144
0.24306564	288
0.27280211	212
0.32824787	788
0.256744	152
0.23047002	364
0.23794183	1288
0.24263322	192
0.32062921	1779.3125
0.28130782	905
0.37044016	869
0.26568675	1222
0.27017701	2385
0.29097974	1291
0.27875364	250
0.31790698	602
0.33854601	1250
0.28542054	440
0.29800794	718
0.32655978	2304
0.24059372	72
0.35613304	704
0.2164641	272
0.20267999	208
0.27065527	764
0.33204001	588
0.24568535	228
0.31461751	772
0.30676344	412
0.36261225	1032
0.23883003	528
0.29809573	384
0.24414861	288
