# Supplementary material for: Comprehensive structural assignment of glycosaminoglycan oligo- and polysaccharides by protein nanopore
Source: Nat Commun. 2022 Aug 30;13:5113. doi: 10.1038/s41467-022-32800-4 (PMC9427770; doi:10.1038/s41467-022-32800-4)
Supplement: Supplementary file 5 — Source Data [file 41467_2022_32800_MOESM5_ESM.zip › Source Data/SI_source data files/Supplementary Fig. 2/HNdp10_KCl_3M.txt]

Ib			Tt
0.41591382	56.125
0.4048107	31.5
0.43429601	34
0.40315545	66
0.45745903	16
0.5010556	22
0.27924165	154
0.39655262	48
0.39037409	38
0.32975233	58
0.50297475	24
0.41579056	44
0.42883036	40
0.29099125	100
0.43734926	92
0.37291133	60
0.4524571	24
0.50046402	24
0.47126004	36
0.33242324	80
0.46669257	24
0.43198118	32
0.50036746	40
0.3967289	72
0.37977752	48
0.50499874	16
0.40506938	32
0.39448974	64
0.39804664	40
0.43729696	40
0.29099676	56
0.36228782	32
0.38798338	16
0.329873	32
0.35778359	24
0.41923264	128
0.35407823	48
0.38036415	40
0.38120815	104
0.37819928	48
0.42470014	40
0.33837038	48
0.40010875	24
0.43834433	96
0.52115202	136
0.33607009	40
0.46871266	32
0.36543119	48
0.39591455	168
0.41080704	120
0.45677796	24
0.27571848	56
0.31465092	64
0.42919359	40
0.42601216	48
0.3243278	80
0.37428841	40
0.34883174	24
0.3478612	32
0.43372878	56
0.40088403	64
0.41522297	16
0.33332682	112
0.43922555	40
0.47916549	48
0.38153321	32
0.35322738	80
0.34444237	32
0.38499421	24
0.38589421	16
0.30043313	96
0.38048187	96
0.3629294	40
0.39558512	40
0.40654007	32
0.52166975	16
0.39131975	152
0.43278477	184
0.51000535	32
0.42640814	64
0.42836404	56
0.39238366	40
0.32858104	72
0.3784605	96
0.32153749	88
0.33576924	72
0.51014173	24
0.38963553	32
0.37706208	80
0.44820923	32
0.3789967	32
0.36235052	56
0.3777222	32
0.3752135	48
0.38645568	136
0.39487386	48
0.45687574	32
0.39031675	104
0.36139858	80
0.45162794	32
0.34303159	48
0.38513479	56
0.29921758	24
0.38557279	48
0.34321451	24
0.3841497	32
0.35650566	32
0.44258416	32
0.51386809	142.5
0.40269986	35.210938
0.38170132	40.65625
0.36427662	62.15625
0.31018117	96.875
0.34526592	90.8125
0.28912282	134.25
0.32968488	75.75
0.48136124	25.625
0.43696454	31.625
0.47617528	20.5
0.42150465	18.75
0.35097581	77
0.35624889	42.75
0.44485104	106
0.35201269	38.75
0.50569624	15.5
0.50738847	15
0.38372186	44
0.47199035	27
0.41485414	47
0.39036569	164.5
0.34672695	58.5
0.35947788	51.5
0.30485871	138.5
0.4079963	45.5
0.3125622	70.5
0.43786463	24
0.46263939	35.5
0.40979239	27.5
0.48483267	12
0.40540504	44.125
0.41499558	44.375
0.4154411	35.375
0.43213806	73.0625
0.29717839	136.625
0.39113161	154.5
0.41019082	73.5
0.34420824	69.375
0.39427814	133.25
0.39634925	32.875
0.35593519	35.125
0.45685714	62
0.41807333	23
0.32117388	38.75
0.40562367	37
0.53182268	13.75
0.40052214	126.75
0.48617381	19.75
0.36613402	159.25
0.3776046	76
0.3312934	44
0.29791099	66
0.3453466	66.25
0.44503492	25.75
0.35893443	69.75
0.39277565	28.25
0.50983167	14.5
0.45832855	21.75
0.36315694	47
0.30526865	130.5
0.36432642	50
0.38209718	38
0.37647721	48.5
0.39216834	68.5
0.42550868	42.5
0.36996025	46
0.3080906	63.5
0.30936238	55
0.43192405	29.5
0.35200691	35.5
0.51458025	17.5
0.43351603	28.5
0.36374879	60
0.40357444	32
0.36196643	58
0.38930458	49
0.49027112	21
0.3837426	36
0.41336411	187
0.4293966	44
0.45947686	17
0.52364838	17
0.40104425	62
0.37355965	48
0.44604403	21
0.41360122	32
0.35370114	63
0.32583353	78
0.34746179	129
0.49966705	23
0.46725753	21
0.32393476	64
0.39275077	88
0.34508124	31
0.41553691	22
0.41692409	84
0.37844849	35
0.28958169	274.98438
0.50853038	19.75
0.46119818	23.1875
0.37658	62.125
0.37416801	38.375
0.41589013	38.75
0.42766473	18.625
0.34272876	50.5
0.46350291	97.875
0.4130958	21
0.49783877	14.25
0.40234497	58.25
0.51536489	16.5
0.35929862	40.5
0.40514749	54
0.53405499	17.5
0.41627112	39.5
0.37440538	33.5
0.36018339	192.5
0.36881986	70
0.40425232	55.5
0.44515073	58.5
0.37339929	43.5
0.37081438	44.5
0.46414468	35
0.49131817	22.5
0.34716189	74
0.4286842	38
0.35080639	53.5
0.33440301	75
0.45337734	25.5
0.36829466	50.5
0.3127389	53
0.48992988	25
0.31855261	43
0.40234295	121
0.3266615	94
0.45862842	18
0.41379473	57
0.39709944	86
0.41539136	31
0.37075603	51
0.38189152	34
0.35863844	66
0.37192628	66
0.34346923	65
0.41973448	32
0.40483078	31
0.31859922	64
0.49611881	30
0.41850325	24
0.405866	149
0.40656707	172
0.33866963	81
0.42589054	26
0.46289718	30
0.41468582	24
0.53265184	11
0.3852677	32
0.38712808	55
0.45370641	35
0.45908689	16
0.33758304	56
0.36492679	45
0.35839316	56
0.37175465	48
0.40233687	330
0.34679109	71
0.44103333	37
0.39671007	47
0.41551191	44
0.40697876	26
0.30569848	63
0.51068091	108
0.37195733	42
0.3276456	50
0.50175858	18
0.39955273	38
0.4429419	82
0.44367602	24
0.46189663	22
0.41554505	26
0.52157664	12
0.47485185	14
0.34646422	26
0.42281857	30
0.45946771	22
0.35771939	48
0.37469387	26
0.33771852	46
0.35296693	60
0.34931156	56
0.36060658	46
0.40450034	38
0.33684355	50
0.44709933	18
0.38819933	24
0.49025565	22
0.33878845	32
0.42483449	54
0.4345617	28
0.39465755	30
0.35495862	68
0.44502693	28
0.33999801	104
0.42088476	42
0.36364967	32
0.34447965	46
0.40871903	134
0.36377808	64
0.42307138	28
0.3924174	42
0.33437979	82
0.43220076	62
0.36745065	68
0.39978653	96
0.46130872	34
0.33892217	70
0.44661433	92
0.39764524	54
0.37046438	34
0.28894946	116
0.37598416	94
0.39520314	34
0.4079414	28
0.43528762	28
0.35338882	106
0.46000218	70
0.43010345	44
0.36052066	44
0.50833333	24
0.43048221	40
0.38022944	32
0.32239008	60
0.37559906	48
0.42186174	96
0.51366383	32
0.40071702	132
0.3110458	44
0.49510479	20
0.46446088	20
0.35826033	52
0.33331844	48
0.28134054	48
0.48036477	20
0.50233948	20
0.4015727	36
0.38564602	52
0.38127092	56
0.35579699	28
0.42062092	64
0.40232351	40
0.31238407	68
0.51481998	12
0.39834726	44
0.4003616	44
0.3910512	28
0.46534824	32
0.38006711	32
0.45453301	24
0.41093764	56
0.46266025	24
0.41041151	80
0.37221369	52
0.28530353	68
0.43181071	48
0.49147591	16
0.42330199	96
0.29915422	24
0.42413905	24
0.3956688	64
0.45714918	16
0.32762453	40
0.49615148	28
0.47971755	16
0.37570262	20
0.41859406	420
0.28718197	80
0.32696429	80
0.3447642	60
0.31639811	88
0.36970627	36
0.41188362	116
0.44687659	28
0.44629622	32
0.36110362	64
0.33437353	72
0.33869395	76
0.4482893	12
0.38828447	84
0.41408426	44
0.32479879	68
0.42801362	48
0.34222427	68
0.44166735	52
0.40387106	128
0.31686088	44
0.3785111	52
0.38844192	32
0.35526595	64
0.51065361	16
0.42792341	16
0.41869879	40
0.40374121	36
0.38570604	64
0.44380513	48
0.42813203	20
0.44330174	20
0.40275916	184
0.36980116	36
0.43408373	72
0.37805143	84
0.31355903	64
0.38140595	24
0.46448791	40
0.49772432	12
0.33518383	96
0.47894454	32
0.46051803	28
0.47233757	16
0.31452402	112
0.42083651	44
0.52264768	20
0.41503376	36
0.40253219	60
0.34029588	56
0.45119616	36
0.47733912	28
0.33756205	76
0.3984538	28
0.34978697	44
0.30216572	68
0.35582933	64
0.52384561	24
0.3040956	68
0.30406848	24
0.37773177	28
0.36070171	40
0.34141222	44
0.33746049	32
0.45377028	24
0.38021407	72
0.40758368	52
0.32885638	60
0.36502713	48
0.511105	16
0.41038522	32
0.47564989	24
0.38980278	52
0.3805683	52
0.44039005	16
0.39609078	72
0.39656502	80
0.45992658	16
0.31421909	96
0.41504252	144
0.3598125	40
0.41434827	48
0.38778001	56
0.37389046	40
0.48214912	24
0.38111445	336
0.36551768	48
0.40693662	40
0.47063342	16
0.45301098	40
0.34473005	40
0.42518142	64
0.45781612	40
0.3986429	48
0.42254612	24
0.38534319	56
0.42098171	32
0.42568463	32
0.31488428	104
0.37863123	56
0.43909454	32
0.39142334	272
0.44959226	16
0.51874644	24
0.41626045	144
0.43006426	96
0.48869604	16
0.33020121	64
0.31391209	32
0.40502787	48
0.39734873	40
0.41620016	16
0.40498087	40
0.30955064	40
0.42199084	32
0.48337832	24
0.34149224	48
0.39704829	40
0.42799971	32
0.50891262	32
0.3505621	80
0.40831444	16
0.38904971	40
0.3033154	312
0.42370158	152
0.37504527	32
0.37038073	56
0.3360357	32
0.36005709	24
0.35736737	40
0.35520002	16
0.45349148	112
0.38070682	176
0.32304955	48
0.45874134	24
0.39580867	48
0.44861159	56
0.42445278	152
0.40836701	24
0.4546414	24
0.46819508	32
0.40725186	40
0.47091368	32
0.30154571	24
0.38312981	48
0.37886962	56
0.4725886	32
0.40272275	56
0.27984935	104
0.40659314	40
0.40646043	128
0.42190728	184
0.36233667	184
0.3087737	56
0.37422389	40
0.4148207	32
0.29509142	56
0.33104688	64
0.41105995	48
0.45876738	16
0.30377483	96
0.37823701	64
0.43048534	48
0.37951818	32
0.35875335	48
0.41846576	16
0.33264464	128
0.38105169	40
0.30476826	24
0.45031676	32
0.45621148	32
0.37441328	40
0.40097481	40
0.36323324	16
0.470902	32
0.49079871	48
0.43424615	40
0.40409705	48
0.40284067	176
0.38893172	16
0.498689	40
0.50492978	32
0.35504156	64
0.29357934	48
0.46946836	16
0.39932835	40
0.35025463	64
0.37256044	32
0.35345855	72
0.49685237	24
0.41468337	40
0.43793583	40
0.42773271	88
0.35524273	40
0.47089946	40
0.48773438	16
0.29072478	80
0.42208484	48
0.37217113	48
0.34887394	64
0.37049299	72
0.3687337	88
0.39591622	40
0.38414153	72
0.38443014	64
0.38142642	48
0.33246064	56
0.36868781	32
0.43854839	160
0.35746363	32
0.45170864	32
0.36137384	48
0.45955944	24
0.39936355	304
0.408981	128
0.33649644	56
0.32890108	88
0.31307298	56
0.44298568	24
0.48812208	24
0.32245329	32
0.42108071	40
0.31807989	24
0.43239674	48
0.36062226	48
0.3276599	56
0.41962045	240
0.42826584	64
0.38615194	88
0.42995155	160
0.40195829	40
0.30343238	32
0.36776295	32
0.40576616	48
0.41061112	32
0.3350485	56
0.48935896	24
0.39426526	32
0.36391884	56
0.32099977	32
0.42164648	200
0.29678333	112
0.38807169	80
0.45892829	16
0.3380301	88
0.38011241	120
0.31693816	72
0.47652525	32
0.39009407	32
0.44133323	32
0.44612652	112
0.35818979	24
0.38846418	48
0.44393307	24
0.30708149	40
0.44147047	56
0.43339673	64
0.3950403	352
0.28846368	32
0.36551747	40
0.40948233	128
0.3228164	40
0.35936373	32
0.44755569	64
0.32671422	112
0.33459285	56
0.34933099	72
0.42632037	56
0.35767803	48
0.36898592	80
0.42980018	48
0.44069767	64
0.38104215	64
0.35388121	24
0.32531336	24
0.44932789	32
0.36684051	32
0.5283038	32
0.39955756	48
0.49542692	16
0.41928539	48
0.39052001	32
0.37913257	32
0.45447588	40
0.37214097	24
0.35498372	56
0.46452194	16
0.30231196	112
0.33420667	48
0.35999599	32
0.48060009	32
0.37221634	32
0.52497131	24
0.42407	232
0.32986963	120
0.47596177	16
0.3343367	72
0.40414405	256
0.33229899	32
0.44211939	88
0.38246816	288
0.33571294	48
0.35216868	32
0.37283772	32
0.43379402	36.3125
0.39654839	31.375
0.38788173	34.3125
0.48761791	26
0.37759119	95.375
0.53342903	19.25
0.37812981	23.5
0.3117891	53.75
0.38408217	31.5
0.3312526	55.839844
0.36099502	66.921875
0.43172967	24.921875
0.46651995	59.96875
0.31430909	85.3125
0.51742548	17.4375
0.48581073	16.9375
0.3836385	43.625
0.50284678	24.125
0.40727401	141.125
0.31594613	36.25
0.38973013	74.375
0.34387442	67.875
0.33921501	98.75
0.45873028	59.375
0.33918074	54.125
0.37896374	36.5
0.44330305	21
0.32410681	59.75
0.49469852	17
0.45006147	27.75
0.41279668	43.5
0.42608824	39.75
0.43680015	72.75
0.39035535	39
0.35880959	46.25
0.37360612	43
0.35019749	36.25
0.46017605	22
0.43496448	35.5
0.32267934	139.5
0.41535926	45.5
0.50595677	15
0.37302557	29
0.39887375	52.5
0.41585585	46.5
0.35964873	108
0.37835062	53.5
0.35887107	64.5
0.45228487	28.5
0.45615429	41.5
0.33798799	113
0.39208099	75
0.4528999	15.5
0.35326865	46.5
0.38517439	153
0.302935	93.5
0.41547948	32
0.44850299	48
0.51848155	18
0.41621113	263
0.36290187	66
0.36404708	56
0.36568642	48
0.32950395	65
0.36177167	41
0.39873075	83
0.34162977	46
0.41766366	29
0.34988376	62
0.43606502	27
0.41920951	184
0.38061067	37
0.3283233	58
0.31566617	82
0.47972241	22
0.40048721	36
0.30774823	71
0.38980189	104
0.33508459	69
0.40172288	61
0.33460522	30
0.50854146	24
0.44571373	29
0.40324682	39
0.32787374	48
0.39481595	69
0.49748096	38
0.37283573	94
0.45112926	23
0.36126205	61
0.48293647	19
0.49866828	15
0.41357759	84
0.39949742	494
0.39372149	36
0.39359295	22
0.43071571	30
0.37123877	60
0.28793034	92
0.47167403	30
0.4102039	288
0.4026148	144
0.39444834	44
0.33410954	70
0.35138321	38
0.38862619	56
0.4024094	28
0.33266288	54
0.40516356	26
0.40580058	32
0.36036831	70
0.38962016	28
0.3194603	52
0.38243765	56
0.50302595	16
0.35077211	62
0.33673343	60
0.42418337	40
0.31512451	58
0.47163141	26
0.43126306	30
0.42559606	56
0.31944612	50
0.34159407	52
0.4056794	44
0.35932815	52.339844
0.36867288	30.484375
0.53455579	11.4375
0.34279919	54.90625
0.38440779	33.9375
0.48349157	19.84375
0.36507931	41.96875
0.32597089	49.1875
0.47793007	25.125
0.40254334	40.25
0.41199508	48.25
0.47477379	31.25
0.38980994	30
0.48337099	21.75
0.50381869	18
0.41500923	33.75
0.36553648	24.75
0.37641636	37.5
0.41391373	146.5
0.36646175	29.25
0.32845673	63.25
0.42820004	24.5
0.38831484	40.25
0.31741855	73.5
0.37303886	101.75
0.37644494	42
0.50557065	19.75
0.28015649	113.5
0.42293981	39.5
0.3393217	59
0.44474527	79
0.38750914	29.5
0.39673382	47.5
0.40890589	30.5
0.39456007	191
0.31904465	79.5
0.36590466	51.5
0.34787652	53
0.33357692	55.5
0.34831446	31
0.34437478	94
0.44833887	25
0.44753101	48.5
0.33039823	60
0.32486108	39
0.3791264	106
0.34406272	35.5
0.34263018	92
0.33881959	95.5
0.4231832	173.5
0.40406317	211
0.3896324	64.5
0.34985945	158.5
0.33031163	70
0.42653275	38
0.47914112	44
0.35135281	45
0.33558515	62
0.40142938	28
0.37998697	131
0.39410004	39
0.41687897	62
0.41836798	36
0.35507235	80
0.50170881	16
0.38603318	79
0.29775709	99
0.33593449	56
0.38593039	50
0.30494308	89
0.33252192	47
0.38878742	157
0.34036803	32
0.3894442	38
0.35054779	34
0.43278876	27
0.31743351	66
0.31327868	79
0.51846415	16
0.34931856	49
0.35099682	90
0.49854809	14
0.40209037	303
0.41483635	26
0.35461178	103
0.3404811	41
0.34633598	50
0.4034352	36
0.44487798	56
0.49873716	20
0.46324188	32
0.51095402	10
0.3890534	56
0.36108029	56
0.45289832	38
0.41934633	88
0.41994405	178
0.3652989	28
0.41112736	168
0.50329351	16
0.36208993	38
0.33640823	42
0.42216563	42
0.45772642	22
0.3587347	94
0.34772232	38
0.45686349	36
0.50026399	14
0.39286858	28
0.39165258	26
0.44713685	28
0.35735157	56
0.35014325	40
0.33966798	86
0.39218062	34
0.26967099	108
0.42955729	42
0.31361142	46
0.32848632	82
0.38577026	128
0.27983487	128
0.38076007	32
0.43058953	30
0.35551262	36
0.30238986	38
0.31132716	98
0.31408525	86
0.34349099	38
0.50116152	20
0.4024806	40
0.44551879	14
0.46019548	16
0.45892817	20
0.3147724	54
0.38422602	46
0.42392987	54
0.52900553	12
0.43029249	24
0.34004921	56
0.36913982	28
0.4169122	38
0.43968719	54
0.39997232	28
0.43516591	40
0.42338243	40
0.43482149	24
0.50316709	20
0.49787188	16
0.49501932	12.478516
0.35295764	58.90625
0.42299107	29.96875
0.48858893	26.125
0.36205798	38.4375
0.46045801	28.6875
0.37691182	44
0.45220703	33
0.3260977	74.625
0.44740829	23.5
0.38778996	73.875
0.35867789	74.125
0.47596499	16.625
0.36340982	41.75
0.52762806	10.25
0.46147132	24
0.36830762	101
0.45171523	43.25
0.339753	33
0.3731865	68.5
0.38919002	112.5
0.48828122	13
0.40924704	25.5
0.32166192	66
0.37972096	26.5
0.3913779	26.5
0.51931894	12
0.38068417	36
0.39802817	169
0.33598992	57
0.38784513	71
0.45039821	29
0.31290862	113
0.39465639	49
0.37124076	65
0.27775109	107.5
0.41960648	27
0.41511986	87
0.38114288	47
0.48449886	24
0.395165	31
0.33282989	46
0.38818812	40
0.27176535	216
0.34993252	31
0.38555467	73
0.41058061	57
0.4168666	20
0.42919576	25
0.40420538	247
0.40237322	161
0.39415008	303
0.29952312	103
0.36531076	52
0.48534188	24
0.39218149	26
0.30891472	125
0.51050073	15
0.31084633	76
0.39139882	157
0.42859828	58
0.40518382	36
0.39458928	27
0.41662562	46
0.3183454	110
0.38701317	306
0.40005094	144
0.45573434	72
0.42940062	68
0.37101033	44
0.26542094	28
0.34148011	52
0.26852292	120
0.39228806	54
0.48963889	42
0.36401069	52
0.35135517	64
0.44968411	32
0.43880638	18.25
0.3837494	65.8125
0.41921133	52.15625
0.4389348	40.9375
0.42421117	196.9375
0.42112315	26.625
0.48000315	25.375
0.46743363	92.5
0.5234431	16.375
0.38496497	40
0.35837942	54.25
0.38795167	49.5
0.41623566	35.75
0.40615979	36.75
0.4037964	41
0.46008828	17.75
0.42819467	29.5
0.52927339	17
0.36068836	54.75
0.3835313	36.5
0.40139955	40.5
0.47494379	20
0.35054839	37.5
0.37455633	134.5
0.38042793	42.5
0.50515378	19
0.35127959	58.5
0.33624157	49.5
0.42989376	63.5
0.36266237	43.5
0.5333814	14
0.34187731	91.5
0.41523156	25
0.34957379	69.5
0.41452309	40
0.40741277	34
0.48594418	16.5
0.39288175	35
0.42978686	86
0.35484916	43
0.39812249	30
0.42672497	53
0.44974196	16
0.34190485	50
0.33734471	50
0.41575736	45
0.50170726	12
0.43078661	20
0.37075138	45
0.41126806	56
0.43524653	34
0.36496931	31
0.36401832	68
0.40567324	35
0.3341091	78
0.35821259	45
0.35360193	32
0.33292457	64
0.47560877	35
0.40425792	32
0.40330288	41
0.41697383	33
0.30258882	206
0.50949514	15
0.49078271	22
0.36398149	38
0.36820456	36
0.41289806	36
0.49106026	11
0.39331689	33
0.30791444	84
0.31855798	74.15625
0.4473806	43.9375
0.31247249	40.9375
0.39550236	201.75
0.35079619	47.375
0.42968476	164.875
0.31415448	52
0.38822135	23.375
0.40780124	81.375
0.35893169	67.25
0.37451449	49.625
0.40465078	36.5
0.39469221	29.75
0.48522687	27.75
0.34885022	43.5
0.37740985	89.75
0.38917881	57.25
0.34798607	59.25
0.41144139	204.75
0.37344438	66.5
0.40674728	29
0.4222973	26.5
0.47479022	31.5
0.41871548	221.5
0.41344386	37.5
0.42991412	42.5
0.37683046	28
0.36084479	53
0.28030109	77.5
0.52653325	10
0.37903315	90.5
0.44618297	16
0.34332132	26
0.32986882	58.5
0.46482933	28
0.31949833	71.5
0.43726009	29.5
0.34223425	66.5
0.35073766	30
0.39019492	49
0.36021453	32.5
0.36821768	41
0.36453253	35.5
0.44569552	33
0.42842329	16
0.4234536	167
0.41423005	29
0.34796339	39
0.40194482	58
0.41225833	35
0.40223935	30
0.30523738	63
0.37900561	77
0.36747465	35
0.3782731	36
0.37485644	39
0.3662805	30
0.45230314	22
0.3726415	67
0.34434149	48
0.40425077	35
0.3244932	52
0.35356343	66
0.41938248	36
0.38196847	43
0.42223457	28
0.36700484	50
0.29123598	53
0.42055029	24
0.30824995	80
0.53304785	12
0.37962887	42
0.37917969	26
0.34550688	132
0.31619284	50
0.3621369	37
0.38697642	38
0.41578189	35
0.51316971	13
0.36423904	57
0.34944236	67
0.48673639	15
0.4055784	68
0.42755547	46
0.43351239	34
0.48765296	20
0.34480038	24
0.50150567	10
0.4043982	24
0.3665227	38
0.43848613	22
0.4137668	26
0.40702555	240
0.38398698	38
0.36371544	72
0.45450988	26
0.46316668	26
0.29768825	90
0.39085317	30
0.35053909	82
0.43228722	88
0.3886224	36
0.36160827	60
0.41279343	36
0.47287807	40
0.414296	322
0.42500123	32
0.33188578	62
0.37646171	56
0.42826429	36
0.29578066	68
0.43077102	24
0.41309437	32
0.40583378	28
0.43790925	26
0.47319889	26
0.35536847	52
0.34549707	52
0.41171122	190
0.33695328	44
0.36656961	34
0.40936613	36
0.43475252	114
0.33799174	48
0.46214187	50
0.36226451	62
0.51281857	20
0.37926146	36
0.42782509	36
0.36421877	50
0.38950396	54
0.41911164	46
0.41532388	52
0.40798584	40
0.434441	38
0.51477057	12
0.43168157	34
0.39603058	76
0.41521698	38
0.35760134	64
0.38884634	26
0.42981318	68
0.48301288	24
0.39272481	42
0.41749406	66
0.4885869	28
0.46156064	36
0.3780666	82
0.44645905	20
0.32922754	28
0.40589675	32
0.31095842	86
0.38248596	78
0.36715397	72
0.37253895	84
0.32094106	62
0.39958343	220
0.40809077	108
0.37802267	40
0.37619165	36
0.48106584	12
0.38857901	80
0.36731222	48
0.36628079	44
0.27735642	48
0.31994808	28
0.51161009	16
0.41018692	44
0.36385632	64
0.28405443	80
0.52653575	20
0.40263629	112
0.41422626	24
0.31342027	128
0.50198674	24
0.4296582	20
0.42135552	128
0.41208443	36
0.39511889	28
0.36537704	48
0.36167619	72
0.35906455	56
0.32520387	88
0.44876206	40
0.41447112	32
0.3467913	52
0.35561129	52
0.36199367	92
0.51456577	12
0.49813694	20
0.36111045	72
0.3858411	92
0.3032569	84
0.44461203	36
0.37506971	160
0.41939399	76
0.46785432	24
0.32040536	92
0.36672455	76
0.36329833	40
0.36901438	40
0.34235573	56
0.40109646	204
0.46660739	32
0.41090575	36
0.36918971	40
0.44444484	36
0.41279173	100
0.46249136	20
0.44910017	20
0.39053154	32
0.38027796	40
0.44011447	44
0.52399069	12
0.27838051	76
0.36909375	56
0.416161	36
0.42296422	136
0.38563418	56
0.34353709	68
0.53149784	24
0.2759684	124
0.34690827	60
0.33841437	60
0.40424329	244
0.35288468	72
0.40253043	36
0.38733485	28
0.36366895	44
0.31488723	60
0.38882884	44
0.30773273	72
0.35634378	68
0.32532549	100
0.31730795	56
0.46494108	20
0.42577848	60
0.33353883	72
0.27165228	44
0.33365548	60
0.47664621	12
0.31008941	96
0.34776968	52
0.39121023	52
0.35504761	76
0.42411244	40
0.41015351	72
0.41243783	72
0.36395121	44
0.47675923	20
0.35635173	72
0.48957288	48
0.36030966	84
0.32923776	56
0.45227796	60
0.34007314	76
0.38781422	36
