# Supplementary material for: Comprehensive structural assignment of glycosaminoglycan oligo- and polysaccharides by protein nanopore
Source: Nat Commun. 2022 Aug 30;13:5113. doi: 10.1038/s41467-022-32800-4 (PMC9427770; doi:10.1038/s41467-022-32800-4)
Supplement: Supplementary file 5 — Source Data [file 41467_2022_32800_MOESM5_ESM.zip › Source Data/SI_source data files/Supplementary Fig. 2/HNdp10_LiCl_4M.txt]

Ib			Tt
0.35135415	77.453125
0.33190659	94.578125
0.2704055	84.40625
0.28816923	100.65625
0.22955987	60.53125
0.24743745	85.09375
0.26271987	101.875
0.2647621	112.125
0.33243611	54.75
0.2785998	242
0.32160378	68.125
0.3118726	54.125
0.25048605	71
0.30429298	52
0.31459704	213.25
0.27589104	59.25
0.30063361	56.5
0.26625431	63.75
0.28051314	63.5
0.25846493	77.25
0.29122356	201.75
0.27888173	78
0.31705844	92
0.31864148	62
0.3309195	111.5
0.30812615	24.5
0.38054737	50
0.26939094	66.5
0.30522972	81.5
0.29934004	124
0.30132905	149.5
0.34559646	189.5
0.35462677	28.5
0.32258388	108
0.32388413	116.5
0.25486234	79
0.29085183	112.5
0.33866885	48
0.26505175	76
0.22241175	83
0.30428684	110
0.29925668	193
0.29975724	150
0.29335049	365
0.31453109	75
0.37458363	27
0.26783192	136
0.29314324	123
0.3163608	164
0.26783177	35
0.21632007	82
0.32448021	64
0.28884229	67
0.34144908	83
0.28108507	176
0.25488845	123
0.3473008	74
0.32103163	86
0.27368477	78
0.29668874	86
0.33325535	181
0.28524065	271
0.28496641	79
0.30201948	133
0.29574916	80
0.32401395	112
0.31850857	114
0.28245267	124
0.25975519	151
0.2682237	133
0.2664572	67
0.25926638	69
0.36784267	38
0.32618976	91
0.25721115	86
0.30126822	86
0.30441108	174
0.27732357	118
0.32588902	76
0.3089844	48
0.38304394	18
0.34627596	106
0.3437598	72
0.2604506	132
0.27503851	156
0.29320076	238
0.2968038	292
0.35852954	52
0.34594741	208
0.32123381	216
0.30818307	392
0.22611639	140
0.28980705	142
0.30898133	74
0.27606702	264
0.32132155	46
0.2912533	54
0.28768414	112
0.25260699	126
0.35853335	32
0.28682569	26
0.29477406	54
0.31152627	92
0.33220375	38
0.28715968	72
0.27709508	98
0.25740027	52
0.29216918	186
0.34338659	126
0.27543536	64
0.25881121	26
0.34827346	64
0.37468138	68
0.29725751	72
0.3317191	126
0.31706071	150
0.2839238	80
0.29421309	304
0.32310808	88
0.32819811	96
0.28738496	116
0.26360238	198
0.29313204	92
0.27805254	82
0.27146292	94
0.26457825	62
0.30576822	80
0.35721406	88
0.24025592	32
0.24860187	136
0.2882908	84
0.28606924	76
0.31135753	152
0.27745628	108
0.29794821	76
0.26805288	72
0.32727033	96
0.28009507	128
0.29465726	32
0.30013835	224
0.30245003	108
0.29609939	180
0.33031204	60
0.26754373	88
0.29778168	84
0.32592043	72
0.33440197	60
0.33139342	52
0.29082799	96
0.36725199	44
0.25247625	140
0.30690554	196
0.27827927	100
0.25488722	92
0.2893905	76
0.26072749	80
0.32175133	76
0.30826238	288
0.33985302	72
0.31931895	72
0.27326038	56
0.33745235	88
0.29986084	224
0.29764387	192
0.30154696	112
0.24944766	108
0.30720794	60
0.25795662	84
0.29352185	56
0.30512267	96
0.27557543	104
0.33862218	24
0.27030361	176
0.30584082	220
0.32662612	56
0.33792055	312
0.35557935	64
0.27210876	112
0.29059976	124
0.30339047	156
0.33771357	80
0.30215624	156
0.29859781	96
0.24726503	128
0.30222353	184
0.32207471	244
0.2750338	140
0.35206261	52
0.29141101	68
0.29793599	60
0.28715613	140
0.31028375	84
0.26845622	88
0.25469753	196
0.28969437	48
0.2896345	40
0.31357902	60
0.28441355	80
0.26741838	368
0.28825098	88
0.28147268	60
0.29921663	84
0.26478136	96
0.25367841	72
0.308539	108
0.35258889	72
0.32544461	56
0.27052611	284
0.28199339	64
0.28246573	320
0.32808858	56
0.28873956	56
0.25679713	188
0.332789	284
0.33722544	76
0.29231438	64
0.31264773	124
0.27322602	124
0.3124319	136
0.24327695	124
0.3113789	56
0.2501356	36
0.28253424	184
0.27073196	108
0.25326931	176
0.33361924	88
0.28757274	268
0.32624188	164
0.32009143	40
0.28502256	116
0.30900422	100
0.30258444	148
0.29853484	88
0.3549943	44
0.26089668	248
0.31726593	112
0.26650274	136
0.36723268	20
0.35774547	64
0.31003815	204
0.28233361	140
0.23422517	140
0.30579525	48
0.30089864	56
0.3265855	52
0.27548999	116
0.28373185	60
0.31721157	96
0.31112891	104
0.29161596	116
0.30874512	52
0.32910132	64
0.27997592	64
0.29288739	128
0.2788772	56
0.22215456	32
0.24687232	128
0.27557266	48
0.36053389	136
0.24992305	56
0.31518123	96
0.24558108	32
0.29952946	128
0.25144407	56
0.28001019	159.22656
0.28703797	113.28125
0.34874636	167.8125
0.29308039	112
0.32613173	317.875
0.32733798	84.625
0.2743108	97.5
0.27887365	222.625
0.27633911	90
0.28556961	149.875
0.23858665	89.25
0.30675301	54.625
0.31106445	30.25
0.32855016	40.75
0.31925967	197.5
0.26135561	76
0.27939582	51.5
0.29440531	216.5
0.26384452	84.75
0.24854618	169.25
0.24972259	54
0.32130039	22.75
0.32593077	129.5
0.32209167	151.5
0.35881677	100.5
0.32359365	45
0.25614887	90.5
0.3221164	114.5
0.3734045	35.5
0.26036677	144
0.30676883	178.5
0.28892028	134.5
0.31822002	123.5
0.32243556	85
0.26602307	90.5
0.26729697	152
0.27626073	73
0.3206954	168
0.2882666	93
0.27621564	50
0.31588599	53
0.29352897	291
0.2801345	188
0.2628794	56
0.29115319	69
0.34897101	22
0.3082217	72
0.28077418	114
0.28306016	141
0.31644997	67
0.28966588	63
0.28459179	138
0.26023602	153
0.28682852	91
0.21200958	51
0.31703684	100
0.2735478	103
0.29299659	98
0.27908915	137
0.29476359	83
0.31495854	233
0.28821528	143
0.31559503	127
0.33187896	74
0.29297206	45
0.2761189	135
0.30085626	54
0.28716034	90
0.2837882	146
0.28567135	190
0.31646931	45
0.26531109	112
0.34001076	90
0.32413563	72
0.29699644	128
0.30423501	106
0.30572912	38
0.27569973	154
0.2802662	152
0.32545733	30
0.31043765	70
0.31153169	36
0.30181015	110
0.24472451	66
0.33540773	134
0.32215902	72
0.28359881	44
0.25214007	62
0.24148758	44
0.26191673	152
0.26693985	172
0.24169634	146
0.21350978	84
0.33432817	140
0.31135747	60
0.30362079	220
0.26889989	140
0.27835745	78
0.24067374	76
0.29209512	124
0.25517154	70
0.33073205	224
0.26543942	198
0.22066553	54
0.31976318	80
0.27078524	92
0.31199852	142
0.24078122	86
0.27653432	92
0.27901071	56
0.27008861	144
0.31130397	104
0.27710751	126
0.28841633	186
0.3696923	44
0.28033438	72
0.31525731	90
0.29570293	124
0.29705119	116
0.26077917	74
0.28830597	42
0.26694763	48
0.23988253	84
0.28590134	124
0.31828213	110
0.27304792	132
0.31003326	166
0.25385201	98
0.33414081	44
0.28811014	100
0.34835303	72
0.29761943	288
0.27159762	82
0.30352807	112
0.29014677	108
0.24534541	84
0.28880921	32
0.27555051	104
0.30872041	88
0.31648338	216
0.32960731	260
0.29922056	80
0.23045914	80
0.24853326	184
0.3325744	52
0.29505154	52
0.30949509	52
0.3350473	48
0.31932655	136
0.31746525	124
0.2869367	76
0.3426877	48
0.30998522	136
0.28286377	96
0.29574999	92
0.26703084	64
0.27048588	64
0.32936752	148
0.27659297	96
0.30706465	48
0.29822087	56
0.33918756	100
0.26925009	116
0.30318215	220
0.33111724	272
0.29893091	164
0.29435974	316
0.34856635	24
0.28940728	116
0.2554456	152
0.32445362	68
0.27813366	80
0.31525448	172
0.29909223	60
0.24714978	60
0.32240421	32
0.28746298	220
0.37632003	20
0.3240239	220
0.2724582	60
0.27080998	144
0.32147625	140
0.29347908	44
0.28007439	232
0.32857957	72
0.28260761	56
0.27557379	68
0.32034254	88
0.27938589	68
0.27985498	216
0.32668355	88
0.28241682	176
0.25119588	60
0.28303155	156
0.33922774	252
0.33580431	212
0.30427745	224
0.30181068	76
0.26716253	60
0.31184059	140
0.31157175	120
0.3113634	92
0.26996431	128
0.31435966	48
0.33196592	120
0.27765393	100
0.24700028	232
0.33992296	40
0.25916114	92
0.26646414	52
0.2563116	28
0.25331688	32
0.22092232	24
0.30387604	168
0.32234389	148
0.34221289	76
0.26022431	76
0.29186091	132
0.29392472	152
0.32358065	112
0.32309681	64
0.24350578	80
0.31047976	92
0.2960541	140
0.24583545	44
0.28388539	68
0.31921396	56
0.35999927	188
0.285209	260
0.28465515	88
0.28507197	64
0.31801942	52
0.24475236	124
0.30881125	168
0.30822802	120
0.29474726	248
0.30654603	100
0.32791299	68
0.27164987	188
0.31758693	116
0.27258649	144
0.26747587	48
0.2941252	68
0.28881025	64
0.3838886	40
0.34099936	76
0.31901619	128
0.29154927	180
0.28997719	224
0.33737752	80
0.34445137	168
0.29797578	56
0.28608495	104
0.33851519	64
0.25680572	120
0.25090966	144
0.32380646	64
0.28132012	136
0.31926823	40
0.30943173	184
0.306391	112
0.31019634	88
0.30268663	40
0.30140975	64
0.31074259	64
0.27119952	144
0.33569711	32
0.31770921	112
0.27911234	128
0.30585101	88
0.31633645	80
0.3157582	96
0.24810246	64
0.27228495	88
0.31361639	112
0.34850603	72
0.29527694	168
0.30385062	176
0.33112252	48
0.34864959	104
0.28516737	48
0.30962864	88
0.24874237	216
0.3248933	24
0.29723585	96
0.30834073	40
0.33027425	104
0.28551519	64
0.26626495	96
0.3271192	72
0.29799461	120
0.30693406	48
0.28042343	80
0.25200257	120
0.29584882	128
0.30648124	88
0.33904594	80
0.28584594	176
0.28678972	56
0.2626991	64
0.35216406	104
0.33331653	216
0.26155001	112
0.2512292	64
0.29184899	136
0.2866227	64
0.2785258	144
0.27555439	48
0.2867243	184
0.31293476	120
0.31497693	248
0.2995986	248
0.30009699	48
0.2970567	128
0.31254053	112
0.33513543	96
0.28147626	88
0.3481462	40
0.31745186	264
0.27345225	96
0.30673057	80
0.2930142	128
0.32036099	88
0.28615564	144
0.32264227	88
0.27859345	272
0.31461522	104
0.28105873	176
0.29589024	168
0.3131133	80
0.37192416	40
0.33593222	136
0.30167907	120
0.28179741	184
0.30220431	56
0.31890577	120
0.34385246	104
0.27418709	96
0.28358129	168
0.30336481	144
0.2671212	128
0.290865	80
0.27595836	368
0.27419281	72
0.25639334	32
0.35974243	152
0.32510704	88
0.34986427	88
0.26763093	136
0.30433562	72
0.33537054	72
0.30522662	40
0.29439208	152
0.29241362	64
0.25888076	96
0.31170064	144
0.29811779	216
0.32197124	152
0.28811926	56
0.32089719	152
0.27762783	80
0.29283017	72
0.26996931	248
0.32349485	240
0.33221269	40
0.33620086	160
0.29078832	96
0.23908539	104
0.2789171	144
0.2347896	96
0.29746646	72
0.28549063	128
0.28851041	136
0.2998403	168
0.33082184	88
0.28164637	168
0.27537507	80
0.30875874	48
0.32347572	96
0.35625395	96
0.30545545	128
0.33700687	72
0.34323272	256
0.31420928	40
0.3727777	88
0.31556997	160
0.34351796	104
0.28304955	64
0.25482279	88
0.3022472	104
0.31850842	96
0.29172537	88
0.32255238	72
0.30714846	232
0.2955206	272
0.2997143	64
0.29663002	80
0.2775383	184
0.29688361	80
0.24522555	184
0.2903443	80
0.25378177	128
0.28607431	152
0.30616373	112
0.30013236	72
0.27984527	216
0.30215174	112
0.34124371	64
0.34790707	168
0.27004042	104
0.25139946	64
0.27883312	112
0.3027423	64
0.32842717	40
0.3106972	56
0.31824189	120
0.28114429	72
0.30624366	152
0.30390695	184
0.26051074	120
0.30276722	160
0.30995637	272
0.27797478	168
0.31149629	136
0.27702755	80
0.26664978	56
0.29172406	56
0.32733935	208
0.29838723	144
0.33457702	72
0.36856988	120
0.28300154	136
0.24527796	32
0.32973906	96
0.29840618	56
0.30065534	64
0.29792881	96
0.28457177	88
0.35579297	24
0.32625663	32
0.310642	64
0.31504065	192
0.26719928	40
0.31289652	56
0.28759775	64
0.28553468	104
0.25454706	104
0.3094241	144
0.28899458	344
0.22995634	48
0.32720113	120
0.29740396	168
0.30847725	64
0.31132734	240
0.21238144	96
0.31121439	144
0.29764941	144
0.31862614	248
0.29506058	96
0.3201676	144
0.26031074	96
0.2686626	32
0.34041801	48
0.26948106	160
0.350095	72
0.27744311	72
0.30346209	112
0.27757105	24
0.32229027	88
0.27824986	80
0.25704789	64
0.29080895	96
0.32377088	104
0.3107715	320
0.2573905	72
0.23776336	144
0.37956864	40
0.26078373	72
0.33063316	80
0.26329198	32
0.30371684	24
0.32517189	120
0.25104389	40.1875
0.32108167	71.140625
0.25084254	54.65625
0.27744529	81.625
0.27733085	183.5
0.27692106	93.4375
0.30698019	84.125
0.30893597	79.875
0.3456611	71.5
0.27734283	183.25
0.27053308	76.75
0.30661458	88.25
0.24640618	47
0.33242616	107.25
0.28418776	94.5
0.3271977	168
0.25827095	84.75
0.33122802	229.5
0.28013048	58.5
0.28613079	111
0.2874065	94
0.31122118	51.5
0.29850933	82
0.31975013	92
0.33632401	52
0.28887215	159
0.29659748	102
0.26486149	66
0.33673224	144
0.25345123	83
0.25998709	96
0.29676414	64
0.27107066	112
0.28464016	109
0.31158572	95
0.32793778	41
0.28385362	75
0.2927008	249
0.26701674	42
0.24289453	289
0.32482091	61
0.24122192	128
0.32365578	376
0.28610912	315
0.31314299	64
0.31600359	33
0.3433488	38
0.26597562	67
0.33897018	199
0.31435677	53
0.27673516	167
0.30951363	54
0.30165872	106
0.28536659	211
0.28129303	240
0.3215133	170
0.23226202	120
0.33458817	68
0.31892264	163
0.35875595	111
0.32471105	80
0.24204177	92
0.32665783	90
0.31479412	94
0.30324051	158
0.32955244	46
0.31488067	48
0.25065246	78
0.29967102	52
0.26545751	90
0.31432906	54
0.26318452	108
0.30174199	258
0.26558548	58
0.29067263	142
0.26342216	36
0.36321729	44
0.30173802	108
0.3181822	64
0.21549387	130
0.24354044	68
0.31432718	54
0.30066404	266
0.25711304	156
0.27542928	196
0.34735805	182
0.25781485	52
0.30883113	34
0.31677857	180
0.30820027	160
0.24721669	126
0.3146221	68
0.32497093	122
0.30092594	58
0.34554255	74
0.29225144	66
0.23160143	140
0.28125095	68
0.27951542	98
0.24458516	42
0.32029441	70
0.27550754	102
0.29877496	84
0.28865418	78
0.3154566	144
0.23639807	114
0.27874351	68
0.32158366	162
0.27161971	202
0.3269102	44
0.28806946	262
0.31585267	256
0.26988572	68
0.33886924	108
0.29570907	24
0.24649739	48
0.29673469	32
0.33715668	40
0.27778623	152
0.29122937	60
0.33286408	204
0.27732089	108
0.31576324	200
0.33450484	188
0.36289585	24
0.29616466	192
0.28028134	100
0.29300484	108
0.29354495	92
0.28049895	144
0.28922245	100
0.26635021	80
0.27376112	44
0.31788734	52
0.2829501	76
0.34328082	96
0.26035276	64
0.30317879	76
0.31537843	52
0.28821218	52
0.34541044	380
0.27598301	104
0.34729701	80
0.31215593	200
0.31237215	192
0.28555924	96
0.28185064	40
0.30229801	76
0.26214641	304
0.31353962	108
0.30905861	112
0.25387189	60
0.31232646	304
0.32463655	72
0.2925823	76
0.33614478	84
0.33342254	96
0.28050169	116
0.32603896	52
0.32121924	52
0.27236098	120
0.28028232	236
0.28925031	136
0.27630797	68
0.32625484	84
0.32450679	64
0.2695322	80
0.27829331	192
0.33636963	128
0.31701079	68
0.29057452	156
0.28122884	72
0.306411	76
0.26319668	164
0.30529055	120
0.32351732	44
0.2862176	156
0.27333224	160
0.31070271	240
0.27353001	156
0.28257838	68
0.23845918	80
0.29252711	108
0.32225174	48
0.31155649	64
0.26976401	220
0.33244196	124
0.25769913	184
0.33875528	80
0.30336735	108
0.34648743	68
0.33953509	80
0.29871324	84
0.28589821	40
0.25370499	84
0.2922731	44
0.29573137	120
0.33492252	176
0.3115083	92
0.33430058	176
0.26315716	156
0.35274267	60
0.29229432	112
0.28254417	132
0.30563083	56
0.30143878	68
0.27355018	108
0.27255389	40
0.2454472	168
0.24000543	188
0.29954761	80
0.34040993	72
0.33468163	48
0.27593046	152
0.33826825	80
0.29914311	44
0.31919828	164
0.2822814	164
0.30295959	144
0.2494451	104
0.2995353	60
0.33561784	116
0.28512904	44
0.29398996	60
0.34141073	40
0.2432892	152
0.28256059	152
0.32344154	72
0.31031677	104
0.31892437	52
0.30264616	144
0.29292172	32
0.35226542	68
0.30190328	264
0.30316624	204
0.3500306	120
0.26605406	48
0.27027038	68
0.3120099	32
0.31645209	112
0.34155035	48
0.26130736	56
0.27498287	84
0.27370685	108
0.30176994	96
0.25866479	148
0.30812943	116
0.28214321	68
0.30797437	44
0.2600072	268
0.29695669	84
0.27271494	72
0.29567152	72
0.27414507	88
0.29778767	280
0.28298199	68
0.30720842	48
0.37857649	432
0.27932629	216
0.32427356	84
0.35656372	32
0.28373298	200
0.32081273	56
0.36489385	48
0.26163936	88
0.30333829	88
0.25878075	88
0.2721068	56
0.28570309	200
0.34186751	96
0.24028854	56
0.30661243	88
0.29217586	24
0.26142043	48
0.27492833	176
0.30378705	96
0.31796807	64
0.33881745	72
0.26976854	208
0.26390627	208
0.24482538	208
0.30945578	128
0.3030059	80
0.32206461	88
0.2740266	232
0.29845315	96
0.32488012	56
0.38118345	48
0.32161176	144
0.30243269	120
0.23819797	40
0.29888558	64
0.25237978	96
0.32842973	168
0.29244545	96
0.31957769	192
0.27245101	88
0.31927091	144
0.30975738	120
0.27372476	176
0.34463218	64
0.29496825	168
0.32830065	48
0.35202494	80
0.31550899	40
0.31945744	80
0.35292539	88
0.30550864	64
0.28139386	160
0.34457538	384
0.29954571	56
0.27935708	192
0.27052116	176
0.25589302	48
0.27389672	96
0.33890405	80
0.28030446	136
0.38197148	40
0.29658252	80
0.32382104	40
0.33524123	144
0.24794577	112
0.36722386	64
0.28721303	24
0.29684457	48
0.31812942	176
0.26413321	144
0.35841608	32
0.31114131	256
0.37529188	96
0.27961066	56
0.32494202	104
0.32780585	208
0.28573811	256
0.24809448	104
0.29048815	152
0.24308355	72
0.31147462	88
0.30928466	224
0.3097938	48
0.30810079	240
0.27258402	40
0.30085117	104
0.29296607	224
0.32341048	72
0.3383733	144
0.28403544	112
0.31767404	136
0.30143371	208
0.30035406	176
0.29971683	120
0.26065138	96
0.31733528	104
0.35977793	24
0.29590479	56
0.28902912	160
0.31532529	208
0.28051373	128
0.30346316	144
0.37886608	64
0.33554918	96
0.31463704	136
0.26365784	288
0.28463641	128
0.29016531	200
0.26275459	112
0.27051732	40
0.35082862	80
0.31373748	120
0.33534095	40
0.28407171	192
0.28230622	80
0.27522987	80
0.28568599	128
0.29714498	128
0.25414458	112
0.33177185	128
0.26551732	328
0.32165703	72
0.32721445	152
0.31495023	248
0.26834407	192
0.29346833	144
0.30406478	176
0.33567777	80
0.34083644	232
0.27340373	56
0.25865725	152
0.34232214	32
0.34832665	56
0.29109165	128
0.34789783	24
0.34358639	88
0.21099049	88
0.26047474	96
0.28501824	64
0.25212139	144
0.35182306	176
0.35337678	48
0.35384256	64
0.35607603	24
0.27799439	120
0.33367532	64
0.30469424	112
0.28769514	88
0.3292715	104
0.29404011	208
0.30118093	240
0.28473797	80
0.26650658	48
0.25435656	56
0.3194809	128
0.29261667	152
0.29622704	120
0.27098885	64
0.30315965	64
0.30234489	112
0.27282012	256
0.30220798	152
0.28212178	40
0.25943971	56
0.32219055	120
0.33039477	72
0.29458874	96
0.26569337	104
0.32979241	24
0.23142754	32
0.30426264	64
0.26877195	128
0.32656115	152
0.26763842	264
0.36033547	64
0.27873197	72
0.32986465	144
0.2359485	88
0.29639977	248
0.29791313	40
0.3176012	48
0.30639911	80
0.30409139	40
0.29850742	120
0.27991325	112
0.28896788	200
0.24040599	136
0.28909287	56
0.28949511	72
0.35879439	48
0.30155367	56
0.22281638	72
0.25471985	56
0.36045203	32
0.2867693	48
0.31176701	48
0.3035073	128
0.29871798	256
0.22885159	80
0.36441386	40
0.33701712	72
0.25434735	128
0.31205758	136
0.30493763	96
0.23384656	48
0.32224375	144
0.28517768	56
0.29727083	120
0.31537896	88
0.29160753	120
0.29810989	72
0.29733971	160
0.28674826	72
0.31635046	184
0.33837748	80
0.31267038	104
0.31592283	72
0.29582909	128
0.29485902	88
0.2746332	112
0.28511074	72
0.27602842	96
0.25211027	72
0.34295353	120
0.32795346	56
0.29535988	160
0.26883075	272
0.29798245	64
0.35095078	80
0.25516716	104
0.33358604	24
0.29014948	64
0.31028512	48
0.28353581	144
0.29093924	176
0.2802237	72
0.3240813	272
0.29154846	72
0.29472908	94.1875
0.2696428	69.4375
0.32384977	170
0.31850663	95.5
0.31951901	24.5
0.31772318	133.75
0.29426986	68
0.31558397	19.25
0.29209194	145.75
0.2556296	390.75
0.27388483	59
0.32415128	156.25
0.31426397	141.25
0.27019107	65.25
0.31849062	49.75
0.32628751	118.75
0.28715602	129.75
0.30782929	81.75
0.31182855	95.5
0.26824799	107
0.25123015	149.25
0.31752154	52.75
0.30113459	75
0.29162359	66
0.27817497	75.5
0.32080692	27.5
0.31269443	138
0.30704412	60
0.33144376	114.5
0.28432465	150.5
0.26333115	128
0.26034391	60.5
0.31070855	79
0.28046367	91
0.35721853	213
0.30387628	230
0.27482215	155
0.24947223	349
0.2688919	53
0.28481433	157
0.32158461	255
0.27523977	70
0.33313376	43
0.28750366	48
0.29768929	80
0.3155219	46
0.2824237	98
0.34669966	113
0.26164523	67
0.24866016	74
0.29381931	107
0.27517822	81
0.29531834	31
0.25495854	48
0.3014299	48
0.26221544	200
0.2973305	96
0.26949999	98
0.30105308	78
0.26292452	222
0.29008248	190
0.26817814	76
0.30276337	152
0.26375571	184
0.29658213	86
0.23431797	106
0.35021672	36
0.27456567	70
0.28499758	138
0.3196663	116
0.27503961	144
0.30210736	60
0.33593953	28
0.34559122	118
0.29654267	90
0.26228008	68
0.2982181	76
0.2737096	80
0.2441234	110
0.29921627	50
0.33897346	58
0.28894132	274
0.32704648	138
0.29084802	110
0.3465924	82
0.26010177	54
0.28703207	190
0.28935736	132
0.36096033	82
0.32385385	26
0.31776503	56
0.29376757	170
0.2935375	96
0.33331642	24
0.33441901	156
0.25946513	78
0.29345986	42
0.30345771	42
0.33121437	56
0.32837135	152
0.28594449	142
0.34232199	70
0.33130696	54
0.37719318	104
0.25237635	214
0.2473516	68
0.30990091	116
0.25267205	52
0.27048916	50
0.28433466	64
0.24019508	66
0.24241564	74
0.32015228	48
0.24034399	96
0.2971746	32
0.28568369	72
0.29790911	156
0.31451553	284
0.33091635	104
0.30946615	96
0.32337078	68
0.2285458	116
0.29828376	80
0.2800661	164
0.31089413	128
0.27620858	220
0.31919047	172
0.25708815	64
0.31669083	80
0.29045168	192
0.27627864	136
0.35004222	232
0.2638697	60
0.29386958	120
0.30554959	84
0.26836675	156
0.30950761	88
0.3189131	64
0.32038012	60
0.26134083	156
0.23564415	200
0.26335528	120
0.32980478	112
0.22763801	64
0.33460876	52
0.2510871	112
0.2961261	52
0.28990951	116
0.27714625	40
0.24551088	52
0.26580477	152
0.27096796	120
0.36866239	48
0.29161915	56
0.30893561	88
0.25394872	100
0.26719025	88
0.29189804	28
0.31438187	216
0.24490727	44
0.29392499	88
0.2710278	40
0.31041673	68
0.30575168	220
0.33697391	24
0.24852434	24
0.25159892	24
0.34003162	24
0.27069578	20
0.28893855	68
0.3476792	80
0.22816454	96
0.31736305	80
0.33012241	116
0.30239102	136
0.24826518	100
0.34947553	44
0.37014201	20
0.25587562	132
0.35811216	88
0.24950178	80
0.28239149	108
0.31858981	128
0.30546716	36
0.24958935	120
0.32014957	48
0.24861768	52
0.27874565	64
0.36150545	80
0.32019281	80
0.3088946	60
0.28557923	100
0.29478008	100
0.31765118	252
0.2553001	20
0.27403393	76
0.25712958	36
0.26725879	476
0.28599069	28
0.3246865	68
0.28161442	80
0.28539124	64
0.27090785	172
0.30156371	148
0.25836354	80
0.27511588	48
0.34259301	168
0.33415908	32
0.37120965	32
0.324332	56
0.28849062	68
0.3129932	68
0.28699103	112
0.3039946	120
0.24124339	120
0.30184615	68
0.27994156	80
0.31655273	204
0.30122361	72
0.31085765	28
0.34317145	80
0.26444477	24
0.35911798	52
0.27867708	68
0.33446735	68
0.33373016	44
0.26435587	108
0.3067483	124
0.27521402	124
0.25160161	68
0.32740563	72
0.28578788	104
0.33976588	40
0.33163747	60
0.30696246	68
0.2399618	34.75
0.31459913	107.6875
0.29532811	178.375
0.289516	67.5
0.27964124	98.25
0.27147987	99.375
0.2975454	110.875
0.32705635	46.625
0.38350943	64.25
0.30245852	40.5
0.33580169	37.75
0.25102133	130.5
0.24705209	76.5
0.26574525	127.75
0.37382495	28.75
0.33579794	33
0.2599754	46
0.22041544	291
0.31680122	101.5
0.27472085	316.5
0.26919755	72.5
0.23380382	106
0.30183396	83.5
0.26273784	298
0.26111296	64.5
0.30632204	84
0.29667497	59.5
0.2796154	109
0.25354102	217
0.27111679	69
0.30661592	79
0.3015787	207
0.27575359	70
0.23418626	45
0.2995666	139
0.30850899	78
0.33476967	98
0.28105912	183
0.31348404	95
0.26017484	193
0.30063537	21
0.28691	90
0.35143495	37
0.27897692	71
0.27362892	79
0.29450795	172
0.29745981	275
0.28967983	107
0.31298527	49
0.38193098	60
0.3160665	87
0.31553808	96
0.27127662	150
0.29455626	172
0.30558419	88
0.30350536	54
0.24203083	48
0.29162157	24
0.3295247	26
0.27482256	84
0.3127681	192
0.28013191	130
0.29781067	192
0.32500672	48
0.29379395	66
0.2525529	96
0.28620392	58
0.33262017	124
0.28507611	82
0.26902139	102
0.27897987	142
0.28559613	72
0.38088855	130
0.37078622	20
0.23848554	122
0.28076196	70
0.27182078	176
0.28569862	324
0.27160144	70
0.30041516	162
0.30461311	36
0.28245199	200
0.26069561	142
0.33028275	118
0.30784836	76
0.31760612	46
0.32648632	102
0.27910104	116
0.29156128	100
0.30929285	188
0.30191597	80
0.27530527	200
0.25932673	196
0.23711731	194
0.23437886	50
0.28334993	278
0.3219437	96
0.22162685	22
0.28654972	28
0.31860736	102
0.28493652	164
0.27118164	42
0.31308204	58
0.29028577	62
0.31223679	204
0.29065686	82
0.27145284	52
0.32108656	114
0.31222981	60
0.2887525	60
0.3579452	172
0.28939256	248
0.28273714	172
0.29610863	148
0.25168845	128
0.25017598	48
0.30325711	80
0.29921183	140
0.28680682	144
0.28376621	224
0.26370659	52
0.27446213	188
0.31367943	104
0.28227639	284
0.34059584	108
0.2614364	88
0.381042	32
0.29605785	108
0.29427648	80
0.2867896	188
0.30202773	228
0.31602424	56
0.27944282	52
0.28273481	48
0.278283	144
0.32581985	40
0.26455927	108
0.2468935	72
0.30256107	88
0.29683995	76
0.28958803	148
0.29198614	36
0.35318157	108
0.30177048	112
0.35874718	64
0.27527755	64
0.27469361	196
0.379785	48
0.25688127	80
0.29451734	108
0.2581948	92
0.2519902	80
0.30613106	224
0.30707186	104
0.26344258	72
0.32200107	40
0.32528394	180
0.32371128	88
0.30790141	128
0.26702362	104
0.30246699	128
0.28659743	128
0.24449144	44
0.31554332	92
0.27545181	40
0.36797002	48
0.31163278	72
0.33091629	212
0.27885202	100
0.29176638	44
0.30265841	40
0.31216624	140
0.32602608	56
0.26202151	84
0.32177362	60
0.31514579	180
0.29938728	108
0.25300542	148
0.28387511	64
0.2738874	164
0.29206038	56
0.26738733	80
0.26647219	68
0.24108671	96
0.299665	180
0.30680937	68
0.30027869	48
0.27855715	264
0.27254921	56
0.24770555	260
0.28686449	48
0.3552593	212
0.26127085	76
0.31676009	104
0.32752249	36
0.29569295	76
0.33410496	48
0.25997648	100
0.24423686	216
0.27572748	116
0.27036643	72
0.30335712	56
0.25986397	128
0.29370475	64
0.30262762	68
0.31941763	112
0.30230072	180
0.34219494	140
0.25803363	72
0.28201461	92
0.29079595	232
0.25218898	200
0.29659891	120
0.22647688	56
0.31383315	80
0.38466102	112
0.2700091	80
0.30482975	56
0.33316848	288
0.27175894	152
0.28234985	56
0.27485129	120
0.32830256	72
0.35283229	96
0.36184734	56
0.2841177	72
0.32297692	88
0.30651191	96
0.30993566	96
0.28550062	112
0.304768	104
0.34191051	56
0.28678876	56
0.35288927	32
0.27745306	72
0.31610012	264
0.31459147	160
0.33613068	64
0.38231677	80
0.35771233	72
0.31847101	288
0.28056824	312
0.28174147	128
0.28325263	160
0.29274338	64
0.31892237	72
0.31204742	136
0.29971534	104
0.34103304	64
0.3134765	104
0.32138845	64
0.27899629	128
0.27642891	128
0.26921988	72
0.28927037	272
0.28067768	96
0.25306359	80
0.25071016	72
0.30219558	72
0.31175259	48
0.2862739	208
0.30085814	56
0.28415322	208
0.32371402	104
0.31710097	48
0.28951564	72
0.31450653	64
0.23730259	128
0.28686357	104
0.32878309	104
0.24728309	40
0.33873665	120
0.28440756	264
0.35361549	80
0.27922109	280
0.30792561	40
0.33224726	136
0.33042556	96
0.32701764	96
0.34915528	64
0.35189515	80
0.3025052	144
0.26074624	272
0.31502622	104
0.27506772	56
0.29414558	184
0.24752134	56
0.37884316	40
0.31999543	112
0.33199763	64
0.32685775	72
0.28140908	152
0.24540134	112
0.27941632	88
0.28069761	64
0.3229129	56
0.34303945	32
0.27802306	120
0.32152221	64
0.23885931	88
0.29722512	128
0.32504928	64
0.30258772	80
0.29022035	32
0.28671995	72
0.29414013	112
0.25506788	24
0.28732029	24
0.24543265	128
0.25562689	32
0.2602714	120
0.32661545	112
0.29679123	48
0.31714612	160
0.31396034	120
0.37065598	64
0.33406231	320
0.31862354	216
0.31290105	96
0.32648391	56
0.35444409	48
0.30306739	184
0.29096845	64
0.32793796	80
0.30034772	360
0.32311827	64
0.28640434	168
0.27452365	152
0.23793356	48
0.24604508	104
0.31678975	96
0.32790938	96
0.31024066	120
0.28780088	72
0.25753465	56
0.33512264	72
0.34485069	64
0.30813551	48
0.2409793	56
0.33447471	64
0.30071476	168
0.30401897	200
0.27570525	192
0.29626057	72
0.31468466	64
0.27664489	56
0.27279028	120
0.27079231	104
0.32105663	48
0.31890851	64
0.26761717	96
0.31396997	104
0.27168682	136
0.32339668	104
0.30208343	112
0.30470511	56
0.3368786	168
0.31029359	232
0.25533316	96
0.35409707	96
0.25547859	136
0.32068691	184
0.2901912	112
0.26101255	80
0.27479401	112
0.258775	120
0.2414743	160
0.36044985	80
0.32141665	56
0.32206044	48
0.3276839	128
0.34190756	40
0.26155284	32
0.25005484	88
0.26485088	80
0.26656675	72
0.2959196	160
0.28872427	56
0.36474091	88
0.36399332	104
0.27997461	136
0.33753747	120
0.23449875	136
0.34226957	80
0.24806291	152
0.31196913	112
0.31933737	136
0.2853753	144
0.28584948	40
0.30268487	112
0.33355984	256
0.26636842	96
0.3669979	32
0.30488405	64
0.25355694	168
0.29938173	192
0.32424775	72
0.29677188	64
0.30895916	104
0.27479997	40
0.27648568	184
0.23749906	376
0.32058629	72
0.33073327	56
0.2617678	80
0.34562472	56
0.33244145	152
0.28226322	104
0.29717422	48
0.30437437	112
0.29346493	160
0.32881939	128
0.32366148	120
0.34396914	64
0.28737181	152
0.33346617	64
0.32619479	160
0.27275324	184
0.31566435	232
0.25047073	48
0.32799885	88
0.29357526	157.75
0.27465856	148.3125
0.28622425	179.5625
0.31252131	534.625
0.26960814	153
0.27944908	152.25
0.24677509	124.75
0.31765348	127
0.29974845	106
0.31618077	83
0.28802252	236.5
0.33457303	41.5
0.26098371	121.25
0.30603206	63
0.26587999	102
0.29658815	116
0.3432487	158.5
0.30248052	216
0.29786932	39.5
0.30983993	75
0.30805239	173.5
0.23557718	346
0.31567124	317
0.25553554	42
0.32267433	94
0.2935423	127
0.266738	300
0.30615839	230
0.29562604	176
0.34498355	62
0.25242391	195
0.28231367	23
0.26730308	88
0.29717961	81
0.27735445	27
0.27171448	89
0.28422359	122
0.25696424	20
0.32518682	170
0.29321519	153
0.32608587	40
0.27704328	189
0.27775589	147
0.30277297	134
0.29518774	112
0.29408383	56
0.31820777	184
0.36677328	25
0.24932869	126
0.27778348	168
0.28719506	46
0.31187546	126
0.33896953	102
0.30811867	80
0.33521482	178
0.30182433	96
0.25141206	74
0.32693824	86
0.30291739	114
0.25883332	136
0.33307898	110
0.26091522	36
0.27038145	38
0.306555	126
0.28310639	106
0.23208423	38
0.26859176	60
0.28616902	136
0.24995193	92
0.26775438	68
0.31102145	102
0.29376832	136
0.29006717	48
0.29030204	38
0.28859046	74
0.27940485	248
0.328987	38
0.27367634	222
0.2331679	94
0.26169804	202
0.31043309	76
0.2527895	158
0.30343166	62
0.28329042	170
0.24695326	40
0.32588437	110
0.31180233	78
0.28636762	98
0.26205137	86
0.28048405	48
0.28522775	66
0.30251381	82
0.30576733	90
0.25332645	24
0.32101581	90
0.33986822	94
0.29540357	172
0.31492031	142
0.31224877	232
0.30629951	80
0.3143073	120
0.28553692	128
[truncated: 23 more rows]
