# Supplementary material for: Comprehensive structural assignment of glycosaminoglycan oligo- and polysaccharides by protein nanopore
Source: Nat Commun. 2022 Aug 30;13:5113. doi: 10.1038/s41467-022-32800-4 (PMC9427770; doi:10.1038/s41467-022-32800-4)
Supplement: Supplementary file 5 — Source Data [file 41467_2022_32800_MOESM5_ESM.zip › Source Data/SI_source data files/Supplementary Fig. 2/HNdp10_LiCl_6M.txt]

Ib			Tt
0.20652463	930.5
0.31744486	358.5
0.28904441	199
0.23313811	515.5
0.24172582	353
0.28039905	1261
0.25514975	468
0.30776367	459
0.27103317	557
0.24529424	398
0.22518961	290
0.29129508	356.84766
0.25576168	947.3125
0.25350371	462.875
0.22908884	236.25
0.22972304	160
0.21046305	183.5
0.27851203	521.5
0.26652071	900
0.21353269	240
0.27988443	202
0.20610972	479
0.24388856	184
0.27885306	68
0.30425408	438
0.24857678	260
0.28406432	394
0.23968315	286
0.22853363	142
0.29967952	544
0.23511752	968
0.24037682	172
0.25267673	724
0.21382728	232
0.28164986	1552
0.24977976	432
0.26295945	836
0.2381096	472
0.23077385	460
0.24779367	736
0.22921905	88
0.29410735	188
0.26766118	452
0.26189479	424
0.200565	222.59375
0.23809594	302.75
0.2488023	517.5
0.22847255	230.5
0.24231273	946.5
0.2324765	115
0.22315592	353
0.24464266	588
0.29484096	790
0.30079749	128
0.30014673	308
0.24940553	476
0.26650184	582
0.30997166	312
0.27130601	348
0.25498846	456
0.24927366	136
0.30214015	1436
0.28744423	272
0.25820076	220
0.24139701	444
0.23872757	716
0.28791416	604
0.21674843	424
0.27045205	576
0.2724953	68
0.26166865	312
0.23361665	280
0.27988634	92
0.24388784	476
0.22651531	696
0.26362595	172
0.27586016	80
0.2806547	480
0.3106429	812
0.26124865	816
0.27377248	336
0.24867509	882.5
0.26709443	1135.5
0.24614897	642.75
0.24161313	169.5
0.22818081	533
0.25587583	330
0.25171524	428
0.24160707	367
0.25760362	837
0.25538042	520
0.22388294	133
0.23309688	165
0.26254371	282
0.28705305	694
0.23712565	478
0.28891483	302
0.23835328	264
0.28355309	408
0.20817821	386
0.21640083	182
0.26148355	544
0.26646167	144
0.27934882	372
0.24334264	300
0.25754994	76
0.26933765	440
0.25521919	300
0.26536435	772
0.26993588	528
0.23431213	1058
0.27937633	590
0.2513746	219
0.26078963	416
0.24592757	317
0.229242	422
0.2038943	191
0.28439069	465
0.2246668	209
0.2897307	109
0.28816894	1208
0.26961553	1220
0.20916229	350
0.24862941	580
0.25916645	212
0.22763512	468
0.24895571	458
0.27519125	752
0.23365295	572
0.26364458	1270
0.26242131	436
0.26715636	486
0.31002221	470
0.24575922	676
0.26783261	344
0.21983182	304
0.26727507	764
0.26362973	192
0.26611525	504
0.22590117	216
0.26543659	912
0.22156373	360
0.28233382	1060
0.25281039	648
0.30136582	940
0.28706893	680
0.23496866	176
0.28742191	164
0.2344497	440
0.22928572	540
0.25984535	1006.5391
0.28839198	232.75
0.28240165	874.5
0.27752045	246.5
0.19707409	300
0.23828663	649
0.27794823	415
0.29347816	1027
0.246197	141
0.22206491	172
0.26790449	462
0.26829091	648
0.2335254	454
0.2519345	128
0.24589446	784
0.19921093	192
0.26562133	772
0.27440029	956
0.28427437	552
0.25930023	492
0.1776855	492
0.18923312	84
0.2788637	268
0.2436213	304
0.22762014	348
0.27841693	608
0.24939054	596
0.27142352	212
0.24068573	620
0.26195928	152
0.27702388	340
0.24916451	484
0.23724498	284
0.28362894	776
0.2732428	270.25
0.25066248	93
0.28286913	225
0.2620278	415
0.26292518	838
0.26983452	1032
0.20744655	350
0.25776172	1012
0.25567099	294
0.25016388	346
0.26852065	310
0.25214106	534
0.283216	756
0.26940897	194
0.19353056	288
0.23495394	356
0.23108292	140
0.27403021	572
0.26406422	630
0.24769937	314
0.30932489	88
0.211981	240
0.26386192	564
0.21483633	184
0.29535487	296
0.2702581	548
0.27734229	620
0.22527117	460
0.26722991	284
0.22946604	848
0.23467636	264
0.26712534	432
0.30007029	1028
0.17741206	532
0.22665626	249.375
0.26402092	178.5
0.25779879	230
0.2314129	349
0.26241705	391.5
0.21698552	684
0.25170207	233
0.22425219	92
0.24646501	258
0.21531738	442
0.25973326	239
0.27650946	710
0.2214476	532
0.25828576	250
0.25933704	322
0.26358989	724
0.29326922	630
0.25545949	430
0.23209523	272
0.26975781	140
0.23901419	516
0.28681427	824
0.27851397	260
0.28632385	404
0.25612339	108
0.25096446	372
0.21152668	316
0.26535732	264
0.31404692	204
0.24497584	96
0.27926052	752
0.27346	624
0.26550311	1084
0.26221237	120
0.2725929	512
0.22372049	400
0.244257	348
0.26682767	547
0.2150261	189
0.29181066	628
0.26737466	131
0.26996905	134
0.26427281	244
0.28251201	532
0.23884019	332
0.2224815	232
0.27970254	228
0.27898476	190
0.23697299	468
0.24299081	154
0.26977462	292
0.25597131	452
0.23207985	216
0.22538994	276
0.23544294	320
0.26497805	604
0.31064788	400
0.23953214	224
0.24598934	716
0.28167731	240
0.24714847	644
0.27503544	560
0.25783813	664
0.28548539	212
0.23323956	300
0.2508305	272
0.26588503	68
0.27248576	628
0.25984895	376
0.25129402	277.625
0.28474915	705.5
0.29447585	423.75
0.21977575	662.5
0.27599719	166.5
0.22512057	280
0.25251782	534
0.29863459	342
0.238061	322
0.21906205	438
0.25722337	248
0.25182027	1316
0.21247926	286
0.26375043	292
0.22314039	308
0.2728563	1296
0.2613917	484
0.23029315	312
0.24591477	396
0.30450577	652
0.19319431	712
0.23960297	332
0.26592833	176
0.25890213	868
0.21810351	324
0.28470889	376
0.24071598	540
0.25160486	136
0.27919725	377.3125
0.2540299	262.875
0.25806662	213.25
0.26133481	278
0.24253923	393
0.2170365	244
0.27450848	664
0.25125155	198
0.25774217	367
0.24864309	677
0.28736848	518
0.2450587	496
0.2536875	368
0.20255508	326
0.2601335	514
0.29680821	560
0.24886598	556
0.23936401	360
0.25730833	368
0.23763831	188
0.21659744	184
0.2465443	388
0.265661	228
0.21327525	376
0.23713672	292
0.25516003	396
0.26240835	752
0.26163831	112
0.27774715	1028
0.24866122	864
0.23452827	372
0.22444202	208
0.25686458	284
0.31353235	112
0.28094655	256
0.24721698	317.5
0.22255598	172
0.20818108	388
0.26299855	626.3125
0.24947651	723.125
0.25611693	440.75
0.2308909	334.25
0.30155474	382.5
0.27295327	284.5
0.23348811	202
0.30831191	430
0.28125107	484
0.23229451	786
0.23374431	350
0.27289054	216
0.26955399	488
0.25275069	480
0.21066011	442
0.2836231	592
0.2344449	300
0.26306269	820
0.25083604	292
0.25019413	332
0.26625323	264
0.22618525	452
0.25468773	580
0.26019406	288
0.241358	348
0.28392664	672
0.23624898	204
0.22698317	576
0.24603939	156
0.2721566	1044
0.2564331	288.625
0.29471099	216
0.26211247	520.75
0.21778156	333.5
0.18249747	221.5
0.19384411	176
0.23520744	147
0.2437675	134
0.26163384	889
0.21451099	334
0.26327372	526
0.25702977	484
0.28152165	534
0.23938388	108
0.31210318	260
0.2793324	1038
0.25439823	428
0.20920132	306
0.27463609	352
0.26565614	594
0.25123435	284
0.25805056	712
0.27414623	520
0.25955749	496
0.30726323	588
0.23350784	256
0.29206699	796
0.21723501	268
0.28047112	284
0.29196435	624
0.2993753	372
0.25123024	764
0.26043066	1056
0.23194532	176
0.23878242	456
0.22381768	468
0.28012419	652
0.274095	692
0.28679249	316
0.28125709	261.74219
0.24595842	380
0.25801361	715.5
0.27593094	361
0.25788838	351
0.27123985	824
0.19546781	292
0.23927572	180
0.23748803	340
0.24637026	302
0.26989853	206
0.27605984	388
0.22707799	454
0.29503882	294
0.21196301	552
0.21745986	516
0.26679492	464
0.24957964	482
0.27335843	140
0.2710869	390
0.3160581	88
0.263033	408
0.23786931	180
0.27156323	512
0.23939076	152
0.27060583	68
0.23923212	516
0.32431483	372
0.22889522	260
0.26825809	920
0.2613844	436
0.24627849	404
0.2285753	192
0.26672503	620
0.26239672	176
0.25122386	321.5625
0.28204009	400
0.23179993	224.5
0.27004254	792
0.22226274	182
0.26691875	426.5
0.28733185	272
0.27196667	276
0.26740646	642
0.20435745	308
0.25427175	408
0.26658168	516
0.22733265	98
0.21604158	282
0.24303316	424
0.26568669	966
0.25564095	604
0.23667872	294
0.26437914	456
0.20631672	452
0.29556724	832
0.21736193	284
0.25563839	164
0.25487304	280
0.25450155	300
0.27235594	540
0.27321005	564
0.26475447	300
0.25077051	144
0.26777759	344
0.29220167	408
0.27228701	632
0.31535733	336
0.26848197	100
0.28604934	200
0.22466178	332
0.29908627	1191.5625
0.25755706	793
0.26523334	287
0.27984902	523
0.1862919	381
0.29150194	1201
0.24369642	540
0.25905612	393
0.27495107	292
0.28942019	246
0.24684885	766
0.28126043	232
0.26871908	362
0.24462949	298
0.24531837	102
0.28722951	236
0.28586954	266
0.24481174	246
0.25562599	326
0.24595578	596
0.29707259	1026
0.2070166	360
0.28044701	520
0.26847896	296
0.30180329	188
0.26604646	356
0.28202337	236
0.25845376	236
0.2363908	424
0.27687207	1268
0.27033427	792
0.22793968	252
0.24052994	332
0.24444665	432
0.26944152	304
0.28273478	588
0.25153726	912.71875
0.24705116	337.875
0.27599955	467.75
0.27172801	464.5
0.25611293	358
0.2607196	587.5
0.2674731	163.5
0.23065853	755
0.2934598	332
0.23855212	155
0.27842537	375
0.3080413	455
0.21694715	582
0.23590761	306
0.25256282	464
0.25749815	260
0.21868268	316
0.26050475	278
0.23028484	164
0.27199966	270
0.27731279	476
0.21457209	182
0.22716238	464
0.24783139	240
0.2509971	456
0.26315925	72
0.27091798	516
0.20817263	380
0.25696963	424
0.31847286	200
0.30483183	264
0.25639418	188
0.27092159	332
0.25632611	200
0.26521784	536
0.28690198	484
0.29391789	664
0.24343447	792
0.28018737	384.5
0.25218454	154
0.25910938	632
0.24795172	874
0.24480693	205
0.26157179	284
0.30598131	651
0.29129499	845
0.28210568	298
0.26231521	306
0.26154849	590
0.24046679	366
0.2576696	336
0.24435715	124
0.2491927	196
0.23614271	240
0.28540599	880
0.29162887	628
0.26021522	724
0.26308116	140
0.29755905	560
0.28141293	276
0.27764973	300
0.24712053	548
0.23627	96
0.24831156	712
0.26374081	256
0.24745888	316
0.23381795	420
0.18220595	192
0.32087728	80
0.26244327	328
0.25099742	444
0.30499771	201.75
0.30061576	423.75
0.29330206	847.5
0.25689059	192
0.27332163	405
0.30096832	579
0.25695336	248
0.24712647	196
0.25067589	285
0.2596668	223
0.3133834	364
0.26579222	272
0.26826328	735
0.20766813	96
0.2641477	407
0.24417423	190
0.31424472	687
0.29029065	166
0.24730431	181
0.25141904	370
0.24523751	345
0.23626396	174
0.26983127	214
0.3238304	236
0.32570413	154
0.23020411	140
0.24163167	326
0.27123734	450
0.25287408	568
0.2844061	256
0.20102441	486
0.29451361	438
0.28659117	464
0.23650686	212
0.28164211	256
0.30034831	352
0.27524027	304
0.23062286	236
0.25357974	376
0.25827548	404
0.28626099	80
0.28365529	484
0.27461296	324
0.29242143	548
0.23639895	152
0.27000588	700
0.22758746	248
0.3014372	316
0.24531034	240
0.2933929	876
0.25558573	272
0.2667329	140
0.25533795	184
0.26932538	548
0.31297573	420
0.20774543	444
0.28676373	696
0.28191748	852
0.25045246	304
0.20953804	113.0625
0.22070262	418.8125
0.24060617	420.25
0.26723278	250
0.28721109	297
0.26133901	380
0.2187093	514
0.25833362	204
0.26709697	474
0.24756061	1363
0.30090287	369
0.21559416	183
0.24481764	155
0.25487617	283
0.23405418	116
0.25147763	218
0.26996773	76
0.27724513	402
0.25042716	688
0.27765325	550
0.26446134	754
0.23232244	70
0.25275534	188
0.23798946	430
0.20695488	130
0.20598774	188
0.26170287	444
0.30081269	382
0.26096591	374
0.26405099	204
0.23124929	466
0.22457525	440
0.22375602	496
0.22944982	216
0.27541429	412
0.28504786	200
0.21595331	136
0.24976259	536
0.22703971	476
0.26590389	340
0.22258945	384
0.25262579	384
0.23887144	176
0.24182282	428
0.30327269	76
0.25814357	476
0.26675302	352
0.25239676	216
0.2608518	224
0.27799803	980
0.30860561	1360
0.23751198	508
0.21000589	408
0.28585687	360
0.24285929	404
0.27792978	464
0.29236934	308
0.27644321	324
0.24216874	200
0.29493052	72
0.27608824	224
0.3180784	176
0.31472626	256
0.27225155	77.59375
0.27217916	446.1875
0.24014699	365.375
0.27316183	264.5
0.24771285	255
0.26890194	452.5
0.30581957	280
0.299972	380
0.22506517	609
0.23065987	191
0.24575992	276
0.2929838	491
0.21188189	249
0.29723054	639
0.24975403	303
0.21073814	104
0.22547632	136
0.24495259	358
0.2985661	148
0.24551386	376
0.29880646	218
0.2683984	432
0.26498616	278
0.27086458	226
0.25210029	324
0.29551956	358
0.27683604	186
0.25544074	348
0.23866728	314
0.24832828	202
0.26204681	414
0.23083524	84
0.25714144	348
0.2460043	200
0.24390166	330
0.26685253	906
0.24965116	220
0.28491703	236
0.24750064	244
0.2697188	156
0.25373769	272
0.26483747	264
0.28705993	244
0.2417229	72
0.25061992	480
0.28917298	152
0.2609525	724
0.30925569	924
0.22609733	212
0.20560418	408
0.29413781	300
0.30705339	632
0.25077432	256
0.20562197	340
0.23853855	216
0.25413772	260
0.25516826	284
0.2649819	152
0.23388995	388
0.24187581	192
0.27242473	684
0.24877052	224
0.31376269	204
0.24037118	148
0.27055138	1152
0.26597926	108
0.25195092	156
0.23683557	564
0.3011179	1004
0.19702959	204
0.23932678	732
0.23250684	356
0.28968185	436
0.28338045	253.625
0.25032413	76
0.29478669	339.5
0.22723734	485
0.29827851	623.5
0.23717268	181
0.26458704	382
0.24472396	76.5
0.28410643	275
0.25292242	444
0.23755537	120.5
0.31663623	158
0.26066309	649
0.26677611	326
0.22883594	643
0.2778838	260
0.26258239	237
0.24588752	242
0.27053505	652
0.23960517	168
0.23447269	344
0.27766791	324
0.31804496	120
0.30589238	160
0.30648309	496
0.27819332	510
0.26367471	204
0.2397856	296
0.27315256	212
0.28620523	410
0.31262338	270
0.2713159	334
0.22615491	352
0.29432011	236
0.28275293	164
0.24905452	372
0.19792962	532
0.26305962	236
0.2386899	612
0.25829661	308
0.26041588	168
0.25021198	176
0.2270422	388
0.27679315	260
0.26282009	124
0.251333	196
0.28072357	452
0.27232218	176
0.28498343	236
0.2257679	288
0.24512696	340
0.2598998	156
0.23098178	268
0.27463919	340
0.25393492	148
0.24708146	544
0.26366252	308
0.26604134	252
0.22836563	228
0.28043362	292
0.24226086	224
0.24595128	296
0.28762719	184
0.26041284	268
0.21148324	344
0.26545203	144
0.2562069	404
0.2506471	148
0.25736794	239.25
0.24352083	217.125
0.29407588	146
0.19924881	242
0.29109827	704
0.29832113	272.5
0.24533691	340.25
0.25899816	157
0.24990842	268
0.25297022	271
0.22737193	106.5
0.31348673	704
0.28392911	333
0.25150615	395
0.28478757	462
0.28522551	215
0.30354065	202
0.302486	370
0.30009314	202
0.26049215	250
0.2942633	1002
0.25982985	308
0.26843283	194
0.27451763	506
0.21368095	704
0.28595018	836
0.23201433	92
0.28649792	320
0.27827033	176
0.24578521	448
0.23738106	138
0.27742308	188
0.25974232	250
0.29251853	96
0.25291213	100
0.23210286	372
0.22966988	142
0.26307437	450
0.23749402	160
0.24796961	200
0.25742197	140
0.23361421	246
0.27641964	336
0.29357854	312
0.30736998	508
0.27584174	464
0.30267599	320
0.25631183	1180
0.24182141	368
0.25926039	288
0.29826698	408
0.22869319	244
0.29369107	236
0.19040485	148
0.24784996	316
0.25111645	540
0.2790646	284
0.2311902	164
0.22608985	324
0.25103787	364
0.27977243	284
0.2177458	448
0.25768116	220
0.29073852	820
0.28051999	92
0.27571037	224
0.23842318	224
0.2243809	264
0.22749479	340
0.30455741	748
0.28670809	388
0.23831441	224
0.20134905	80
0.3134383	224
0.30685648	148
0.25885352	460
0.23295963	324
0.27904361	324
0.2569077	288
0.23635864	320
0.27605364	200
0.27585661	712
0.22829822	415.25
0.26873189	350.75
0.23524083	270
0.26911288	335.5
0.29906356	158
0.20195767	342
0.24196702	511
0.28593966	405
0.23810318	136
0.28083065	419
0.24426	100
0.26214704	301
0.23837163	140
0.26804104	240
0.266536	236
0.20540631	182
0.25125906	346
0.26900619	172
0.26260468	180
0.27528992	406
0.32112402	114
0.26740524	688
0.25000706	140
0.28094998	68
0.29431397	246
0.23278005	224
0.25276384	664
0.23290697	478
0.27021438	332
0.23574376	288
0.29204956	324
0.26335734	208
0.20379382	292
0.25668216	212
0.29793194	348
0.26375857	272
0.29893672	476
0.28808606	292
0.27579823	152
0.26888493	256
0.28120446	92
0.2937392	104
0.26587671	188
0.25092751	204
0.1952897	484
0.27272356	316
0.29419687	484
0.22015202	468
0.24307266	224
0.25822309	516
0.20067254	84
0.23993051	228
0.23163225	188
0.30237189	848
0.25793967	164
0.25865921	248
0.28992271	360
0.25031596	508
0.26781917	320
0.25857162	204
0.28758588	252
0.29828051	896
0.28166026	300
0.32513258	304
0.2410306	168
0.27667668	424
0.23986314	376.75
0.22803086	245.25
0.28460604	425.5
0.27644157	163.5
0.25413525	384
0.30048251	320
0.24044178	243
0.22571971	153
0.27694574	364
0.26341093	426
0.26941541	456
0.24289283	81
0.25003812	276
0.2518726	376
0.25284982	330
0.24521199	172
0.26001382	150
0.3211472	106
0.24890389	374
0.2949172	102
0.32665417	212
0.2494901	166
0.23952278	242
0.26018956	256
0.24205033	256
0.25437465	336
0.27457857	180
0.29108566	416
0.23340115	404
0.21783987	136
0.30369049	688
0.27873641	220
0.2966415	284
0.24934123	348
0.21710806	232
0.25114727	444
0.22671244	508
0.28393432	624
0.22875665	200
0.23432542	316
0.26979357	412
0.21516143	212
0.2543284	644
0.28499222	1032
0.24128582	192
0.26625872	256
0.23054886	244
0.27624291	196
0.23854682	160
0.29024053	300
0.32291976	88
0.23534225	120
0.273754	236
0.24185836	160
0.24808559	544
0.21631253	200
0.24043036	260
0.29012427	384
0.31667385	180
0.26664785	112
0.2655758	76
0.25694391	199.59375
0.27747715	463.375
0.26411244	127
0.28017348	606.25
0.25379539	357.5
0.2158749	408
0.26536196	157.5
0.25088206	320
0.2485636	320.5
0.28247932	443.5
0.28017181	162.5
0.2541908	714.5
0.23730446	185
0.27918839	735
0.26943567	266
0.23410824	300
0.22378619	147
0.24282397	227
0.24926424	204
0.24771209	220
0.23931691	658
0.26409116	187
0.24699928	294
0.2944648	248
0.22936381	178
0.18233708	276
0.26243114	136
0.19293478	222
0.23396444	124
0.27726337	172
0.27773502	314
0.21782121	818
0.30920562	130
0.27958015	302
0.26717746	250
0.26040345	240
0.23992677	308
0.28511557	644
0.2998935	318
0.2379892	218
0.22040042	450
0.27187383	308
0.26345244	286
0.25096613	170
0.22614762	194
0.26040989	204
0.21694361	230
0.30046123	888
0.23484999	284
0.26550654	152
0.26683709	292
0.22420859	300
0.26129454	176
0.27918363	384
0.27296427	336
0.26700643	544
0.27204594	760
0.2818692	472
0.26660767	420
0.24470691	136
0.26189789	436
0.27184418	72
0.28504354	452
0.28681767	468
0.23639809	196
0.25587392	516
0.23080638	252
0.30638757	68
0.27897456	956
0.28204748	756
0.23412043	272
0.26899925	372
0.28716427	212
0.24765925	184
0.24512556	212
0.27037326	636
0.24607529	556
0.22343402	84
0.25468883	264
0.25937921	464
0.25825635	212
0.27199927	356
0.23183158	352
0.26791456	364
0.23858532	300
0.23494971	444
0.27042729	588
0.26344308	268
