# Supplementary material for: Comprehensive structural assignment of glycosaminoglycan oligo- and polysaccharides by protein nanopore
Source: Nat Commun. 2022 Aug 30;13:5113. doi: 10.1038/s41467-022-32800-4 (PMC9427770; doi:10.1038/s41467-022-32800-4)
Supplement: Supplementary file 5 — Source Data [file 41467_2022_32800_MOESM5_ESM.zip › Source Data/SI_source data files/Supplementary Fig. 3/Supplementary Fig. 3.xlsx]

## Sheet: Sheet1
Enoxaparin					HP (5 kDa)
Raw Data					Raw Data
RT (mins)	Response Trace 1 (RI)				RT (mins)	Response Trace 1 (RI)
0	21.35				0	-14.27
0.00833333	21.214				0.00833333	-14.5296
0.0166667	21.0335				0.0166667	-14.7567
0.025	20.8863				0.025	-14.7703
0.0333333	20.688				0.0333333	-14.5902
0.0416667	20.45				0.0416667	-14.2768
0.05	20.1897				0.05	-13.9039
0.0583333	19.8015				0.0583333	-13.5113
0.0666667	19.409				0.0666667	-13.1163
0.075	18.9473				0.075	-12.7422
0.0833333	18.4672				0.0833333	-12.4471
0.0916667	17.9431				0.0916667	-12.2759
0.1	17.42				0.1	-12.1919
0.108333	16.9643				0.108333	-12.2514
0.116667	16.4948				0.116667	-12.3853
0.125	15.9853				0.125	-12.5882
0.133333	15.5603				0.133333	-12.7657
0.141667	15.2065				0.141667	-12.8163
0.15	14.9265				0.15	-12.7783
0.158333	14.8279				0.158333	-12.4884
0.166667	14.9527				0.166667	-12.0277
0.175	15.1921				0.175	-11.2896
0.183333	15.7017				0.183333	-10.5088
0.191667	16.3601				0.191667	-9.75188
0.2	17.0092				0.2	-9.10087
0.208333	17.4927				0.208333	-8.83016
0.216667	17.6375				0.216667	-8.87888
0.225	17.2634				0.225	-9.59288
0.233333	16.2442				0.233333	-10.9201
0.241667	14.3776				0.241667	-12.9884
0.25	11.7464				0.25	-15.705
0.258333	8.61255				0.258333	-18.8715
0.266667	4.95923				0.266667	-22.3564
0.275	1.32373				0.275	-25.8414
0.283333	-2.10288				0.283333	-28.9646
0.291667	-5.09016				0.291667	-31.6389
0.3	-7.36336				0.3	-33.612
0.308333	-8.90137				0.308333	-34.8709
0.316667	-9.68401				0.316667	-35.4801
0.325	-9.82543				0.325	-35.5639
0.333333	-9.45516				0.333333	-35.2057
0.341667	-8.75405				0.341667	-34.5399
0.35	-7.78903				0.35	-33.6393
0.358333	-6.63179				0.358333	-32.5502
0.366667	-5.41843				0.366667	-31.3288
0.375	-4.12754				0.375	-29.9809
0.383333	-2.89214				0.383333	-28.4833
0.391667	-1.65091				0.391667	-26.831
0.4	-0.446494				0.4	-25.1792
0.408333	0.715623				0.408333	-23.486
0.416667	1.83023				0.416667	-21.8051
0.425	2.99138				0.425	-20.2314
0.433333	4.15776				0.433333	-18.8611
0.441667	5.26326				0.441667	-17.5906
0.45	6.42405				0.45	-16.5391
0.458333	7.49975				0.458333	-15.5833
0.466667	8.49692				0.466667	-14.8004
0.475	9.42367				0.475	-14.0934
0.483333	10.273				0.483333	-13.3762
0.491667	11.0388				0.491667	-12.6591
0.5	11.6767				0.5	-11.9519
0.508333	12.226				0.508333	-11.2006
0.516667	12.7516				0.516667	-10.3294
0.525	13.1897				0.525	-9.54074
0.533333	13.5169				0.533333	-8.70698
0.541667	13.8361				0.541667	-7.92926
0.55	14.031				0.55	-7.15371
0.558333	14.1935				0.558333	-6.43437
0.566667	14.2108				0.566667	-5.78381
0.575	14.2113				0.575	-5.199
0.583333	14.2062				0.583333	-4.74943
0.591667	14.2703				0.591667	-4.88314
0.6	14.3487				0.6	-6.60711
0.608333	14.5484				0.608333	-11.1382
0.616667	14.7166				0.616667	-19.3439
0.625	14.8784				0.625	-30.8472
0.633333	15.0408				0.633333	-44.5387
0.641667	15.107				0.641667	-58.6409
0.65	15.1757				0.65	-70.8522
0.658333	15.2437				0.658333	-78.8037
0.666667	15.2955				0.666667	-80.1887
0.675	15.4267				0.675	-74.6501
0.683333	15.6494				0.683333	-63.5156
0.691667	16.0686				0.691667	-49.3814
0.7	16.4681				0.7	-34.5896
0.708333	17.07				0.708333	-21.0813
0.716667	17.6994				0.716667	-10.4053
0.725	18.3076				0.725	-3.40742
0.733333	18.9392				0.733333	0.305083
0.741667	19.3721				0.741667	1.81444
0.75	19.7663				0.75	2.45161
0.758333	19.9627				0.758333	2.77757
0.766667	20.0805				0.766667	3.10324
0.775	20.1078				0.775	3.42864
0.783333	20.1438				0.783333	3.72821
0.791667	20.1754				0.791667	3.95093
0.8	20.1658				0.8	4.08604
0.808333	20.231				0.808333	4.21154
0.816667	20.2335				0.816667	4.21617
0.825	20.3087				0.825	4.28704
0.833333	20.3182				0.833333	4.36735
0.841667	20.2461				0.841667	4.51457
0.85	20.1809				0.85	4.6258
0.858333	20.1132				0.858333	4.93146
0.866667	19.9909				0.866667	5.13332
0.875	19.9331				0.875	5.37897
0.883333	19.8844				0.883333	5.59736
0.891667	19.891				0.891667	5.83117
0.9	19.8908				0.9	6.05863
0.908333	19.888				0.908333	6.32646
0.916667	19.8853				0.916667	6.58102
0.925	19.6833				0.925	6.85137
0.933333	19.479				0.933333	7.20289
0.941667	19.193				0.941667	7.5314
0.95	18.8289				0.95	7.82929
0.958333	18.39				0.958333	8.10063
0.966667	17.9279				0.966667	8.42325
0.975	17.4788				0.975	8.79498
0.983333	17.0156				0.983333	9.07023
0.991667	16.6286				0.991667	9.50409
1	16.382				1	9.89556
1.00833	16.1549				1.00833	10.2138
1.01667	16.0176				1.01667	10.4824
1.025	15.959				1.025	10.6786
1.03333	15.9595				1.03333	10.8206
1.04167	15.9702				1.04167	10.8906
1.05	16.0659				1.05	10.8128
1.05833	16.1756				1.05833	10.7398
1.06667	16.1291				1.06667	10.7785
1.075	16.1199				1.075	10.8397
1.08333	16.1112				1.08333	10.9722
1.09167	15.958				1.09167	11.1827
1.1	15.7822				1.1	11.48
1.10833	15.67				1.10833	11.771
1.11667	15.487				1.11667	12.0194
1.125	15.3471				1.125	12.3433
1.13333	15.2194				1.13333	12.5485
1.14167	15.0969				1.14167	12.8639
1.15	15.0134				1.15	13.0209
1.15833	14.9188				1.15833	13.1766
1.16667	14.767				1.16667	13.3844
1.175	14.6713				1.175	13.5264
1.18333	14.4881				1.18333	13.6515
1.19167	14.3096				1.19167	13.8455
1.2	14.1634				1.2	13.9408
1.20833	13.9683				1.20833	14.0919
1.21667	13.7759				1.21667	14.2807
1.225	13.5382				1.225	14.5439
1.23333	13.2127				1.23333	14.8719
1.24167	13.0044				1.24167	15.2622
1.25	12.6363				1.25	15.6456
1.25833	12.3405				1.25833	16.0223
1.26667	11.9681				1.26667	16.3113
1.275	11.6433				1.275	16.57
1.28333	11.3842				1.28333	16.7822
1.29167	11.0019				1.29167	16.9128
1.3	10.6805				1.3	17.0331
1.30833	10.3612				1.30833	17.109
1.31667	9.99733				1.31667	17.2647
1.325	9.68644				1.325	17.5072
1.33333	9.37956				1.33333	17.764
1.34167	9.10608				1.34167	18.0319
1.35	8.96848				1.35	18.2267
1.35833	8.72417				1.35833	18.5333
1.36667	8.56588				1.36667	18.7421
1.375	8.3306				1.375	18.9854
1.38333	8.09693				1.38333	19.1679
1.39167	7.83087				1.39167	19.4166
1.4	7.63081				1.4	19.6171
1.40833	7.30872				1.40833	19.8007
1.41667	7.05791				1.41667	19.9668
1.425	6.77155				1.425	20.1506
1.43333	6.45032				1.43333	20.2406
1.44167	6.07211				1.44167	20.3321
1.45	5.73712				1.45	20.3974
1.45833	5.46689				1.45833	20.5253
1.46667	5.15062				1.46667	20.6411
1.475	4.91989				1.475	20.7011
1.48333	4.75866				1.48333	20.7635
1.49167	4.6691				1.49167	20.8392
1.5	4.65925				1.5	20.8514
1.50833	4.65997				1.50833	20.8513
1.51667	4.65913				1.51667	20.829
1.525	4.66618				1.525	20.7169
1.53333	4.61432				1.53333	20.7342
1.54167	4.44407				1.54167	20.7253
1.55	4.18471				1.55	20.7758
1.55833	3.99289				1.55833	20.898
1.56667	3.73302				1.56667	21.1008
1.575	3.52865				1.575	21.3379
1.58333	3.28696				1.58333	21.5842
1.59167	3.10169				1.59167	21.8501
1.6	2.88969				1.6	22.0454
1.60833	2.81615				1.60833	22.1375
1.61667	2.68422				1.61667	22.1351
1.625	2.62002				1.625	22.0087
1.63333	2.47258				1.63333	21.8114
1.64167	2.36416				1.64167	21.5156
1.65	2.13834				1.65	21.1782
1.65833	1.94113				1.65833	20.831
1.66667	1.62				1.66667	20.51
1.675	1.36226				1.675	20.1836
1.68333	1.0278				1.68333	19.8908
1.69167	0.733511				1.69167	19.6833
1.7	0.439323				1.7	19.3959
1.70833	0.143643				1.70833	19.2838
1.71667	0.0548371				1.71667	19.1649
1.725	-0.0542661				1.725	19.1596
1.73333	-0.0491767				1.73333	19.1813
1.74167	-0.0377771				1.74167	19.2889
1.75	0.0504807				1.75	19.4426
1.75833	0.233906				1.75833	19.6714
1.76667	0.372301				1.76667	19.9123
1.775	0.562343				1.775	20.2338
1.78333	0.682156				1.78333	20.4868
1.79167	0.745211				1.79167	20.7594
1.8	0.653771				1.8	20.9594
1.80833	0.491999				1.80833	21.0886
1.81667	0.224321				1.81667	21.176
1.825	-0.0953165				1.825	21.18
1.83333	-0.417772				1.83333	21.1778
1.84167	-0.74669				1.84167	21.1092
1.85	-1.02499				1.85	21.0849
1.85833	-1.2414				1.85833	21.1628
1.86667	-1.47062				1.86667	21.2139
1.875	-1.60702				1.875	21.3856
1.88333	-1.74422				1.88333	21.5836
1.89167	-1.85013				1.89167	21.7206
1.9	-1.75852				1.9	21.8866
1.90833	-1.37563				1.90833	21.944
1.91667	-0.387324				1.91667	21.9443
1.925	1.3721				1.925	21.8185
1.93333	3.72993				1.93333	21.7421
1.94167	6.51978				1.94167	21.6875
1.95	9.43004				1.95	21.6924
1.95833	11.9702				1.95833	21.6819
1.96667	13.6124				1.96667	21.7462
1.975	14.076				1.975	21.882
1.98333	13.1774				1.98333	22.0152
1.99167	11.2627				1.99167	22.1985
2	8.83401				2	22.3775
2.00833	6.31101				2.00833	22.4547
2.01667	4.09435				2.01667	22.5691
2.025	2.35323				2.025	22.6144
2.03333	1.32495				2.03333	22.7435
2.04167	0.894242				2.04167	22.7609
2.05	0.837982				2.05	22.7708
2.05833	0.864816				2.05833	22.8874
2.06667	0.982367				2.06667	22.9675
2.075	1.04532				2.075	23.1003
2.08333	1.05512				2.08333	23.3039
2.09167	1.11815				2.09167	23.6704
2.1	1.05577				2.1	24.3136
2.10833	0.999304				2.10833	25.3248
2.11667	0.923439				2.11667	26.5505
2.125	0.885887				2.125	27.9582
2.13333	0.889447				2.13333	29.348
2.14167	0.893706				2.14167	30.6335
2.15	0.84033				2.15	31.4656
2.15833	0.841373				2.15833	31.6897
2.16667	0.836105				2.16667	31.3851
2.175	0.863936				2.175	30.6412
2.18333	0.887799				2.18333	29.732
2.19167	0.936956				2.19167	28.6913
2.2	0.951608				2.2	27.8144
2.20833	0.953094				2.20833	27.1032
2.21667	1.01935				2.21667	26.6732
2.225	0.980568				2.225	26.4297
2.23333	0.981672				2.23333	26.3803
2.24167	0.979337				2.24167	26.3161
2.25	0.890371				2.25	26.2459
2.25833	0.950237				2.25833	26.24
2.26667	0.946367				2.26667	26.2413
2.275	0.969592				2.275	26.2259
2.28333	1.00595				2.28333	26.153
2.29167	1.07773				2.29167	26.1025
2.3	1.16048				2.3	25.9427
2.30833	1.33179				2.30833	25.7387
2.31667	1.40717				2.31667	25.6081
2.325	1.53177				2.325	25.3995
2.33333	1.58238				2.33333	25.1337
2.34167	1.69137				2.34167	24.9051
2.35	1.74783				2.35	24.7273
2.35833	1.73677				2.35833	24.4681
2.36667	1.79124				2.36667	24.2661
2.375	1.85908				2.375	24.0163
2.38333	1.94197				2.38333	23.8227
2.39167	2.07517				2.39167	23.648
2.4	2.19715				2.4	23.5575
2.40833	2.34173				2.40833	23.5291
2.41667	2.40582				2.41667	23.6543
2.425	2.52418				2.425	23.7891
2.43333	2.53371				2.43333	24.0362
2.44167	2.56602				2.44167	24.2589
2.45	2.49106				2.45	24.4534
2.45833	2.41972				2.45833	24.6343
2.46667	2.41572				2.46667	24.669
2.475	2.29797				2.475	24.7189
2.48333	2.29396				2.48333	24.5933
2.49167	2.22776				2.49167	24.52
2.5	2.27417				2.5	24.3758
2.50833	2.29482				2.50833	24.3191
2.51667	2.38507				2.51667	24.3766
2.525	2.51632				2.525	24.4938
2.53333	2.65728				2.53333	24.7429
2.54167	2.86766				2.54167	24.9474
2.55	3.12441				2.55	25.2169
2.55833	3.38511				2.55833	25.4716
2.56667	3.64134				2.56667	25.7422
2.575	3.90827				2.575	25.8898
2.58333	4.10819				2.58333	26.0264
2.59167	4.30361				2.59167	26.1441
2.6	4.48907				2.6	26.1969
2.60833	4.69253				2.60833	26.2911
2.61667	4.84759				2.61667	26.4356
2.625	4.97434				2.625	26.5152
2.63333	5.16693				2.63333	26.5207
2.64167	5.36238				2.64167	26.4683
2.65	5.70363				2.65	26.4569
2.65833	6.03536				2.65833	26.3923
2.66667	6.47144				2.66667	26.2443
2.675	6.88569				2.675	26.1403
2.68333	7.21657				2.68333	26.0318
2.69167	7.4828				2.69167	25.8928
2.7	7.67089				2.7	25.7647
2.70833	7.76303				2.70833	25.6494
2.71667	7.7163				2.71667	25.6164
2.725	7.66863				2.725	25.6208
2.73333	7.48991				2.73333	25.6197
2.74167	7.46993				2.74167	25.62
2.75	7.4788				2.75	25.6256
2.75833	7.62306				2.75833	25.6993
2.76667	7.87502				2.76667	25.7373
2.775	8.17252				2.775	25.7015
2.78333	8.47198				2.78333	25.6372
2.79167	8.80068				2.79167	25.5192
2.8	9.05451				2.8	25.3934
2.80833	9.25308				2.80833	25.3292
2.81667	9.41617				2.81667	25.2648
2.825	9.4457				2.825	25.2188
2.83333	9.40614				2.83333	25.2757
2.84167	9.2833				2.84167	25.2892
2.85	9.20923				2.85	25.3407
2.85833	9.08023				2.85833	25.4062
2.86667	8.961				2.86667	25.3748
2.875	8.94693				2.875	25.2182
2.88333	9.05365				2.88333	24.9719
2.89167	9.22908				2.89167	24.758
2.9	9.47489				2.9	24.513
2.90833	9.79725				2.90833	24.3187
2.91667	10.1187				2.91667	24.1846
2.925	10.4771				2.925	24.1052
2.93333	10.8082				2.93333	24.2216
2.94167	11.0543				2.94167	24.3522
2.95	11.3229				2.95	24.5282
2.95833	11.5238				2.95833	24.7245
2.96667	11.7114				2.96667	24.9126
2.975	11.8953				2.975	25.0433
2.98333	12.0229				2.98333	25.1441
2.99167	12.1539				2.99167	25.2462
3	12.2436				3	25.338
3.00833	12.2504				3.00833	25.3385
3.01667	12.2518				3.01667	25.4028
3.025	12.2326				3.025	25.4058
3.03333	12.2083				3.03333	25.4845
3.04167	12.2554				3.04167	25.483
3.05	12.2733				3.05	25.4114
3.05833	12.4492				3.05833	25.3495
3.06667	12.6476				3.06667	25.2251
3.075	12.9074				3.075	25.1043
3.08333	13.153				3.08333	25.046
3.09167	13.3584				3.09167	24.9332
3.1	13.6733				3.1	24.9246
3.10833	13.8973				3.10833	24.9517
3.11667	14.1536				3.11667	24.9968
3.125	14.3501				3.125	25.1285
3.13333	14.5278				3.13333	25.2011
3.14167	14.6565				3.14167	25.3106
3.15	14.7903				3.15	25.4321
3.15833	14.8728				3.15833	25.6321
3.16667	14.9884				3.16667	25.8818
3.175	15.1169				3.175	26.0273
3.18333	15.3321				3.18333	26.2108
3.19167	15.6655				3.19167	26.3297
3.2	15.9791				3.2	26.3275
3.20833	16.3506				3.20833	26.2739
3.21667	16.6965				3.21667	26.057
3.225	16.9671				3.225	25.8532
3.23333	17.1645				3.23333	25.5292
3.24167	17.3249				3.24167	25.2051
3.25	17.3905				3.25	24.8755
3.25833	17.4188				3.25833	24.5392
3.26667	17.46				3.26667	24.3141
3.275	17.469				3.275	24.0624
3.28333	17.5362				3.28333	23.9814
3.29167	17.674				3.29167	23.8028
3.3	17.8785				3.3	23.8392
3.30833	18.0577				3.30833	23.9356
3.31667	18.3688				3.31667	24.0649
3.325	18.7371				3.325	24.2336
3.33333	18.93				3.33333	24.55
3.34167	19.2578				3.34167	24.7517
3.35	19.3989				3.35	25.0085
3.35833	19.4939				3.35833	25.2043
3.36667	19.5593				3.36667	25.3375
3.375	19.5451				3.375	25.3042
3.38333	19.6041				3.38333	25.2345
3.39167	19.7322				3.39167	25.1036
3.4	19.9376				3.4	24.8419
3.40833	20.217				3.40833	24.659
3.41667	20.5788				3.41667	24.4286
3.425	20.9699				3.425	24.2052
3.43333	21.3615				3.43333	24.0569
3.44167	21.7441				3.44167	24.0493
3.45	22.0091				3.45	23.9984
3.45833	22.2384				3.45833	24.1264
3.46667	22.3606				3.46667	24.2007
3.475	22.4802				3.475	24.3805
3.48333	22.3803				3.48333	24.5298
3.49167	22.3617				3.49167	24.6616
3.5	22.2394				3.5	24.855
3.50833	22.0886				3.50833	24.9646
3.51667	21.8339				3.51667	25.028
3.525	21.6403				3.525	25.0599
3.53333	21.5393				3.53333	25.0988
3.54167	21.4173				3.54167	25.1679
3.55	21.4622				3.55	25.1711
3.55833	21.5349				3.55833	25.2328
3.56667	21.6817				3.56667	25.2471
3.575	21.9047				3.575	25.2962
3.58333	22.2151				3.58333	25.2901
3.59167	22.4887				3.59167	25.2859
3.6	22.7506				3.6	25.3386
3.60833	23.0017				3.60833	25.3393
3.61667	23.1944				3.61667	25.3396
3.625	23.3959				3.625	25.3444
3.63333	23.5619				3.63333	25.31
3.64167	23.6466				3.64167	25.288
3.65	23.7041				3.65	25.2884
3.65833	23.7729				3.65833	25.3432
3.66667	23.8221				3.66667	25.4041
3.675	23.826				3.675	25.3984
3.68333	23.7708				3.68333	25.4018
3.69167	23.643				3.69167	25.3942
3.7	23.4546				3.7	25.4439
3.70833	23.3717				3.70833	25.4494
3.71667	23.2467				3.71667	25.5174
3.725	23.2225				3.725	25.6006
3.73333	23.2539				3.73333	25.7039
3.74167	23.3466				3.74167	25.7919
3.75	23.5653				3.75	25.9482
3.75833	23.6982				3.75833	25.9056
3.76667	23.892				3.76667	25.9008
3.775	24.0655				3.775	25.8989
3.78333	24.1416				3.78333	25.9042
3.79167	24.2473				3.79167	25.8731
3.8	24.3492				3.8	25.8478
3.80833	24.4773				3.80833	25.8469
3.81667	24.7173				3.81667	25.8996
3.825	25.0376				3.825	25.8926
3.83333	25.2886				3.83333	25.8515
3.84167	25.5994				3.84167	25.8059
3.85	25.9668				3.85	25.66
3.85833	26.2834				3.85833	25.536
3.86667	26.6073				3.86667	25.4094
3.875	26.9293				3.875	25.2847
3.88333	27.1871				3.88333	25.2051
3.89167	27.4693				3.89167	25.1093
3.9	27.7804				3.9	25.1223
3.90833	27.9863				3.90833	25.1204
3.91667	28.1927				3.91667	25.1177
3.925	28.2604				3.925	25.1704
3.93333	28.3883				3.93333	25.2319
3.94167	28.3799				3.94167	25.243
3.95	28.3581				3.95	25.3166
3.95833	28.2792				3.95833	25.3705
3.96667	28.2248				3.96667	25.4892
3.975	28.1083				3.975	25.5646
3.98333	27.971				3.98333	25.686
3.99167	27.829				3.99167	25.7578
4	27.6591				4	25.86
4.00833	27.4657				4.00833	25.8575
4.01667	27.2631				4.01667	25.7701
4.025	27.2535				4.025	25.6024
4.03333	27.2005				4.03333	25.2236
4.04167	27.3309				4.04167	24.8912
4.05	27.4672				4.05	24.3992
4.05833	27.6941				4.05833	23.9046
4.06667	27.9546				4.06667	23.4665
4.075	28.2556				4.075	22.9894
4.08333	28.644				4.08333	22.7101
4.09167	28.9685				4.09167	22.4608
4.1	29.2933				4.1	22.3502
4.10833	29.6155				4.10833	22.3827
4.11667	29.9421				4.11667	22.4509
4.125	30.2352				4.125	22.5565
4.13333	30.4373				4.13333	22.6888
4.14167	30.6869				4.14167	22.7609
4.15	30.8836				4.15	22.7554
4.15833	31.0589				4.15833	22.648
4.16667	31.2138				4.16667	22.4507
4.175	31.3761				4.175	22.1872
4.18333	31.5006				4.18333	21.8094
4.19167	31.5793				4.19167	21.3633
4.2	31.5812				4.2	20.9042
4.20833	31.5618				4.20833	20.3125
4.21667	31.3981				4.21667	19.7111
4.225	31.2058				4.225	19.05
4.23333	30.9642				4.23333	18.4067
4.24167	30.7596				4.24167	17.7573
4.25	30.4986				4.25	17.1664
4.25833	30.2405				4.25833	16.6488
4.26667	29.8838				4.26667	16.1267
4.275	29.5383				4.275	15.6132
4.28333	29.0643				4.28333	15.0364
4.29167	28.4238				4.29167	14.2286
4.3	27.6641				4.3	13.3863
4.30833	26.7994				4.30833	12.278
4.31667	25.7363				4.31667	10.9171
4.325	24.5097				4.325	9.30693
4.33333	23.1859				4.33333	7.50497
4.34167	21.6981				4.34167	5.36181
4.35	19.9726				4.35	3.04972
4.35833	18.0326				4.35833	0.456531
4.36667	15.7995				4.36667	-2.4258
4.375	13.3069				4.375	-5.6003
4.38333	10.4581				4.38333	-9.02521
4.39167	7.27699				4.39167	-12.7013
4.4	3.76664				4.4	-16.769
4.40833	-0.142399				4.40833	-21.1106
4.41667	-4.40648				4.41667	-25.8067
4.425	-9.23952				4.425	-30.9607
4.43333	-14.5281				4.43333	-36.5917
4.44167	-20.3863				4.44167	-42.658
4.45	-26.8868				4.45	-49.3296
4.45833	-34.0195				4.45833	-56.5997
4.46667	-41.685				4.46667	-64.4565
4.475	-50.0859				4.475	-72.9828
4.48333	-59.0895				4.48333	-82.12
4.49167	-68.7496				4.49167	-91.936
4.5	-79.0361				4.5	-102.383
4.50833	-90.005				4.50833	-113.481
4.51667	-101.654				4.51667	-125.256
4.525	-113.968				4.525	-137.834
4.53333	-126.996				4.53333	-151.032
4.54167	-140.775				4.54167	-164.953
4.55	-155.21				4.55	-179.638
4.55833	-170.413				4.55833	-194.998
4.56667	-186.296				4.56667	-211.075
4.575	-202.854				4.575	-227.82
4.58333	-220.028				4.58333	-245.189
4.59167	-237.843				4.59167	-263.218
4.6	-256.182				4.6	-281.819
4.60833	-274.94				4.60833	-300.851
4.61667	-294.302				4.61667	-320.316
4.625	-314.021				4.625	-340.101
4.63333	-334.176				4.63333	-360.176
4.64167	-354.733				4.64167	-380.475
4.65	-375.66				4.65	-400.853
4.65833	-396.836				4.65833	-421.298
4.66667	-418.232				4.66667	-441.917
4.675	-439.652				4.675	-462.509
4.68333	-461.194				4.68333	-483.077
4.69167	-482.517				4.69167	-503.577
4.7	-503.549				4.7	-523.849
4.70833	-524.171				4.70833	-543.849
4.71667	-544.251				4.71667	-563.497
4.725	-563.643				4.725	-582.611
4.73333	-582.353				4.73333	-601.07
4.74167	-600.111				4.74167	-618.898
4.75	-616.996				4.75	-635.814
4.75833	-632.961				4.75833	-651.847
4.76667	-647.966				4.76667	-666.914
4.775	-661.917				4.775	-680.83
4.78333	-674.857				4.78333	-693.468
4.79167	-686.749				4.79167	-704.915
4.8	-697.353				4.8	-715.11
4.80833	-706.632				4.80833	-723.834
4.81667	-714.556				4.81667	-731.198
4.825	-720.907				4.825	-737.118
4.83333	-725.808				4.83333	-741.671
4.84167	-729.146				4.84167	-744.816
4.85	-731.054				4.85	-746.555
4.85833	-731.469				4.85833	-746.982
4.86667	-730.474				4.86667	-746.052
4.875	-728.073				4.875	-743.904
4.88333	-724.437				4.88333	-740.52
4.89167	-719.434				4.89167	-735.946
4.9	-713.202				4.9	-730.291
4.90833	-705.754				4.90833	-723.467
4.91667	-697.047				4.91667	-715.599
4.925	-687.179				4.925	-706.715
4.93333	-676.284				4.93333	-696.823
4.94167	-664.352				4.94167	-685.86
4.95	-651.624				4.95	-674.042
4.95833	-638.022				4.95833	-661.147
4.96667	-623.67				4.96667	-647.492
4.975	-608.652				4.975	-632.899
4.98333	-593.086				4.98333	-617.572
4.99167	-576.906				4.99167	-601.652
5	-560.31				5	-585.32
5.00833	-543.282				5.00833	-568.563
5.01667	-526.029				5.01667	-551.629
5.025	-508.472				5.025	-534.452
5.03333	-490.818				5.03333	-517.205
5.04167	-473.07				5.04167	-500.027
5.05	-455.277				5.05	-482.885
5.05833	-437.561				5.05833	-465.955
5.06667	-419.991				5.06667	-449.293
5.075	-402.575				5.075	-432.927
5.08333	-385.468				5.08333	-416.962
5.09167	-368.681				5.09167	-401.316
5.1	-352.307				5.1	-386.111
5.10833	-336.252				5.10833	-371.168
5.11667	-320.29				5.11667	-356.528
5.125	-304.319				5.125	-342.151
5.13333	-288.346				5.13333	-327.988
5.14167	-272.435				5.14167	-314.176
5.15	-256.766				5.15	-300.754
5.15833	-241.62				5.15833	-287.73
5.16667	-227.433				5.16667	-275.147
5.175	-214.39				5.175	-263.025
5.18333	-202.811				5.18333	-251.366
5.19167	-192.542				5.19167	-240.09
5.2	-183.26				5.2	-229.276
5.20833	-174.675				5.20833	-218.869
5.21667	-166.418				5.21667	-208.917
5.225	-158.297				5.225	-199.424
5.23333	-150.088				5.23333	-190.457
5.24167	-141.736				5.24167	-182.012
5.25	-133.429				5.25	-174.132
5.25833	-125.263				5.25833	-166.753
5.26667	-117.54				5.26667	-159.947
5.275	-110.165				5.275	-153.599
5.28333	-103.218				5.28333	-147.693
5.29167	-96.6616				5.29167	-142.16
5.3	-90.5493				5.3	-136.97
5.30833	-84.6972				5.30833	-132.113
5.31667	-79.2315				5.31667	-127.597
5.325	-74.0976				5.325	-123.307
5.33333	-69.3081				5.33333	-119.249
5.34167	-64.7405				5.34167	-115.476
5.35	-60.5455				5.35	-111.898
5.35833	-56.6574				5.35833	-108.502
5.36667	-52.9365				5.36667	-105.334
5.375	-49.4617				5.375	-102.4
5.38333	-46.2174				5.38333	-99.7414
5.39167	-43.0814				5.39167	-97.2194
5.4	-40.1239				5.4	-94.8204
5.40833	-37.3042				5.40833	-92.5999
5.41667	-34.6137				5.41667	-90.4299
5.425	-32.1195				5.425	-88.3372
5.43333	-29.7205				5.43333	-86.3237
5.44167	-27.5281				5.44167	-84.246
5.45	-25.3959				5.45	-82.2813
5.45833	-23.3501				5.45833	-80.3965
5.46667	-21.3777				5.46667	-78.5925
5.475	-19.5254				5.475	-76.8409
5.48333	-17.7649				5.48333	-75.263
5.49167	-16.0846				5.49167	-73.7603
5.5	-14.4689				5.5	-72.2941
5.50833	-12.8383				5.50833	-70.968
5.51667	-11.2519				5.51667	-69.6745
5.525	-9.70294				5.525	-68.3613
5.53333	-8.08998				5.53333	-67.185
5.54167	-6.52547				5.54167	-65.89
5.55	-4.91236				5.55	-64.718
5.55833	-3.4431				5.55833	-63.5042
5.56667	-2.07948				5.56667	-62.4828
5.575	-0.778534				5.575	-61.5073
5.58333	0.419668				5.58333	-60.5791
5.59167	1.46456				5.59167	-59.7866
5.6	2.48965				5.6	-59.0254
5.60833	3.40481				5.60833	-58.3708
5.61667	4.34947				5.61667	-57.6603
5.625	5.14116				5.625	-57.0983
5.63333	5.90887				5.63333	-56.5352
5.64167	6.69993				5.64167	-55.943
5.65	7.35405				5.65	-55.3676
5.65833	8.05188				5.65833	-54.8512
5.66667	8.65418				5.66667	-54.3269
5.675	9.2491				5.675	-53.8335
5.68333	9.75921				5.68333	-53.4324
5.69167	10.2759				5.69167	-52.9904
5.7	10.8494				5.7	-52.5927
5.70833	11.3746				5.70833	-52.1292
5.71667	11.9679				5.71667	-51.6865
5.725	12.5414				5.725	-51.2005
5.73333	13.1681				5.73333	-50.7209
5.74167	13.7829				5.74167	-50.2249
5.75	14.3064				5.75	-49.7025
5.75833	14.8801				5.75833	-49.1839
5.76667	15.3958				5.76667	-48.65
5.775	15.916				5.775	-48.0734
5.78333	16.4416				5.78333	-47.5916
5.79167	16.9151				5.79167	-47.1785
5.8	17.3707				5.8	-46.8391
5.80833	17.8218				5.80833	-46.6369
5.81667	18.1356				5.81667	-46.5605
5.825	18.3955				5.825	-46.4589
5.83333	18.6551				5.83333	-46.4734
5.84167	18.9139				5.84167	-46.4669
5.85	19.1762				5.85	-46.4777
5.85833	19.4327				5.85833	-46.3641
5.86667	19.7061				5.86667	-46.2324
5.875	20.0808				5.875	-46.0361
5.88333	20.4161				5.88333	-45.8042
5.89167	20.8452				5.89167	-45.4301
5.9	21.3063				5.9	-45.0526
5.90833	21.76				5.90833	-44.5629
5.91667	22.2113				5.91667	-43.9768
5.925	22.7303				5.925	-43.443
5.93333	23.1541				5.93333	-42.7949
5.94167	23.6				5.94167	-42.2487
5.95	24.0566				5.95	-41.7159
5.95833	24.4376				5.95833	-41.3409
5.96667	24.8813				5.96667	-41.084
5.975	25.3943				5.975	-40.8915
5.98333	25.8635				5.98333	-40.7805
5.99167	26.4914				5.99167	-40.7092
6	27.1114				6	-40.678
6.00833	27.684				6.00833	-40.6733
6.01667	28.2788				6.01667	-40.7391
6.025	28.7352				6.025	-40.6777
6.03333	29.192				6.03333	-40.6745
6.04167	29.534				6.04167	-40.6087
6.05	29.7837				6.05	-40.5209
6.05833	30.0518				6.05833	-40.345
6.06667	30.2652				6.06667	-40.1496
6.075	30.459				6.075	-39.9012
6.08333	30.7134				6.08333	-39.6371
6.09167	30.9912				6.09167	-39.3777
6.1	31.3199				6.1	-39.1369
6.10833	31.6419				6.10833	-38.9476
6.11667	31.9659				6.11667	-38.7995
6.125	32.2886				6.125	-38.6137
6.13333	32.6103				6.13333	-38.4307
6.14167	32.8706				6.14167	-38.2733
6.15	33.1318				6.15	-38.0341
6.15833	33.3803				6.15833	-37.7877
6.16667	33.7238				6.16667	-37.4504
6.175	34.1098				6.175	-37.1354
6.18333	34.5643				6.18333	-36.747
6.19167	35.0909				6.19167	-36.4156
6.2	35.662				6.2	-36.0473
6.20833	36.1522				6.20833	-35.8104
6.21667	36.6113				6.21667	-35.4978
6.225	36.9857				6.225	-35.2342
6.23333	37.1348				6.23333	-34.8604
6.24167	37.1967				6.24167	-34.5378
6.25	37.0526				6.25	-34.2656
6.25833	36.8196				6.25833	-33.9275
6.26667	36.452				6.26667	-33.6685
6.275	36.0562				6.275	-33.4748
6.28333	35.6714				6.28333	-33.3333
6.29167	35.3336				6.29167	-33.2075
6.3	35.0887				6.3	-33.1505
6.30833	34.8832				6.30833	-33.1226
6.31667	34.7708				6.31667	-32.9876
6.325	34.7509				6.325	-32.8268
6.33333	34.7228				6.33333	-32.5858
6.34167	34.779				6.34167	-32.2136
6.35	34.7845				6.35	-31.8805
6.35833	34.8434				6.35833	-31.4301
6.36667	34.8592				6.36667	-31.0103
6.375	34.9301				6.375	-30.5024
6.38333	34.9931				6.38333	-30.0572
6.39167	35.0559				6.39167	-29.6021
6.4	35.1257				6.4	-29.206
6.40833	35.3055				6.40833	-28.8283
6.41667	35.3889				6.41667	-28.5912
6.425	35.5784				6.425	-28.4579
6.43333	35.7028				6.43333	-28.3521
6.44167	35.8267				6.44167	-28.3177
6.45	35.9592				6.45	-28.3188
6.45833	35.9061				6.45833	-28.3779
6.46667	35.9043				6.46667	-28.3151
6.475	35.7885				6.475	-28.3009
6.48333	35.5453				6.48333	-28.2261
6.49167	35.3393				6.49167	-28.1764
6.5	35.0401				6.5	-27.995
6.50833	34.7153				6.50833	-27.8616
6.51667	34.3828				6.51667	-27.6823
6.525	33.9835				6.525	-27.6131
6.53333	33.599				6.53333	-27.4864
6.54167	33.1641				6.54167	-27.5167
6.55	32.7593				6.55	-27.524
6.55833	32.3159				6.55833	-27.6481
6.56667	31.8628				6.56667	-27.7812
6.575	31.4207				6.575	-27.9687
6.58333	31.0146				6.58333	-28.0889
6.59167	30.5743				6.59167	-28.2011
6.6	30.2864				6.6	-28.1658
6.60833	29.9738				6.60833	-28.1075
6.61667	29.7081				6.61667	-27.9145
6.625	29.6024				6.625	-27.6503
6.63333	29.625				6.63333	-27.3873
6.64167	29.7413				6.64167	-26.9913
6.65	30.0566				6.65	-26.535
6.65833	30.5026				6.65833	-25.9924
6.66667	31.07				6.66667	-25.23
6.675	31.7249				6.675	-24.5132
6.68333	32.4018				6.68333	-23.705
6.69167	33.1595				6.69167	-22.7722
6.7	33.9077				6.7	-21.934
6.70833	34.6115				6.70833	-21.206
6.71667	35.1952				6.71667	-20.5461
6.725	35.7841				6.725	-20.0278
6.73333	36.346				6.73333	-19.643
6.74167	36.7741				6.74167	-19.3839
6.75	37.1438				6.75	-19.2684
6.75833	37.3736				6.75833	-19.1752
6.76667	37.5764				6.76667	-19.1073
6.775	37.5384				6.775	-19.0488
6.78333	37.3914				6.78333	-18.9069
6.79167	37.1015				6.79167	-18.8061
6.8	36.6608				6.8	-18.6992
6.80833	36.054				6.80833	-18.4898
6.81667	35.4494				6.81667	-18.296
6.825	34.8095				6.825	-18.0993
6.83333	34.2279				6.83333	-17.903
6.84167	33.6674				6.84167	-17.7069
6.85	33.3114				6.85	-17.5362
6.85833	33.0154				6.85833	-17.4113
6.86667	32.8354				6.86667	-17.2461
6.875	32.8231				6.875	-16.9945
6.88333	32.76				6.88333	-16.7937
6.89167	32.8278				6.89167	-16.5391
6.9	32.8053				6.9	-16.3197
6.90833	32.7092				6.90833	-16.0054
6.91667	32.5736				6.91667	-15.7435
6.925	32.4075				6.925	-15.549
6.93333	32.1493				6.93333	-15.2396
6.94167	31.8937				6.94167	-15.0377
6.95	31.6349				6.95	-14.7705
6.95833	31.4774				6.95833	-14.4965
6.96667	31.3008				6.96667	-14.1677
6.975	31.2358				6.975	-13.8354
6.98333	31.1964				6.98333	-13.5135
6.99167	31.1932				6.99167	-13.1362
7	31.3208				7	-12.796
7.00833	31.4706				7.00833	-12.4256
7.01667	31.6313				7.01667	-12.1064
7.025	31.8401				7.025	-11.7891
7.03333	32.0619				7.03333	-11.3539
7.04167	32.2466				7.04167	-11.018
7.05	32.3902				7.05	-10.5721
7.05833	32.5563				7.05833	-10.1765
7.06667	32.6135				7.06667	-9.70626
7.075	32.6855				7.075	-9.29704
7.08333	32.7008				7.08333	-8.85685
7.09167	32.7019				7.09167	-8.46294
7.1	32.6469				7.1	-8.00577
7.10833	32.5679				7.10833	-7.55486
7.11667	32.4541				7.11667	-7.09553
7.125	32.3831				7.125	-6.64011
7.13333	32.4102				7.13333	-6.2313
7.14167	32.3722				7.14167	-5.793
7.15	32.4786				7.15	-5.39332
7.15833	32.5996				7.15833	-5.00104
7.16667	32.6776				7.16667	-4.62343
7.175	32.8143				7.175	-4.19702
7.18333	32.9128				7.18333	-3.81381
7.19167	32.9605				7.19167	-3.40807
7.2	33.0939				7.2	-2.94857
7.20833	33.1615				7.20833	-2.55269
7.21667	33.4237				7.21667	-2.09968
7.225	33.6432				7.225	-1.61983
7.23333	34.0046				7.23333	-1.10218
7.24167	34.403				7.24167	-0.53747
7.25	34.734				7.25	-0.0216362
7.25833	35.1214				7.25833	0.61279
7.26667	35.3027				7.26667	1.19659
7.275	35.3476				7.275	1.69032
7.28333	35.3014				7.28333	2.18387
7.29167	35.1126				7.29167	2.56233
7.3	34.7052				7.3	2.8618
7.30833	34.1926				7.30833	3.08076
7.31667	33.5492				7.31667	3.26585
7.325	32.895				7.325	3.45367
7.33333	32.1568				7.33333	3.58365
7.34167	31.366				7.34167	3.71135
7.35	30.6364				7.35	3.83724
7.35833	29.919				7.35833	3.97367
7.36667	29.3204				7.36667	4.10184
7.375	28.8136				7.375	4.24246
7.38333	28.4355				7.38333	4.49932
7.39167	28.1925				7.39167	4.83161
7.4	28.1026				7.4	5.33529
7.40833	28.1845				7.40833	5.89337
7.41667	28.3119				7.41667	6.64434
7.425	28.5611				7.425	7.48958
7.43333	28.8743				7.43333	8.4188
7.44167	29.3787				7.44167	9.53342
7.45	29.9219				7.45	10.7756
7.45833	30.5342				7.45833	12.0824
7.46667	31.2269				7.46667	13.5509
7.475	31.8806				7.475	15.1075
7.48333	32.5921				7.48333	16.6634
7.49167	33.2297				7.49167	18.2246
7.5	33.8884				7.5	19.7043
7.50833	34.4642				7.50833	21.0338
7.51667	34.938				7.51667	22.1902
7.525	35.33				7.525	23.1819
7.53333	35.5895				7.53333	24.0168
7.54167	35.6909				7.54167	24.7237
7.55	35.6406				7.55	25.395
7.55833	35.2136				7.55833	26.0054
7.56667	33.6622				7.56667	26.6231
7.575	29.7912				7.575	27.1579
7.58333	22.4754				7.58333	27.5441
7.59167	11.5283				7.59167	27.8742
7.6	-2.1871				7.6	28.1575
7.60833	-17.1998				7.60833	28.2437
7.61667	-31.4704				7.61667	28.2508
7.625	-42.4939				7.625	28.3603
7.63333	-47.79				7.63333	28.4854
7.64167	-45.9516				7.64167	29.0299
7.65	-37.6254				7.65	30.1094
7.65833	-24.9488				7.65833	31.7687
7.66667	-10.505				7.66667	33.986
7.675	3.49653				7.675	36.4178
7.68333	15.2831				7.68333	38.7222
7.69167	23.6937				7.69167	40.6069
7.7	28.464				7.7	41.6513
7.70833	30.414				7.70833	41.6033
7.71667	30.786				7.71667	40.5647
7.725	30.637				7.725	38.8934
7.73333	30.3326				7.73333	37.0148
7.74167	30.0614				7.74167	35.1275
7.75	29.6676				7.75	33.6636
7.75833	29.2925				7.75833	32.6671
7.76667	28.8644				7.76667	32.2817
7.775	28.4864				7.775	32.2674
7.78333	28.1172				7.78333	32.4711
7.79167	27.7803				7.79167	32.7472
7.8	27.4589				7.8	32.879
7.80833	27.2069				7.80833	32.9894
7.81667	27.0138				7.81667	32.9735
7.825	26.8231				7.825	33.008
7.83333	26.6299				7.83333	33.0859
7.84167	26.4392				7.84167	33.1369
7.85	26.1781				7.85	33.3221
7.85833	25.9879				7.85833	33.5935
7.86667	25.7129				7.86667	33.9212
7.875	25.4917				7.875	34.2394
7.88333	25.2547				7.88333	34.5804
7.89167	25.0329				7.89167	34.7639
7.9	24.8498				7.9	34.8394
7.90833	24.6527				7.90833	34.7709
7.91667	24.4705				7.91667	34.6342
7.925	24.3276				7.925	34.4115
7.93333	24.1234				7.93333	34.1756
7.94167	23.9283				7.94167	34.0286
7.95	23.733				7.95	33.9389
7.95833	23.5366				7.95833	34.0538
7.96667	23.4081				7.96667	34.2602
7.975	23.3092				7.975	34.6255
7.98333	23.3343				7.98333	35.1068
7.99167	23.4696				7.99167	35.6894
8	23.717				8	36.4504
8.00833	24.0837				8.00833	37.1689
8.01667	24.5512				8.01667	38.0784
8.025	25.1329				8.025	38.9771
8.03333	25.7514				8.03333	39.8934
8.04167	26.552				8.04167	40.7979
8.05	27.3431				8.05	41.7073
8.05833	28.2272				8.05833	42.6167
8.06667	29.1424				8.06667	43.5835
8.075	30.1161				8.075	44.5613
8.08333	31.073				8.08333	45.6055
8.09167	31.9569				8.09167	46.6486
8.1	32.7561				8.1	47.6491
8.10833	33.4951				8.10833	48.5838
8.11667	34.0391				8.11667	49.3238
8.125	34.3542				8.125	49.8309
8.13333	34.4507				8.13333	50.0292
8.14167	34.3142				8.14167	49.9594
8.15	33.9206				8.15	49.6359
8.15833	33.3087				8.15833	49.0421
8.16667	32.5004				8.16667	48.2898
8.175	31.5351				8.175	47.2743
8.18333	30.5333				8.18333	46.3417
8.19167	29.3861				8.19167	45.2272
8.2	28.3311				8.2	44.2342
8.20833	27.2913				8.20833	43.2511
8.21667	26.3714				8.21667	42.4183
8.225	25.5203				8.225	41.7084
8.23333	24.8183				8.23333	41.1232
8.24167	24.3191				8.24167	40.6272
8.25	23.9077				8.25	40.2837
8.25833	23.6596				8.25833	40.1251
8.26667	23.5051				8.26667	40.1604
8.275	23.5298				8.275	40.2768
8.28333	23.7238				8.28333	40.5405
8.29167	24.0084				8.29167	40.9324
8.3	24.3934				8.3	41.433
8.30833	24.8416				8.30833	42.019
8.31667	25.3743				8.31667	42.6462
8.325	25.8843				8.325	43.2867
8.33333	26.47				8.33333	44.06
8.34167	26.9267				8.34167	44.8274
8.35	27.4285				8.35	45.55
8.35833	27.794				8.35833	46.3536
8.36667	28.2322				8.36667	47.2126
8.375	28.6316				8.375	47.9648
8.38333	29.1249				8.38333	48.6759
8.39167	29.7123				8.39167	49.3904
8.4	30.3001				8.4	50.0244
8.40833	30.9762				8.40833	50.6136
8.41667	31.7015				8.41667	51.1402
8.425	32.3288				8.425	51.5769
8.43333	32.9653				8.43333	52.0915
8.44167	33.4963				8.44167	52.4948
8.45	33.9338				8.45	52.8773
8.45833	34.2506				8.45833	53.2729
8.46667	34.5917				8.46667	53.6445
8.475	34.8689				8.475	53.9199
8.48333	35.1658				8.48333	54.1862
8.49167	35.4984				8.49167	54.3897
8.5	35.704				8.5	54.6411
8.50833	36.014				8.50833	54.8178
8.51667	36.2007				8.51667	54.9692
8.525	36.3663				8.525	55.1314
8.53333	36.4955				8.53333	55.3036
8.54167	36.6273				8.54167	55.4472
8.55	36.7541				8.55	55.5835
8.55833	36.9559				8.55833	55.7111
8.56667	37.2361				8.56667	55.8282
8.575	37.5273				8.575	55.8637
8.58333	37.8752				8.58333	55.8594
8.59167	38.1673				8.59167	55.8598
8.6	38.4789				8.6	55.8603
8.60833	38.7425				8.60833	55.8638
8.61667	38.9231				8.61667	55.9211
8.625	39.0488				8.625	56.0346
8.63333	39.1504				8.63333	56.2332
8.64167	39.2031				8.64167	56.5044
8.65	39.279				8.65	56.895
8.65833	39.2173				8.65833	57.2226
8.66667	39.1523				8.66667	57.538
8.675	38.9989				8.675	57.79
8.68333	38.7784				8.68333	58.0465
8.69167	38.5068				8.69167	58.115
8.7	38.3025				8.7	58.1467
8.70833	38.1021				8.70833	58.2192
8.71667	38.099				8.71667	58.2177
8.725	38.1324				8.725	58.2349
8.73333	38.3605				8.73333	58.2645
8.74167	38.6731				8.74167	58.3409
8.75	39.17				8.75	58.4224
8.75833	39.6318				8.75833	58.5925
8.76667	40.1478				8.76667	58.7924
8.775	40.6626				8.775	59.0535
8.78333	41.2164				8.78333	59.3574
8.79167	41.8928				8.79167	59.8458
8.8	42.6962				8.8	60.447
8.80833	43.5257				8.80833	61.0986
8.81667	44.6103				8.81667	61.9219
8.825	45.7163				8.825	62.8919
8.83333	46.9746				8.83333	63.8708
8.84167	48.3032				8.84167	64.9527
8.85	49.6709				8.85	66.2042
8.85833	51.0315				8.85833	67.5073
8.86667	52.3974				8.86667	68.8485
8.875	53.6923				8.875	70.339
8.88333	54.9114				8.88333	71.6477
8.89167	55.9541				8.89167	73.047
8.9	56.7751				8.9	74.1672
8.90833	57.3739				8.90833	75.143
8.91667	57.6938				8.91667	75.8085
8.925	57.6591				8.925	76.1506
8.93333	57.2311				8.93333	76.0518
8.94167	56.3866				8.94167	75.487
8.95	55.2094				8.95	74.4654
8.95833	53.5922				8.95833	73.1029
8.96667	51.6071				8.96667	71.2466
8.975	49.3075				8.975	69.1813
8.98333	46.7023				8.98333	66.9174
8.99167	43.7505				8.99167	64.5851
9	40.667				9	62.32
9.00833	37.6035				9.00833	60.0879
9.01667	34.715				9.01667	58.1149
9.025	32.3294				9.025	56.382
9.03333	30.5457				9.03333	54.988
9.04167	29.5704				9.04167	53.8513
9.05	29.3493				9.05	53.0815
9.05833	29.8185				9.05833	52.6068
9.06667	30.7083				9.06667	52.4253
9.075	32.0019				9.075	52.5474
9.08333	33.3698				9.08333	52.9218
9.09167	34.7988				9.09167	53.3797
9.1	36.1391				9.1	54.0608
9.10833	37.3296				9.10833	54.854
9.11667	38.3584				9.11667	55.6061
9.125	39.3363				9.125	56.5184
9.13333	40.2068				9.13333	57.5011
9.14167	40.9824				9.14167	58.4706
9.15	41.6966				9.15	59.5106
9.15833	42.4173				9.15833	60.5621
9.16667	43.1067				9.16667	61.706
9.175	43.738				9.175	62.8408
9.18333	44.4486				9.18333	63.889
9.19167	45.052				9.19167	64.9293
9.2	45.699				9.2	65.9123
9.20833	46.3361				9.20833	66.8627
9.21667	46.9044				9.21667	67.669
9.225	47.5626				9.225	68.4506
9.23333	48.2276				9.23333	69.1952
9.24167	48.9894				9.24167	69.8543
9.25	49.7117				9.25	70.4343
9.25833	50.4891				9.25833	70.9337
9.26667	51.2591				9.26667	71.342
9.275	52.0788				9.275	71.7309
9.28333	52.8769				9.28333	71.9027
9.29167	53.7029				9.29167	71.9782
9.3	54.4967				9.3	72.0406
9.30833	55.2713				9.30833	71.915
9.31667	56.058				9.31667	71.7696
9.325	56.8086				9.325	71.6208
9.33333	57.5264				9.33333	71.4992
9.34167	58.195				9.34167	71.3377
9.35	58.8025				9.35	71.2059
9.35833	59.194				9.35833	71.201
9.36667	59.6388				9.36667	71.197
9.375	59.8284				9.375	71.2187
9.38333	60.0016				9.38333	71.2862
9.39167	60.0677				9.39167	71.3556
9.4	60.1733				9.4	71.3706
9.40833	60.1901				9.40833	71.3702
9.41667	60.1947				9.41667	71.3026
9.425	60.2612				9.425	71.2304
9.43333	60.3064				9.43333	71.076
9.44167	60.2926				9.44167	70.831
9.45	60.3436				9.45	70.6652
9.45833	60.3454				9.45833	70.4826
9.46667	60.4739				9.46667	70.3558
9.475	60.4869				9.475	70.3775
9.48333	60.6082				9.48333	70.5305
9.49167	60.6561				9.49167	70.754
9.5	60.7639				9.5	71.0458
9.50833	60.9032				9.50833	71.4366
9.51667	61.0311				9.51667	71.7124
9.525	61.1573				9.525	71.939
9.53333	61.292				9.53333	71.8294
9.54167	61.3964				9.54167	71.5687
9.55	61.4664				9.55	71.1003
9.55833	61.4368				9.55833	70.4823
9.56667	61.3726				9.56667	69.8354
9.575	61.3017				9.575	69.1231
9.58333	61.1673				9.58333	68.4882
9.59167	61.0515				9.59167	67.9202
9.6	61.0229				9.6	67.4337
9.60833	61.066				9.60833	67.0264
9.61667	61.1248				9.61667	66.6312
9.625	61.3129				9.625	66.3031
9.63333	61.3866				9.63333	65.9841
9.64167	61.4994				9.64167	65.7551
9.65	61.5834				9.65	65.5258
9.65833	61.7018				9.65833	65.3048
9.66667	61.6155				9.66667	65.0207
9.675	61.4858				9.675	64.692
9.68333	61.2883				9.68333	64.3648
9.69167	60.9996				9.69167	63.9723
9.7	60.6083				9.7	63.5813
9.70833	60.1951				9.70833	63.2477
9.71667	59.6918				9.71667	63.0042
9.725	59.2101				9.725	62.7298
9.73333	58.8245				9.73333	62.5942
9.74167	58.3844				9.74167	62.4106
9.75	58.1411				9.75	62.3646
9.75833	57.8995				9.75833	62.2747
9.76667	57.7063				9.76667	62.0907
9.775	57.6088				9.775	61.9893
9.78333	57.5413				9.78333	61.8747
9.79167	57.5451				9.79167	61.6819
9.8	57.6209				9.8	61.57
9.80833	57.6671				9.80833	61.5095
9.81667	57.843				9.81667	61.4423
9.825	58.0304				9.825	61.3895
9.83333	58.146				9.83333	61.2593
9.84167	58.3402				9.84167	61.1955
9.85	58.5268				9.85	61.0573
9.85833	58.6509				9.85833	60.9088
9.86667	58.7606				9.86667	60.7429
9.875	58.7811				9.875	60.5745
9.88333	58.7836				9.88333	60.4271
9.89167	58.7209				9.89167	60.3014
9.9	58.6621				9.9	60.2354
9.90833	58.5959				9.90833	60.1556
9.91667	58.527				9.91667	60.046
9.925	58.5073				9.925	59.9509
9.93333	58.4142				9.93333	59.8213
9.94167	58.3405				9.94167	59.6321
9.95	58.0958				9.95	59.4988
9.95833	57.8926				9.95833	59.2355
9.96667	57.6335				9.96667	58.9794
9.975	57.3073				9.975	58.6975
9.98333	56.9926				9.98333	58.3527
9.99167	56.7324				9.99167	58.0853
10	56.53				10	57.77
10.0083	56.2817				10.0083	57.4605
10.0167	56.2023				10.0167	57.2434
10.025	56.1442				10.025	56.9185
10.0333	56.0801				10.0333	56.7144
10.0417	55.9976				10.0417	56.4185
10.05	55.912				10.05	56.2101
10.0583	55.8503				10.0583	56.0161
10.0667	55.7533				10.0667	55.8069
10.075	55.7905				10.075	55.5582
10.0833	55.7385				10.0833	55.351
10.0917	55.7868				10.0917	55.0383
10.1	55.8043				10.1	54.7666
10.1083	55.7493				10.1083	54.395
10.1167	55.6679				10.1167	54.0832
10.125	55.4619				10.125	53.7819
10.1333	55.2713				10.1333	53.436
10.1417	55.0627				10.1417	53.1617
10.15	54.9633				10.15	52.8179
10.1583	54.9592				10.1583	52.6115
10.1667	55.0209				10.1667	52.2929
10.175	55.2446				10.175	52.0383
10.1833	55.5805				10.1833	51.7553
10.1917	55.909				10.1917	51.4609
10.2	56.2305				10.2	51.1567
10.2083	56.5573				10.2083	50.8863
10.2167	56.8155				10.2167	50.6228
10.225	57.0123				10.225	50.3793
10.2333	57.1951				10.2333	50.1525
10.2417	57.2947				10.2417	49.838
10.25	57.3492				10.25	49.5908
10.2583	57.4821				10.2583	49.2923
10.2667	57.4297				10.2667	48.9019
10.275	57.547				10.275	48.6369
10.2833	57.5454				10.2833	48.3687
10.2917	57.6462				10.2917	48.1805
10.3	57.7687				10.3	48.0914
10.3083	57.9438				10.3083	48.0743
10.3167	58.1382				10.3167	48.1961
10.325	58.3994				10.325	48.39
10.3333	58.5901				10.3333	48.7301
10.3417	58.7854				10.3417	49.0859
10.35	58.9341				10.35	49.3805
10.3583	58.952				10.3583	49.5922
10.3667	58.9489				10.3667	49.7141
10.375	58.9506				10.375	49.7315
10.3833	58.8781				10.3833	49.5997
10.3917	58.6126				10.3917	49.4026
10.4	57.7157				10.4	49.1908
10.4083	55.5103				10.4083	48.9123
10.4167	51.2891				10.4167	48.7438
10.425	44.7415				10.425	48.6183
10.4333	36.3983				10.4333	48.5448
10.4417	27.2863				10.4417	48.4213
10.45	18.5701				10.45	48.3667
10.4583	11.7149				10.4583	48.2719
10.4667	8.35782				10.4667	48.1318
10.475	9.42992				10.475	48.0135
10.4833	14.6008				10.4833	47.8213
10.4917	22.5548				10.4917	47.6846
10.5	31.6789				10.5	47.4069
10.5083	40.6501				10.5083	47.183
10.5167	48.3301				10.5167	46.961
10.525	53.8825				10.525	46.6926
10.5333	57.1682				10.5333	46.4384
10.5417	58.6114				10.5417	46.1751
10.55	58.9844				10.55	45.9837
10.5583	58.9672				10.5583	45.7753
10.5667	58.6938				10.5667	45.6852
10.575	58.3598				10.575	45.646
10.5833	57.9948				10.5833	45.6715
10.5917	57.538				10.5917	45.8508
10.6	57.0849				10.6	46.0578
10.6083	56.6642				10.6083	46.3934
10.6167	56.3418				10.6167	46.6914
10.625	56.0892				10.625	46.9511
10.6333	55.8893				10.6333	47.1661
10.6417	55.8048				10.6417	47.3154
10.65	55.683				10.65	47.3147
10.6583	55.6036				10.6583	47.1432
10.6667	55.5102				10.6667	46.7922
10.675	55.5173				10.675	46.3449
10.6833	55.5599				10.6833	45.7931
10.6917	55.624				10.6917	45.0859
10.7	55.6917				10.7	44.5508
10.7083	55.8215				10.7083	43.9775
10.7167	55.933				10.7167	43.5702
10.725	56.0017				10.725	43.3745
10.7333	56.0381				10.7333	43.3158
10.7417	55.9866				10.7417	43.4124
10.75	55.8666				10.75	43.5987
10.7583	55.6661				10.7583	43.9204
10.7667	55.4186				10.7667	44.2443
10.775	55.1873				10.775	44.5502
10.7833	54.8781				10.7833	44.7684
10.7917	54.6269				10.7917	44.9661
10.8	54.4215				10.8	45.1113
10.8083	54.2272				10.8083	45.1833
10.8167	54.2323				10.8167	45.3022
10.825	54.2363				10.825	45.3985
10.8333	54.3497				10.8333	45.6046
10.8417	54.6081				10.8417	45.8273
10.85	54.8072				10.85	46.1302
10.8583	55.1694				10.8583	46.519
10.8667	55.4392				10.8667	46.8452
10.875	55.7701				10.875	47.1418
10.8833	56.0791				10.8833	47.3579
10.8917	56.2907				10.8917	47.5336
10.9	56.5301				10.9	47.5376
10.9083	56.7455				10.9083	47.546
10.9167	56.8739				10.9167	47.4268
10.925	56.9414				10.925	47.4327
10.9333	56.9878				10.9333	47.4282
10.9417	56.9548				10.9417	47.4415
10.95	56.9017				10.95	47.5914
10.9583	56.7253				10.9583	47.753
10.9667	56.6412				10.9667	47.8771
10.975	56.5111				10.975	48.0713
10.9833	56.4158				10.9833	48.1664
10.9917	56.3936				10.9917	48.163
11	56.3655				11	48.126
11.0083	56.2763				11.0083	48.0666
11.0167	56.2061				11.0167	47.9415
11.025	56.0724				11.025	47.8131
11.0333	55.9382				11.0333	47.6854
11.0417	55.7308				11.0417	47.563
11.05	55.5679				11.05	47.5766
11.0583	55.4441				11.0583	47.5551
11.0667	55.3508				11.0667	47.5912
11.075	55.4097				11.075	47.5999
11.0833	55.4705				11.0833	47.6469
11.0917	55.6446				11.0917	47.6034
11.1	55.8766				11.1	47.5303
11.1083	56.119				11.1083	47.367
11.1167	56.2823				11.1167	47.143
11.125	56.4719				11.125	46.9337
11.1333	56.4793				11.1333	46.6837
11.1417	56.4659				11.1417	46.4944
11.15	56.2784				11.15	46.2719
11.1583	56.0231				11.1583	46.0643
11.1667	55.6817				11.1667	45.9482
11.175	55.2972				11.175	45.7677
11.1833	54.7861				11.1833	45.5174
11.1917	54.3813				11.1917	45.1945
11.2	53.8827				11.2	44.8572
11.2083	53.5075				11.2083	44.4535
11.2167	53.1519				11.2167	44.0959
11.225	52.8216				11.225	43.8182
11.2333	52.6114				11.2333	43.5622
11.2417	52.3514				11.2417	43.3674
11.25	52.1485				11.25	43.2468
11.2583	51.9052				11.2583	43.0913
11.2667	51.7163				11.2667	42.9257
11.275	51.5175				11.275	42.7705
11.2833	51.3303				11.2833	42.5028
11.2917	51.1349				11.2917	42.366
11.3	50.8688				11.3	42.1146
11.3083	50.6161				11.3083	41.9187
11.3167	50.3321				11.3167	41.7714
11.325	49.9596				11.325	41.7154
11.3333	49.5847				11.3333	41.6962
11.3417	49.0796				11.3417	41.7459
11.35	48.6125				11.35	41.8681
11.3583	48.1031				11.3583	41.9491
11.3667	47.6378				11.3667	42.039
11.375	47.1097				11.375	42.0357
11.3833	46.5917				11.3833	41.9592
11.3917	46.0719				11.3917	41.7716
11.4	45.5524				11.4	41.5197
11.4083	45.024				11.4083	41.1956
11.4167	44.459				11.4167	40.8404
11.425	43.9346				11.425	40.513
11.4333	43.4919				11.4333	40.2044
11.4417	43.0953				11.4417	40.0276
11.45	42.8267				11.45	39.901
11.4583	42.5699				11.4583	39.9535
11.4667	42.45				11.4667	39.9608
11.475	42.3368				11.475	40.033
11.4833	42.2869				11.4833	40.1374
11.4917	42.1774				11.4917	40.1956
11.5	42.0936				11.5	40.0787
11.5083	42.0228				11.5083	40.0035
11.5167	41.8308				11.5167	39.8076
11.525	41.7113				11.525	39.712
11.5333	41.5849				11.5333	39.6029
11.5417	41.4427				11.5417	39.5921
11.55	41.3694				11.55	39.6603
11.5583	41.2522				11.5583	39.7778
11.5667	41.1252				11.5667	39.9766
11.575	41.1186				11.575	40.148
11.5833	41.0781				11.5833	40.1905
11.5917	41.0504				11.5917	40.121
11.6	40.9688				11.6	39.9563
11.6083	40.9596				11.6083	39.5884
11.6167	40.9612				11.6167	39.2599
11.625	40.9405				11.625	38.8483
11.6333	40.8269				11.6333	38.4472
11.6417	40.7476				11.6417	38.2073
11.65	40.565				11.65	37.9353
11.6583	40.4229				11.6583	37.7336
11.6667	40.18				11.6667	37.54
11.675	39.9196				11.675	37.3439
11.6833	39.7354				11.6833	37.1463
11.6917	39.5137				11.6917	36.9559
11.7	39.2813				11.7	36.7218
11.7083	39.0835				11.7083	36.5081
11.7167	38.9489				11.7167	36.3085
11.725	38.7547				11.725	36.2348
11.7333	38.5608				11.7333	36.1991
11.7417	38.3792				11.7417	36.2251
11.75	38.1413				11.75	36.2048
11.7583	37.9215				11.7583	36.2906
11.7667	37.6797				11.7667	36.296
11.775	37.4776				11.775	36.36
11.7833	37.2791				11.7833	36.2945
11.7917	37.0999				11.7917	36.2983
11.8	36.9755				11.8	36.3264
11.8083	36.875				11.8083	36.3716
11.8167	36.8535				11.8167	36.3089
11.825	36.9172				11.825	36.3006
11.8333	36.9803				11.8333	36.2302
11.8417	37.1058				11.8417	36.101
11.85	37.1865				11.85	35.9773
11.8583	37.2931				11.8583	35.8358
11.8667	37.3558				11.8667	35.7549
11.875	37.3725				11.875	35.6462
11.8833	37.3059				11.8833	35.507
11.8917	37.1181				11.8917	35.3699
11.9	36.9612				11.9	35.1922
11.9083	36.7371				11.9083	35.0232
11.9167	36.6278				11.9167	34.7455
11.925	36.4371				11.925	34.5007
11.9333	36.3609				11.9333	34.1245
11.9417	36.369				11.9417	33.7342
11.95	36.4888				11.95	33.3083
11.9583	36.5824				11.9583	32.8498
11.9667	36.8229				11.9667	32.5069
11.975	37.0781				11.975	32.1969
11.9833	37.3876				11.9833	31.9393
11.9917	37.7228				11.9917	31.7935
12	38.0444				12	31.6215
12.0083	38.3794				12.0083	31.5485
12.0167	38.6208				12.0167	31.4078
12.025	38.7251				12.025	31.2737
12.0333	38.8815				12.0333	31.1577
12.0417	38.8311				12.0417	30.9154
12.05	38.8235				12.05	30.7206
12.0583	38.6794				12.0583	30.505
12.0667	38.5772				12.0667	30.2638
12.075	38.4894				12.075	30.0385
12.0833	38.3536				12.0833	29.8232
12.0917	38.1664				12.0917	29.5822
12.1	37.9802				12.1	29.3161
12.1083	37.7833				12.1083	29.0708
12.1167	37.5863				12.1167	28.8732
12.125	37.395				12.125	28.7132
12.1333	37.1781				12.1333	28.5451
12.1417	37.1412				12.1417	28.3921
12.15	37.0898				12.15	28.3208
12.1583	37.2158				12.1583	28.195
12.1667	37.3692				12.1667	28.0512
12.175	37.6406				12.175	27.8726
12.1833	37.9211				12.1833	27.7171
12.1917	38.2981				12.1917	27.5198
12.2	38.6935				12.2	27.3236
12.2083	39.0759				12.2083	27.1271
12.2167	39.4579				12.2167	26.9329
12.225	39.7838				12.225	26.7221
12.2333	40.0489				12.2333	26.6237
12.2417	40.242				12.2417	26.5916
12.25	40.3839				12.25	26.6204
12.2583	40.5205				12.2583	26.6905
12.2667	40.6604				12.2667	26.8922
12.275	40.905				12.275	27.0543
12.2833	41.1373				12.2833	27.1058
12.2917	41.5066				12.2917	27.1599
12.3	41.9428				12.3	27.0098
12.3083	42.4026				12.3083	26.8154
12.3167	42.9213				12.3167	26.4393
12.325	43.4371				12.325	26.0313
12.3333	43.9537				12.3333	25.4782
12.3417	44.4396				12.3417	24.8888
12.35	44.9442				12.35	24.342
12.3583	45.4017				12.3583	23.8786
12.3667	45.9798				12.3667	23.3629
12.375	46.5015				12.375	23.0343
12.3833	47.0979				12.3833	22.6855
12.3917	47.7777				12.3917	22.5327
12.4	48.4937				12.4	22.4356
12.4083	49.25				12.4083	22.4123
12.4167	50.0362				12.4167	22.5219
12.425	50.8101				12.425	22.7132
12.4333	51.6059				12.4333	22.8517
12.4417	52.4554				12.4417	23.027
12.45	53.2898				12.45	23.1869
12.4583	54.1836				12.4583	23.3406
12.4667	55.0805				12.4667	23.4799
12.475	56.1111				12.475	23.5437
12.4833	57.09				12.4833	23.7441
12.4917	58.1685				12.4917	23.9451
12.5	59.3126				12.5	24.255
12.5083	60.4855				12.5083	24.7082
12.5167	61.7184				12.5167	25.1034
12.525	63.1151				12.525	25.5572
12.5333	64.6189				12.5333	25.9461
12.5417	66.1925				12.5417	26.3848
12.55	67.8106				12.55	26.7228
12.5583	69.4799				12.5583	27.0475
12.5667	71.0844				12.5667	27.3484
12.575	72.6307				12.575	27.6249
12.5833	74.1348				12.5833	27.9446
12.5917	75.6183				12.5917	28.2638
12.6	77.0405				12.6	28.6152
12.6083	78.4747				12.6083	28.9516
12.6167	79.8564				12.6167	29.207
12.625	81.3064				12.625	29.4154
12.6333	82.8632				12.6333	29.5585
12.6417	84.4309				12.6417	29.6209
12.65	86.1303				12.65	29.7529
12.6583	87.956				12.6583	29.9132
12.6667	89.9086				12.6667	30.1026
12.675	91.938				12.675	30.3376
12.6833	94.1229				12.6833	30.6528
12.6917	96.4521				12.6917	31.0449
12.7	98.7999				12.7	31.4878
12.7083	101.216				12.7083	31.8872
12.7167	103.703				12.7167	32.3735
12.725	106.116				12.725	32.9055
12.7333	108.624				12.7333	33.3647
12.7417	111.04				12.7417	33.8778
12.75	113.502				12.75	34.3384
12.7583	115.969				12.7583	34.7846
12.7667	118.442				12.7667	35.1181
12.775	121.06				12.775	35.3734
12.7833	123.683				12.7833	35.5958
12.7917	126.326				12.7917	35.7754
12.8	128.994				12.8	36.0381
12.8083	131.657				12.8083	36.2982
12.8167	134.412				12.8167	36.6765
12.825	137.202				12.825	37.1288
12.8333	140.024				12.8333	37.6229
12.8417	142.985				12.8417	38.1419
12.85	145.976				12.85	38.7252
12.8583	149.085				12.8583	39.297
12.8667	152.219				12.8667	39.8119
12.875	155.403				12.875	40.3398
12.8833	158.619				12.8833	40.8144
12.8917	161.858				12.8917	41.3103
12.9	165.215				12.9	41.8335
12.9083	168.533				12.9083	42.3553
12.9167	171.934				12.9167	42.9583
12.925	175.442				12.925	43.602
12.9333	179.007				12.9333	44.2894
12.9417	182.643				12.9417	44.9579
12.95	186.327				12.95	45.661
12.9583	190.091				12.9583	46.3139
12.9667	193.794				12.9667	46.973
12.975	197.542				12.975	47.6102
12.9833	201.285				12.9833	48.3131
12.9917	205.137				12.9917	49.0824
13	208.951				13	50.0178
13.0083	212.894				13.0083	50.8739
13.0167	216.914				13.0167	51.9027
13.025	221.036				13.025	52.8232
13.0333	225.238				13.0333	53.7364
13.0417	229.442				13.0417	54.5385
13.05	233.745				13.05	55.3405
13.0583	237.978				13.0583	56.1251
13.0667	242.248				13.0667	56.7789
13.075	246.543				13.075	57.3071
13.0833	250.89				13.0833	57.8527
13.0917	255.296				13.0917	58.3592
13.1	259.756				13.1	58.8853
13.1083	264.489				13.1083	59.3196
13.1167	269.234				13.1167	59.8848
13.125	274.238				13.125	60.4814
13.1333	279.303				13.1333	61.2106
13.1417	284.481				13.1417	62.0325
13.15	289.749				13.15	62.9649
13.1583	295.02				13.1583	63.8207
13.1667	300.165				13.1667	64.7141
13.175	305.346				13.175	65.5624
13.1833	310.465				13.1833	66.4626
13.1917	315.527				13.1917	67.2309
13.2	320.599				13.2	68.0248
13.2083	325.615				13.2083	68.9585
13.2167	330.658				13.2167	69.8806
13.225	335.784				13.225	70.9064
13.2333	340.921				13.2333	71.953
13.2417	346.187				13.2417	73.1482
13.25	351.417				13.25	74.3501
13.2583	356.628				13.2583	75.5872
13.2667	361.983				13.2667	76.8118
13.275	367.317				13.275	77.9731
13.2833	372.707				13.2833	79.1378
13.2917	378.094				13.2917	80.2398
13.3	383.575				13.3	81.3029
13.3083	389.087				13.3083	82.3187
13.3167	394.695				13.3167	83.4731
13.325	400.289				13.325	84.6884
13.3333	405.93				13.3333	86.04
13.3417	411.509				13.3417	87.6148
13.35	417.201				13.35	89.3921
13.3583	422.924				13.3583	91.334
13.3667	428.643				13.3667	93.3841
13.375	434.326				13.375	95.5054
13.3833	440.08				13.3833	97.7059
13.3917	445.802				13.3917	99.9119
13.4	451.582				13.4	102.124
13.4083	457.35				13.4083	104.445
13.4167	463.2				13.4167	106.848
13.425	469.062				13.425	109.342
13.4333	475.003				13.4333	112.155
13.4417	480.977				13.4417	115.13
13.45	486.956				13.45	118.331
13.4583	492.999				13.4583	121.662
13.4667	499.024				13.4667	125.183
13.475	505.103				13.475	128.9
13.4833	511.166				13.4833	132.749
13.4917	517.191				13.4917	136.812
13.5	523.296				13.5	141.029
13.5083	529.321				13.5083	145.438
13.5167	535.366				13.5167	150.186
13.525	541.401				13.525	155.166
13.5333	547.429				13.5333	160.497
13.5417	553.524				13.5417	166.217
13.55	559.57				13.55	172.181
13.5583	565.8				13.5583	178.639
13.5667	571.982				13.5667	185.33
13.575	578.317				13.575	192.393
13.5833	584.717				13.5833	199.742
13.5917	591.148				13.5917	207.401
13.6	597.566				13.6	215.302
13.6083	604.058				13.6083	223.49
13.6167	610.538				13.6167	231.973
13.625	616.96				13.625	240.661
13.6333	623.399				13.6333	249.635
13.6417	629.745				13.6417	259.065
13.65	636.023				13.65	268.709
13.6583	642.436				13.6583	278.698
13.6667	648.682				13.6667	289.116
13.675	655.051				13.675	299.849
13.6833	661.441				13.6833	310.928
13.6917	667.828				13.6917	322.363
13.7	674.23				13.7	334.011
13.7083	680.72				13.7083	345.978
13.7167	687.14				13.7167	358.205
13.725	693.604				13.725	370.785
13.7333	700.117				13.7333	383.56
13.7417	706.572				13.7417	396.642
13.75	713.028				13.75	410.072
13.7583	719.395				13.7583	423.734
13.7667	725.813				13.7667	437.68
13.775	732.162				13.775	451.862
13.7833	738.473				13.7833	466.361
13.7917	744.84				13.7917	481.085
13.8	751.238				13.8	496.034
13.8083	757.662				13.8083	511.251
13.8167	764.094				13.8167	526.675
13.825	770.517				13.825	542.392
13.8333	776.929				13.8333	558.28
13.8417	783.271				13.8417	574.345
13.85	789.499				13.85	590.506
13.8583	795.61				13.8583	606.824
13.8667	801.716				13.8667	623.242
13.875	807.811				13.875	639.669
13.8833	813.776				13.8833	656.152
13.8917	819.756				13.8917	672.667
13.9	825.691				13.9	689.187
13.9083	831.652				13.9083	705.701
13.9167	837.511				13.9167	722.308
13.925	843.416				13.925	738.982
13.9333	849.258				13.9333	755.677
13.9417	855.08				13.9417	772.432
13.95	860.869				13.95	789.149
13.9583	866.568				13.9583	805.834
13.9667	872.253				13.9667	822.398
13.975	877.914				13.975	838.705
13.9833	883.505				13.9833	854.924
13.9917	889.082				13.9917	870.763
14	894.67				14	886.301
14.0083	900.22				14.0083	901.63
14.0167	905.738				14.0167	916.727
14.025	911.202				14.025	931.626
14.0333	916.653				14.0333	946.435
14.0417	921.909				14.0417	961.022
14.05	927.134				14.05	975.577
14.0583	932.154				14.0583	990.018
14.0667	937.12				14.0667	1004.22
14.075	942.002				14.075	1018.24
14.0833	946.812				14.0833	1032.02
14.0917	951.617				14.0917	1045.47
14.1	956.424				14.1	1058.73
14.1083	961.209				14.1083	1071.69
14.1167	965.916				14.1167	1084.49
14.125	970.544				14.125	1097.05
14.1333	975.153				14.1333	1109.35
14.1417	979.696				14.1417	1121.38
14.15	984.179				14.15	1133.04
14.1583	988.641				14.1583	1144.44
14.1667	993.057				14.1667	1155.36
14.175	997.397				14.175	1165.89
14.1833	1001.67				14.1833	1175.99
14.1917	1005.96				14.1917	1185.69
14.2	1010.11				14.2	1194.96
14.2083	1014.19				14.2083	1203.78
14.2167	1018.17				14.2167	1212.13
14.225	1022.04				14.225	1220.13
14.2333	1025.97				14.2333	1227.68
14.2417	1029.64				14.2417	1234.8
14.25	1033.34				14.25	1241.69
14.2583	1036.95				14.2583	1248.47
14.2667	1040.53				14.2667	1255.89
14.275	1044.08				14.275	1264.23
14.2833	1047.55				14.2833	1273.59
14.2917	1050.84				14.2917	1283.54
14.3	1054.13				14.3	1293.49
14.3083	1057.19				14.3083	1302.51
14.3167	1060.16				14.3167	1309.57
14.325	1063.04				14.325	1313.55
14.3333	1065.78				14.3333	1313.92
14.3417	1068.55				14.3417	1310.89
14.35	1071.28				14.35	1305.51
14.3583	1074.14				14.3583	1298.77
14.3667	1077				14.3667	1291.55
14.375	1079.96				14.375	1284.53
14.3833	1083.01				14.3833	1278.26
14.3917	1086.11				14.3917	1272.8
14.4	1089.18				14.4	1267.77
14.4083	1092.23				14.4083	1262.66
14.4167	1095.26				14.4167	1257.11
14.425	1098.09				14.425	1250.94
14.4333	1100.77				14.4333	1244.11
14.4417	1103.26				14.4417	1236.73
14.45	1105.52				14.45	1228.82
14.4583	1107.62				14.4583	1220.39
14.4667	1109.63				14.4667	1211.36
14.475	1111.37				14.475	1201.89
14.4833	1113.1				14.4833	1191.86
14.4917	1114.67				14.4917	1181.23
14.5	1116.22				14.5	1170
14.5083	1117.84				14.5083	1158.18
14.5167	1119.45				14.5167	1145.63
14.525	1121.22				14.525	1132.48
14.5333	1123.05				14.5333	1118.77
14.5417	1125.08				14.5417	1104.35
14.55	1127.33				14.55	1089.47
14.5583	1129.76				14.5583	1074.04
14.5667	1132.4				14.5667	1058.13
14.575	1135.25				14.575	1041.76
14.5833	1138.32				14.5833	1025.09
14.5917	1141.48				14.5917	1007.97
14.6	1144.73				14.6	990.479
14.6083	1148.02				14.6083	972.655
14.6167	1151.29				14.6167	954.491
14.625	1154.41				14.625	935.936
14.6333	1157.38				14.6333	917.146
14.6417	1160.02				14.6417	898.008
14.65	1162.45				14.65	878.627
14.6583	1164.54				14.6583	858.966
14.6667	1166.22				14.6667	839.146
14.675	1167.51				14.675	819.101
14.6833	1168.34				14.6833	799.103
14.6917	1168.79				14.6917	779.053
14.7	1168.82				14.7	759.102
14.7083	1168.57				14.7083	739.303
14.7167	1167.96				14.7167	719.687
14.725	1167.04				14.725	700.36
14.7333	1165.81				14.7333	681.274
14.7417	1164.43				14.7417	662.468
14.75	1162.84				14.75	643.929
14.7583	1161.11				14.7583	625.677
14.7667	1159.39				14.7667	607.688
14.775	1157.79				14.775	589.983
14.7833	1156.4				14.7833	572.559
14.7917	1155.31				14.7917	555.373
14.8	1154.61				14.8	538.487
14.8083	1154.39				14.8083	521.875
14.8167	1154.79				14.8167	505.516
14.825	1155.75				14.825	489.422
14.8333	1157.23				14.8333	473.594
14.8417	1159.16				14.8417	458.074
14.85	1161.55				14.85	442.73
14.8583	1164.19				14.8583	427.728
14.8667	1166.93				14.8667	413.008
14.875	1169.63				14.875	398.617
14.8833	1172.15				14.8833	384.63
14.8917	1174.38				14.8917	370.926
14.9	1176.05				14.9	357.642
14.9083	1177.3				14.9083	344.714
14.9167	1177.78				14.9167	332.106
14.925	1177.59				14.925	319.877
14.9333	1176.49				14.9333	308.028
14.9417	1174.53				14.9417	296.497
14.95	1171.62				14.95	285.268
14.9583	1167.81				14.9583	274.33
14.9667	1163.1				14.9667	263.74
14.975	1157.61				14.975	253.523
14.9833	1151.35				14.9833	243.542
14.9917	1144.62				14.9917	233.922
15	1137.31				15	224.63
15.0083	1129.9				15.0083	215.572
15.0167	1122.21				15.0167	206.927
15.025	1114.63				15.025	198.559
15.0333	1107.18				15.0333	190.625
15.0417	1100.08				15.0417	183.106
15.05	1093.47				15.05	175.98
15.0583	1087.62				15.0583	169.239
15.0667	1082.47				15.0667	162.933
15.075	1078.3				15.075	156.974
15.0833	1075.2				15.0833	151.357
15.0917	1073.1				15.0917	146.032
15.1	1072.11				15.1	140.973
15.1083	1072.19				15.1083	136.158
15.1167	1073.09				15.1167	131.431
15.125	1074.75				15.125	126.873
15.1333	1077.1				15.1333	122.51
15.1417	1079.87				15.1417	118.343
15.15	1083				15.15	114.293
15.1583	1086.19				15.1583	110.541
15.1667	1089.31				15.1667	107.052
15.175	1092.22				15.175	103.909
15.1833	1094.59				15.1833	100.982
15.1917	1096.34				15.1917	98.3258
15.2	1097.18				15.2	95.8444
15.2083	1097.1				15.2083	93.3956
15.2167	1095.73				15.2167	90.5659
15.225	1093.07				15.225	86.6646
15.2333	1088.98				15.2333	80.9981
15.2417	1083.42				15.2417	73.1012
15.25	1076.34				15.25	63.333
15.2583	1067.88				15.2583	52.5408
15.2667	1058.15				15.2667	41.8229
15.275	1047.1				15.275	32.6282
15.2833	1035.12				15.2833	26.508
15.2917	1022.19				15.2917	24.6153
15.3	1008.56				15.3	27.0791
15.3083	994.525				15.3083	32.8763
15.3167	980.107				15.3167	40.3309
15.325	965.5				15.325	48.1748
15.3333	950.916				15.3333	55.0246
15.3417	936.588				15.3417	60.1475
15.35	922.667				15.35	63.1246
15.3583	909.481				15.3583	64.0884
15.3667	897.192				15.3667	63.9242
15.375	886.048				15.375	63.2369
15.3833	876.185				15.3833	62.4629
15.3917	867.91				15.3917	61.669
15.4	861.138				15.4	60.7942
15.4083	855.943				15.4083	59.8905
15.4167	852.316				15.4167	58.9349
15.425	850.08				15.425	57.9594
15.4333	849.214				15.4333	56.9898
15.4417	849.481				15.4417	56.0153
15.45	850.882				15.45	55.0568
15.4583	853.268				15.4583	54.1531
15.4667	856.426				15.4667	53.2781
15.475	860.281				15.475	52.4749
15.4833	864.542				15.4833	51.8152
15.4917	869.016				15.4917	51.2411
15.5	873.469				15.5	50.7381
15.5083	877.625				15.5083	50.2728
15.5167	881.233				15.5167	49.8985
15.525	884.021				15.525	49.5287
15.5333	885.801				15.5333	49.1919
15.5417	886.324				15.5417	48.8711
15.55	885.47				15.55	48.6062
15.5583	883.001				15.5583	48.3802
15.5667	878.856				15.5667	48.1145
15.575	872.875				15.575	47.8811
15.5833	865.099				15.5833	47.5289
15.5917	855.535				15.5917	47.259
15.6	844.317				15.6	46.918
15.6083	831.588				15.6083	46.4824
15.6167	817.539				15.6167	46.1525
15.625	802.175				15.625	45.7584
15.6333	785.813				15.6333	45.3592
15.6417	768.417				15.6417	45.0297
15.65	750.164				15.65	44.6409
15.6583	731.248				15.6583	44.2382
15.6667	711.665				15.6667	43.7147
15.675	691.666				15.675	43.1369
15.6833	671.409				15.6833	42.4809
15.6917	651.081				15.6917	41.7363
15.7	630.883				15.7	40.8956
15.7083	611.065				15.7083	40.0409
15.7167	591.694				15.7167	39.0537
15.725	572.917				15.725	38.1075
15.7333	554.987				15.7333	37.2051
15.7417	537.889				15.7417	36.2947
15.75	521.862				15.75	35.333
15.7583	506.775				15.7583	34.3682
15.7667	492.868				15.7667	33.4204
15.775	480.098				15.775	32.3268
15.7833	468.576				15.7833	31.226
15.7917	458.239				15.7917	30.108
15.8	449.122				15.8	28.8972
15.8083	441.279				15.8083	27.7235
15.8167	434.58				15.8167	26.4969
15.825	429.078				15.825	25.4181
15.8333	424.629				15.8333	24.4106
15.8417	421.198				15.8417	23.4611
15.85	418.724				15.85	22.7057
15.8583	417.098				15.8583	21.9896
15.8667	416.142				15.8667	21.4771
15.875	415.762				15.875	21.0796
15.8833	415.912				15.8833	20.7829
15.8917	416.532				15.8917	20.6559
15.9	417.601				15.9	20.6518
15.9083	418.898				15.9083	20.7798
15.9167	420.323				15.9167	20.9088
15.925	421.647				15.925	21.1786
15.9333	422.467				15.9333	21.4222
15.9417	422.551				15.9417	21.5538
15.95	421.499				15.95	21.6527
15.9583	418.971				15.9583	21.7383
15.9667	415.001				15.9667	21.7391
15.975	409.603				15.975	21.7976
15.9833	402.936				15.9833	21.7346
15.9917	395.345				15.9917	21.7241
16	386.961				16	21.6563
16.0083	378.085				16.0083	21.5532
16.0167	368.787				16.0167	21.3669
16.025	359.18				16.025	21.112
16.0333	349.203				16.0333	20.6983
16.0417	338.83				16.0417	20.1563
16.05	328.065				16.05	19.5236
16.0583	316.95				16.0583	18.7211
16.0667	305.622				16.0667	17.8279
16.075	294.14				16.075	16.8644
16.0833	282.721				16.0833	15.82
16.0917	271.374				16.0917	14.6941
16.1	260.265				16.1	13.5292
16.1083	249.501				16.1083	12.3255
16.1167	239.076				16.1167	11.0871
16.125	229.083				16.125	9.84763
16.1333	219.541				16.1333	8.75165
16.1417	210.391				16.1417	7.85749
16.15	201.755				16.15	7.16757
16.1583	193.556				16.1583	6.67764
16.1667	185.864				16.1667	6.34556
16.175	178.583				16.175	6.13727
16.1833	171.793				16.1833	6.05912
16.1917	165.48				16.1917	5.94374
16.2	159.66				16.2	5.93844
16.2083	154.36				16.2083	5.8937
16.2167	149.52				16.2167	5.90279
16.225	145.031				16.225	5.89492
16.2333	141.09				16.2333	5.94847
16.2417	137.27				16.2417	5.95349
16.25	133.796				16.25	6.01622
16.2583	130.363				16.2583	6.0079
16.2667	127.066				16.2667	6.01165
16.275	123.778				16.275	6.00549
16.2833	120.511				16.2833	6.05344
16.2917	117.332				16.2917	6.05828
16.3	114.212				16.3	5.93125
16.3083	111.122				16.3083	5.78046
16.3167	108.182				16.3167	5.47333
16.325	105.246				16.325	4.96186
16.3333	102.462				16.3333	4.32915
16.3417	99.8475				16.3417	3.57166
16.35	97.5278				16.35	2.72431
16.3583	95.6426				16.3583	1.82167
16.3667	94.1314				16.3667	0.97975
16.375	92.9801				16.375	0.175121
16.3833	91.9558				16.3833	-0.639139
16.3917	90.8771				16.3917	-1.48687
16.4	89.5257				16.4	-2.33
16.4083	87.6277				16.4083	-3.25662
16.4167	85.0102				16.4167	-4.32937
16.425	81.8242				16.425	-5.56072
16.4333	78.1332				16.4333	-6.85267
16.4417	74.2483				16.4417	-8.24032
16.45	70.2922				16.45	-9.78858
16.4583	66.4694				16.4583	-11.422
16.4667	62.864				16.4667	-13.1985
16.475	59.4438				16.475	-15.097
16.4833	56.2644				16.4833	-17.1799
16.4917	53.0323				16.4917	-19.4389
16.5	49.841				16.5	-21.857
16.5083	46.4765				16.5083	-24.5179
16.5167	43.0326				16.5167	-27.2737
16.525	39.4768				16.525	-30.3014
16.5333	35.7128				16.5333	-33.5023
16.5417	31.8005				16.5417	-36.9206
16.55	27.804				16.55	-40.6271
16.5583	23.595				16.5583	-44.5078
16.5667	19.37				16.5667	-48.6721
16.575	14.9991				16.575	-53.0086
16.5833	10.5439				16.5833	-57.6059
16.5917	5.96194				16.5917	-62.3851
16.6	1.30838				16.6	-67.2957
16.6083	-3.4603				16.6083	-72.3446
16.6167	-8.44506				16.6167	-77.4751
16.625	-13.5377				16.625	-82.7384
16.6333	-18.8537				16.6333	-88.1231
[truncated: 1,011 more rows]
