# Supplementary material for: Comprehensive structural assignment of glycosaminoglycan oligo- and polysaccharides by protein nanopore
Source: Nat Commun. 2022 Aug 30;13:5113. doi: 10.1038/s41467-022-32800-4 (PMC9427770; doi:10.1038/s41467-022-32800-4)
Supplement: Supplementary file 5 — Source Data [file 41467_2022_32800_MOESM5_ESM.zip › Source Data/SI_source data files/Supplementary Fig. 4/Enoxaparin.txt]

Ib			Tt
0.088560715	28.078125
0.094696499	30.125
0.081672706	224
0.19986793	37
0.16561736	34
0.089893296	108
0.39399382	52
0.022790916	4534
0.48296744	44
0.553801	22
0.11464109	138
0.50282788	20
0.059332207	828
0.19033542	32
0.15738812	92
0.06759014	436
0.28209555	12
0.1125815	128
0.058326792	260
0.20212677	40
0.37560093	64
0.3492589	12
0.25254023	36
0.12896997	68
0.036059052	232
0.39492148	20
0.05640104	500
0.12968786	56
0.51584929	16
0.26097447	64
0.50258553	16
0.54190147	24
0.089419216	280
0.19194192	48
0.055328172	144
0.24922061	40
0.21855138	24
0.58917588	24
0.40771723	32
0.20461439	40
0.061519679	24
0.11506498	968
0.38687542	16
0.080581017	128
0.12028196	96
0.14815138	40
0.28630361	32
0.043094002	24
0.45010269	16
0.51024288	40
0.042481475	3608
0.13428767	32
0.19853279	24
0.38291979	16
0.39693907	16
0.16167377	16
0.18630838	16
0.060065094	160
0.24452023	72
0.054446079	544
0.5745036	46.75
0.5571391	36.25
0.29308185	555
0.1522747	1246
0.37908056	30.5
0.021488015	1776
0.50511748	38
0.48681161	20.5
0.47611487	19
0.1266703	193
0.19604382	51
0.13927896	120
0.53604418	20
0.090239562	364
0.054397687	536
0.057507664	1522
0.4849149	13982
0.25938052	10
0.45722875	18
0.4313699	20
0.14776947	76
0.038507797	964
0.51720721	24
0.16934656	68
0.30576551	16
0.16987124	52
0.50408733	24
0.10275077	292
0.12313765	552
0.092603758	188
0.46977687	28
0.29071394	16
0.090271033	480
0.14313661	32
0.18739364	64
0.37728223	16
0.30081609	16
0.17005469	24
0.25823152	24
0.56941742	1152
0.11758649	32
0.081817053	176
0.43780303	24
0.5417394	16
0.030842733	2560
0.52006912	32
0.30287284	40
0.028806608	2792
0.24646138	24
0.055753432	264
0.14491427	96
0.12384079	120
0.20061907	40
0.36983112	16
0.31603768	16
0.046613231	1000
0.27759668	16
0.50337678	32
0.45992792	64
0.092743024	88
0.44664571	16
0.21330754	32
0.36048263	16
0.14621079	56
0.072396532	216
0.40738556	16
0.10649683	200
0.12516189	96
0.13285193	72
0.014064108	15320
0.42442086	24
0.11153984	64
0.086692698	408
0.37782463	2296
0.058753483	752
0.24050227	32
0.29926157	32
0.082330979	88
0.53884315	16
0.085781641	128
0.47941911	37.625
0.57208717	22
0.50355476	57
0.15269157	50
0.17464581	107.5
0.34121826	31
0.33974013	18
0.15152411	31
0.056542695	189
0.31269273	28
0.14469092	48
0.23968497	48
0.16769928	32
0.34196997	10
0.093298055	180
0.10625871	180
0.25263306	24
0.58292204	20
0.030382315	376
0.33069494	22
0.091142431	104
0.10230348	178
0.12438872	66
0.097498573	260
0.21470751	32
0.13396297	66
0.29391125	32
0.17550552	26
0.24456266	20
0.26322973	24
0.14378971	76
0.17554379	52
0.18132453	62
0.092561595	176
0.31717429	20
0.27206922	20
0.50391412	20
0.17520584	56
0.29061425	12
0.041993838	216
0.20205547	20
0.13314353	44
0.22833489	16
0.1021402	16
0.51931727	116
0.136821	92
0.077416621	100
0.11890303	112
0.50766724	16
0.36243662	12
0.080364585	288
0.048539042	360
0.20004521	36
0.28550088	16
0.40089598	24
0.21497051	12
0.061733745	852
0.1551418	20
0.25086042	16
0.226355	20
0.52397382	24
0.095554762	196
0.093963712	136
0.34546179	12
0.27401188	64
0.044301555	644
0.17510797	64
0.32884634	52
0.095656395	64
0.17785485	48
0.17384993	32
0.032067802	1120
0.18320291	224
0.12309812	120
0.077986553	964
0.5255751	16
0.071029596	304
0.26964328	36
0.34065154	12
0.13360107	112
0.078774258	472
0.475205	32
0.3558273	16
0.045921296	56
0.10998992	232
0.095631629	152
0.27351299	16
0.22484982	16
0.16838926	24
0.27585483	16
0.2955226	24
0.081775688	64
0.21146913	64
0.069857419	136
0.22947189	1232
0.091214389	200
0.024805132	28592
0.12113614	200
0.060082216	400
0.11525286	184
0.092985041	184
0.12702355	56
0.21229661	104
0.091602959	248
0.32435727	16
0.11541241	256
0.54482687	48
0.21266322	40
0.16687585	72
0.21656533	24
0.34644911	24
0.070993707	200
0.44515002	24
0.1245046	120
0.076844141	192
0.44458851	16
0.39947265	16
0.16189024	96
0.40372273	16
0.22490747	32
0.22853541	24
0.28762275	24
0.52868199	16
0.039316867	1168
0.39053002	16
0.1054978	64
0.489977	16
0.089304641	280
0.35593748	128
0.053300742	888
0.13794853	24
0.081656702	496
0.17796546	152
0.15759856	64
0.13283993	264
0.29373607	40
0.10141359	104
0.1485915	32
0.18369123	16072
0.18940747	48
0.050649557	272
0.58833438	24
0.38078088	24
0.28982604	24
0.022524355	1968
0.22428453	976
0.10062432	80
0.28355786	32
0.17384039	128
0.30524421	32
0.23491956	32
0.20577769	24
0.35726082	16
0.22513053	24
0.54809207	56
0.24182723	16
0.28717643	24
0.03335711	1768
0.26817125	16
0.16262951	104
0.069182836	88
0.072247803	232
0.052209817	888
0.21811317	40
0.34706113	16
0.12872776	200
0.45603406	16
0.16524714	40
0.29492766	16
0.20553142	48
0.112135	152
0.087860316	24
0.14762455	176
0.27968824	16
0.17138819	48
0.21580137	16
0.081767708	320
0.079208046	48
0.099494785	48
0.38738933	16
0.18053733	16
0.068334356	176
0.18843554	48
0.12593074	120
0.21835928	40
0.036385782	1072
0.040743068	448
0.17837629	56
0.036328748	584
0.2270702	24
0.046367891	464
0.16774265	104
0.23377293	24
0.15134525	32
0.26158652	24
0.14699379	32
0.29895827	88
0.27753502	16
0.30419293	24
0.060466502	192
0.29531032	24
0.1333757	24
0.25875813	24
0.17477082	48
0.31590247	32
0.085415684	200
0.58420324	16
0.084087335	152
0.30729496	16
0.51122493	32
0.038884047	544
0.08994554	192
0.0557262	320
0.16577205	88
0.16331488	88
0.57919604	24
0.11113671	96
0.19524083	16
0.069951408	152
0.1360333	80
0.45458099	16
0.45325169	24
0.18822627	72
0.48223081	16
0.15448108	104
0.058528084	472
0.16532609	64
0.18838616	96
0.040670063	1072
0.1401695	32
0.026431385	1064
0.18359101	72
0.4209491	24
0.20068984	24
0.15796465	40
0.13489741	208
0.54617572	88
0.059737388	256
0.067813419	208
0.23603216	16
0.077316046	320
0.13825671	40
0.06761802	288
0.1555731	88
0.063515529	136
0.20818646	80
0.02985128	1120
0.30710778	24
0.36850864	49616
0.056128662	280
0.34964934	24
0.36946461	16
0.37579027	16
0.047580242	1696
0.14125726	23.75
0.052306976	649.3125
0.2927677	12.25
0.075538225	132
0.12552053	99.5
0.09122473	90.75
0.066234611	189
0.036177516	598.75
0.34269339	12.25
0.2741386	11.5
0.15574446	67
0.3553769	16.75
0.22096652	14.5
0.042392984	636.25
0.17785782	35199
0.48393258	175.5
0.36276728	15
0.062988967	198.5
0.053029139	456.5
0.13474824	42
0.041322403	1279.5
0.047298759	466
0.10578221	128
0.30869779	14
0.13896124	69
0.20994121	20.5
0.53031838	47.5
0.2877042	23.5
0.10334986	83.5
0.20416275	32
0.31668845	10
0.32416782	138.5
0.24120745	22.5
0.32561392	14.5
0.10332146	157.5
0.076691359	234
0.085177064	199.5
0.15870935	50.5
0.28545263	25.5
0.21927723	19
0.29808456	11
0.23326495	26
0.28161252	22
0.41491729	17
0.15629718	17
0.029010205	1906
0.14520104	64
0.087069511	131
0.21998686	106
0.23606513	50
0.07840883	139
0.39522696	667
0.18164571	40
0.074398831	78
0.04825905	516
0.53416228	771
0.04825905	516
0.53416228	771
0.04825905	516
0.53416228	771
0.04825905	516
0.53416228	771
0.04825905	516
0.53416228	771
0.53416228	771
0.21219546	34
0.17287232	48
0.25765973	15
0.20899953	13
0.081689633	272
0.27919394	15
0.073259145	340
0.27392486	32
0.25502741	22
0.3604435	24
0.15102607	108
0.088242181	188
0.33591452	18
0.27945405	12
0.20310363	10
0.3427012	10
0.21800739	22
0.23910156	32
0.46044838	16
0.24956544	24
0.13863426	52
0.16295552	28
0.12479346	124
0.046262689	686
0.078102767	206
0.22397727	28
0.12409313	208
0.27530089	10
0.35280889	10
0.18116409	52
0.19207011	28
0.21074018	10
0.09825252	188
0.11482558	214
0.50449395	18
0.039875876	292
0.5158366	20
0.073754907	188
0.053210452	322
0.12288635	86
0.15756907	38
0.29187286	22
0.51576746	80
0.098409668	142
0.10560242	120
0.044188965	278
0.25238344	12
0.19918589	26
0.058235202	736
0.054377522	704
0.057574984	380
0.10512594	254
0.4236823	10
0.040599577	834
0.063647896	170
0.26803982	10
0.2573384	22
0.095542997	190
0.23892531	14
0.20618959	36
0.1498843	32
0.025546364	930
0.16570714	70
0.14050922	54
0.20403616	34
0.52952075	18
0.10014892	8126
0.052510779	300
0.10433843	66
0.26365504	20
0.29302087	40
0.17538254	48
0.45976731	16
0.13135281	64
0.22789542	28
0.17488274	56
0.19675477	60
0.15472196	24
0.25064361	16
0.033958688	2016
0.070299976	164
0.40153921	20
0.18599838	112
0.035706803	744
0.087276973	192
0.47728392	36
0.10596457	124
0.062756591	272
0.31443247	20
0.14579521	44
0.08572866	392
0.14434785	60
0.21705803	52
0.15607801	144
0.26989576	648
0.16257508	44
0.0417355	480
0.29786822	28
0.085745066	188
0.13628265	48
0.27645043	20
0.20124336	20
0.11749675	212
0.23367946	60
0.120357	160
0.18636321	40
0.23531301	48
0.073566176	52
0.47818732	28
0.49984995	32
0.19194587	68
0.16542341	108
0.23017147	76
0.048291784	600
0.1898302	24
0.25582147	28
0.51689535	16
0.066799715	304
0.14974844	300
0.18035786	40
0.47480839	16
0.061437327	228
0.076949388	244
0.04340037	728
0.25044376	32
0.1985748	68
0.18891177	32
0.12061056	1612
0.05339399	748
0.32597789	16
0.10156494	116
0.1473358	44
0.25736251	52
0.23590595	36
0.22141677	24
0.084920689	132
0.062298484	364
0.019710563	2316
0.20380557	28
0.07179904	476
0.12497088	44
0.052898385	512
0.26799136	2364
0.21820736	52
0.19344546	52
0.35054767	12
0.32482317	20
0.089692868	36
0.057777755	136
0.093906246	184
0.14024924	268
0.16070037	36
0.44948247	260
0.031072985	984
0.10657275	148
0.31650093	24
0.11496828	76
0.27914074	20
0.37143737	16
0.10966777	168
0.12925336	108
0.12431528	104
0.35406443	12
0.093576662	652
0.32423267	20
0.045858108	1068
0.17224893	16
0.26745132	228
0.32929981	12
0.23232977	24
0.089090437	1464
0.056011986	372
0.1943437	24
0.54054356	48
0.44588244	28
0.073155597	224
0.18022558	60
0.19919251	32
0.05779117	376
0.47125772	12
0.086069025	356
0.1279176	76
0.026180923	728
0.13883975	180
0.17393443	112
0.42670026	20
0.18825255	44
0.10389042	248
0.11341439	156
0.31258541	16
0.29487029	24
0.41196725	16
0.073075511	452
0.15358546	64
0.24241434	24
0.042734493	448
0.1447892	24
0.035634108	604
0.043417253	512
0.14031504	108
0.25435859	20
0.087903567	204
0.26301345	16
0.3631202	24
0.26360917	48
0.11614434	112
0.316199	20
0.28952509	24
0.38812655	52
0.22607081	40
0.24103428	36
0.3244895	20
0.15610741	52
0.2210087	32
0.20481044	28
0.30621609	536
0.15721534	28
0.30785882	16
0.47190574	20
0.52898169	48
0.023914292	2628
0.17553298	24.03125
0.15913178	19.9375
0.14536132	35.5
0.12672737	96
0.029918572	1036.5
0.071161911	420.625
0.3309083	11.5
0.04197222	920
0.10825878	76.75
0.13925032	30.75
0.13218601	55
0.068275549	194.75
0.29487693	10.5
0.068778887	191.5
0.091000482	172.5
0.085006826	28.5
0.11150081	67.5
0.43898934	4581
0.14059579	49
0.096128389	155.5
0.55866563	18.5
0.054697223	776
0.22106646	21
0.1767552	30
0.11162414	61.5
0.099649541	217
0.15435602	63
0.04443964	604.5
0.029692939	1156
0.041738153	777.5
0.069817737	195.5
0.25252557	18.5
0.14816202	75
0.038000792	3402
0.24765344	33
0.061471101	283
0.20466061	39
0.083061352	126
0.12156675	127
0.090181679	139
0.18668838	34
0.24246201	53
0.089773707	160
0.23221122	26
0.10581271	161
0.19555964	40
0.02838886	2798
0.075407557	245
0.067536667	206
0.027489832	2765
0.17913306	30
0.2713061	13
0.2503874	86
0.1717452	142
0.11672707	68
0.23439766	70
0.036907665	2414
0.25482962	11
0.096017279	88
0.3069506	32
0.077364802	216
0.14100769	34
0.073487304	111
0.22643989	35
0.21325135	44
0.086549379	168
0.049536731	184
0.070485689	392
0.36522007	14
0.02051509	2300
0.54333276	24
0.10947333	182
0.10866223	52
0.15845959	86
0.26903102	20
0.33514979	18
0.10220608	162
0.17315891	20
0.05284138	242
0.1689025	42
0.054103293	258
0.18850511	26
0.23871028	12
0.069270313	448
0.038070507	530
0.089872621	72
0.061433647	130
0.12865667	58
0.1574194	44
0.2112446	22
0.16573586	96
0.52640712	78
0.087117471	626
0.16958873	34
0.053092144	318
0.031013424	246
0.16394258	34
0.073656008	382
0.18596311	66
0.13389257	38
0.08984866	232
0.063898012	2260
0.087436788	152
0.19883324	26
0.05462537	260
0.095133819	80
0.25728253	14
0.39167714	20
0.1234661	50
0.18377234	58
0.12051118	104
0.027429463	3378
0.068285972	200
0.097644284	98
0.13471852	10
0.055667788	438
0.080684371	160
0.031829532	1804
0.09549991	52
0.2602599	12
0.060387496	730
0.054925732	634
0.053212654	456
0.25921306	20
0.16230185	66
0.055803142	148
0.19747004	34
0.1339823	52
0.075634912	240
0.3070251	20
0.24251026	18
0.091183059	12
0.037508793	912
0.31408501	24
0.078396939	404
0.022286547	4412
0.15542491	60
0.26367137	12
0.081579864	172
0.03924688	512
0.34703541	12
0.11769006	12
0.095736846	92
0.30615672	24
0.0743808	460
0.0521174	376
0.23483999	20
0.15422228	24
0.57336593	16
0.22553383	60
0.27659324	20
0.19986069	96
0.3234404	16
0.14292155	116
0.12937142	48
0.13981321	68
0.088573627	368
0.27767038	12
0.27254695	28
0.081481144	140
0.23412135	24
0.091071025	268
0.15642472	48
0.50652349	24
0.043798432	648
0.20074677	28
0.074583091	148
0.21960281	12
0.040526971	764
0.20339294	24
0.2572242	28
0.035404131	940
0.33522451	12
0.094793081	72
0.34123442	24
0.077900268	184
0.087098621	112
0.039409719	668
0.095532566	828
0.097127832	96
0.039870687	1740
0.20804013	28
0.15175119	28
0.52481019	20
0.17615053	52
0.15494774	52
0.073517434	184
0.06848368	72
0.12914595	392
0.20572552	24
0.2574445	20
0.070102237	268
0.20581064	36
0.21271653	12
0.31237242	12
0.30455625	20
0.28990528	20
0.31753403	16
0.1305856	44
0.24766345	24
0.21844772	12
0.10560322	172
0.08024013	156
0.36715165	20
0.14787325	52
0.17001975	44
0.053927124	1752
0.073609225	404
0.055002857	356
0.22685522	68
0.066824369	108
0.1184902	100
0.043353111	3064
0.26144105	36
0.0753574	184
0.095657162	132
0.05768786	288
0.14762342	80
0.077016406	288
0.2156505	20
0.19955134	32
0.053584695	128
0.099501371	144
0.13088289	52
0.052131034	892
0.12744285	56
0.27763763	36
0.21336164	36
0.19395851	40
0.09937945	336
0.12642807	56
0.1186922	152
0.14873548	168
0.07088916	244
0.51495302	16
0.023103619	5192
0.13276398	48
0.099819697	56
0.16014057	64
0.12270848	40
0.23962098	12
0.065125994	168
0.14945152	76
0.12647019	2280
0.18155205	44
0.084409423	336
0.14438209	96
0.096366622	140
0.079101875	84
0.08213947	288
0.34792304	12
0.20096041	24
0.11270231	56
0.26627088	36
0.049161971	644
0.091120727	28
0.19620509	24
0.24610189	24
0.32133389	12
0.090093873	128
0.09575069	128
0.30967376	24
0.18982504	40
0.25791454	16
0.46247298	40
0.137972	96
0.048081044	344
0.037564337	832
0.23879012	24
0.1353981	40
0.12800613	112
0.12397756	56
0.36675632	16
0.25776523	16
0.10361233	152
0.1368959	320
0.06439928	512
0.095033303	48
0.5278765	16
0.30957022	16
0.28109074	16
0.073012076	792
0.29682869	16
0.33218095	24
0.045174573	560
0.38435429	40
0.18713079	88
0.25063679	98.246094
0.24159881	44.96875
0.069318891	390.70312
0.047749262	735.125
0.16469091	38.5625
0.050389405	428.1875
0.33618829	32.375
0.017668271	4049.5625
0.18350618	21.625
0.087651104	72.125
0.066359058	290.125
0.11518518	275.75
0.025804419	2970.5
0.57325	43
0.24566768	10.75
0.39453727	16.25
0.32122269	17
0.10947543	55.5
0.27970886	18.75
0.136345	10
0.036235496	794.5
0.21446107	21
0.21039848	97
0.22623308	38.5
0.17104076	17.5
0.12967448	76
0.068169415	143
0.071748912	289.5
0.10411932	288.5
0.10866389	119.5
0.42021003	17.5
0.26514301	13
0.26847616	10
0.10198025	116
0.24318334	10
0.061603695	295
0.028610358	2995
0.11323802	758
0.2075015	24
0.17072794	35
0.18750887	53
0.041260283	541
0.052476462	656
0.11000649	48
0.1494265	88
0.20339762	19
0.067919336	425
0.11302803	103
0.12139411	64
0.30049264	24
0.2117866	11
0.12296381	64
0.24660784	14
0.024053259	1024
0.096039347	169
0.061151613	120
0.026241897	1527
0.12020855	137
0.3036727	17
0.27123362	11
0.14799811	111
0.096533954	176
0.062250428	262
0.41547576	16
0.1372052	25
0.24507348	19
0.14489822	182
0.23198684	10
0.11254231	216
0.22083046	10
0.55673003	20
0.13428469	274
0.13751587	12
0.17995642	48
0.050198346	448
0.097172104	98
0.19549449	10
0.27863121	10
0.11367761	66
0.051538035	392
0.051216278	738
0.1511133	44
0.20024517	36
0.21376042	20
0.044055406	794
0.16499169	34
0.12725097	52
0.25753719	18
0.047458656	770
0.36947381	20
0.22854352	22
0.24283727	36
0.10185543	80
0.20078097	20
0.11184641	52
0.12367529	64
0.062806703	1044
0.09435229	84
0.067058824	492
0.17854142	72
0.082326427	206
0.031423457	1218
0.43707412	18
0.091156796	76
0.091190547	58
0.064558513	382
0.088005029	206
0.28659078	22
0.29840714	10
0.38668787	10
0.24010506	24
0.19591607	40
0.114977	128
0.19282512	58
0.19488728	38
0.47615668	18
0.13279411	38
0.17021406	52
0.25205705	20
0.48024535	20
0.24583341	20
0.23641714	36
0.023399146	6566
0.061415736	76
0.2727285	60
0.12768589	154
0.073973387	290
0.21988371	22
0.48838142	3888
0.29752308	12
0.072753392	204
0.23483768	32
0.010734634	10888
0.2417569	4576
0.17498213	20
0.11003783	100
0.12056655	44
0.061716162	29764
0.061774373	128
0.22521946	40
0.1836601	44
0.046113081	344
0.038096741	1224
0.2244339	36
0.068670385	600
0.085734069	172
0.075970292	228
0.060416095	304
0.094233021	152
0.5714516	20
0.051214032	648
0.091366284	124
0.064248115	120
0.071435101	168
0.070500024	292
0.24499568	28
0.22261363	16
0.07021071	244
0.15936549	28
0.097510815	228
0.072989263	588
0.043495055	544
0.30028129	12
0.14950597	500
0.16987289	72
0.21743664	28
0.30343276	36
0.22836244	48
0.24130513	32
0.13668801	124
0.14425303	160
0.058301963	456
0.094292335	116
0.31848603	24
0.3234669	20
0.097715907	200
0.38107041	12
0.13463028	124
0.062899031	408
0.22894146	24
0.12809551	48
0.060003169	280
0.055983707	704
0.025302388	2640
0.20927383	24
0.10983628	212
0.27411053	28
0.30709738	28
0.049390718	188
0.18348902	16
0.041859608	540
0.34576216	16
0.04080582	532
0.12832773	96
0.23776437	36
0.073871791	264
0.046226587	160
0.2779339	28
0.19796716	20
0.051411819	1180
0.05119767	444
0.060184956	304
0.16943657	28
0.011743207	12
0.081684165	332
0.067906149	184
0.030077105	1004
0.08634083	220
0.18528657	20
0.037636518	408
0.57041782	16
0.11545143	28
0.068179607	64
0.0923234	412
0.054173816	292
0.054369681	424
0.23855411	16
0.3309232	20
0.1152397	48
0.10409173	92
0.28964621	20
0.16332233	60
0.33683464	20
0.15843746	88
0.26809391	28
0.077006422	108
0.14166786	76
0.068857595	296
0.080135301	160
0.11197997	260
0.035792448	5368
0.034705445	648
0.055249058	32
0.17008191	16
0.080361262	168
0.40208986	20
0.070602559	244
0.1382032	56
0.34625661	20
0.072508141	384
0.15980303	56
0.18892442	96
0.071346074	236
0.05133583	460
0.51105553	20
0.2758145	24
0.32460386	12
0.27480364	12
0.096183114	180
0.094643883	108
0.088005975	188
0.27007654	20
0.072330393	288
0.25569132	36
0.25661564	12
0.14058086	32
0.11882245	72
0.084662177	116
0.18643676	12
0.031387884	5768
0.1527952	44
0.19507402	12
0.29081547	12
0.13883714	64
0.08309897	160
0.11525489	96
0.079453155	240
0.52415484	24
0.046364095	304
0.13497524	48
0.050493009	704
0.10796656	160
0.24392815	32
0.1214145	272
0.056688681	312
0.13831101	64
0.22911571	24
0.29034618	24
0.11667129	120
0.10687298	28176
0.1901404	24
0.038071197	432
0.24976398	24
0.11760477	232
0.2862215	16
0.19162703	32
0.3852219	16
0.12805207	40
0.15070406	32
0.18526724	48
0.25958335	16
0.071694188	144
0.047789995	440
0.40326118	16
0.36138842	24
0.20800139	24
0.47517842	32
0.024953127	3000
0.085717455	136
0.10945222	80
0.3144694	16
0.13294554	120
0.038631074	1920
0.071674787	112
0.061414197	416
0.12380351	48
0.11653361	54.90625
0.2959384	472.875
0.097086191	68.8125
0.11606824	150.5
0.058064666	409.125
0.13515159	160.25
0.078970149	274.25
0.098756775	126.375
0.13186806	162.25
0.26913777	13.25
0.061114114	523
0.36951879	15.5
0.36803851	18.25
0.027860096	905
0.207247	34.25
0.045006007	676
0.082592659	157.5
0.25777701	14.5
0.091577627	84.5
0.17311962	44.5
0.12540017	122
0.036866449	1215.5
0.051625621	475
0.24945308	23.5
0.38191423	20
0.15170519	35
0.17289424	42.5
0.070439212	318.5
0.11775854	69
0.18871127	13
0.13592784	63
0.43268016	24
0.17328992	39
0.2236079	14
0.11583073	61
0.32822734	67
0.13593306	49
0.10483692	133
0.0210458	2576
0.38386908	20
0.097659431	114
0.22333312	37
0.043007672	476
0.077440731	273
0.4453705	154
0.084644258	245
0.25839084	10
0.15250076	30
0.21789116	32
0.05313012	1063
0.12680306	77
0.044224132	632
0.15834901	20
0.034212008	2815
0.30652735	10
0.099806257	83
0.15919688	34
0.13651745	103
0.13317671	90
0.057394806	344
0.57928586	50
0.064926676	31
0.2938188	10
0.13615175	54
0.16277303	42
0.10061136	420
0.060772609	292
0.040998474	312
0.24759108	38
0.29440424	12
0.22318947	64
0.26040497	16
0.18465921	32
0.054626159	262
0.15150157	56
0.092314094	88
0.15917954	96
0.041498695	314
0.33213109	10
0.09096352	244
0.11761086	88
0.20168938	12
0.11724201	68
0.29784676	18
0.48421538	20
0.059118319	448
0.29839	54
0.18339707	40
0.23286876	26
0.099100761	44
0.12254205	42
0.22176963	44
0.11638496	238
0.34039894	10
0.44755694	22
0.16999584	76
0.25883496	12
0.094781637	222
0.061852865	586
0.25201836	66
0.082310021	160
0.24543369	24
0.047472458	576
0.081445381	240
0.19728324	60
0.11532158	44
0.089247309	116
0.20957707	66
0.22158733	282
0.27957845	20
0.36610538	810
0.063362017	228
0.27716544	22
0.077108428	152
0.083094202	236
0.33968136	18
0.090970859	520
0.095479161	152
0.048691571	920
0.044306044	140
0.24551284	12
0.22381677	38
0.097403273	110
0.054376572	748
0.2940194	10
0.051771369	736
0.25640181	28
0.46379533	20
0.30676851	16
0.04531575	660
0.20322007	44
0.096800365	128
0.058591671	328
0.29736668	28
0.24403167	12
0.18710873	48
0.23781657	20
0.026892284	1216
0.31535071	12
0.13571995	48
0.14507328	36
0.053263225	288
0.049948622	392
0.5929389	32
0.20731924	24
0.056180272	108
0.20612541	36
0.56375051	32
0.080901146	248
0.1674585	20
0.25713152	24
0.21409126	52
0.057235282	372
0.43381998	1512
0.091592632	52
0.088816486	76
0.20461909	60
0.063120358	140
0.032157451	2300
0.12262701	116
0.03322823	4668
0.3524105	20
0.069062263	304
0.056132428	352
0.24350704	20
0.24747679	20
0.086634859	216
0.30214906	32
0.090948455	220
0.072117649	140
0.032291219	4736
0.072996967	336
0.065814756	192
0.15980601	24
0.056271221	504
0.055101614	1356
0.088044219	672
0.20932239	44
0.15181197	28
0.067856833	644
0.088826641	136
0.47281191	36
0.14393711	356
0.15176207	40
0.1932825	36
0.034075115	1036
0.13583875	60
0.040836755	2128
0.03361772	1300
0.11460342	200
0.023988873	9528
0.10746981	40
0.10764019	124
0.28654817	16
0.12297712	116
0.052839112	388
0.17565536	52
0.11959035	76
0.03936151	892
0.50920302	52
0.029972877	988
0.087964721	80
0.36403731	24
0.10075272	56
0.024208881	3236
0.25105727	24
0.31132698	12
0.077503853	356
0.093609184	92
0.11089063	148
0.057573888	1752
0.21491222	48
0.16434151	48
0.14455268	20
0.10538206	136
0.13320512	44
0.04749899	836
0.23259717	44
0.14282615	44
0.23419888	36
0.08174222	180
0.031927973	1184
0.39439425	40
0.044948228	84
0.085786328	388
0.19186918	72
0.088308766	272
0.32171199	20
0.075552039	268
0.14591196	65.375
0.18742748	32.25
0.061543278	330.25
0.10882563	83.5
0.21104312	26.125
0.44618475	16.125
0.2696164	25.75
0.23821452	34.25
0.26810828	15.75
0.25652945	17.5
0.050312337	824
0.11001047	173.25
0.043029819	661
0.12288782	94.5
0.12840723	155.5
0.17204133	13.5
0.14936244	30
0.31570983	10
0.23872162	19.5
0.060789473	219.5
0.13813134	89.5
0.37383947	12
0.089178234	169.5
0.21159652	37
0.087288499	35
0.045466948	670
0.19158986	37
0.11257882	83
0.088041544	277
0.13818648	108
0.12495541	92
0.19509146	77
0.1158141	117
0.042065404	494
0.10009267	106
0.18038793	37
0.14044344	41
0.14564396	47
0.080755271	197
0.04034568	1025
0.090037853	197
0.14750226	84
0.19907662	62
0.31501424	23
0.049819104	546
0.019238649	9173
0.15063561	28
0.099777386	548
0.39331806	10
0.15516773	85
0.47647321	17
0.13160832	114
0.13016637	37
0.1301894	78
0.050789282	286
0.35882217	22
0.09987735	78
0.21987194	26
0.28507039	26
0.25729585	12
0.1330016	56
0.25835308	64
0.071946084	224
0.18193258	44
0.090762079	162
0.30933821	12
0.11577095	84
0.2766262	24
0.29632616	10
0.067499839	198
0.13782296	76
0.053071048	838
0.13664556	12
0.19797038	24
0.27066991	36
0.061822746	572
0.32795042	20
0.106034	260
0.37117839	10
0.060534056	166
0.15473229	188
0.070941024	344
0.22942913	10
0.14050527	262
0.30126867	24
0.2585074	12
0.18377091	36
0.37509903	10
0.33829495	20
0.17207956	66
0.27663499	50
0.2525667	14
0.08969906	134
0.024942925	6282
0.2029672	40
0.11645202	176
0.15146275	42
0.12523946	122
0.30990487	10
0.029377645	1924
0.039953191	3616
0.043107618	250
0.076403886	180
0.17220108	12
0.073064245	546
0.10013756	56
0.22737452	10
0.069496982	418
0.047163147	730
0.11691196	42
0.20980655	40
0.15364474	22
0.12500133	96
0.067000724	902
0.049469754	12
0.24565373	12
0.015836449	11852
0.39497727	20
0.18357094	36
0.56721556	16
0.10004617	188
0.51692849	12
0.040476654	412
0.1786779	28
0.13562702	24
0.33601409	16
0.12626497	108
0.1090145	52
0.055745769	380
0.58376724	20
0.37579557	12
0.20092547	32
0.35811317	16
0.13378461	768
0.22130789	28
0.029085629	2180
0.16838542	32
0.099038161	76
0.081387609	116
0.11143379	64
0.10519897	112
0.041055698	232
0.087868311	300
0.10540264	172
0.047645271	96
0.089992091	192
0.13740389	48
0.15271108	88
0.22522454	80
0.23133419	28
0.12700485	68
0.058408365	248
0.29673192	36
0.27955756	16
0.1269273	40
0.24080226	12
0.13832656	84
0.079521835	136
0.245766	392
0.024544645	840
0.23573886	36
0.046726953	528
0.17844236	60
0.12101185	72
0.27783772	24
0.14889932	52
0.04854643	648
0.40681618	12
0.02440081	3524
0.26074469	20
0.13677861	64
0.085613318	140
0.39225981	12
0.12431179	128
0.21142752	48
0.11761054	116
0.24198958	20
0.10429854	24
0.081979677	156
0.24435064	25296
0.12770814	80
0.24748635	44
0.21497238	56
0.28552434	16
0.12314209	52
0.42900112	16
0.10521757	68
0.06168925	216
0.14838736	120
0.48507151	40
0.16718602	88
0.13935955	44.9375
0.29332265	17.4375
0.095968083	64
0.14557123	63.25
0.12249462	25.25
0.14578663	54.25
0.11868937	69.25
0.034049962	699.5
0.059664022	219.5
0.076264501	204.5
0.22872615	22.5
0.14265375	55
0.27514443	29.5
0.15665306	59.5
0.065464325	207.5
0.28301227	44.5
0.074756227	124.5
0.099593513	106
0.1124317	62
0.27460864	12.5
0.023372635	1585.5
0.079417914	119
0.1618049	66.5
0.16994986	48
0.060404595	244
0.57916689	22
0.25801122	15
0.20149463	101
0.11128324	68
0.50695622	287
0.53718483	19
0.051696356	110
0.065972969	222
0.21626608	23
0.073680364	484
0.38204494	22
0.3759338	110
0.18122207	38
0.45182815	12
0.10896861	143
0.16677898	50
0.0339645	2136
0.27195874	22
0.056351803	1521
0.17289336	18242
0.1273794	52
0.12255216	98
0.087169692	68
0.02980179	1906
0.17501129	76
0.13348593	66
0.13563351	56
0.20153385	10
0.18929036	34
0.24476543	14
0.077711612	96
0.1781344	44
0.3302336	12
0.052349851	238
0.14602496	92
0.19021703	98
0.22312745	38
0.11441217	138
0.09158925	92
0.16369228	26
0.054146156	782
0.29592383	16
0.04620827	568
0.3324202	10
0.15178609	140
0.095392652	42
0.19427224	48
0.069559239	202
0.076078117	250
0.13752197	78
0.12867174	76
0.18134254	76
0.24395721	46
0.28935868	42
0.20543234	32
0.11592896	46
0.089496091	716
0.19376096	22
0.18657449	62
0.38392183	18
0.37319219	18
0.025322376	2752
0.060108051	356
0.05138018	440
0.19611888	66
0.31109285	24
0.10722835	132
0.10105254	204
0.42597911	16
0.2153786	10
0.030760553	264
0.16581418	38
0.41447601	12
0.29484209	16
0.087247126	150
0.22318345	28
0.10522669	64
0.12521566	100
0.18534723	20
0.27472696	20
0.3348681	24
0.18039532	44
0.23721685	24
0.070858486	660
0.12216465	20
0.4677445	20
0.11204512	72
0.067771696	136
0.054130316	176
0.10959172	64
0.16497275	32
0.12667377	64
0.33622879	32
0.12370168	48
0.1107306	68
0.07341066	252
0.07111764	432
0.26636884	12
0.07854078	200
0.30866781	24
0.10343925	232
0.14854127	52
0.043697186	856
0.033366416	520
0.52966809	36
0.2334068	80
0.083351985	260
0.11992424	64
0.052041359	224
0.14679316	60
0.25819311	16
0.1728047	52
0.20392588	44
0.19303082	40
0.19153455	36
0.17841312	24
0.12426005	44
0.46704176	20
0.053537209	312
0.030696796	1868
0.08504191	336
0.081232227	248
0.18402609	32
0.32337993	24
0.17989501	20
0.041403119	512
0.17437649	52
0.1505976	36
0.10365084	104
0.17127138	72
0.1444366	64
0.068308912	1520
0.30970615	20
0.22739515	40
0.15389992	56
0.065818861	260
0.21676002	20
0.12572879	356
0.070210993	132
0.35581163	1892
0.069272071	112
0.10008523	360
0.29188758	20
0.27175197	12
0.068250582	2044
0.14864701	76
0.17242223	12
0.032747019	640
0.21672294	32
0.063343719	88
0.39802521	20
0.02440433	2052
0.11725716	272
0.19117831	24
0.55015576	108
0.21787141	28
0.15963747	28
0.35519788	20
0.21408971	12
0.074993357	176
0.11049388	100
0.067577258	192
0.36837333	24
0.1062353	184
0.065937564	316
0.10595764	148
0.19380723	20
0.19566533	64
0.19790608	32
0.058209613	600
0.47601083	440
0.073902503	168
0.14440256	72
0.12870309	56
0.18432193	44
0.29574323	16
0.18085453	12
0.54715598	20
0.027937854	2924
0.061545581	12
0.27701443	16
0.041092589	1944
0.21928075	32
0.17077455	48
0.0692119	80
0.043358035	692
0.16782545	88
0.040828217	740
0.26181722	32
0.4167574	16
0.22165222	68
0.23551191	12
0.092151895	96
0.54753804	20
0.069913022	464
0.52822685	16
0.53470188	16
0.073656507	132
0.015591762	5864
0.14618963	44
0.095253952	132
0.1157828	84
0.32643643	12
0.093876213	144
0.049222823	792
0.10530718	144
0.29086384	36
0.027834209	3260
0.25287932	16
0.13425247	56
0.21000785	24
0.046352349	552
0.068820283	312
0.14036934	40
0.4992322	64
0.13509095	184
0.12612027	32
0.062146202	536
0.11233654	112
0.081059612	304
0.24247915	24
0.2643576	48
0.051851079	240
0.034786168	1264
0.15163217	16
0.052211318	640
0.10669459	88
0.095925443	136
0.050463147	240
0.10474455	424
0.09658245	24
0.2030924	32
0.033841331	2512
0.18278825	424
0.39596313	16
0.089919545	104
0.36376941	16
0.37495852	16
0.14113362	104
0.054000437	424
0.090379059	312
0.060201697	360
0.13390453	48
0.04804951	312
0.57775778	40
0.055839371	272
0.3975431	16
0.053918745	136
0.11653654	248
0.12689851	72
0.45309305	16
0.074267954	664
0.21700248	40
0.12753581	32
0.036454003	1320
0.14806794	64
0.10299641	48
0.44769695	24
0.25718227	21248
0.094969146	72
0.1881737	88
0.1791202	120
0.16093478	32
0.097480379	80
0.28778207	16
0.24192235	24
0.12311665	112
0.04913548	336
0.097663753	24
0.25046164	40560
0.1182211	56
0.067127667	280
0.085457571	536
0.39695165	168
0.1028292	24
0.29456764	32
0.34227052	32
0.14941271	48
0.2159556	40
0.18370326	16
0.27632692	32
[truncated: 2,176 more rows]
