# Supplementary material for: Comprehensive structural assignment of glycosaminoglycan oligo- and polysaccharides by protein nanopore
Source: Nat Commun. 2022 Aug 30;13:5113. doi: 10.1038/s41467-022-32800-4 (PMC9427770; doi:10.1038/s41467-022-32800-4)
Supplement: Supplementary file 5 — Source Data [file 41467_2022_32800_MOESM5_ESM.zip › Source Data/SI_source data files/Supplementary Fig. 4/MixHP.txt]

Ib			Tt
0.2920222	11.628906
0.41062334	177.62891
0.37878591	10.144531
0.33843967	23.777344
0.11308532	56.980469
0.14933605	70.34375
0.10185938	225.73438
0.064291872	997.14844
0.17500505	49.117188
0.40779966	28.625
0.065375358	447.28125
0.10045091	168.26562
0.14373508	108.59375
0.12899725	111.29688
0.095165581	173.75
0.083361663	100.03125
0.092360616	141.21875
0.10161416	274.76562
0.062903099	373.625
0.47265995	10.0625
0.23922521	42.625
0.15596315	95.3125
0.10273384	98.5
0.22245488	28.21875
0.08507555	186.46875
0.06223591	514.8125
0.37927458	22.875
0.059215292	264.34375
0.18981816	64.5
0.097658984	233.71875
0.43032548	18.71875
0.21884859	51.84375
0.31393245	24.3125
0.055217125	7049.3125
0.20684083	28.125
0.40602973	16.9375
0.098900191	138.75
0.13713601	81.5
0.22060049	82.8125
0.22384712	51.4375
0.33990902	36.9375
0.40207699	12.9375
0.1519907	83.625
0.19492772	91.25
0.19566175	39.5
0.050358284	1390.6875
0.063736364	298.9375
0.10735211	205.125
0.37597758	23.4375
0.13221414	105.1875
0.19342998	30.6875
0.31827879	30.0625
0.34287146	11.0625
0.37033507	11.625
0.40409485	26.625
0.31038544	33.8125
0.12067755	239
0.19929051	118.625
0.32816049	45.0625
0.23528719	48.75
0.068990283	390.125
0.04582544	706.4375
0.11879917	99.6875
0.30815735	32.625
0.25257662	56
0.11744387	147.9375
0.061869442	237.0625
0.15762515	79
0.10776969	61.75
0.29559043	13.625
0.25286713	11.75
0.13625497	92
0.20745336	66.375
0.36554572	15.5
0.11442965	105.375
0.16724531	78.875
0.082412608	285.875
0.13219482	92.625
0.1022528	122.875
0.42346764	20.625
0.11550528	114.25
0.38472623	10.25
0.51321709	16
0.17328307	60.25
0.40289456	19
0.41855714	1399.75
0.25403118	28.125
0.28209224	10.5
0.073706754	263.25
0.11616568	52.625
0.084386326	157.25
0.15792622	83.375
0.13015093	66.25
0.074255571	500.375
0.28417471	33.25
0.52586591	17.625
0.48916376	213.125
0.080067188	513.625
0.38726175	11.125
0.10064556	144.25
0.43961418	15.5
0.15492301	161.5
0.22824021	54.875
0.3700662	11.375
0.081332013	300
0.442956	12.875
0.094819725	158
0.064228401	320.5
0.3687039	14.75
0.062874489	147.125
0.35375977	14.5
0.40567634	20.25
0.23840134	31.5
0.12295706	85.875
0.12926546	64.875
0.10381562	229.75
0.37775311	30.125
0.29010931	34.75
0.32568792	16.375
0.53926444	19.375
0.11485945	242.125
0.09337166	154.25
0.087505586	80.75
0.13603063	70.875
0.22035383	30.625
0.23253559	23.75
0.1115767	116.625
0.1734826	54.875
0.15250266	51
0.39843547	19.5
0.37696025	12.375
0.38808653	20.875
0.32181519	42.125
0.4147397	21.375
0.13779277	63.125
0.076889291	161.25
0.25598857	15.75
0.40473118	14.25
0.47178125	13.125
0.074844301	342.75
0.31354484	14.125
0.21508695	37.375
0.12615441	168.625
0.18060921	148.875
0.30401421	14.875
0.053985413	672.375
0.097305834	209.75
0.14332728	103.875
0.36296824	33.5
0.10170038	204.25
0.42439219	10.375
0.47421101	10.125
0.065664142	444.75
0.136098	56.25
0.40859595	20
0.17799467	47.75
0.34437442	17.75
0.50220937	11.25
0.41612864	17.75
0.30091184	20.5
0.12734501	125
0.044844091	1159
0.13462804	83.5
0.1782093	63.75
0.22639269	20
0.12596224	207.25
0.065662138	155.5
0.22379059	100.5
0.17547755	60.25
0.079944991	221
0.15337297	188.5
0.44174415	12.75
0.14860198	83
0.12156905	135.75
0.43825513	16.25
0.24551632	36.75
0.336155	15.75
0.057951603	453.75
0.39272982	29
0.14800352	105.5
0.33706987	27.75
0.24806297	31.75
0.15704584	53.25
0.057741884	2826.75
0.14934276	63.75
0.47684288	11.25
0.051222038	1358.75
0.46321115	11
0.4153758	20.75
0.15288572	115.75
0.060328137	465
0.062034141	635.25
0.21071251	50
0.1317098	149.75
0.29780817	16
0.12530062	134
0.087061733	134
0.20751713	43
0.073336929	231.5
0.085799553	205.25
0.27431133	29.75
0.21278968	48.5
0.082722247	218.5
0.17745109	59.75
0.34886208	15.5
0.35233977	16.75
0.2690818	24.75
0.26101151	27
0.30866385	15.5
0.21983713	16.75
0.2487742	46.25
0.16236898	94
0.15714169	131.25
0.071364529	261
0.098497868	273.75
0.16861367	47.5
0.029574651	1403.25
0.26626706	73.5
0.40465128	18.5
0.12394343	109.25
0.068885349	307.25
0.39381853	11.5
0.3612017	15.25
0.19546756	46.25
0.30604249	17.25
0.062228739	704.25
0.083152607	300.5
0.36280912	12
0.2702235	876.75
0.10023532	120.5
0.23582192	993.25
0.32792357	14.25
0.082782425	375.25
0.42736959	12.5
0.12692575	111.75
0.047157787	1304
0.21133314	42
0.33835226	41.5
0.051266871	322.5
0.13807121	111.5
0.53777206	17.75
0.079000138	165.25
0.38623238	18.5
0.24797972	28
0.085847691	198.5
0.352469	449.25
0.13956088	82
0.058089811	577.25
0.35477397	25.25
0.18070662	2281.5
0.41869229	16.25
0.089727692	167.75
0.27015534	40.25
0.23357016	27.5
0.056863766	658
0.40870124	13
0.096734658	150.75
0.12031423	201.25
0.34306455	21
0.093014166	100.25
0.13341182	106.75
0.34622264	20
0.43903691	17.25
0.058664311	675
0.12567924	117.5
0.42775768	13
0.10125153	203
0.074311152	316
0.30400154	15.75
0.24798116	39.25
0.089968942	204.25
0.066031545	303.75
0.056888867	397.75
0.10945395	228.75
0.3855513	12.75
0.41118419	18.25
0.28364497	23
0.4040311	15.25
0.11504968	135.5
0.20022817	58.5
0.16981402	63.75
0.4900119	10.75
0.050707731	476.25
0.43154341	26
0.087336764	436.5
0.2306083	26.75
0.25603479	22.5
0.4855406	1010.25
0.4216058	23
0.28322449	26.25
0.24151395	27.25
0.47980952	10.25
0.19417784	32
0.072315462	229.25
0.14539947	97.75
0.44289431	10.5
0.35166264	35.75
0.22404322	29.25
0.14974815	75
0.4121581	19
0.15805642	67.5
0.23050715	70.5
0.14210744	151.5
0.37022984	15.5
0.16307925	94
0.22352944	43
0.24413328	43.5
0.062292494	213.5
0.44090331	11
0.13163443	78.5
0.10769822	160
0.18452427	31
0.3187843	23
0.44817403	13.5
0.1811344	61.5
0.14042865	81
0.091138594	164.5
0.074806452	86
0.42873216	27
0.4370192	14.5
0.09949939	696
0.11240815	124.5
0.075878389	201.5
0.2350543	42
0.19732967	65.5
0.12709144	94.5
0.090649188	219
0.28373849	50
0.029814664	5401
0.26971817	33.5
0.3265582	12
0.066803329	546
0.1453927	80
0.24702826	14.5
0.10791562	111
0.46358809	14.5
0.099608943	171.5
0.46639436	10.5
0.10933331	132.5
0.24012953	15
0.037916146	1575.5
0.04647981	380.5
0.44814053	15
0.26351964	45.5
0.36302355	18
0.48539633	13
0.091636501	155.5
0.17655809	54.5
0.15198548	149.5
0.28096315	24
0.15948115	62.5
0.11957586	166
0.34145379	11
0.1615161	76
0.16075005	44.5
0.12008624	239.5
0.33642909	17
0.35061893	10.5
0.2076093	21
0.33837619	12
0.29186097	12
0.092552781	141
0.2504833	27.5
0.080789253	155.5
0.20328856	64
0.067613468	190.5
0.33792195	24
0.30253482	29
0.19415687	43.5
0.46633506	10.5
0.052908931	646.5
0.12029833	154
0.35832733	1398.5
0.36285648	20
0.31651443	15
0.18665868	38.5
0.11591306	99
0.2768355	19.5
0.10249797	141
0.39202148	718.5
0.057713214	434
0.17836839	535
0.39783171	11.5
0.22836713	31.5
0.38433862	11.5
0.064432874	466.5
0.17485863	50
0.14701442	132.5
0.11799434	122.5
0.43193054	41.5
0.1006072	173
0.071367972	553.5
0.21221235	59
0.044809178	207.5
0.10908314	343.5
0.46885321	10.5
0.20897579	59
0.25682476	28.5
0.18614709	64.5
0.30892783	31
0.52273691	679.5
0.25412551	37.5
0.11630456	54.5
0.15364632	56
0.055023994	1225.5
0.26979122	47.5
0.25123298	20
0.3975842	17
0.093196064	200.5
0.17817834	70
0.23363291	27
0.056237768	338.5
0.46332842	17
0.50414836	15
0.40283108	11
0.27526104	30
0.50259656	17
0.31156862	20.5
0.13042438	111.5
0.11927142	104.5
0.5424363	347.5
0.37324253	18
0.15925173	137
0.10011543	92.5
0.082622498	203.5
0.36041674	1213
0.33811983	18
0.074406214	124.5
0.23812415	30
0.31592217	15
0.48829389	13.5
0.2112191	33.5
0.37449089	20
0.23534136	24.5
0.25057372	35
0.26844132	13
0.47819024	12.5
0.11590053	139
0.39613608	20
0.091484644	181
0.132689	97
0.060265675	371.5
0.082929485	224.5
0.094532058	203.5
0.37197411	12.5
0.36101484	19
0.25789884	27
0.20062688	51
0.15525819	60
0.30517858	196.5
0.16706479	135
0.38784412	17.5
0.22263637	39.5
0.091676697	111
0.2921719	28.5
0.36506236	18.5
0.43661073	14
0.46565586	501
0.097160451	134.5
0.16724318	129
0.078562252	366.5
0.11403912	125
0.20984055	86
0.35220358	34
0.04811484	3220
0.10314282	81.5
0.13280813	98
0.11483991	171.5
0.28843144	19.5
0.071541347	219
0.18223307	85.5
0.4924596	14.5
0.038553458	710
0.32088503	10.5
0.093214884	134.5
0.33390307	16.5
0.23650932	14.5
0.35321718	104
0.15971163	47
0.39073879	19
0.27031898	39
0.062248208	373
0.087960117	180
0.063601628	263.5
0.16984044	14.5
0.53346425	222.5
0.0719212	404
0.1224478	420.5
0.084271908	178
0.056559447	750.5
0.13059911	52.5
0.15266596	47.5
0.16392617	37.5
0.1024104	527
0.23325582	43.5
0.11635169	105
0.38786259	19
0.11169604	107
0.11209323	92.5
0.44395083	10.5
0.13863531	104
0.079076827	299
0.10450052	170.5
0.095349789	219.5
0.18277931	44
0.091294236	145
0.28420016	11
0.081766836	364.5
0.14243922	108.5
0.056242142	860
0.23368971	45
0.11077866	73.5
0.14176355	79
0.22950183	39.5
0.41966838	12.5
0.3061991	25
0.15756632	70
0.11567535	102
0.068872578	271.5
0.34684071	12
0.43355331	632.5
0.30902147	506.5
0.10129843	180
0.12610525	181.5
0.055858433	387.5
0.13959314	55
0.13878329	119.5
0.5390231	12.5
0.095833361	168
0.37626886	20
0.13629954	73
0.471672	18.5
0.48673204	11
0.068800449	228.5
0.34717941	14.5
0.13772029	110.5
0.39925382	13.5
0.36047682	12.5
0.15789761	54.5
0.32150087	20
0.15195844	80.5
0.12688254	65
0.10175044	197
0.10019347	279.5
0.4633562	10.5
0.39716145	43.5
0.13153905	335.5
0.2163326	33.5
0.31298918	225.5
0.047966093	1054
0.47971517	13.5
0.070214279	468
0.30409038	14
0.10672294	75.5
0.3632381	18
0.39304775	225.5
0.064320974	427.5
0.22160095	57
0.48098877	11.5
0.47319686	17
0.36496696	20
0.26569203	88
0.48967355	14
0.1358552	46
0.39129975	11
0.37848312	20
0.34300834	241
0.15803134	90
0.10281675	68
0.30843574	13
0.1751353	38
0.38561374	13
0.086356848	237
0.36960003	13
0.1240031	129
0.220061	40
0.40417281	12
0.15815429	80
0.17699353	79
0.12471113	89
0.20663245	51
0.094133936	163
0.12573045	134
0.16150552	57
0.09497834	193
0.10168682	202
0.050374322	317
0.25416043	25
0.066883877	336
0.11984688	75
0.12738882	88
0.12083	165
0.16426522	1127
0.07653255	231
0.50226283	16
0.4170737	13
0.19745284	185
0.18204935	277
0.089834623	238
0.47824654	14
0.2256335	73
0.10876206	165
0.35169873	30
0.094586112	616
0.1046254	91
0.13103327	144
0.3107892	21
0.17943174	73
0.095783144	160
0.11332096	109
0.38523147	24
0.13157794	104
0.25294381	47
0.13214397	132
0.18736115	92
0.35677493	12
0.2177162	61
0.42631993	17
0.34148657	23
0.089934535	144
0.43964142	13
0.33718365	19
0.49644548	16
0.166972	52
0.49552608	479
0.22267802	57
0.25555664	39
0.18754581	31
0.18078202	58
0.35212308	11
0.29475588	388
0.017240617	15472
0.04014273	323
0.11118739	82
0.43154129	11
0.13437495	275
0.27571708	21
0.47635347	394
0.078524105	573
0.33108252	15
0.31660283	18
0.35075969	12
0.13333146	66
0.075566202	182
0.051158302	426
0.30288416	51
0.15880916	187
0.13359673	117
0.33792135	15
0.13643058	112
0.12954496	202
0.17609131	52
0.22119586	31
0.1079082	111
0.054299489	283
0.51476151	11
0.08514303	170
0.31751031	641
0.090412535	133
0.26432851	47
0.20238037	74
0.23023158	48
0.076379083	329
0.21742538	49
0.2468138	23
0.30189577	25
0.36790928	17
0.41936544	13
0.15956275	40
0.42163163	19
0.094429202	151
0.13550395	246
0.151324	105
0.23137073	28
0.10470404	271
0.055452202	435
0.16307315	92
0.16064043	73
0.13700514	150
0.16791791	58
0.15482108	66
0.08504688	256
0.12371472	123
0.16381295	69
0.24371843	31
0.10876003	243
0.32459587	13
0.13174433	96
0.29019517	41
0.1002178	113
0.27129173	29
0.10849441	158
0.27707246	28
0.36898288	17
0.12437933	102
0.13940023	119
0.36724919	13
0.51115036	107
0.34048322	30
0.12926933	79
0.20700639	62
0.52350485	356
0.067843229	225
0.12293638	65
0.12759998	120
0.20665155	48
0.4695434	877
0.0518029	956
0.23076297	36
0.1472255	235
0.067294888	491
0.14632808	82
0.33709133	21
0.07977657	162
0.17071822	76
0.51935261	11
0.063783675	330
0.29378566	20
0.072522312	212
0.097389102	298
0.12287394	111
0.20630074	40
0.20368059	53
0.10571074	165
0.12449002	150
0.25204197	28
0.25472373	37
0.38252559	19
0.26202792	23
0.12135407	67
0.33031619	26
0.099466011	166
0.35139799	18
0.065936014	439
0.13306631	127
0.1863769	117
0.43012911	18
0.13719171	94
0.35140613	42
0.13028415	180
0.079407446	143
0.43435907	13
0.18527527	56
0.23442942	14
0.27625272	37
0.43828788	18
0.085893691	261
0.23328424	960
0.14095831	74
0.50915051	12
0.27225456	23
0.22982872	29
0.08628016	102
0.078577317	375
0.25727597	41
0.10505441	137
0.26713175	29
0.34228393	21
0.065306276	621
0.36258146	106
0.48829401	11
0.09022855	192
0.089756817	196
0.12980863	73
0.46872514	14
0.28440905	33
0.18933918	70
0.24104063	94
0.077119961	145
0.29251105	26
0.20983757	36
0.15234414	73
0.10540634	129
0.10515118	181
0.34318835	27
0.21610226	46
0.11532626	151
0.32737556	21
0.47146127	264
0.44245845	11
0.43520117	18
0.14064713	111
0.085248895	331
0.25876045	23
0.42586491	19
0.15386871	61
0.27201331	14
0.10762431	140
0.16474976	71
0.3135533	19
0.044510629	955
0.26469725	48
0.11656659	44
0.12227163	141
0.048133329	651
0.055423532	260
0.14502609	129
0.12416582	72
0.32112506	16
0.13647251	67
0.099105358	141
0.36899853	19
0.23374374	76
0.484337	12
0.10025842	140
0.29664645	17
0.25557187	31
0.13740325	86
0.22855213	24
0.059183396	1079
0.37812319	19
0.34102222	12
0.063424438	399
0.053174384	607
0.078000717	262
0.17386509	59
0.21001351	57
0.40267238	12
0.36058667	14
0.38519013	12
0.1988952	94
0.37204018	16
0.21314053	76
0.12136183	146
0.44813251	11
0.05041004	721
0.47497076	746
0.20905118	45
0.13588792	138
0.093833677	169
0.080121696	218
0.14183253	42
0.33672491	11
0.3488169	25
0.14665228	63
0.093391843	157
0.2986519	38
0.086877748	255
0.13278782	157
0.1465639	222
0.25147167	28
0.14103295	78
0.075765811	204
0.11100578	178
0.2619932	20
0.20640078	39
0.1983441	66
0.15475029	79
0.51452118	18
0.29003212	45
0.28627208	26
0.15959336	73
0.25605017	25
0.081490755	230
0.29736736	477
0.058074284	343
0.060679719	264
0.30664861	16
0.34122777	24
0.22459254	1415
0.066939197	1117
0.073509239	272
0.05397347	428
0.23016925	37
0.43695518	257
0.23703125	56
0.13888073	95
0.10730501	200
0.11712747	483
0.46866634	11
0.43143842	213
0.060094301	190
0.085563771	181
0.53693014	814
0.090757377	309
0.089956723	253
0.2070843	32
0.17114556	70
0.17140304	41
0.22448082	50
0.16983071	84
0.33544955	22
0.12274371	78
0.17062728	82
0.24202672	63
0.1005304	146
0.25649446	44
0.063990548	921
0.1102415	159
0.40858081	19
0.085215583	132
0.13479622	69
0.11932176	132
0.31781468	23
0.088243984	527
0.13001284	109
0.16207929	76
0.059179317	228
0.26241106	14
0.4731335	490
0.2969119	17
0.27022785	40
0.089123465	96
0.12371442	194
0.06804321	206
0.11826805	199
0.31008765	22
0.1428864	235
0.17116493	81
0.26263636	24
0.097164109	176
0.49452206	12
0.47401223	14
0.13513702	123
0.38261092	1168
0.49262083	15
0.10431587	111
0.38729057	15
0.070259832	396
0.16023098	32
0.093331553	169
0.35037458	46
0.3792004	14
0.084825143	310
0.12871271	44
0.46483886	14
0.10012686	98
0.13626184	77
0.48625326	13
0.17234017	81
0.04925184	1153
0.28678972	33
0.37059367	12
0.085832767	139
0.11297371	255
0.43066919	12
0.41475469	11
0.14792569	71
0.13023254	118
0.11523569	94
0.23673986	35
0.11713725	141
0.063009731	284
0.12384786	114
0.12662645	93
0.12697379	112
0.43532458	195
0.24432378	36
0.12452558	208
0.2078428	40
0.16092297	76
0.11309166	62
0.11650021	102
0.19915065	49
0.15835363	555
0.3680684	23
0.14951645	168
0.53391039	14
0.17435704	91
0.051699255	487
0.26566234	1397
0.10455807	117
0.13568476	109
0.13655652	332
0.19080421	42
0.34742093	11
0.13402499	104
0.1118709	166
0.37088951	18
0.29653254	38
0.24368457	175
0.31492397	23
0.18884479	68
0.25537303	31
0.097242765	104
0.15533899	63
0.068769	254
0.23759754	42
0.080698639	187
0.24377225	41
0.23188807	25
0.04977015	588
0.43013239	11
0.16808659	65
0.23951313	25
0.091524668	250
0.13771378	104
0.11720849	391
0.1109574	145
0.077060185	215
0.22045778	45
0.30966136	922
0.43957883	12
0.30372748	282
0.27631676	41
0.065935344	271
0.42761728	1058
0.41507003	23
0.06818898	193
0.46259907	12
0.17745556	111
0.07414262	204
0.21691439	79
0.098848104	181
0.2832267	19
0.11400081	83
0.13450684	100
0.054737248	529
0.30263138	11
0.061511587	368
0.16570705	290
0.14637925	107
0.20411637	40
0.13651974	99
0.10825773	186
0.06211305	158
0.15925188	106
0.37343231	22
0.10134676	170
0.24701495	26
0.13634485	107
0.32193372	20
0.45225242	14
0.35815889	19
0.3597796	15
0.2434627	33
0.23968194	38
0.21039721	84
0.2279603	65
0.17568859	28
0.13938503	167.04004
0.2061166	46.714844
0.34100538	16.984375
0.22556522	17.765625
0.1902248	89.945312
0.11506557	107.51562
0.33683807	14.609375
0.053065881	492.46875
0.19995219	118.625
0.21666496	81.3125
0.28008455	37.53125
0.23953342	35.609375
0.27893281	22.8125
0.47151834	14
0.065544777	365.4375
0.096397199	158.90625
0.44899425	10.375
0.11892624	185.34375
0.25451839	90.75
0.065096639	478.9375
0.44797996	10.5625
0.067361295	538.5
0.22311556	28
0.14113814	75.875
0.063319683	229.875
0.11468977	125.59375
0.11024418	141.5625
0.060962178	336.125
0.16461955	45.1875
0.093142338	204.625
0.13777301	130.4375
0.22086588	48.4375
0.49557137	138.75
0.15728945	100.75
0.18887261	75.0625
0.32925618	18.75
0.32860997	27
0.41782168	17.125
0.16544378	47.25
0.057694159	715.5625
0.35702676	18.8125
0.2866956	23.3125
0.070173524	205.1875
0.19941929	38.75
0.12791993	69.5625
0.099514343	191.0625
0.19358203	1623.8125
0.47462428	681.875
0.47701779	18.25
0.48698384	15.625
0.074306667	217.25
0.19020802	58.5625
0.10042728	330.0625
0.31573543	539.0625
0.37697464	16.8125
0.37492812	18.5625
0.080862209	275.6875
0.41192928	20.4375
0.22325577	38.1875
0.47469389	421.375
0.42654186	515.75
0.08411289	241.1875
0.47073126	222.4375
0.28026894	32.75
0.10575934	143.6875
0.10311056	110.125
0.20568956	29
0.059707154	235.125
0.20262963	41.125
0.32924262	26.375
0.21013133	62.75
0.23946309	35.375
0.25981891	32
0.23695998	299.125
0.055665091	2845
0.39356053	10.875
0.11060801	135
0.10007577	156.25
0.17473979	51.375
0.2242991	21.5
0.38868839	11.625
0.2891728	59.375
0.11630543	69
0.33865461	18
0.06571839	322.875
0.14762019	133.125
0.20616689	53
0.41988114	16.5
0.23847814	29.875
0.12931944	300
0.39230764	994.375
0.13691403	117
0.54018557	11
0.47873014	624.875
0.11558459	219.875
0.31606334	20.125
0.43260077	20.125
0.15219694	86.875
0.29479584	26.625
0.079432361	381
0.13885345	112.5
0.38302121	37.5
0.37992755	32.625
0.23276865	43.75
0.1356888	77.375
0.18378247	56.875
0.28420997	26.5
0.099468574	184
0.31922486	31.625
0.19521298	63.25
0.14251199	119
0.22830322	27.5
0.11657114	62.875
0.11333339	143.875
0.078582354	165
0.16420364	192.5
0.18271637	48.125
0.063513748	398.75
0.36938846	15.375
0.15119191	155
0.24319007	48.375
0.43254688	12.75
0.19104074	46.75
0.071861029	335.75
0.067680329	191.625
0.32304683	18.5
0.39071643	11.875
0.21418616	46.375
0.2959387	214.625
0.076505274	167.375
0.072416365	291.75
0.10963306	192.625
0.30195183	30.75
0.0966914	143.125
0.22114338	24.25
0.17116493	66.5
0.47792044	16.375
0.18033442	181
0.068150491	456.5
0.17098123	314.875
0.45175999	13.625
0.15401824	77.125
0.2712228	11.375
0.081160314	229.625
0.10169341	268.875
0.36373281	29.375
0.38297105	22.25
0.28441945	31.75
0.3171809	12.5
0.052252412	306
0.12100306	76.5
0.19471161	35.75
0.46258575	77.75
0.24346696	27.25
0.45208186	18.75
0.082166523	201
0.21219553	86.25
0.11078174	93.75
0.069897212	189.5
0.42950732	14.75
0.30156344	21.75
0.30623335	15.75
0.40327677	13.75
0.05337983	3131.75
0.10939606	155.75
0.45712882	10.5
0.1484412	79.25
0.26570633	25
0.089414231	1389.5
0.40599832	16.75
0.086915165	204.75
0.073987216	318.5
0.27016607	50.25
0.31943712	24
0.48919356	12.75
0.088063218	146.25
0.20386775	37
0.061490752	592.75
0.17109747	66.5
0.46157312	13
0.3337698	29.5
0.53034014	11.75
0.15112042	38
0.26282796	37.75
0.054019134	1845.5
0.30638364	19
0.17692009	69
0.083774716	163.25
0.0561927	934
0.36299005	14.25
0.095466673	182.75
0.20988071	84.75
0.2019269	59.75
0.058787927	173.75
0.36331403	11
0.47044405	11.5
0.37002027	27.5
0.14027281	39
0.10332956	120
0.21612121	27.75
0.13366051	46.25
0.14081982	49.75
0.21075411	36
0.31349632	13.25
0.13056394	124.75
0.074129872	288.5
0.44767135	11.5
0.17671593	76.5
0.33589417	21.5
0.070069566	190.75
0.34971163	19.25
0.1133347	110.75
0.058427688	357.5
0.18465097	1223.5
0.37338027	11.5
0.12393422	89
0.16004865	70
0.12387569	114.5
0.1084483	124
0.16134891	60.75
0.07941135	255
0.53745449	18.25
0.25914106	38.25
0.068950936	335
0.2030365	61.5
0.12510949	172
0.41220307	20.75
0.25225061	33.25
0.21313052	65.25
0.096971363	653.25
0.50820231	1360.75
0.25904968	34.25
0.11268487	224.5
0.33499819	26.5
0.35742688	10.5
0.25922263	36.25
0.20876728	61.25
0.051157966	1681.5
0.065833181	318.5
0.3718777	14
0.13749371	48.75
0.17471531	149
0.35517323	18.25
0.28325531	111.5
0.061066676	282.75
0.075019933	284.25
0.076931939	417.5
0.22750598	1056
0.16005869	96.25
0.045323938	703.75
0.12359592	153.25
0.071120024	292.5
0.25039929	30
0.18677607	65.25
0.08561109	182
0.076487906	347.5
0.14302737	55.5
0.055434123	434
0.28907451	13.5
0.37253129	13.75
0.072551601	415.75
0.32260662	10.25
0.49067754	10.75
0.064480685	263
0.44324055	11.5
0.15258831	215.25
0.084589452	178.25
0.35450104	18.5
0.11345325	159
0.35805094	12.25
0.13268189	72.25
0.26796019	21.5
0.17562975	156.75
0.18236269	13.25
0.057350989	293.75
0.26284453	69.25
0.25679281	32.25
0.50118577	10.75
0.054388013	936.75
0.23229058	52.5
0.19441473	53
0.26600319	34.5
0.36376518	26.5
0.22662982	23
0.087674923	207.5
0.15319242	53
0.24408719	15.5
0.35160896	11
0.47517121	12.5
0.36382857	27.5
0.40233153	15
0.36384407	27
0.16255191	40
0.33392304	21.5
0.18848097	66.5
0.28373751	42.5
0.41783872	17.5
0.18559825	47
0.052488964	354.5
0.36296046	33.5
0.36710182	25.5
0.1300904	123
0.067324042	202
0.084267199	567
0.04017837	445.5
0.24286261	430.5
0.45628887	14
0.1753552	2772
0.059847172	510
0.045083895	423
0.19039536	36.5
0.12149779	96.5
0.038005918	566.5
0.23553675	32.5
0.41802025	541.5
0.37182876	15
0.12053103	155.5
0.37023959	24
0.2108956	41
0.057085659	702.5
0.4382458	18
0.10115077	71
0.27887508	28.5
0.22246337	38
0.12542728	642.5
0.23021929	34
0.20731212	77
0.12620278	123.5
0.16335808	99.830078
0.44888356	432.72461
0.37547958	16.546875
0.23173447	27.644531
0.13593298	94.039062
0.46884528	12.382812
0.4593229	10.125
0.20353416	41.03125
0.21887904	35.5625
0.5027746	21.609375
0.29448947	72.125
0.071160346	428.5625
0.12328314	114.53125
0.024498474	3709.25
0.34700051	17.75
0.10497511	156.25
0.47478941	472.5
0.05931443	1417.875
0.16181388	2307
0.082433946	213.28125
0.43672156	10.15625
0.38745368	21.0625
0.26570797	28.46875
0.10743203	333.65625
0.36422509	18.5625
0.15377262	123.125
0.30271989	41.375
0.38422522	25.3125
0.10957706	110.3125
0.12479068	111.71875
0.11013767	267.9375
0.4084034	10.46875
0.49336794	12.25
0.49554002	786.9375
0.11857381	126.375
0.44824749	10.625
0.13203779	365.375
0.38991135	23.8125
0.25959864	23.625
0.13654557	70.3125
0.13089369	180.6875
0.18392032	86.8125
0.039724715	883.25
0.19559318	51.0625
0.073431835	466.375
0.23651443	36.4375
0.32428539	20.9375
0.42399338	33.75
0.45352724	20.0625
0.46428594	15.4375
0.070438012	355.625
0.47780794	12.9375
0.34232831	27.125
0.16853453	122.4375
0.29155117	17
0.069266573	313.3125
0.21627405	36.5
0.40131935	555.9375
0.38315216	36.625
0.11668056	113.125
0.44879195	11.6875
0.45021272	20.5625
0.52419221	12.25
0.032476049	965.75
0.28599742	45.3125
0.32923302	14.75
0.07303185	176.25
0.075353675	656.375
0.33885178	12.875
0.10525303	136.5
0.078909397	333.25
0.15986219	49.25
0.27015358	28.375
0.16748257	65.625
0.34432611	13.125
0.14048049	147.75
0.49348888	10.125
0.1109497	412.25
0.22214426	57
0.09097559	214.125
0.060714044	689
0.38350809	16
0.391323	17.5
0.35161588	18.625
0.28772435	39.125
0.43392757	12.75
0.17702566	68.875
0.083345875	226.375
0.13151906	237.75
0.12734258	106
0.43821248	16.5
0.057680983	552.125
0.36624041	18
0.39261663	23.375
0.46295062	12.125
0.059555523	336.375
0.23442607	33.875
0.14308244	72.5
0.29250351	24.375
0.089739062	255.625
0.48413363	13.875
0.42483559	10.125
0.12328049	111.25
0.079526015	111.25
0.061173882	284.625
0.33226749	21
0.33661941	12.25
0.088676192	149
0.16400452	79.875
0.28583395	47.875
0.10773107	107.125
0.073885843	279.875
0.47626653	47.625
0.093066141	169
0.076004282	245.875
0.14781007	195.625
0.084919959	128
0.16650987	63
0.3580434	22.25
0.5428099	15.75
0.43071821	10.25
0.31201231	15.25
0.32525423	17.25
0.32768953	22.875
0.29350898	30.875
0.26927182	42.625
0.087289222	484.125
0.1831232	39.375
0.20930661	58.25
0.49246457	15.375
0.16557558	57
0.37904078	1658.25
0.43479648	12.25
0.099395096	118.75
0.13249604	74.5
0.13807258	203.75
0.065005995	234
0.12532118	66.75
0.16912678	120
0.15683562	90.25
0.068932898	318
0.37217087	13.25
0.48373362	18.75
0.15660419	69.5
0.19571188	27.25
0.33634305	13.5
0.30166543	26.5
0.12311906	117.5
0.33312052	50.5
0.045291834	781.5
0.19022453	52.5
0.076402254	240.5
0.50613666	17.5
0.07216049	186.5
0.36570334	11.75
0.3470706	15
0.46989542	12.25
0.068426929	315
0.05940133	296.75
0.34995928	21
0.47592822	13.25
0.12696287	79.75
0.12230258	143.5
0.3891508	29.5
0.15375932	78.25
0.37781322	13.25
0.16746481	91.25
0.0440588	484
0.48653558	13.5
0.51431	12.25
0.13332203	61.5
0.27925453	17.75
0.50736248	505.25
0.28244424	20
0.35600653	15.25
0.5078522	15.25
0.43336093	10.75
0.47238162	151.75
0.090788923	296.5
0.19817218	30.75
0.38184053	14.75
0.49456581	16
0.072756372	239.25
0.14693965	49
0.032161254	4302.25
0.35957003	11.75
0.31170729	29.5
0.034655772	1356
0.3064439	29
0.068101875	284.75
0.38552022	19.5
0.086954124	452.75
0.4809567	22.75
0.5209778	362.5
0.10754866	151
0.46573034	10.5
0.24367522	41
0.21226178	636.5
0.17162761	51
0.068651967	403.5
0.4885349	18
0.34143323	20.25
0.34382585	17.25
0.24578865	28.75
0.085683845	226.75
0.40579316	14.75
0.44130439	12.25
0.41703385	14.75
0.24207811	40.25
0.090281315	321.5
0.24806994	34
0.36756444	28
0.54540992	314.25
0.1455586	94.5
0.31901592	842.25
0.424992	11.25
0.3412894	21.75
0.104184	221
0.058147788	509.5
0.10055604	133.5
0.32612345	24.25
0.067218676	348.25
0.51098704	887.25
0.34728581	22.25
0.37562281	158.5
0.14467981	106.75
0.31518212	16
0.15505232	81.25
0.31035247	21.75
0.12164804	113
0.052012026	593.75
0.31162107	30.5
0.18925413	53.5
0.20673642	36.5
0.1222856	84.75
0.35412478	233.5
0.090966731	102
0.53347754	11.75
0.39011693	13.5
0.26979214	34.5
0.16362831	57.25
0.11744577	87.25
0.42338809	15.25
0.067376763	242.75
0.29971084	216.75
0.20877135	82
0.22733514	41
0.1345889	53.5
0.084260471	180.75
0.42925808	148.5
0.1716513	104.25
0.0944947	151.25
0.17648052	100.25
0.15807708	102.25
0.4784269	10.25
0.29647994	16
0.25470281	40
0.37852529	15.75
0.15556805	96
0.11325805	138
0.53114587	10.5
0.17947812	81
0.10735901	360.5
0.074560918	443.5
0.43176141	11.5
0.39223635	18.5
0.4496654	468
0.095672272	343
0.34542176	13
0.20687881	49
0.50932628	12.5
0.32287025	34
0.094636083	295
0.37138867	32
0.44529527	17
0.11313153	204
0.076099865	334.5
0.10784709	152
0.083032712	235
0.11301124	98.5
0.083013348	364.5
0.064082019	279.5
0.27833578	30
0.062535189	597
0.40244704	11.5
0.17108615	26.5
0.21038564	56.5
0.13450247	64
0.53369558	11
0.126901	84.5
0.040408649	804
0.056750771	210
0.10179287	82
0.30961555	23
0.052462716	728.5
0.52431577	94.5
0.40530857	21
0.19581063	95.5
0.11583368	140
0.2044621	481.5
0.19800304	71
0.22342533	83
0.087378815	200.5
0.14389557	130
0.47268423	373
0.098529406	213.5
0.40193579	22
0.17396323	59
0.082902066	192.5
0.082049638	161
0.40976071	17.5
0.063599214	647
0.29041174	61.5
0.48214355	12.5
0.068120815	218
0.39158961	12
0.15963069	270.5
0.15537198	115.5
0.16484986	100.5
0.1189329	174
0.12660372	121.5
0.27444091	198
0.34323153	32.5
0.36735362	13.5
0.21792895	51
0.071595952	334.5
0.10556556	192
0.35370418	11.5
0.20405534	63
0.1971308	155
0.23053981	76
0.31747815	11.5
0.29951665	39
0.068305679	397
0.1660419	107
0.058565602	432
0.12111931	82.5
0.13264865	188.5
0.14063379	68.5
0.30564901	25
0.39217252	12
0.30328345	25.5
0.046938583	397.5
0.2731086	48
0.16371237	233
0.12277286	106
0.13588201	72
0.13200778	120
0.1710085	326
0.3605724	24.5
0.066539168	471
0.42288139	13.5
0.16607621	82.5
0.058545157	615.5
0.3573741	866.5
0.079236969	216.5
0.28399488	22
0.14577092	100.5
0.45026657	16
0.082987249	3729.5
0.42142251	12.5
0.11065154	118
0.41046113	18.5
0.22079509	28
0.2989431	96.5
0.3371948	38
0.14414363	109
0.47706115	11.5
0.40359378	11.5
0.18354294	82.5
0.15440693	115.5
0.30973017	30.5
0.16531572	64.5
0.3009055	20
0.10944019	132
0.31444854	397.5
0.057887465	224.5
0.030460851	1860
0.17291592	61.5
0.37576348	11.5
0.18023115	44.5
0.27901426	315.5
0.16603145	38
0.41019988	306
0.4820196	10.5
0.10374892	121
0.044837456	854.5
0.5111984	10.5
0.33615047	1052
0.38900378	24
0.20020963	69
0.26084527	34
0.15496087	837.5
0.46563601	12.5
0.45980382	11
0.12181251	146
0.25024593	54
0.10866398	6421.5
0.076771714	258
0.13616969	80
0.13533022	80.5
0.13738789	102.5
0.26026532	207.5
0.14380959	155.5
0.32776681	22.5
0.16255261	85
0.071437843	319.5
0.36641222	13
0.16784967	90
0.097552724	77
0.38098457	125
0.077752553	267.5
0.23370956	25.5
0.12163869	180
0.17282295	92
0.46725392	11
0.50919235	17
0.44551069	669
0.083439343	270
0.13842954	88.5
0.082600027	98.5
0.43646458	11
0.090631738	126
0.14907084	74.5
0.20610276	47.5
0.22627088	54.5
0.18718424	361
0.45507336	18.5
0.25045183	574.5
0.40297624	14.5
0.10543839	178.5
0.070086628	333
0.095855266	278
0.32990685	22
0.1585874	2710
0.13417605	130
0.16000782	91
0.26335555	29.5
0.3104578	25
0.36415106	210
0.15388079	114
0.28605384	43.5
0.14569266	83
0.10381936	122.5
0.44088551	18
0.06652613	360
0.12497	84.5
0.47647732	94.5
0.45551264	565.5
0.046254307	906
0.52717227	16.5
0.25005016	58
0.12185896	404.5
0.090054221	134.5
0.23408304	30
0.48152775	19.5
0.49743155	14
0.14789389	180.5
0.087509997	479
0.091297343	214
0.17531163	59
0.10084883	334
0.4458701	10.5
0.4004899	18
0.10828191	104
0.43811375	18.5
0.05775306	2157.5
0.36978209	12
0.162497	834.5
0.29082313	51.5
0.47264734	20
0.38363409	17
0.49856481	14
0.15628219	91
0.47405291	829.5
0.44203621	11.5
0.2944999	25.5
0.37379998	19
0.39057621	13.5
0.292766	13
0.073310338	215.5
0.22731745	63
0.077752143	293
0.49173713	14.5
0.27320895	46
0.31652603	29
0.073206842	649.5
0.25855961	74
0.36872661	11
0.47977886	17
0.083622895	104.5
0.29912359	28
0.2414355	25.5
0.4507347	522.5
0.05038299	692.5
0.28253174	19.5
0.14877585	90
0.27881083	23
0.44735113	12
0.43144244	33
0.20268777	35
0.18992411	53
0.21100076	296
0.092532374	94
0.12591274	232.5
0.17427777	83.5
0.25799242	37
0.37787679	22
0.20986135	48
0.067762829	213
0.28111079	24.5
0.10534853	114.5
0.13420182	132
0.11795663	145
0.099034369	348.5
0.41786408	25.5
0.11007797	156
0.42005661	19.5
0.40788415	17
0.45493177	24
0.49896437	398
0.34708643	386
0.071098469	285
0.27996731	28
0.12268921	86
0.14205781	101
0.10418782	154
0.20277478	75
0.16288532	157
0.3632696	21
0.41247582	11
0.047853906	570
0.11475915	141
0.4168396	22
0.37751797	25
0.10032586	181
0.4986065	12
0.25622082	42
0.46198565	516
0.17810948	48
0.43434405	23
0.12276553	141
0.10963286	157
0.07127402	543
0.30757609	21
0.29575443	15
0.13769592	114
0.21030688	64
0.54494476	18
0.14903325	97
0.11870706	230
0.20479235	27
0.099206567	134
0.30700243	21
0.40494487	16
0.50211984	20
0.073114686	124
0.048265703	3897
0.27977163	27
0.092397541	89
0.33923599	817
0.077553533	198
0.29217029	35
0.18828192	76
0.41915768	12
0.1639981	64
0.22707359	24
0.32271278	14
0.072507307	388
0.066938415	279
0.34380692	89
0.17092961	46
0.30072016	22
0.054402702	718
0.083873123	226
0.1147371	153
0.3217583	18
0.12858914	90
0.50720143	11
0.17634203	39
0.11627442	130
0.13196829	123
0.32130307	32
0.22860096	52
0.14455639	54
0.34377569	14
0.2873162	27
0.40490532	12
0.13475904	114
0.13037202	98
0.30518046	25
0.14242855	89
0.10322165	437
0.21253221	31
0.31889036	38
0.25248924	92
0.2567116	20
0.21247348	36
0.41999841	18
0.096904129	176
0.31248981	29
0.32482547	15
0.32685989	23
0.12981939	62
0.33184606	24
0.071363367	279
0.17900063	755
0.52154416	15
0.34114105	31
0.054845847	253
0.074787624	204
0.14988582	62
0.11142293	152
0.34767306	13
0.13068941	95
0.27126378	29
0.23153007	46
0.3861064	12
0.13205793	74
0.086829007	298
0.15562871	75
0.29570571	29
0.41063938	11
0.052475307	867
0.45061955	11
0.49133492	776
0.1985852	25
0.38029861	17
0.23627742	56
0.53129947	17
0.24380155	32
0.10696457	138
0.18800938	94
0.13394427	113
0.055952754	487
0.36393335	17
0.076024219	140
0.21322083	1630
0.12418311	226
0.29374453	30
0.30432594	23
[truncated: 10,819 more rows]
