# Supplementary material for: Comprehensive structural assignment of glycosaminoglycan oligo- and polysaccharides by protein nanopore
Source: Nat Commun. 2022 Aug 30;13:5113. doi: 10.1038/s41467-022-32800-4 (PMC9427770; doi:10.1038/s41467-022-32800-4)
Supplement: Supplementary file 5 — Source Data [file 41467_2022_32800_MOESM5_ESM.zip › Source Data/SI_source data files/Supplementary Fig. 6/a.txt]

Ib HPdp10	Tt HPdp10		Ib 2-O-desulfated HP dp10	Tt 2-O-desulfated HP dp10
0.17642015	74.115234		0.16836782	38.65625
0.087360732	123.92188		0.19479115	39.75
0.13574585	72.03125		0.17350839	53.75
0.094969556	134.78125		0.15613563	38.5
0.21112525	65.34375		0.14127651	114.25
0.11172079	65.765625		0.34908792	16.5
0.14513437	90.875		0.15628406	38
0.1694091	51.453125		0.20492035	37.25
0.027257878	174.60938		0.39963585	264.5
0.18911456	22.453125		0.29660365	29
0.08950159	184.39062		0.21990435	63.5
0.27738762	24.171875		0.19868326	40.5
0.071480289	203.84375		0.20835948	23
0.12183706	71.75		0.10592531	69.5
0.24810806	32.46875		0.20773539	38.5
0.10543741	163.53125		0.196233	39
0.08466313	192.625		0.12804614	58
0.095620833	178.96875		0.26184499	11.5
0.16670239	70.46875		0.094727382	129
0.15111873	55.75		0.12196501	167
0.11348676	257.1875		0.14297391	87
0.093228146	356.4375		0.37479031	63
0.14000919	82.125		0.15132339	41
0.083168805	50.6875		0.40240371	16
0.11397826	77.9375		0.12752657	124
0.17211974	72.5625		0.26452038	23
0.32486168	20.5		0.14260113	354
0.099148892	72.9375		0.16502355	36
0.1520649	128.0625		0.19341162	68
0.11567835	72.5		0.1816189	36
0.11208301	95.875		0.22166447	62
0.099661812	123.375		0.10846946	86
0.11433459	78.125		0.073776305	102
0.17883235	48.6875		0.15912282	38
0.15403709	65.9375		0.25079972	20
0.093572587	85.9375		0.088147901	58
0.10690269	77		0.23916522	22
0.15352216	46.3125		0.15681815	68
0.084419921	382.4375		0.15976587	26
0.056011949	394.75		0.19334769	62
0.10517505	110.125		0.25006017	34
0.16420498	69.5		0.18651947	22
0.25788933	93.375		0.13523179	82
0.16419005	72.125		0.19376208	96
0.098616742	143.125		0.23634332	26
0.12698664	90.25		0.14431845	102
0.12559731	54.75		0.15559021	122
0.16825813	53		0.13216141	26
0.073459901	144.25		0.2515288	200
0.088447861	79		0.13198075	84
0.1273977	52.375		0.18574296	142
0.153144	154.375		0.16709612	44
0.14169209	51.125		0.31468251	18
0.14102723	184.5		0.22771521	40
0.076872475	257.25		0.15704574	36
0.086168028	127.875		0.095908076	84
0.12255105	122		0.19172786	50
0.13097577	122.5		0.16210566	72
0.13883169	60.875		0.18522869	30
0.10092885	99.75		0.19416949	116
0.11596873	70.75		0.090784408	102
0.1079515	177.125		0.10280734	120
0.086108506	70.625		0.30547148	22
0.0711945	114		0.17845885	148
0.14517264	66		0.18124196	64
0.18673523	46.875		0.1566667	36
0.18994798	30.5		0.13302156	68
0.12886794	98.25		0.21214347	92
0.1155152	89.125		0.14407068	96
0.11009942	63.125		0.27389085	64
0.14884908	100.75		0.15666451	28
0.20583326	36.375		0.1166429	96
0.073103547	98.75		0.15386735	40
0.10942165	124.25		0.13065965	76
0.1712524	73.875		0.098943919	140
0.16587485	85.75		0.14790501	44
0.10366326	102.5		0.36239356	24
0.10617663	150.25		0.12823302	168
0.098801397	144.5		0.1183579	80
0.11792758	51.75		0.1770308	72
0.14381327	122.25		0.14822991	36
0.14549796	41		0.31232324	24
0.1254535	111		0.18580988	32
0.18016405	89.5		0.26093221	28
0.19276966	66.5		0.19256189	48
0.090140335	97.25		0.10345671	1100
0.14856809	46.5		0.17982084	32
0.096022584	100		0.13860768	180
0.16368617	49.75		0.15809143	252
0.14296491	73		0.18059863	24
0.14106986	83		0.20576565	48
0.1348252	118.5		0.17367055	24
0.14924255	172.75		0.19384463	76
0.080166124	144		0.35407194	12
0.15217145	53.75		0.19899175	40
0.13003792	244.75		0.24505652	56
0.14325669	55.75		0.19789171	40
0.08527863	266.25		0.19353962	52
0.10530152	86.5		0.13281006	84
0.11758327	237		0.25691855	24
0.097592495	337.75		0.1403029	72
0.073639929	125		0.1564717	96
0.12860443	398		0.15242544	128
0.16191836	69.25		0.26119873	24
0.19885546	51.5		0.16603044	468
0.081496067	168.25		0.27125895	48
0.090636455	118.5		0.20347501	56
0.14082967	57.25		0.16561843	44
0.059521388	120.5		0.21257767	40
0.21632402	28.5		0.16532293	320
0.1061191	270.75		0.10874068	72
0.14268304	63.75		0.10873006	128
0.17372316	51.25		0.17245533	56
0.12488595	100		0.21308437	56
0.14045815	62.25		0.26019481	48
0.078632765	299.25		0.10103244	232
0.10754244	113.5		0.15243714	44
0.18558167	61.25		0.10424109	264
0.17359892	62.25		0.14101589	88
0.12520878	90.25		0.25836042	32
0.11500022	69.5		0.326287	48
0.19866322	35.5		0.10696983	40
0.10545562	140.75		0.27695087	16
0.084826156	277.25		0.14518513	80
0.25819629	34.25		0.42028072	16
0.12756664	59		0.17198101	32
0.097313806	158.75		0.41881609	24
0.082068048	148		0.13980278	72
0.15529266	29		0.19907089	80
0.096012995	646.25		0.38372129	24
0.089912266	189.75		0.25180301	56
0.091786541	125.75		0.29693699	40
0.17461133	77.5		0.36690176	1848
0.10182471	118.25		0.16465503	104
0.079461701	285.25		0.2523821	40
0.1879568	79		0.21755503	88
0.14588441	51.5		0.31376356	24
0.11759627	62		0.19241278	32
0.15323849	1123.25		0.17230067	72
0.12138142	128.25		0.12201585	192
0.12710325	440.25		0.087574035	192
0.094481662	143.5		0.1707325	80
0.094202965	42		0.20820436	96
0.087836534	169.75		0.21598503	80
0.076139495	193.75		0.16493338	48
0.082743242	345		0.26644412	40
0.11323325	132		0.12649392	104
0.10383416	68.5		0.31157121	32
0.080713741	188.5		0.1357916	64
0.10271458	67.75		0.34899762	40
0.20503211	144		0.09482833	96
0.093260936	225.25		0.20442003	72
0.23887233	34		0.1360652	128
0.1367652	113.25		0.16570213	48
0.076256819	86		0.23664849	16
0.17017144	37		0.21838725	56
0.065530047	113.5		0.13334654	32
0.083942786	727.5		0.12477811	64
0.16383	39		0.31196177	32
0.067645125	99		0.16854933	40
0.16235985	26.5		0.10004136	184
0.10940941	240.5		0.21779145	40
0.15318385	135.5		0.27586532	24
0.10061798	730		0.2340349	16
0.17757326	31.5		0.2306762	80
0.16274814	57		0.25030205	48
0.14860991	58		0.18154585	288
0.17375144	146.5		0.18170412	80
0.077493303	125		0.10613138	24
0.21438594	36.5		0.16104338	72
0.12931165	54		0.31132907	40
0.070706114	168.5		0.41711381	24
0.064139768	145.5		0.25243208	24
0.097294286	314.5		0.41937929	16
0.10866528	80.5		0.25982311	32
0.12331256	308		0.19519022	40
0.19652016	62.5		0.18841513	24
0.17206766	58		0.087886102	368
0.1140494	234		0.13578561	56
0.1016688	141		0.33528456	40
0.16947493	53		0.12203374	96
0.13530868	154.5		0.17702316	88
0.29493079	25		0.25936839	88
0.086333595	81		0.26146322	16
0.11732502	89		0.32859856	56
0.12776591	91		0.26517573	248
0.071186982	132		0.10675994	432
0.10450181	111.5		0.12407225	48
0.19896893	37.5		0.17990007	128
0.098214291	114.5		0.17792134	16
0.25900772	33		0.23947132	40
0.12840231	69		0.17322049	40
0.14285475	138		0.23654532	40
0.23182096	39		0.16304548	112
0.19094436	29		0.2624025	56
0.098052405	171.5		0.1580527	40
0.15294114	98		0.17276742	48
0.11286398	70		0.1978886	64
0.10320517	95.5		0.19386229	120
0.15822248	34.5		0.32954916	24
0.32655093	22		0.23590882	32
0.084266312	98.5		0.12926482	88
0.085645676	128.5		0.16222128	88
0.07245288	542		0.25019327	24
0.1599194	55.5		0.16959767	80
0.11464145	52		0.30823806	32
0.2998817	23		0.29118633	40
0.090292469	96		0.13843572	72
0.19275659	52		0.12764011	96
0.15520692	45.5		0.2472561	40
0.17659342	72		0.15830858	112
0.16938272	45.5		0.35189801	32
0.12396584	106.5		0.22200516	16
0.085033484	118.5		0.1360382	24
0.087734424	167		0.18888789	24
0.068108439	330.5		0.075943261	352
0.071418725	195.5		0.049211003	472
0.19699562	48.5		0.3328515	32
0.13210474	72		0.29217097	40
0.21288301	38.5		0.15844767	48
0.11065874	119		0.29411784	16
0.13264026	51.5		0.18453281	72
0.090183429	84.5		0.11681972	40
0.12308991	114.5		0.13433637	64
0.075283341	187		0.21157999	72
0.14155374	28		0.11857031	88
0.056107461	356.5		0.16929127	104.17188
0.079748794	142		0.112095	101.5
0.091209128	338		0.21611884	31
0.1084081	95		0.29593262	21.875
0.077977836	445.5		0.24003215	12.5
0.088024549	153		0.23952255	20.125
0.12994885	79.5		0.17280978	50.5
0.21941064	37.5		0.13518964	55.25
0.1337474	143		0.17083658	58.5
0.13164097	78.5		0.15631229	56.25
0.13552691	68.5		0.25062031	40
0.15712342	72		0.20636962	63.25
0.096413992	185		0.2045722	25.25
0.12234351	107		0.21372719	51.5
0.13839497	156		0.22735743	97.5
0.095279858	663		0.24937727	28.5
0.13044658	81		0.19152364	28
0.19663239	58		0.17935364	28
0.1198203	65.5		0.15282963	164
0.11684138	50		0.27462208	24
0.10598384	133		0.24134324	48
0.1131156	41.5		0.20336199	48
0.10927021	267		0.2977536	74
0.21494077	52.5		0.25261685	35
0.11571698	76.5		0.21835384	26
0.10501738	67		0.22089233	63
0.10547391	194.5		0.13280134	113
0.19146144	26		0.035678461	1476
0.14117591	97		0.15245959	61
0.11363547	145.5		0.1331511	82
0.138311	77		0.098085418	170
0.12453331	156		0.066056632	415
0.17364074	66		0.26315135	40
0.11754264	401		0.15997578	82
0.20673673	34		0.21563493	72
0.13421527	99.5		0.25482446	28
0.15097085	78		0.15040864	48
0.12320747	58.5		0.19256009	38
0.11618853	124.5		0.17639127	26
0.1454493	51.5		0.27230677	82
0.21348259	55		0.32167417	36
0.15233921	77.5		0.18228169	22
0.11765687	189.5		0.16838124	210
0.064313717	392		0.37697339	18
0.17820419	51.5		0.13837391	56
0.092754789	107		0.33608875	30
0.11706256	120.5		0.20391563	56
0.13513865	98		0.14479955	34
0.21132199	56		0.095162496	200
0.12928659	95		0.21214809	26
0.11176056	95		0.18573634	26
0.21199109	38.5		0.17556396	68
0.075868472	185.5		0.10723733	102
0.15902852	46		0.24436669	54
0.085668653	270		0.16481976	58
0.14349429	65.5		0.13378237	86
0.24060561	46		0.082713835	324
0.076287732	72		0.18944521	60
0.1612258	46.5		0.089328818	82
0.057727724	371.5		0.13480434	54
0.19621395	39		0.11053038	166
0.20173781	37		0.23954441	56
0.17118137	36		0.32092518	22
0.17115401	82		0.18628103	36
0.075232476	101		0.23339513	28
0.16243926	57.5		0.23617889	36
0.12744692	306.5		0.23697035	32
0.16439764	63		0.22255065	32
0.098713562	90		0.12999907	148
0.045750897	865		0.33360046	28
0.1547696	27		0.24142234	48
0.27301466	50		0.1984717	40
0.11750311	190		0.14280029	196
0.20658517	53		0.27595147	76
0.21318039	27		0.21250157	28
0.12295523	94		0.11346491	84
0.13603811	81		0.20108263	84
0.089498617	126		0.23927072	32
0.1839726	46		0.23413026	32
0.11160824	82		0.17975375	92
0.11202066	104		0.082812034	648
0.16979134	75		0.1613961	28
0.13706514	130		0.22960325	36
0.086520202	126		0.2070294	32
0.17602724	75		0.28396967	36
0.071153224	94		0.1334241	96
0.10357646	65		0.24006975	24
0.21681087	41		0.33818227	32
0.15011075	58		0.34642327	20
0.15188806	45		0.25559816	80
0.13158466	73		0.027451044	876
0.097571589	110		0.31287059	24
0.12859629	53		0.13818178	56
0.11042881	73		0.27846336	32
0.2610971	30		0.21759319	36
0.078908175	321		0.12615849	24
0.14088379	112		0.28453401	64
0.23368742	50		0.27179536	20
0.10713547	89		0.16447315	24
0.11132707	54		0.14733468	52
0.23679595	23		0.26150608	64
0.09239874	272		0.19373037	132
0.044337075	536		0.17129493	28
0.06375207	249		0.20075083	32
0.065744542	121		0.21818057	36
0.11884693	75		0.14782768	60
0.12755971	44		0.14935818	104
0.1313995	109		0.14961961	80
0.11216654	233		0.10923681	52
0.11079835	122		0.032403667	1148
0.10180861	63		0.22660971	52
0.1371251	54		0.20654701	48
0.16618563	44		0.10394424	68
0.17821194	67		0.41210046	12
0.13278958	105		0.1610001	52
0.33604005	24		0.17223784	176
0.10301001	45		0.15673332	24
0.070704885	212		0.1765306	48
0.21314487	43		0.27623314	32
0.26749906	27		0.18324128	24
0.16088396	50		0.13320333	36
0.081737295	373		0.085265279	340
0.078723051	376		0.085527219	480
0.19420433	38		0.1997311	184
0.06927029	348		0.12122574	220
0.12683992	63		0.072229952	172
0.16282119	49		0.20776787	96
0.20332952	50		0.2431071	16
0.085693926	291		0.08064159	112
0.13852766	70		0.23220097	40
0.12289256	133		0.21657301	56
0.19429627	73		0.16045846	40
0.089589857	217		0.18419486	72
0.13711639	128		0.19565061	112
0.17217606	63		0.21584442	32
0.14468208	33		0.2130944	64
0.11529043	167		0.14287356	64
0.068811372	402		0.2890678	24
0.073763289	84		0.19448757	88
0.094009131	163		0.32950377	32
0.12876298	139		0.21294847	64
0.16164793	71		0.18583684	72
0.075463027	251		0.17799953	48
0.072520688	100		0.33693859	24
0.15481643	146		0.25021407	24
0.18557163	77		0.33738688	40
0.061286055	671		0.20529878	40
0.18385996	62		0.19111936	48
0.16727614	54		0.2718327	40
0.30362305	36		0.25573599	32
0.10999627	115		0.25955409	48
0.11298523	95		0.10916781	88
0.19091646	24		0.17295492	56
0.10620084	84		0.32068929	24
0.10749868	86		0.1801804	80
0.13632998	45		0.24902309	32
0.080750152	272		0.098254621	72
0.11037445	203		0.32698405	16
0.14790216	76		0.1433184	152
0.16078708	43		0.14494742	80
0.076246597	137		0.22033361	24
0.11882795	125		0.22757378	48
0.08865577	123		0.17002267	56
0.24862632	39		0.16353652	40
0.12036499	153		0.17362365	32
0.1512859	77		0.12192549	80
0.18540065	51		0.15217015	40
0.24381253	45		0.19299182	72
0.13183348	92		0.21182621	56
0.062241536	323		0.21443003	80
0.17399815	48		0.19405787	24
0.11146897	214		0.17110036	64
0.23221807	39		0.11310323	152
0.13303119	71		0.082402594	64
0.10730019	162		0.18313567	56
0.11673389	93		0.31929833	32
0.085018933	232		0.16667642	32
0.091189444	158		0.10222558	96
0.14196628	93		0.22997265	56
0.15479565	38		0.21541254	48
0.069923252	114		0.28966823	48
0.089792028	152		0.33138531	16
0.2037634	44		0.15411973	48
0.093980134	292		0.22153702	112
0.093161583	161		0.160761	80
0.087440871	527		0.27435252	32
0.069495372	451		0.27603135	224
0.17191258	58		0.27212256	48
0.10193581	75		0.23993342	56
0.34032759	19		0.19454603	80
0.13293062	39		0.26517656	24
0.091696002	291		0.2967619	32
0.11018527	75		0.23073313	36.625
0.1690134	41		0.11371747	743
0.18989751	44		0.11736558	129.75
0.09619803	279		0.26234427	64.75
0.094489038	232		0.34192079	16.75
0.11107757	111		0.2565136	81.5
0.072877958	251		0.16377053	92.25
0.19234252	75		0.19926642	33.25
0.20697349	51		0.15239525	93
0.060394697	502		0.12552086	71
0.11533653	106		0.1100994	173.5
0.11216715	95		0.32076791	41.5
0.16466568	50		0.32460916	50.5
0.062947385	392		0.11727377	102.5
0.066799901	403		0.1139525	112.5
0.080288395	282		0.17219532	123
0.14722703	62		0.11568777	117.5
0.1612436	51		0.22736456	37
0.14973639	42		0.21082368	58
0.15574083	63		0.24069495	37
0.11852514	68		0.13444892	56
0.095248848	171		0.14346889	57
0.092908405	126		0.23192167	32
0.17735831	43		0.15701632	55
0.099042997	189		0.21715486	54
0.10900175	82		0.21131684	24
0.075232096	151		0.32805398	36
0.070542589	159		0.11291537	79
0.21123818	46		0.24420995	43
0.20115538	34		0.18653871	33
0.14347476	94		0.1583198	54
0.12195036	57		0.067088388	414
0.064419836	85		0.17270339	52
0.21979809	38		0.12661441	142
0.19989349	31		0.14299917	76
0.082114242	171		0.18782523	40
0.088422492	115		0.14464417	28
0.097309887	82		0.14366169	42
0.078949884	199		0.28991973	26
0.18433814	55		0.15737776	68
0.14584541	81		0.15970871	42
0.05704708	1150		0.31642887	20
0.19872637	21		0.22215801	38
0.14776298	67		0.22130343	22
0.13320123	49		0.22883096	28
0.15179631	64		0.21774049	18
0.17502448	61		0.13926883	36
0.11400063	145		0.10252397	432
0.13252233	97		0.17052501	40
0.11292224	68		0.2038849	54
0.087697081	87		0.24397109	28
0.10591568	141		0.15193795	92
0.16855086	49		0.19760096	24
0.099494845	159		0.2733562	28
0.16462941	44		0.225264	124
0.087632202	600		0.16429529	84
0.084937587	105		0.19046059	36
0.17301811	37		0.10418618	56
0.19119771	41		0.13722971	100
0.084691182	136		0.19091353	52
0.15133865	45		0.24917261	44
0.10835637	380		0.20706283	16
0.096461453	66		0.15149784	76
0.13487782	230		0.19324107	64
0.12156791	75		0.031874627	300
0.1429648	53		0.21422383	52
0.19546567	500		0.25606394	20
0.13915013	74		0.20864272	52
0.136914	65		0.15572089	36
0.12776765	67		0.20623536	68
0.10114636	101		0.23699082	52
0.105909	98		0.246149	80
0.14353098	47		0.14555652	48
0.10948236	289		0.10180213	280
0.1016346	203		0.072012447	296
0.14410228	56		0.2826443	24
0.11927636	95		0.23894709	48
0.19862457	37		0.36554652	32
0.15054026	161		0.14670037	84
0.066453949	208		0.23603182	64
0.10740707	171		0.17436019	80
0.099190921	188		0.22137217	116
0.23194624	26		0.2600725	44
0.13663584	293		0.21262942	81.0625
0.12930277	75		0.11610157	205.75
0.093731493	112		0.3355673	12.125
0.12991478	81		0.23944513	36.25
0.10691052	71		0.097617097	168
0.12372195	92		0.34683952	23
0.074448109	200		0.33282763	16.15625
0.13649882	45		0.1539349	47.5625
0.076260045	178		0.12275552	36.25
0.090788655	57		0.13307622	87
0.13474102	96		0.37964895	21
0.089738078	376		0.23261984	33.5
0.18805078	43		0.27547255	23
0.12871447	94		0.091605321	158
0.086318992	115		0.21402082	44.5
0.20584485	52		0.27345905	29
0.13131119	109		0.17013191	85
0.13686529	50		0.10122439	54
0.12170385	50		0.22747535	33
0.13169831	78		0.194662	64
0.12239916	243		0.13047825	68
0.16748248	79		0.17322743	43
0.1206039	139		0.12248817	97
0.086677112	139		0.17768042	45
0.12688828	37		0.17216955	40
0.1084241	174		0.14987162	68
0.12946393	141		0.19447027	46
0.096289545	181		0.3843953	68
0.059215095	274		0.24633782	30
0.16431189	64		0.10610136	118
0.13740577	36		0.24678087	24
0.1538108	31		0.084452607	160
0.1129711	94		0.10071111	364
0.098088406	156		0.12088513	176
0.1912073	52		0.15442991	56
0.098292373	161		0.12005632	184
0.1057016	118		0.29844442	26
0.14191648	99		0.17224909	58
0.19719291	72		0.13716714	84
0.085874014	246		0.19483845	20
0.13698447	157		0.21439081	56
0.14004093	70		0.13437943	68
0.061966982	40		0.15785113	64
0.13408382	108		0.19873059	116
0.096744098	138		0.19131328	52
0.10449611	360		0.14112392	96
0.091322243	392		0.094697885	124
0.065996192	802		0.11583103	212
0.18181971	212		0.12584928	24
0.13209768	72		0.25266704	100
0.1426468	80		0.10223832	160
0.10881378	108		0.25202239	24
0.19083011	82		0.19208492	48
0.12529601	68		0.18731697	40
0.16033927	40		0.39469641	20
0.20480056	46		0.17128882	96
0.18194504	50		0.1786821	28
0.11282703	72		0.23261297	40
0.085272908	158		0.20407765	24
0.089617059	180		0.22874805	36
0.1150084	370		0.15382174	28
0.17215742	60		0.14659525	1304
0.1665695	82		0.13382243	192
0.096889816	214		0.19976881	80
0.082926817	292		0.086465791	308
0.17254306	50		0.19716725	144
0.10112241	136		0.13560539	100
0.12313072	68		0.14026998	144
0.10896171	38		0.16442679	52
0.1346447	50		0.11274356	233.625
0.10553478	618		0.26245129	20.125
0.069395512	296		0.1736712	64
0.18318048	28		0.36092967	12
0.053945184	384		0.20686959	42.5
0.10844075	74		0.19387506	34.5
0.20443617	38		0.25119776	1644.5
0.17127205	94		0.26287937	176
0.28148183	40		0.23116049	47
0.12375696	56		0.15648188	93
0.094272636	186		0.17906471	79
0.26637134	34		0.26945892	19
0.15606467	86		0.15575078	71
0.11711837	110		0.31314895	12
0.17040978	34		0.1418061	38
0.13812883	70		0.29634076	42
0.095388345	174		0.052853256	260
0.095260188	538		0.27007425	28
0.15732136	100		0.21701965	54
0.11596015	226		0.1766963	38
0.13829772	96		0.13309681	106
0.10532474	120		0.1040939	184
0.10421984	172		0.2171579	36
0.043077704	144		0.20568226	56
0.097380809	80		0.25950506	28
0.20411162	36		0.21802229	60
0.1686541	62		0.35747209	864
0.17035164	80		0.13792995	68
0.07686644	408		0.11051082	132
0.16406859	56		0.098816521	96
0.10198305	150		0.14678246	36
0.079914942	212		0.11081081	120
0.12899244	114		0.27550536	40
0.090958878	114		0.14682397	56
0.1911878	46		0.1492563	24
0.099834763	132		0.28354833	32
0.096452758	204		0.32790306	20
0.079772763	364		0.09228912	124
0.13873819	78		0.18754187	40
0.1282407	30		0.10792629	84
0.15523994	50		0.17789273	108
0.18442872	36		0.12996405	16
0.10929715	104		0.0923068	268
0.09422408	70		0.29721177	12
0.18698159	62		0.2704784	92
0.13569029	72		0.065406352	156
0.31047627	24		0.085662551	128
0.10724927	500		0.22545852	44
0.096898861	180		0.23099408	32
0.14402784	170		0.12035348	176
0.16515817	34		0.17272836	28
0.15160432	156		0.081888378	228
0.11101985	82		0.17571311	220
0.20944235	60		0.19221225	92
0.11950928	244		0.17765869	84
0.20319432	132		0.094078012	180
0.15519327	48		0.22937353	116
0.11832069	74		0.21470398	52
0.10250328	162		0.2077872	48
0.15124135	46		0.13076065	124
0.071278095	144		0.21669756	40
0.093503699	392		0.23279151	80
0.079541683	242		0.14149417	44
0.14256562	54		0.18618032	52
0.14610258	108		0.35010424	308
0.18599087	98		0.11209735	124
0.14467759	58		0.098608255	100
0.19049513	32		0.17574641	132
0.17585252	50		0.12599619	176
0.11887565	96		0.21269286	36
0.13977584	108		0.11661623	52.375
0.11999631	116		0.14546795	61.125
0.21694767	34		0.26365685	34.5
0.13398281	64		0.13929483	83.25
0.14645268	78		0.13526043	95.75
0.055646248	98		0.093321882	115.5
0.17671722	86		0.17547227	214
0.095278583	110		0.18738298	38
0.15145895	108		0.21737173	16
0.12210412	118		0.12997513	104
0.16626151	98		0.10943744	86
0.12443198	80		0.12619118	56
0.18302296	120		0.13628235	124
0.27758506	48		0.16046864	55
0.062052462	364		0.17620055	93
0.10327449	204		0.17589186	41
0.1418712	50		0.20580225	18
0.13815923	154		0.24975453	25
0.16779053	48		0.2616097	50
0.15196587	90		0.18843564	51
0.15704094	42		0.12394384	86
0.11135757	184		0.30321532	12
0.10635546	94		0.21564174	30
0.13984282	78		0.25827089	21
0.15838894	114		0.20480396	37
0.15440778	90		0.14301211	94
0.081785806	310		0.33369082	18
0.13524985	50		0.13294421	100
0.15412217	54		0.22464946	64
0.13097088	172		0.20406994	66
0.11462867	56		0.24172089	620
0.10390978	114		0.33001065	70
0.1142596	84		0.17886171	44
0.080992959	128		0.18674552	94
0.12809937	82		0.12583113	42
0.073571935	476		0.23517275	50
0.15363741	52		0.1626007	106
0.11678682	234		0.26868728	24
0.1695234	92		0.16280267	102
0.088867716	292		0.1986199	28
0.12372345	64		0.2364004	20
0.20826222	40		0.15270348	272
0.10823818	124		0.15317614	104
0.084862344	152		0.18564615	70
0.12635078	184		0.14191239	78
0.19085215	54		0.32601517	24
0.19825999	32		0.26992294	42
0.11635198	214		0.16465157	36
0.26682958	264		0.24446149	26
0.14781345	114		0.17154959	54
0.073082633	52		0.17139433	82
0.07917098	88		0.15274891	48
0.14933327	80		0.27991012	28
0.054566886	90		0.1841839	42
0.2170396	34		0.29893795	20
0.086780727	236		0.18269503	40
0.20208955	92		0.15903063	52
0.15360355	66		0.14249671	68
0.17631528	50		0.29657954	12
0.34654939	22		0.089415707	132
0.09323661	130		0.18355148	36
0.11084121	110		0.11373232	140
0.16598523	50		0.30012831	24
0.11233291	52		0.12159319	84
0.13982037	96		0.10645588	52
0.12202892	110		0.22213319	36
0.26522204	66		0.17902461	40
0.17611285	74		0.29942569	32
0.1027239	304		0.17680094	76
0.10060446	542		0.11224598	164
0.12662141	80		0.33674318	40
0.10870712	56		0.19414519	44
0.062340792	186		0.26784348	24
0.066632174	532		0.21224242	32
0.10521715	174		0.19851822	52
0.064230509	146		0.20137355	60
0.14866851	94		0.18819255	52
0.089020982	244		0.27899271	20
0.21078299	66		0.32976884	24
0.067508698	190		0.16055824	40
0.15607034	82		0.17298377	60
0.085745081	84		0.1294459	44
0.1665007	56		0.16759399	32
0.20329313	30		0.26628029	52
0.12644166	114		0.1408585	112
0.13272235	66		0.11189523	40
0.10396748	146		0.16543034	100
0.32361946	20		0.13019955	60
0.11266571	124		0.1535458	60
0.10785202	202		0.3419562	16
0.089697033	74		0.12565422	84
0.17988549	76		0.063680775	280
0.12029907	136		0.12892994	20
0.15496071	100		0.061877444	840
0.13635485	76		0.076762311	104
0.14826012	110		0.14001817	52
0.10865863	116		0.21621232	20
0.14906526	60		0.098238431	136
0.091370724	246		0.16030866	48
0.12129961	82		0.31627864	32
0.17854039	62		0.23715004	76
0.18785286	96		0.21951164	36
0.075848669	436		0.26903445	24
0.098824419	84		0.11815681	76
0.10676134	320		0.14188267	40
0.11458824	118		0.18421432	36
0.131074	202		0.23896849	48
0.1154299	156		0.28769872	20
0.16269432	50		0.18785627	40
0.068463646	360		0.15362379	24
0.08844465	132		0.35789379	12
0.10228402	116		0.16652904	88
0.171372	66		0.13507216	80
0.12740873	260		0.12216306	124
0.074004978	92		0.22272268	24
0.2156885	48		0.16019753	48
0.096222788	126		0.26878992	24
0.13193142	82		0.16989806	40
0.15317029	28		0.25045291	28
0.119859	62		0.17220336	84
0.098554865	182		0.28484297	40
0.13007785	140		0.15010689	56
0.1328644	56		0.3321707	20
0.1819465	52		0.21650755	36
0.17158493	38		0.23944521	24
0.098576315	114		0.18285221	68
0.17967574	30		0.31635073	20
0.073163852	252		0.13705043	80
0.12655556	102		0.28991121	12
0.17664292	34		0.23144381	56
0.10838071	50		0.14415383	52
0.18029229	74		0.17263184	56
0.15030974	102		0.16316953	128
0.10454336	104		0.14236957	88
0.084487818	170		0.16433768	24
0.13283508	106		0.18094951	60
0.077170387	148		0.12282049	188
0.10778607	154		0.11758965	104
0.12686057	86		0.17630012	52
0.14931129	28		0.091717087	316
0.17565729	82		0.12270874	132
0.087787472	246		0.16728079	40
0.10672316	108		0.33879974	20
0.26563749	22		0.29750779	16
0.11141606	120		0.36501297	16
0.078736953	122		0.12723114	108
0.12077724	124		0.22315089	36
0.12671041	110		0.22532429	32
0.11199075	316		0.12763572	116
0.090130344	70		0.25116694	24
0.14411713	78		0.098121524	76
0.16901264	66		0.27799749	48
0.10723732	120		0.1199607	384
0.18172522	62		0.25303435	23.25
0.15842032	86		0.22964694	56.8125
0.13284419	106		0.12138857	93.5625
0.075735092	400		0.1602288	82.5
0.26875484	38		0.18641007	129.25
0.16664936	36		0.11713484	40.375
0.093196325	160		0.19644608	103.5
0.088374078	212		0.22135076	28.875
0.13303922	130		0.16449329	114
0.16749746	36		0.13131548	93
0.18621118	20		0.18818888	43
0.23617643	22		0.068533659	234
0.096818693	134		0.14973401	38.25
0.18822277	66		0.074536964	101.25
0.071932487	356		0.16960685	70.5
0.12721696	66		0.20941122	35
0.13893919	70		0.25618857	16.5
0.12054455	206		0.21758436	55.5
0.14871146	78		0.23108238	30.5
0.1061175	104		0.09631025	204.5
0.092957377	86		0.11909791	159
0.19909103	34		0.16797136	24
0.095829464	68		0.13335201	55.5
0.23296151	22		0.19306402	42.5
0.095110431	226		0.26546511	94.5
0.1418997	92		0.12499306	54
0.25013834	56		0.13194023	25.5
0.19081092	38		0.17856854	54.5
0.10802443	90		0.22085415	11.5
0.11676632	308		0.23069037	34
0.21630967	32		0.12772065	172
0.099657997	82		0.14028251	51
0.11191581	70		0.26368147	19
0.2025061	84		0.097037025	199
0.11213208	216		0.15312858	263
0.13173364	56		0.22320141	71
0.1228824	164		0.11835117	122
0.057903238	156		0.15291496	27
0.094243743	210		0.20421869	26
0.1657479	56		0.32842436	17
0.089489795	184		0.19954835	37
0.088673227	114		0.08854989	196
0.105625	92		0.27531344	13
0.13073309	140		0.17912023	21
0.15737811	38		0.1402068	37
0.075922906	114		0.29817963	22
0.072698683	230		0.12563068	52
0.072020002	414		0.19325694	50
0.090666749	318		0.16586007	64
0.15617432	44		0.20445873	56
0.059420321	206		0.17301516	63
0.087847315	190		0.337874	80
0.24932511	36		0.2144538	23
0.12431251	138		0.19907206	49
0.17190297	54		0.10874815	29
0.11126809	64		0.23158894	48
0.10848233	110		0.23851703	32
0.19873503	50		0.36752766	24
0.16069686	70		0.12726648	94
0.081754975	174		0.30505401	16
0.17846997	76		0.11440803	104
0.078699321	58		0.090506442	136
0.091587961	306		0.16463575	44
0.09456569	250		0.15939803	386
0.20274568	26		0.18845929	110
0.23826684	36		0.17749569	46
0.075816616	298		0.20833234	34
0.071410604	308		0.10031047	196
0.1760547	150		0.23105891	28
0.2016592	78		0.3735376	20
0.092530943	142		0.23490436	22
0.11772702	52		0.21815373	24
0.075620338	350		0.18686561	82
0.10362435	54		0.26530534	20
0.095770434	154		0.11203194	144
0.097823046	76		0.1959148	36
0.095677912	140		0.14512806	82
0.31212792	26		0.18792492	166
0.10120249	814		0.2320271	26
0.11502522	84		0.15422471	108
0.23437303	38		0.1805798	44
0.16970146	72		0.20869021	50
0.096534334	218		0.11605296	142
0.13995588	78		0.19829619	70
0.10115265	312		0.12716453	266
0.10290101	236		0.13627583	56
0.087128326	76		0.19749424	24
0.088438794	290		0.032568753	550
0.14072439	72		0.10105628	154
0.23804802	44		0.18164733	34
0.10698895	92		0.090456568	310
0.11532706	82		0.19175813	50
0.10755928	140		0.13271821	36
0.071200751	140		0.1582645	52
0.13648129	76		0.16694577	56
0.06354329	426		0.17543137	120
0.16898069	172		0.13581745	36
0.10596546	74		0.19138682	56
0.052190274	502		0.31927353	24
0.095781736	226		0.19629426	64
0.11531012	86		0.14594463	116
0.14459626	58		0.23602274	44
0.23648921	34		0.25058192	36
0.13429022	64		0.063612223	28
0.1864516	38		0.22496895	36
0.10591585	148		0.13739061	72
0.10880003	286		0.27668202	48
0.096384726	132		0.11661327	736
0.086505823	348		0.11366978	88
0.21039997	36		0.25903559	32
0.16521145	46		0.053838637	72
0.13546742	168		0.14986959	56
0.12287293	112		0.12157949	100
0.17018825	60		0.14027736	52
0.10933894	118		0.15188552	52
0.086762376	138		0.17052162	56
0.15967533	48		0.16358197	52
0.1852605	50		0.094786756	184
0.13173789	82		0.26045546	92
0.1457603	98		0.2050911	56
0.15569472	68		0.23653688	36
0.33227703	22		0.14699458	56
0.10984237	86		0.14851667	48
0.11407623	54		0.1712973	32
0.20160726	28		0.087318584	24
0.090714052	66		0.3116613	24
0.11352158	214		0.14794885	96
0.097222231	140		0.12749523	40
0.070006937	430		0.20394996	36
0.13101351	84		0.18990187	60
0.07810989	178		0.1714291	124
0.20588204	46		0.11022912	36
0.19955541	58		0.21205379	32
0.14535743	60		0.14120835	116
0.10762754	248		0.13511156	88
0.13316847	108		0.21352437	48
0.078825638	244		0.12371809	28
0.089324385	82		0.11675335	84
0.090573914	108		0.14239369	100
0.13252607	54		0.14508341	88
0.089106835	218		0.21076544	20
0.13960691	70		0.30805758	40
0.35861391	74		0.23430517	36
0.15826425	64		0.11990137	36
0.13574918	104		0.30451888	20
0.15091388	96		0.1193784	68
0.12484969	114		0.12289245	108
0.13422993	80		0.25296229	40
0.19399275	66		0.17335661	48
0.11488747	80		0.13720003	40
0.080615826	420		0.16243039	88
0.21307009	32		0.13660595	224
0.081143133	306		0.19804855	52
0.27832845	36		0.22497861	40
0.095158376	376		0.30206066	12
0.18020143	28		0.30251065	68
0.22525878	50		0.18072385	36
0.076019205	118		0.19774529	76
0.12558766	184		0.1746321	56
0.11206773	68		0.12314592	28
0.17033133	46		0.099270366	236
0.24644412	46		0.39891046	24
0.087374002	186		0.25811589	40
0.088639475	102		0.076417245	540
0.14944603	86		0.19797504	24
0.075297594	124		0.1175493	56
0.16638145	26		0.21863249	120
0.25697297	22		0.14385702	100
0.12996796	62		0.19126189	52
0.12478973	146		0.17691429	64
0.10608287	78		0.1021336	140
0.14846456	96		0.20979917	28
0.16117498	50		0.18450126	40
0.15311842	84		0.088902809	236
0.18228862	28		0.26747221	12
0.13669485	102		0.17441654	24
0.11851263	108		0.30526665	12
0.13448803	164		0.15136302	68
0.13338849	150		0.22307757	76
0.1837891	54		0.21206339	24
0.072099656	186		0.34968916	16
0.21471636	36		0.17097379	36
0.17828585	86		0.25451952	32
0.16038086	62		0.18088728	68
0.11320157	124		0.1617112	60
0.13635631	70		0.24440077	24
0.26389322	26		0.12977277	64
0.13949046	82		0.21121484	16
0.089740984	70		0.072964743	96
0.11516526	112		0.17961925	64
0.10704149	116		0.11984193	52
0.091682151	208		0.22301064	64
0.15238622	230		0.15534309	36
0.16431108	52		0.082643054	188
0.096399225	82		0.12456702	84
0.14645676	76		0.099229537	12
0.16940524	60		0.20700292	56
0.076449543	106		0.1045331	84
0.080267362	296		0.20833279	36
0.16510035	48		0.2146198	36
0.10209584	306		0.14693014	36
0.15963575	58		0.40740874	96
0.077923596	134		0.14137283	36
0.13738106	56		0.21314026	36
0.11304842	68		0.25665635	40
0.041930687	542		0.1886591	64
0.078495771	210		0.26121002	16
0.058736015	158		0.17486997	112
0.12639491	150		0.079867773	68
0.077586196	110		0.28818777	16
0.13166437	108		0.15776752	40
0.079635985	280		0.13493365	68
0.097506315	100		0.17094234	32
0.1063087	34		0.16138475	48
0.22649555	482		0.088843875	152
0.089275263	114		0.10612486	220
0.12818807	78		0.143975	84
0.13913594	56		0.34061366	24
0.11305676	122		0.15033728	40
0.20004983	46		0.20782365	52
0.11815906	88		0.12027711	120
0.18936826	44		0.090696298	72
0.085055269	270		0.22154473	40
0.20322827	48		0.15095708	96
0.20284455	38		0.11842996	172
0.063666433	188		0.088895954	344
0.13655996	40		0.22889213	128
0.15133394	60		0.09472362	52
0.06340798	282		0.42255643	1096
0.091512196	130		0.38695014	20
0.10701541	96		0.26824573	36
0.069964573	262		0.41475952	80
0.12701376	140		0.22095798	24
0.15927745	72		0.32954893	32
0.18093103	54		0.29144618	20
0.13479598	78		0.29412994	36
0.1409905	66		0.2266096	40
0.29811963	22		0.11362547	96
0.033754528	56		0.099400066	52
0.095420025	212		0.15250356	68
0.12744915	38		0.21943942	16
0.091468535	130		0.1324174	24
0.15516788	72		0.1698212	56
0.13528934	114		0.4219586	200
0.22219281	22		0.24005443	24
0.12074482	162		0.26843667	20
0.11033047	206		0.16434678	140
0.22062726	52		0.14326271	40
0.09966775	278		0.25545174	20
0.21199994	48		0.18282233	48
0.31806234	20		0.17277083	116
0.093545534	352		0.097566776	112
0.089269407	126		0.18358816	36
0.10625149	126		0.31436288	20
0.22782068	74		0.3368274	20
0.1004182	148		0.27179331	24
0.13857567	114		0.22673003	80
0.09658426	366		0.15135874	52
0.108076	110		0.35385117	28
0.1331203	84		0.19581378	79.25
0.091268457	46		0.092671417	73.25
0.071504891	96		0.16018403	126.375
0.12752217	192		0.094988823	102.5
0.18405505	42		0.16440836	26.25
0.091427013	218		0.22647454	34.25
0.11666667	64		0.14052883	73.5
0.1653292	52		0.31052941	19.75
0.15833494	74		0.26403779	25.75
0.096594661	66		0.23023628	39.75
0.077738337	178		0.18862325	60
0.15831763	90		0.19344987	84.75
0.081555963	108		0.21300587	37
0.25706968	18		0.19686328	57.25
0.13992834	94		0.20431337	34
0.28692365	40		0.22032049	47
0.13280492	114		0.31317708	33
0.24437687	36		0.26391023	25.5
0.13459839	82		0.14042135	75.5
0.20748441	78		0.19878227	21.5
0.11848775	56		0.13684602	127
0.089089796	108		0.32636857	32.5
0.21789493	68		0.26231611	35
0.069529802	90		0.15680297	57
0.078996412	110		0.27131128	93.5
0.10008495	136		0.31009206	20
0.15143798	160		0.18595403	76
0.0942536	84		0.10787188	318
0.22954418	28		0.318252	20
0.072995424	68		0.31618455	23
0.09344992	244		0.1205841	77
0.11919762	36		0.15524846	42
0.15010287	64		0.20381576	36
0.15216774	68		0.091105364	220
0.079825096	128		0.16850023	203
0.18256661	52		0.28589725	20
0.15240027	88		0.10089812	160
0.10439996	120		0.11448188	100
0.10742188	136		0.2078546	23
0.1001908	72		0.040118136	758
0.19752924	48		0.1015949	228
0.24876511	36		0.2178077	38
0.19650513	64		0.18669453	67
0.1125561	76		0.17042637	84
0.089262553	124		0.081741557	181
0.081968412	132		0.14323165	170
0.17999418	104		0.16223651	70
0.078666493	108		0.29389015	21
0.10137825	260		0.35928747	20
0.14797863	84		0.16083311	54
0.067802325	240		0.20637102	64
0.088917196	84		0.32604268	12
0.15472147	36		0.25020754	53
0.14472166	64		0.057090115	469
0.081416778	556		0.23863545	30
0.079492114	256		0.30612192	13
0.17271128	48		0.27715182	21
0.12428582	104		0.39569241	54
0.19264002	56		0.15983464	90
0.20083001	48		0.23548119	37
0.069096342	392		0.17155081	65
0.17415515	68		0.16531102	56
0.10471114	132		0.13732432	57
0.059767056	484		0.20246361	35
0.10902089	104		0.25814083	17
0.20318587	60		0.15654191	50
0.13081624	160		0.28087607	30
0.17049459	56		0.17042594	47
0.14134166	24		0.14371654	60
0.1928888	36		0.13955285	98
0.057279915	120		0.16241924	48
0.15484253	80		0.1352649	176
0.13375866	100		0.16405565	52
0.11336297	192		0.18980418	38
0.16866384	28		0.19482112	38
0.11474837	56		0.30989632	30
0.14280693	136		0.33089918	16
0.089694686	152		0.090114079	232
0.11388325	88		0.29302263	26
0.10458364	312		0.22598051	36
0.13529599	128		0.27660394	32
0.11896071	36		0.19840467	70
0.10732856	156		0.32807502	50
0.1317338	44		0.13769807	68
0.23077449	500		0.1324123	42
0.10828461	80		0.10845289	156
0.20510995	48		0.21289021	50
0.098317355	140		0.21377105	38
0.19291553	52		0.1604671	82
0.10211033	500		0.34300879	20
0.14791662	152		0.1066193	86
0.15920739	56		0.17494345	80
0.063121147	96		0.11697192	154
0.10382479	188		0.10717866	126
0.17078082	80		0.25790921	22
0.13520493	40		0.24995781	36
0.16206101	60		0.25144121	24
0.14142884	52		0.29641303	20
0.10352074	124		0.088971689	362
0.20457901	52		0.32844257	22
0.10721339	48		0.21455048	66
0.071962871	244		0.20333773	38
0.17101054	92		0.10511011	142
0.10487858	124		0.29135397	32
0.12255766	128		0.32715014	20
0.086346246	272		0.17883471	66
0.13751775	56		0.17176768	44
0.12241108	72		0.12855566	144
0.19296382	40		0.22161974	58
0.06955146	416		0.30485529	48
0.10587832	60		0.22884566	40
0.097892866	88		0.3420586	36
0.17565572	80		0.31707367	44
0.13769485	192		0.24102865	34
0.064626984	280		0.33797839	22
0.31411451	32		0.20426974	36
0.20816396	80		0.15405731	44
0.10884079	108		0.17019312	62
0.085186481	304		0.2100123	38
0.28720427	28		0.14770672	82
0.10457271	24		0.1788529	76
0.20165719	32		0.35802639	20
0.079935431	116		0.23497985	42
0.063898273	120		0.15346931	50
0.14951128	44		0.12580836	84
0.15921564	28		0.38605499	22
0.065623552	136		0.28564453	26
0.079970911	148		0.173805	52
0.15656663	64		0.14419474	54
0.18902376	44		0.22409971	38
0.07945399	84		0.2281763	28
0.071179062	316		0.35904646	12
0.22257367	36		0.1134274	188
0.16215461	36		0.20755984	40
0.28917113	24		0.10362156	204
0.099495426	108		0.12603153	228
0.097215265	132		0.14169325	162
0.13350447	40		0.29591966	18
0.14431992	92		0.20698982	48
0.15125848	60		0.19840562	28
0.092428207	500		0.26355147	12
0.12959874	72		0.29001185	34
0.12635911	68		0.2200364	52
0.2171967	36		0.14905888	38
0.093904078	40		0.075361989	324
0.091563739	100		0.17058098	24
0.038865156	816		0.31823963	18
0.17357334	68		0.30376327	50
0.07077308	248		0.22399992	52
0.21108565	36		0.19515416	40
0.24036023	52		0.31197861	124
0.078293808	436		0.16989422	74
0.13479993	136		0.15818611	172
0.10373398	64		0.13339576	52
0.17259641	52		0.23858307	234
0.098101497	304		0.22874492	28
0.094077185	488		0.20326371	76
0.10541151	68		0.15194267	108
0.12023732	180		0.31265196	16
0.18399695	40		0.25894666	20
0.21207705	36		0.22955999	24
0.088046715	64		0.14740036	200
0.15223607	60		0.11615527	68
0.17750333	48		0.20566273	40
0.086873554	184		0.17896642	36
0.21895455	32		0.15212882	204
0.11274742	148		0.19037953	48
0.071462281	68		0.18543643	68
0.18019857	64		0.18082061	40
0.048552506	444		0.20937394	44
0.12144326	152		0.34773192	20
0.10185473	124		0.11669527	96
0.20790213	44		0.11077809	144
0.099908262	84		0.27739888	40
0.12800519	56		0.19778834	12
0.11123098	80		0.11077083	156
0.16493614	68		0.25559571	36
0.070632197	92		0.21895206	40
0.16387944	20		0.21272646	80
0.1350068	124		0.17479703	176
0.089870706	336		0.11742997	132
0.25300032	24		0.26086161	40
0.061957527	284		0.12209323	72
0.074700996	388		0.16142026	56
0.10181811	72		0.21167551	24
0.11155234	48		0.12835334	116
0.047841974	340		0.3948378	20
0.1145308	112		0.18286397	52
0.19013226	120		0.25769952	24
0.13729164	100		0.19702049	40
0.17279133	32		0.19249673	92
0.13257971	36		0.37687418	336
0.11786544	56		0.22145581	36
0.14066881	52		0.18076698	64
0.075083695	96		0.14683326	48
0.10507845	40		0.16252832	36
0.091600217	96		0.14115718	68
0.12638049	88		0.20856094	28
0.11716399	116		0.11567222	84
0.070159391	176		0.17407236	48
0.18775019	60		0.24713579	16
0.10707412	132		0.13686137	56
0.034215696	40		0.16042966	64
0.12686104	124		0.27174574	36
0.10831821	64		0.18846047	36
0.22741024	20		0.12959874	64
0.082478568	48		0.13821557	248
0.13553984	116		0.13796429	116
0.079525851	112		0.15965259	36
0.10672332	32		0.146979	56
0.080068655	436		0.19020572	84
0.08919856	336		0.093641266	52
0.21241115	32		0.24646346	36
0.082455061	224		0.21644606	36
0.1208892	128		0.21051918	528
0.1903367	36		0.10533592	216
0.095501006	216		0.25402832	12
0.12134004	88		0.19053745	72
0.2554768	40		0.18236923	36
0.13618502	80		0.14408799	104
0.18417893	52		0.24502926	24
0.095977008	276		0.28995526	32
0.087030023	564		0.21393339	44
0.13108388	68		0.1403479	84
0.11832663	20		0.11094211	52
0.14615564	128		0.26581794	80
0.14166608	148		0.17332023	56
0.1496692	116		0.14536001	100
0.18778971	48		0.26815271	48
0.10703416	196		0.17162977	108
0.097334079	64		0.30175778	20
0.13683271	480		0.25016001	40
0.082091317	84		0.27360502	28
0.13041481	68		0.19833648	508
0.11930652	124		0.34568766	36
0.091806948	240		0.21796149	36
0.06965898	84		0.1947632	60
0.062497176	244		0.31871665	20
0.19663064	40		0.23150392	36
0.12974112	80		0.098242603	432
0.071511097	216		0.2080881	52
0.1138389	88		0.171134	44
0.11125308	196		0.39116693	12
0.13903193	104		0.18995623	36
0.19007373	40		0.20080288	32
0.28499269	28		0.22750503	44
0.092991784	232		0.16200195	12
0.093220696	152		0.33376861	24
0.14513542	72		0.17836396	76
0.10000131	152		0.32847711	20
0.056624725	288		0.11030678	148
0.10969983	72		0.18379083	44
0.2348647	28		0.14612325	68
0.053506084	284		0.13183953	80
0.11226282	284		0.32223037	20
0.17360951	336		0.27419579	36
0.10017587	164		0.13342251	76
0.16294563	52		0.14624581	96
0.22017688	52		0.14681028	100
0.094716512	204		0.1237883	224
0.045512766	776		0.099185698	84
0.13228384	36		0.10865573	104
0.078894645	172		0.22163959	16
0.074980058	112		0.26691318	340
0.24298467	48		0.1715215	156
0.11559696	80		0.30839157	24
0.14293772	96		0.10463639	248
0.095109947	232		0.13669516	112
0.1425593	88		0.16771732	48
0.097937971	68		0.080155946	292
0.076112375	260		0.20301253	12
0.14790502	28		0.30781072	12
0.097151741	184		0.19243759	72
0.24795537	28		0.074440852	200
0.084219202	76		0.12095267	100
0.095201574	80		0.26055291	32
0.12803172	24		0.13531816	108
0.093000308	132		0.27097905	24
0.11980432	316		0.18543325	172
0.14365202	64		0.26254413	40
0.081345931	108		0.21619788	52
0.066141501	96		0.12469145	168
0.11734767	128		0.10893717	40
0.14451639	92		0.27683017	20
0.21779743	48		0.18351059	44
0.15929157	36		0.10175573	232
0.10772034	104		0.20428184	60
0.10460267	244		0.091736652	116
0.14514802	64		0.16593143	36
0.046492003	256		0.16394447	64
0.10097937	108		0.2184253	124
0.13480531	96		0.1345752	48
0.14764334	164		0.093404651	68
0.2698583	48		0.19489618	60
0.1378298	72		0.13056388	144
0.076324947	52		0.26001975	28
0.11332288	180		0.21523441	20
0.074090473	188		0.071520388	76
0.084622987	104		0.22122233	60
0.14069332	52		0.31067294	16
0.11272768	72		0.22383198	32
0.14640181	68		0.1402808	68
0.20627572	60		0.26168761	36
0.083776332	260		0.22347607	44
0.150258	76		0.17373033	40
0.11101183	92		0.17067197	128
0.14312899	84		0.16868198	48
0.082458384	264		0.31962362	32
0.1637754	72		0.24179065	36
0.15485746	280		0.068595842	760
0.11224574	84		0.22595799	52
0.067553103	104		0.22860673	32
0.18332338	48		0.23727141	32
0.11952701	136		0.13877657	140
0.12674072	124		0.32685566	40
0.19648679	64		0.093065605	116
0.085442007	180		0.18653105	36
0.090510152	136		0.066878423	844
0.20579647	24		0.30510139	36
0.17278135	64		0.27634737	20
0.10108465	344		0.20322613	28
0.10812563	184		0.39659128	12
0.20777065	268		0.33556643	416
0.12712194	180		0.14033291	36
0.09027575	124		0.12117337	116
0.066184543	80		0.1763742	88
0.16501704	56		0.078589037	108
0.15482607	56		0.2171161	204
0.10739505	124		0.24452706	36
0.11220698	52		0.11439166	96
0.10722613	88		0.21077515	84
0.1762726	56		0.16739194	40
0.083577253	144		0.29819778	28
0.12370737	60		0.33218014	56
0.12737302	124		0.19069569	64
0.083182253	116		0.39061999	28
0.18205872	76		0.17557915	80
0.07925573	228		0.10766934	152
0.14052556	256		0.25592923	56
0.11059701	140		0.2122869	56
0.065006353	200		0.20022763	24.729492
0.20255066	72		0.26668185	20.1875
0.067979157	292		0.14006922	54.75
0.10347187	176		0.20601028	81.25
0.1123446	60		0.23962468	54.125
0.10759938	508		0.22101982	37.0625
0.12222498	488		0.2882086	38.25
0.099064864	204		0.18997414	34.6875
0.084072731	160		0.28937948	14.6875
0.23627956	40		0.13537122	67.875
0.15504962	36		0.39951861	16
0.1002075	80		0.16582029	74
0.16050148	164		0.20040579	74.25
0.15087166	100		0.13977855	77.125
0.34618476	24		0.22044708	47.75
0.088515222	184		0.36573413	80.25
0.11051933	68		0.12680951	37.5
0.11273356	336		0.13974795	57.75
0.18950634	36		0.14940438	98.25
0.11015457	184		0.26453745	25
0.18952188	32		0.24462742	55.5
0.15094924	160		0.20076753	66
0.15453044	64		0.34459254	153.75
0.15451837	84		0.1253856	150.25
0.09925779	124		0.18295556	38.25
0.16542491	28		0.22184005	50
0.17305012	48		0.1271079	82.75
0.12012362	80		0.25646332	110.5
0.12032756	272		0.23252203	49.75
0.1230546	128		0.24257705	36.5
0.059074882	368		0.1248769	82.5
0.14285778	44		0.19711915	26
0.082327984	120		0.19987777	50
0.10639414	212		0.26609266	21.5
0.17729869	40		0.24801721	195.5
0.21440257	64		0.22485034	38
0.16620277	56		0.19625954	59
0.20504126	40		0.16224445	22.5
0.095524162	344		0.28381374	20.5
0.073469274	184		0.14644508	36
0.044106141	1084		0.18651068	39
0.14178614	84		0.15263495	80
0.068389416	280		0.23723759	75.5
0.12480805	92		0.21307701	24
0.077262521	124		0.13823658	182.5
0.066187881	248		0.26628911	39.5
0.17753856	60		0.095605083	266.5
0.11188148	128		0.0941028	228
0.066817358	212		0.1638349	22
0.16720591	164		0.2848441	22
0.1239164	80		0.20504121	26.5
0.10554557	92		0.15809229	34
0.11948419	56		0.2668089	63
0.078742795	300		0.25922358	87.5
0.22778185	32		0.20490335	25
0.16280174	84		0.23475949	30.5
0.12861839	76		0.15344578	82
0.089605302	132		0.20710532	32
0.093647256	320		0.18211554	125
0.20710093	76		0.23739129	26
0.116527	48		0.34272388	22
0.2225146	40		0.2420218	37
0.10356443	104		0.17216608	54
0.17744733	68		0.18514425	49
0.095646963	108		0.080292553	184
0.14898512	104		0.21232007	525
0.081405416	132		0.18277536	39
0.14151557	40		0.22574812	28
0.14115283	84		0.21898961	77
0.11932594	144		0.16325352	28
0.11025139	64		0.25921857	38
0.082588561	288		0.33873108	27
0.18070711	40		0.16935363	48
0.19606531	40		0.22863261	34
0.17353708	80		0.16889049	44
0.15257272	64		0.11742058	121
0.27619487	20		0.11476052	98
0.19262953	52		0.1946575	39
0.15549573	76		0.20945615	153
0.10087492	88		0.12565185	39
0.087097734	256		0.17926449	94
0.087344319	216		0.30304042	37
0.21264113	68		0.26899177	41
0.1489846	68		0.19806644	38
0.19533777	52		0.16983332	35
0.12106765	80		0.13759823	100
0.13091867	116		0.15629329	60
0.1983342	48		0.20864567	1319
0.089917116	252		0.2882916	33
0.12288451	76		0.21556912	28
0.10763541	156		0.11626111	95
0.14286609	44		0.11298778	74
0.11326817	84		0.17608902	153
0.15029211	72		0.24098971	20
0.098419875	104		0.1004316	97
0.095713951	140		0.15393411	77
0.086511992	176		0.22550763	150
0.15093061	64		0.30295998	44
0.12002745	72		0.19671544	70
0.070881449	536		0.098242976	72
0.087310739	156		0.21981777	39
0.16060045	64		0.24794464	37
0.079778567	68		0.27370444	35
0.14539126	100		0.15512526	36
0.13995638	268		0.10568656	132
0.1330515	40		0.1396551	104
0.10146584	196		0.2368654	26
0.22405605	32		0.35993251	24
0.12059745	172		0.21341138	54
0.11501333	208		0.11386423	104
0.18272121	32		0.28504848	38
0.064574897	464		0.20050554	48
0.084936202	124		0.24562724	32
0.14661376	60		0.11746847	98
0.096296497	196		0.30405983	22
0.065276831	488		0.28541431	32
0.13247129	132		0.29171348	54
0.19118756	48		0.19245721	52
0.095882058	236		0.20466983	42
0.11492903	140		0.21804138	50
0.14076346	76		0.15854864	52
0.0781141	260		0.21247348	70
0.069766611	116		0.13093244	128
0.11723702	92		0.37579772	16
0.082752675	212		0.18069115	46
0.18926658	28		0.28578034	38
0.22174658	24		0.3813951	18
0.16720818	24		0.134601	100
0.32277945	288		0.22822505	24
0.10976855	148		0.29192144	14
0.34264493	20		0.17064764	100
0.10764062	72		0.23053947	38
0.061017178	220		0.091887154	112
0.1267325	184		0.12845196	126
0.050504722	212		0.13054398	58
0.075382918	144		0.21796545	58
0.1129154	268		0.18656716	58
0.1088959	140		0.086351968	370
0.12632063	148		0.19711132	92
0.096148752	280		0.13912882	82
0.090648882	288		0.15259084	82
0.10449543	100		0.21857338	170
0.13109142	92		0.1338027	86
0.14575642	56		0.22662948	38
0.10614578	148		0.2286578	32
0.18773469	52		0.13268827	44
0.19875316	36		0.25900814	44
0.10746271	208		0.24897596	46
0.090065524	84		0.26987988	32
0.090338513	212		0.12909994	130
0.15580769	40		0.26024812	28
0.1246632	180		0.18070209	60
0.20252055	96		0.29601389	144
0.28852022	28		0.16537669	38
0.2493462	52		0.20788679	76
0.13893519	88		0.24243928	14
0.15974207	68		0.31967661	66
0.098063312	208		0.11283002	110
0.13807334	84		0.17203659	26
0.091640688	432		0.11759839	138
0.079686411	272		0.19984074	62
0.08451061	184		0.13610873	90
0.099611618	124		0.092209265	160
0.20943333	60		0.30675671	46
0.27443993	28		0.17666277	96
0.10717608	84		0.22829297	44
0.11793633	148		0.20970048	50
0.089598417	188		0.12126754	124
0.081208169	128		0.074968763	988
0.16264027	68		0.10379444	142
0.076864749	60		0.15781297	54
0.14242966	64		0.17841804	70
0.079066202	280		0.13314092	86
0.13896312	104		0.14801231	70
0.1070765	36		0.27111527	312
0.12259924	80		0.19406126	34
0.074379623	312		0.41751584	14
0.14739752	36		0.13068266	128
0.10465906	168		0.067924544	262
0.14227532	68		0.12519614	60
0.094891034	124		0.23299825	26
0.092057899	224		0.19709344	24
0.15431318	36		0.19639552	54
0.13376448	144		0.17923988	52
0.1142683	156		0.1217463	184
0.2325756	28		0.12727264	156
0.13212243	56		0.3010698	12
0.086241998	160		0.18209153	40
0.10728246	44		0.22595094	20
0.16311276	76		0.22133249	48
0.14598095	84		0.23674607	20
0.10959788	160		0.3396109	20
0.12227048	320		0.41428372	20
0.23798642	40		0.14968881	96
0.18194541	64		0.13391472	92
0.18044133	36		0.29451466	36
0.077957347	300		0.30627024	48
0.19386396	32		0.21023387	24
0.22591765	32		0.13629393	92
0.05809423	200		0.23563945	32
0.077712774	328		0.12329351	188
0.19882703	44		0.095173769	244
0.12365175	72		0.11583488	124
0.17370103	64		0.10978099	140
0.12770559	124		0.18121427	52
0.22118619	76		0.12945612	60
0.085729368	152		0.14661516	104
0.1723991	40		0.17085288	56
0.23264807	36		0.3130202	36
0.20716491	32		0.18026957	80
0.085087657	204		0.22930691	24
0.090286195	776		0.13420944	80
0.06643869	124		0.2343331	20
0.22059377	228		0.31365395	56
0.080410436	112		0.16455039	168
0.21388556	40		0.19217932	140
0.11776377	92		0.18057106	100
0.24495952	24		0.11168209	116
0.090656906	288		0.15533651	68
0.15074944	60		0.32888618	28
0.22523536	40		0.34363666	24
0.17798443	260		0.1935318	24
0.14933753	88		0.31101245	24
0.092919238	68		0.20001791	28
0.091279507	144		0.27832428	36
0.13809916	36		0.15124595	104
0.077523448	76		0.3235639	12
0.12806512	108		0.27395484	40
0.13840789	80		0.19955623	44
0.095650651	164		0.078970209	328
0.27604067	180		0.35478365	32
0.14415556	40		0.21811886	60
0.10258871	188		0.070835389	680
0.060770661	420		0.14565878	40
0.13807778	52		0.36890233	20
0.20195702	64		0.23845942	36
0.068508737	368		0.35208371	20
0.11644264	52		0.10810684	132
0.064520702	140		0.27365917	28
0.11353078	116		0.32394379	32
0.055803712	96		0.41296482	16
0.13920908	72		0.24266733	48
0.13254498	52		0.15604754	64
0.14711726	36		0.29703322	24
0.2644349	32		0.3147594	36
0.12092648	132		0.24357575	280
0.24680386	44		0.30943882	28
0.098463617	68		0.19530885	40
0.18820843	60		0.21567693	48
0.091174051	60		0.28621706	28
0.16555789	52		0.23567523	60
0.10322683	68		0.13401736	84
0.10164031	140		0.1122051	100
0.13461892	68		0.16745277	144
0.094193675	188		0.28077108	28
0.073275842	184		0.21344405	72
0.21021385	24		0.15715116	56
0.11678753	192		0.22965144	32
0.096303105	100		0.18059397	36
0.047469396	756		0.1805785	40
0.12825821	48		0.2020075	68
0.15924691	44		0.2631661	68
0.17305461	36		0.23861757	48
0.26218972	20		0.20276727	56
0.079148524	56		0.21120952	32
0.11561491	120		0.22423054	48
0.18685383	36		0.3229506	48
0.096338809	172		0.2146375	44
0.08414384	320		0.15708405	40
0.10255364	128		0.25359669	40
0.10158049	232		0.29257753	56
0.1216428	84		0.31923765	48
0.13111486	60		0.30333638	32
0.18007118	44		0.14537743	48
0.2185445	40		0.12210043	108
0.13792287	40		0.11132177	128
0.14578046	76		0.25363544	40
0.16510521	56		0.11939029	152
0.094522059	452		0.22251622	28
0.20704797	40		0.24866949	28
0.12296865	52		0.12244813	88
0.069020867	312		0.19793457	292
0.26065123	28		0.14776495	116
0.17601089	60		0.15928479	24
0.16046987	56		0.19308279	36
0.11152568	256		0.20260933	60
0.10848827	368		0.1427146	92
0.20863029	48		0.15966052	48
0.096093982	76		0.2289851	40
0.092787392	40		0.14295121	88
0.072420664	412		0.23936617	32
0.21248253	52		0.24027048	104
0.09700717	168		0.11742038	140
0.093872719	260		0.19197392	100
0.065460421	128		0.3996827	12
0.15413387	108		0.3078464	36
0.26042756	24		0.16090339	120
0.10530536	172		0.12588322	112
0.13410953	148		0.10653053	124
0.15434359	100		0.19092007	64
0.19868402	64		0.17192629	100
0.1220286	52		0.3063404	64
0.17283724	56		0.2782084	24
0.17066596	56		0.1303107	68
0.13877675	88		0.13568504	60
0.14700325	56		0.16885726	80
0.13760433	52		0.17560194	28
0.096748471	72		0.16817476	52
0.18080379	40		0.095783368	200
0.15318732	116		0.24734947	32
0.086936451	160		0.23629208	48
0.13312443	76		0.21519513	32
0.098570429	188		0.14478038	120
0.11278696	40		0.21520092	28
0.19471227	24		0.28279716	32
0.10451126	44		0.24534999	44
0.091356426	240		0.27793214	36
0.095599435	248		0.25822335	20
0.23412499	24		0.29704794	20
0.10838876	588		0.1251016	80
0.23745075	40		0.20813797	28
0.065765694	168		0.12811653	24
0.10067564	76		0.085725762	172
0.075633436	444		0.21744689	60
0.055873416	276		0.21975748	68
0.1604583	152		0.11137554	52
0.12750205	96		0.20727959	96
0.067528896	244		0.33427736	16
0.093754545	36		0.28070053	20
0.10338001	116		0.13954914	100
0.18697383	96		0.21193008	44
0.15031083	68		0.22055754	64
0.29089203	24		0.19473419	32
0.12450992	60		0.14711279	104
0.10398018	624		0.14505494	80
0.1107744	96		0.23033334	36
0.11411195	88		0.35641035	36
0.076951236	236		0.12258857	168
0.19916822	68		0.2149283	52
0.083170809	68		0.097598821	108
0.057391331	252		0.13621582	88
0.13616259	56		0.2244681	52
0.2885465	32		0.16744952	52
0.093312755	84		0.19038065	112
0.12587534	112		0.25528264	20
0.29636171	32		0.14768983	64.585938
0.19450293	24		0.21077292	46.3125
0.18605609	44		0.20705764	60.46875
0.16486402	96		0.15602973	68.5
0.11009893	160		0.11121367	70.8125
0.15917827	96		0.12212642	111.375
0.15954304	92		0.21851563	47.75
0.21060278	52		0.26730463	20.5
0.073354922	264		0.18047191	41.5
0.13584962	108		0.10233213	84.25
0.095640175	140		0.100393	102.75
0.056204237	412		0.12329774	187
0.07527785	172		0.23598261	37.25
0.083442107	296		0.41284934	14.75
0.10200482	200		0.10223262	129.75
0.095089652	160		0.17035593	66
0.13120347	84		0.29532441	13
0.12634967	88		0.22187272	37
0.087762795	116		0.1947397	44
0.13903771	200		0.26690972	34
0.22389928	36		0.20184891	64
0.16087994	60		0.28748691	32.5
0.14973833	80		0.19394687	66
0.16757683	104		0.20738988	44
0.091026224	136		0.20107085	39
0.09647546	148		0.10530287	157
0.16200112	88		0.29183212	61
0.1535292	32		0.36036482	139
0.16393186	40		0.16530229	71.5
0.27095902	36		0.26226538	33.5
0.076972	380		0.17537123	42
0.075961471	172		0.19474924	76
0.16864118	36		0.12848711	54.5
0.084963337	396		0.17143451	247.5
0.082295917	96		0.14179969	96.5
0.090430297	156		0.14239933	117.5
0.1045157	96		0.37433818	336
0.084308811	236		0.092642732	97
0.13750245	200		0.14312585	27
0.14332145	88		0.20648687	50
0.11684422	168		0.24401291	34
0.1336747	212		0.2705656	20
0.078424849	100		0.1783257	39
0.24029934	36		0.14301375	124
0.1300651	60		0.15311605	49
0.16576396	56		0.1489784	110
0.14744213	44		0.1776609	73
0.19995604	56		0.24451362	21
0.10079966	200		0.22181033	111
0.11318181	28		0.18245845	88
0.13118677	60		0.16020034	102
0.19341302	52		0.26535845	30
0.16618732	48		0.19838803	36
0.12806688	196		0.084289066	187
0.086386554	96		0.12040936	161
0.073233962	244		0.098391108	313
0.081455082	352		0.213368	46.72229
0.12405001	128		0.18089697	47.0625
0.19183393	80		0.15714023	53.40625
0.10313198	56		0.11409967	317.625
0.17997687	56		0.18214135	61
0.16587213	56		0.14330807	27.875
0.11344501	168		0.26439035	33.75
0.10239553	208		0.089165866	112.375
0.1222987	108		0.16717584	37.75
0.13189273	140		0.11132769	130.25
0.072878033	88		0.22179618	23.875
0.059949212	548		0.086953342	407.25
0.10444809	76		0.14053619	52
0.12015972	80		0.15547417	43.5
0.073573135	260		0.18696752	27
0.09274593	128		0.24434261	12
0.085703485	108		0.1596812	110
0.084704258	284		0.11680753	43.5
0.08557789	120		0.13880019	71
0.17230587	52		0.11560977	114
0.10424414	400		0.11146542	247.5
0.066326141	396		0.15030982	50.5
0.18056308	52		0.15523307	24
0.084390171	196		0.14343183	91
0.12010342	128		0.1709163	46.5
0.15216209	196		0.10437393	89.5
0.087799594	308		0.097890437	86.5
0.12908056	52		0.32013094	71.5
0.078906395	60		0.20379119	29
0.12580866	152		0.14552312	123
0.11289413	168		0.32619068	23
0.11773512	88		0.18610337	50.5
0.12869722	80		0.29514164	12
0.13324139	128		0.17012085	151
0.086769231	604		0.22558349	47
0.18753171	36		0.1549907	65
0.11463881	124		0.1379469	81.5
0.24165194	40		0.11772957	128
0.35599717	20		0.142332	140
0.11141968	96		0.28715557	34.5
0.090117566	104		0.17969288	78.5
0.092480265	172		0.12213328	119
0.068444595	744		0.14632621	47
0.13317457	168		0.12216618	107
0.094752677	152		0.12289921	53
0.21076348	32		0.18657851	35
0.10415637	84		0.15359992	28
0.22472972	40		0.25498113	41
0.12860498	40		0.26647151	25
0.10923199	84		0.17588726	69
0.13762298	60		0.15191665	53
0.060769487	112		0.22507781	34
0.062094722	220		0.22824439	46
0.064527787	428		0.17375968	126
0.17338109	52		0.13047567	44
0.154855	32		0.14469372	54
0.11038683	40		0.13338448	103
0.12601848	92		0.32639411	32
0.223922	40		0.18314508	63
0.20237805	44		0.17065185	26
0.097419202	132		0.14823258	67
0.068493158	192		0.1080403	138
0.12931341	108		0.2588411	33
0.14548346	112		0.1247576	349
0.20995295	64		0.12250511	167
0.16217768	28		0.19192773	75
0.084314466	352		0.19390082	39
0.13848911	44		0.26086482	45
0.083716445	200		0.20244247	28
0.20665148	52		0.21793059	36
0.096858345	64		0.11347842	92
0.094058506	172		0.1149219	94
0.20470342	40		0.11826294	159
0.095954001	164		0.26963323	22
0.15311782	84		0.24766482	44
0.18087506	68		0.18153715	65
0.15052785	68		0.15554181	129
0.12011082	396		0.14932552	94
0.21100922	48		0.16520169	86
0.085876174	112		0.25096485	44
0.066173926	140		0.11734634	200
0.1049659	124		0.026378244	402
0.10886473	124		0.18829779	38
0.077361621	120		0.32376918	38
0.10603591	216		0.10682815	38
0.099479392	80		0.26478705	38
0.089272402	132		0.16362475	82
0.1448711	88		0.1686639	46
0.13499558	80		0.13752097	66
0.15247712	136		0.37187296	20
0.15006284	60		0.21560127	78
0.11441361	60		0.22521016	40
0.1738683	68		0.099223651	116
0.14001602	40		0.23913831	32
0.13248995	164		0.33870032	34
0.08107388	136		0.32068262	72
0.11375051	60		0.37801725	28
0.23922215	60		0.13869987	114
0.3077589	24		0.11825642	160
0.10305967	444		0.13252577	92
0.07403814	316		0.10262329	134
0.16722374	68		0.16592646	58
0.10488625	120		0.30573875	30
0.32762831	24		0.16742393	26
0.11223245	288		0.21476209	52
0.14734164	76		0.25752532	36
0.077525482	260		0.12425149	88
0.26298499	36		0.11345048	72
0.1715779	48		0.24134669	46
0.12563212	80		0.16552217	54
0.13234283	84		0.21540619	24
0.086761944	372		0.39708778	36
0.11910053	116		0.18525052	62
0.19860555	36		0.18482828	30
0.18520898	92		0.22317043	120
0.076090023	524		0.33716819	22
0.24075584	52		0.12788992	74
0.07020168	68		0.25318545	54
0.11464295	68		0.32342488	20
0.142583	56		0.16152455	48
0.10508464	212		0.33259037	12
0.26352942	24		0.24960813	36
0.091867328	92		0.10752232	38
0.10719684	92		0.16572984	98
0.096897908	180		0.19087785	234
0.098565042	216		0.26747125	26
0.12913074	96		0.16799253	36
0.10617298	68		0.11403628	124
0.14082111	96		0.19313471	58
0.16103794	48		0.25875756	44
0.14079593	64		0.10223073	174
0.088433623	224		0.22312497	50
0.10634618	100		0.15859163	46
0.09966518	264		0.20592472	32
0.16886652	36		0.2183205	54
0.1835297	48		0.069532737	188
0.23348396	44		0.13626103	58
0.12546629	272		0.23428623	28
0.091677316	56		0.30802655	30
0.14828292	64		0.096064135	212
0.15484554	76		0.14088108	58
0.10378136	124		0.068191968	222
0.093396157	212		0.16672216	46
0.13890274	128		0.13848262	66
0.15919821	32		0.19236715	98
0.11885178	56		0.19447026	44
0.18131138	88		0.16665901	56
0.12027789	44		0.39086595	12
0.13687608	44		0.19030476	46
0.12174445	112		0.10147362	106
0.14729661	128		0.18187861	64
0.099195622	144		0.22907774	38
0.10779487	240		0.24372263	34
0.079914883	280		0.20141889	50
0.1024292	164		0.099536017	142
0.11560648	168		0.2710928	128
0.13050228	108		0.15117818	38
0.1015824	96		0.15766577	42
0.13205668	92		0.30111393	32
0.083383068	172		0.15244304	36
0.24204959	36		0.15567306	52
0.14204362	76		0.2489073	20
0.11643839	1036		0.14030039	248
0.14589533	60		0.15165469	72
0.053219493	508		0.081821188	412
0.12085099	92		0.15263116	60
0.09403301	160		0.1536511	80
0.13725059	100		0.12340696	40
0.23172301	48		0.2361953	24
0.16868828	60		0.36461586	20
0.15016739	68		0.16604052	40
0.29002389	28		0.29550132	32
0.12629841	256		0.20022662	72
0.10622227	168		0.30035779	24
0.11480586	116		0.20355785	52
0.068205073	32		0.21421696	52
0.14762527	64		0.15979622	56
0.15450837	48		0.27354684	24
0.11251908	68		0.22250906	48
0.091543324	60		0.095898494	176
0.09097904	176		0.32133755	36
0.14077955	76		0.15135017	44
0.093149699	712		0.23535386	32
0.14240055	64		0.27708125	20
0.16075706	144		0.12147994	60
0.098974608	68		0.18774645	100
0.098098598	140		0.21063113	52
0.1674602	48		0.13300526	36
0.12315013	80		0.27862582	36
0.10782081	228		0.29803637	60
0.19738536	44		0.16743226	40
0.17924048	32		0.11656141	172
0.15146393	44		0.1729362	36
0.083449692	576		0.185559	36
0.071554549	104		0.12490594	28
0.086220518	232		0.18830593	28
0.092511289	180		0.16274317	96
0.07288748	160		0.17923765	36
0.12639685	104		0.09227673	192
0.11503476	436		0.21622463	28
0.14304474	68		0.27403158	48
0.13637291	96		0.23353826	56
0.10245691	180		0.16350465	68
0.16421174	40		0.11459228	208
0.10010335	108		0.31485018	36
0.13844143	56		0.13100378	72
[truncated: 2,061 more rows]
