# Supplementary material for: Comprehensive structural assignment of glycosaminoglycan oligo- and polysaccharides by protein nanopore
Source: Nat Commun. 2022 Aug 30;13:5113. doi: 10.1038/s41467-022-32800-4 (PMC9427770; doi:10.1038/s41467-022-32800-4)
Supplement: Supplementary file 5 — Source Data [file 41467_2022_32800_MOESM5_ESM.zip › Source Data/SI_source data files/Supplementary Fig. 6/b.txt]

Ib HPdp10	Tt HPdp10		Ib 6-O-desulfated HP dp10	Tt 6-O-desulfated HP dp10
0.17642015	74.115234		0.22049399	28.6875
0.087360732	123.92188		0.18925381	81.9375
0.13574585	72.03125		0.3173731	60.25
0.094969556	134.78125		0.1538645	84
0.21112525	65.34375		0.21383741	36.75
0.11172079	65.765625		0.22196339	57.25
0.14513437	90.875		0.2765938	35.75
0.1694091	51.453125		0.11434544	148.25
0.027257878	174.60938		0.19068977	65.25
0.18911456	22.453125		0.17062646	95
0.08950159	184.39062		0.16949417	75.25
0.27738762	24.171875		0.1263908	67.25
0.071480289	203.84375		0.271121	22.75
0.12183706	71.75		0.27008086	26.75
0.24810806	32.46875		0.19606142	46.75
0.10543741	163.53125		0.2190101	70.5
0.08466313	192.625		0.22867011	50.5
0.095620833	178.96875		0.17021446	83
0.16670239	70.46875		0.3424232	21
0.15111873	55.75		0.19938874	42.5
0.11348676	257.1875		0.29916224	45.5
0.093228146	356.4375		0.18977965	73
0.14000919	82.125		0.20338042	45.5
0.083168805	50.6875		0.16640575	89
0.11397826	77.9375		0.24761437	32.5
0.17211974	72.5625		0.10679655	142
0.32486168	20.5		0.21948512	61.5
0.099148892	72.9375		0.12313663	77
0.1520649	128.0625		0.18843785	128.5
0.11567835	72.5		0.21597877	31.5
0.11208301	95.875		0.14139836	178
0.099661812	123.375		0.18458663	71
0.11433459	78.125		0.26633522	30
0.17883235	48.6875		0.21003954	55
0.15403709	65.9375		0.1815995	62
0.093572587	85.9375		0.19038849	41
0.10690269	77		0.13541128	138
0.15352216	46.3125		0.16831103	37
0.084419921	382.4375		0.16001977	112
0.056011949	394.75		0.26973945	45
0.10517505	110.125		0.20046447	66
0.16420498	69.5		0.3219232	32
0.25788933	93.375		0.36275697	19
0.16419005	72.125		0.17311822	68
0.098616742	143.125		0.25219738	56
0.12698664	90.25		0.29200429	46
0.12559731	54.75		0.20828967	24
0.16825813	53		0.23209961	38
0.073459901	144.25		0.27661821	41
0.088447861	79		0.20775913	74
0.1273977	52.375		0.19699179	51
0.153144	154.375		0.33115327	21
0.14169209	51.125		0.23928356	40
0.14102723	184.5		0.26745206	40
0.076872475	257.25		0.12672794	88
0.086168028	127.875		0.32364869	326
0.12255105	122		0.21669149	56
0.13097577	122.5		0.19689688	82
0.13883169	60.875		0.20231777	34
0.10092885	99.75		0.18807711	40
0.11596873	70.75		0.26524612	34
0.1079515	177.125		0.27200633	26
0.086108506	70.625		0.23196521	32
0.0711945	114		0.18896072	144
0.14517264	66		0.28133664	36
0.18673523	46.875		0.3602764	30
0.18994798	30.5		0.23804468	72
0.12886794	98.25		0.169221	114
0.1155152	89.125		0.24762847	50
0.11009942	63.125		0.1975846	80
0.14884908	100.75		0.22646944	40
0.20583326	36.375		0.19351234	26
0.073103547	98.75		0.10883445	124
0.10942165	124.25		0.16987911	84
0.1712524	73.875		0.2386189	46
0.16587485	85.75		0.13013206	74
0.10366326	102.5		0.15375026	88
0.10617663	150.25		0.18048082	206
0.098801397	144.5		0.24552897	24
0.11792758	51.75		0.28431615	88
0.14381327	122.25		0.29287747	52
0.14549796	41		0.12015017	158
0.1254535	111		0.24159606	128
0.18016405	89.5		0.17564306	116
0.19276966	66.5		0.17217927	58
0.090140335	97.25		0.29277349	42
0.14856809	46.5		0.32518402	26
0.096022584	100		0.20138094	42
0.16368617	49.75		0.34734526	18
0.14296491	73		0.22203994	68
0.14106986	83		0.18254617	78
0.1348252	118.5		0.19118953	68
0.14924255	172.75		0.30745006	36
0.080166124	144		0.19620018	42
0.15217145	53.75		0.22613274	54
0.13003792	244.75		0.25807291	32
0.14325669	55.75		0.2273992	56
0.08527863	266.25		0.17483979	56
0.10530152	86.5		0.22044574	28
0.11758327	237		0.12579909	72
0.097592495	337.75		0.28806412	36
0.073639929	125		0.28841519	48
0.12860443	398		0.25325698	32
0.16191836	69.25		0.17929102	96
0.19885546	51.5		0.16064452	60
0.081496067	168.25		0.17744851	48
0.090636455	118.5		0.31498104	168
0.14082967	57.25		0.16953589	64
0.059521388	120.5		0.24386793	28
0.21632402	28.5		0.19047084	72
0.1061191	270.75		0.18526481	100
0.14268304	63.75		0.24398874	28
0.17372316	51.25		0.17819908	128
0.12488595	100		0.10956504	44
0.14045815	62.25		0.22309102	56
0.078632765	299.25		0.11917371	80
0.10754244	113.5		0.33507863	20
0.18558167	61.25		0.3638128	12
0.17359892	62.25		0.33755693	52
0.12520878	90.25		0.24743992	60
0.11500022	69.5		0.23341812	44
0.19866322	35.5		0.19650032	60
0.10545562	140.75		0.1335845	52
0.084826156	277.25		0.1591576	60
0.25819629	34.25		0.2503131	28
0.12756664	59		0.24704467	28
0.097313806	158.75		0.17625561	80
0.082068048	148		0.29976636	20
0.15529266	29		0.20924284	52
0.096012995	646.25		0.25822255	24
0.089912266	189.75		0.17424701	64
0.091786541	125.75		0.2423155	40
0.17461133	77.5		0.27822933	28
0.10182471	118.25		0.34502369	16
0.079461701	285.25		0.10494287	300
0.1879568	79		0.25325546	68
0.14588441	51.5		0.16994826	68
0.11759627	62		0.25340149	20
0.15323849	1123.25		0.18676488	184
0.12138142	128.25		0.23447759	44
0.12710325	440.25		0.33138019	24
0.094481662	143.5		0.20223446	68
0.094202965	42		0.26444441	32
0.087836534	169.75		0.1267188	64
0.076139495	193.75		0.15386179	96
0.082743242	345		0.14410248	92
0.11323325	132		0.1478979	80
0.10383416	68.5		0.24382758	32
0.080713741	188.5		0.18211795	28
0.10271458	67.75		0.20042247	40
0.20503211	144		0.25561151	60
0.093260936	225.25		0.36535838	24
0.23887233	34		0.20508368	80
0.1367652	113.25		0.16848093	80
0.076256819	86		0.22543815	52
0.17017144	37		0.16049679	60
0.065530047	113.5		0.16624078	80
0.083942786	727.5		0.1881638	28
0.16383	39		0.28071377	84
0.067645125	99		0.15896338	88
0.16235985	26.5		0.13948071	80
0.10940941	240.5		0.11434324	72
0.15318385	135.5		0.23808129	28
0.10061798	730		0.20157777	32
0.17757326	31.5		0.16865154	64
0.16274814	57		0.17221284	44
0.14860991	58		0.18608174	44
0.17375144	146.5		0.36037436	76
0.077493303	125		0.13818379	132
0.21438594	36.5		0.21660116	16
0.12931165	54		0.30976221	28
0.070706114	168.5		0.27943543	36
0.064139768	145.5		0.25013816	28
0.097294286	314.5		0.14365509	76
0.10866528	80.5		0.28608316	36
0.12331256	308		0.18851544	80
0.19652016	62.5		0.19324461	68
0.17206766	58		0.24830057	60
0.1140494	234		0.16544719	88
0.1016688	141		0.16108018	60
0.16947493	53		0.14476916	152
0.13530868	154.5		0.13787982	124
0.29493079	25		0.15697914	48
0.086333595	81		0.21509644	72
0.11732502	89		0.19520617	48
0.12776591	91		0.14735796	72
0.071186982	132		0.24699609	32
0.10450181	111.5		0.14414673	68
0.19896893	37.5		0.17217334	52
0.098214291	114.5		0.21182643	92
0.25900772	33		0.19694448	56
0.12840231	69		0.24644108	36
0.14285475	138		0.1689654	48
0.23182096	39		0.16830271	56
0.19094436	29		0.19758785	40
0.098052405	171.5		0.2406143	48
0.15294114	98		0.30449033	24
0.11286398	70		0.23169009	24
0.10320517	95.5		0.20866032	44
0.15822248	34.5		0.24093112	52
0.32655093	22		0.21719944	40
0.084266312	98.5		0.21812658	48
0.085645676	128.5		0.27917996	64
0.07245288	542		0.25631961	32
0.1599194	55.5		0.232604	40
0.11464145	52		0.27367324	32
0.2998817	23		0.38799298	24
0.090292469	96		0.2486473	72
0.19275659	52		0.19981489	24
0.15520692	45.5		0.24343251	16
0.17659342	72		0.19498478	40
0.16938272	45.5		0.20233689	56
0.12396584	106.5		0.12911741	136
0.085033484	118.5		0.20872401	24
0.087734424	167		0.26622921	24
0.068108439	330.5		0.17937458	72
0.071418725	195.5		0.21158066	48
0.19699562	48.5		0.17846794	32
0.13210474	72		0.24418864	32
0.21288301	38.5		0.24711885	24
0.11065874	119		0.260773	40
0.13264026	51.5		0.16579019	88
0.090183429	84.5		0.25454906	40
0.12308991	114.5		0.20616452	16
0.075283341	187		0.22492008	72
0.14155374	28		0.14265232	88
0.056107461	356.5		0.31643641	24
0.079748794	142		0.13721083	56
0.091209128	338		0.20598876	64
0.1084081	95		0.2775059	32
0.077977836	445.5		0.20547421	72
0.088024549	153		0.10984401	120
0.12994885	79.5		0.25391191	56
0.21941064	37.5		0.20446283	48
0.1337474	143		0.22055084	88
0.13164097	78.5		0.18317574	56
0.13552691	68.5		0.29821652	32
0.15712342	72		0.1365276	136
0.096413992	185		0.23598623	32
0.12234351	107		0.19994274	48
0.13839497	156		0.36600822	32
0.095279858	663		0.16823095	96
0.13044658	81		0.24177575	16
0.19663239	58		0.28820965	24
0.1198203	65.5		0.18395096	64
0.11684138	50		0.17555656	48
0.10598384	133		0.14584355	88
0.1131156	41.5		0.14050788	24
0.10927021	267		0.2520124	32
0.21494077	52.5		0.34218106	40
0.11571698	76.5		0.22830528	40
0.10501738	67		0.12593463	144
0.10547391	194.5		0.11300222	72
0.19146144	26		0.14652544	168
0.14117591	97		0.25984094	40
0.11363547	145.5		0.19267803	80
0.138311	77		0.23400415	48
0.12453331	156		0.19475058	112
0.17364074	66		0.11902278	32
0.11754264	401		0.1951257	56
0.20673673	34		0.18413627	88
0.13421527	99.5		0.19199492	104
0.15097085	78		0.16325344	48
0.12320747	58.5		0.23881564	72
0.11618853	124.5		0.2811912	32
0.1454493	51.5		0.18022722	56
0.21348259	55		0.25007334	48
0.15233921	77.5		0.23961005	72
0.11765687	189.5		0.12299841	96
0.064313717	392		0.24286197	56
0.17820419	51.5		0.25576261	48
0.092754789	107		0.26474062	112
0.11706256	120.5		0.2328272	40
0.13513865	98		0.23958045	40
0.21132199	56		0.19670251	104
0.12928659	95		0.24392249	40
0.11176056	95		0.21606192	48
0.21199109	38.5		0.22148719	40
0.075868472	185.5		0.16711344	80
0.15902852	46		0.27726454	32
0.085668653	270		0.23843518	32
0.14349429	65.5		0.1865112	24
0.24060561	46		0.24620263	40
0.076287732	72		0.25894171	40
0.1612258	46.5		0.25988087	32
0.057727724	371.5		0.28441322	16
0.19621395	39		0.29719454	104
0.20173781	37		0.15740222	24
0.17118137	36		0.19818787	88
0.17115401	82		0.086482808	80
0.075232476	101		0.13954742	96
0.16243926	57.5		0.18713464	72
0.12744692	306.5		0.27733082	32
0.16439764	63		0.13904347	104
0.098713562	90		0.25607252	24
0.045750897	865		0.12067785	152
0.1547696	27		0.099006362	224
0.27301466	50		0.25503424	48
0.11750311	190		0.27273387	40
0.20658517	53		0.27522776	48
0.21318039	27		0.23545405	48
0.12295523	94		0.21930212	64
0.13603811	81		0.1258266	88
0.089498617	126		0.1887894	48
0.1839726	46		0.078671902	168
0.11160824	82		0.21611732	32
0.11202066	104		0.27074558	32
0.16979134	75		0.12804739	136
0.13706514	130		0.18920365	56
0.086520202	126		0.35054871	24
0.17602724	75		0.29776162	48
0.071153224	94		0.28376684	32
0.10357646	65		0.26617768	40
0.21681087	41		0.21161245	56
0.15011075	58		0.23829858	64
0.15188806	45		0.23161083	56
0.13158466	73		0.30258545	40
0.097571589	110		0.28193066	48
0.12859629	53		0.19380334	64
0.11042881	73		0.17192177	136
0.2610971	30		0.10352512	168
0.078908175	321		0.17192177	136
0.14088379	112		0.10352512	168
0.23368742	50		0.17192177	136
0.10713547	89		0.10352512	168
0.11132707	54		0.17192177	136
0.23679595	23		0.10352512	168
0.09239874	272		0.22410659	72
0.044337075	536		0.12632874	96
0.06375207	249		0.1833936	64
0.065744542	121		0.21342887	56
0.11884693	75		0.15955169	16
0.12755971	44		0.13449846	56
0.1313995	109		0.18174452	80
0.11216654	233		0.28410661	48
0.11079835	122		0.15966381	48
0.10180861	63		0.25206348	56
0.1371251	54		0.14007895	72
0.16618563	44		0.19898051	80
0.17821194	67		0.32114962	32
0.13278958	105		0.26789871	64
0.33604005	24		0.22461446	56
0.10301001	45		0.25469208	32
0.070704885	212		0.26591325	56
0.21314487	43		0.11240087	136
0.26749906	27		0.19354053	64
0.16088396	50		0.24037486	48
0.081737295	373		0.16873349	48
0.078723051	376		0.28407386	32
0.19420433	38		0.1463279	80
0.06927029	348		0.28396365	72
0.12683992	63		0.19579647	80
0.16282119	49		0.33363891	32
0.20332952	50		0.130505	48
0.085693926	291		0.23392227	32
0.13852766	70		0.16258194	48
0.12289256	133		0.23096165	48
0.19429627	73		0.15719636	40
0.089589857	217		0.16145714	64
0.13711639	128		0.13047992	80
0.17217606	63		0.20590273	72
0.14468208	33		0.13915348	56
0.11529043	167		0.23947696	40
0.068811372	402		0.32008955	24
0.073763289	84		0.21737465	56
0.094009131	163		0.24702454	48
0.12876298	139		0.35009217	56
0.16164793	71		0.32035178	32
0.075463027	251		0.15053809	64
0.072520688	100		0.16385987	64
0.15481643	146		0.23030803	72
0.18557163	77		0.18261431	64
0.061286055	671		0.18822014	72
0.18385996	62		0.088913344	232
0.16727614	54		0.16917874	80
0.30362305	36		0.16765164	32
0.10999627	115		0.17380138	48
0.11298523	95		0.2154709	24
0.19091646	24		0.22662228	24
0.10620084	84		0.16947979	40
0.10749868	86		0.13788576	48
0.13632998	45		0.23412561	72
0.080750152	272		0.18424469	32
0.11037445	203		0.26152611	40
0.14790216	76		0.26028308	32
0.16078708	43		0.24450189	48
0.076246597	137		0.24150933	88
0.11882795	125		0.23902555	24
0.08865577	123		0.31826931	40
0.24862632	39		0.19343962	56
0.12036499	153		0.25368884	32
0.1512859	77		0.17891836	40
0.18540065	51		0.30821493	32
0.24381253	45		0.28113958	56
0.13183348	92		0.20869943	64
0.062241536	323		0.24942777	32
0.17399815	48		0.30011195	24
0.11146897	214		0.24016602	32
0.23221807	39		0.33322904	48
0.13303119	71		0.2755236	16
0.10730019	162		0.23468724	32
0.11673389	93		0.23282291	32
0.085018933	232		0.16447821	40
0.091189444	158		0.19321525	56
0.14196628	93		0.20368466	16
0.15479565	38		0.23864953	32
0.069923252	114		0.20160717	80
0.089792028	152		0.22533704	40.25
0.2037634	44		0.22062963	52
0.093980134	292		0.15735254	127.625
0.093161583	161		0.21384868	42.875
0.087440871	527		0.17281272	62.25
0.069495372	451		0.21444346	58.25
0.17191258	58		0.16263755	85
0.10193581	75		0.33511099	16
0.34032759	19		0.21301271	27
0.13293062	39		0.16886307	92.75
0.091696002	291		0.12538083	45
0.11018527	75		0.24980792	30
0.1690134	41		0.15129672	100.5
0.18989751	44		0.20424263	66.5
0.09619803	279		0.25387195	36.5
0.094489038	232		0.22243512	30
0.11107757	111		0.14001966	73
0.072877958	251		0.20331348	47
0.19234252	75		0.17800471	43.5
0.20697349	51		0.23261783	33
0.060394697	502		0.2424545	89
0.11533653	106		0.30786949	28.5
0.11216715	95		0.20757665	40.5
0.16466568	50		0.24261765	37
0.062947385	392		0.1287231	76
0.066799901	403		0.14934075	40
0.080288395	282		0.2057711	46
0.14722703	62		0.25995228	45
0.1612436	51		0.21186613	46
0.14973639	42		0.2120626	35
0.15574083	63		0.16441245	44
0.11852514	68		0.14737381	55
0.095248848	171		0.36035088	22
0.092908405	126		0.21596076	56
0.17735831	43		0.17052661	27
0.099042997	189		0.22788799	45
0.10900175	82		0.19924469	29
0.075232096	151		0.20118318	68
0.070542589	159		0.18303303	62
0.21123818	46		0.18603952	47
0.20115538	34		0.22273834	59
0.14347476	94		0.35633171	12
0.12195036	57		0.20364098	25
0.064419836	85		0.29385239	23
0.21979809	38		0.27451348	51
0.19989349	31		0.22191006	42
0.082114242	171		0.19529565	31
0.088422492	115		0.25936115	32
0.097309887	82		0.28485206	66
0.078949884	199		0.22019161	58
0.18433814	55		0.1848125	50
0.14584541	81		0.23069683	46
0.05704708	1150		0.17373267	58
0.19872637	21		0.17600507	56
0.14776298	67		0.20915075	32
0.13320123	49		0.19020788	62
0.15179631	64		0.20260715	52
0.17502448	61		0.26190978	34
0.11400063	145		0.11498963	212
0.13252233	97		0.19905585	48
0.11292224	68		0.30205303	40
0.087697081	87		0.26387313	36
0.10591568	141		0.20713402	50
0.16855086	49		0.1365785	100
0.099494845	159		0.16284756	60
0.16462941	44		0.21184009	68
0.087632202	600		0.27097633	32
0.084937587	105		0.19970918	34
0.17301811	37		0.15027744	52
0.19119771	41		0.16451547	54
0.084691182	136		0.14414854	70
0.15133865	45		0.29146978	28
0.10835637	380		0.25574133	44
0.096461453	66		0.1960725	44
0.13487782	230		0.31221005	86
0.12156791	75		0.20643216	40
0.1429648	53		0.28913832	50
0.19546567	500		0.19805066	48
0.13915013	74		0.1619655	80
0.136914	65		0.1372678	56
0.12776765	67		0.20304088	54
0.10114636	101		0.22943211	58
0.105909	98		0.11504599	96
0.14353098	47		0.23436719	40
0.10948236	289		0.18161201	94
0.1016346	203		0.26352572	20
0.14410228	56		0.2168774	36
0.11927636	95		0.16549547	98
0.19862457	37		0.22982655	94
0.15054026	161		0.33240506	24
0.066453949	208		0.2507343	40
0.10740707	171		0.18990852	54
0.099190921	188		0.15641515	100
0.23194624	26		0.30361962	244
0.13663584	293		0.1870845	28
0.12930277	75		0.23385309	32
0.093731493	112		0.15133876	70
0.12991478	81		0.15085702	76
0.10691052	71		0.12908594	160
0.12372195	92		0.21374547	84
0.074448109	200		0.22209983	20
0.13649882	45		0.1987707	52
0.076260045	178		0.24442741	40
0.090788655	57		0.33181131	32
0.13474102	96		0.21787289	40
0.089738078	376		0.23356375	60
0.18805078	43		0.26646173	48
0.12871447	94		0.14523485	60
0.086318992	115		0.14613384	76
0.20584485	52		0.27773637	36
0.13131119	109		0.22190522	24
0.13686529	50		0.27738011	36
0.12170385	50		0.32250136	36
0.13169831	78		0.25313073	40
0.12239916	243		0.17401141	76
0.16748248	79		0.20239438	28
0.1206039	139		0.20588662	28
0.086677112	139		0.21232763	28
0.12688828	37		0.33973283	72
0.1084241	174		0.14356536	136
0.12946393	141		0.13743091	148
0.096289545	181		0.17889009	68
0.059215095	274		0.21876304	36
0.16431189	64		0.16714339	72
0.13740577	36		0.19199909	52
0.1538108	31		0.18893014	112
0.1129711	94		0.26908657	36
0.098088406	156		0.31339303	28
0.1912073	52		0.13812482	24
0.098292373	161		0.10389367	112
0.1057016	118		0.29874054	36
0.14191648	99		0.17199263	56
0.19719291	72		0.22796917	40
0.085874014	246		0.2556313	32
0.13698447	157		0.25761753	88
0.14004093	70		0.21478146	20
0.061966982	40		0.26542038	40
0.13408382	108		0.29631945	24
0.096744098	138		0.20973919	68
0.10449611	360		0.13639545	112
0.091322243	392		0.18327795	36
0.065996192	802		0.20733228	56
0.18181971	212		0.18153784	88
0.13209768	72		0.085847259	508
0.1426468	80		0.24099039	52
0.10881378	108		0.17707199	44
0.19083011	82		0.14138295	52
0.12529601	68		0.1383446	100
0.16033927	40		0.2641041	36
0.20480056	46		0.24104336	76
0.18194504	50		0.32679975	28
0.11282703	72		0.12788899	72
0.085272908	158		0.25317144	44
0.089617059	180		0.26941925	40
0.1150084	370		0.18866126	56
0.17215742	60		0.2950981	64
0.1665695	82		0.21854837	56
0.096889816	214		0.23382257	28
0.082926817	292		0.12196723	60
0.17254306	50		0.19438344	96
0.10112241	136		0.30899474	32
0.12313072	68		0.15966932	40
0.10896171	38		0.23756124	56
0.1346447	50		0.20160083	68
0.10553478	618		0.31208685	20
0.069395512	296		0.16645999	24
0.18318048	28		0.11372294	48
0.053945184	384		0.34245458	28
0.10844075	74		0.20672749	64
0.20443617	38		0.18587643	84
0.17127205	94		0.2767505	36
0.28148183	40		0.3730382	16
0.12375696	56		0.26751807	28
0.094272636	186		0.26990375	48
0.26637134	34		0.38075146	24
0.15606467	86		0.22358613	60
0.11711837	110		0.26121995	44
0.17040978	34		0.31612456	20
0.13812883	70		0.14341386	60
0.095388345	174		0.15794715	60
0.095260188	538		0.16806619	56
0.15732136	100		0.15417919	84
0.11596015	226		0.33292553	16
0.13829772	96		0.19779897	40
0.10532474	120		0.33397007	32
0.10421984	172		0.17973547	52
0.043077704	144		0.24091496	28
0.097380809	80		0.10007454	336
0.20411162	36		0.20860949	36
0.1686541	62		0.17513761	96
0.17035164	80		0.36679032	20
0.07686644	408		0.27760485	16
0.16406859	56		0.15726767	84
0.10198305	150		0.23228975	32
0.079914942	212		0.1145569	140
0.12899244	114		0.15939721	28
0.090958878	114		0.24461877	32
0.1911878	46		0.23393083	64
0.099834763	132		0.2375847	64
0.096452758	204		0.075437725	136
0.079772763	364		0.27277154	64
0.13873819	78		0.24856365	72
0.1282407	30		0.15434521	80
0.15523994	50		0.21658739	88
0.18442872	36		0.21716593	88
0.10929715	104		0.10164984	24
0.09422408	70		0.30075425	32
0.18698159	62		0.25519434	56
0.13569029	72		0.27665147	48
0.31047627	24		0.074760363	192
0.10724927	500		0.26172277	96
0.096898861	180		0.22355115	96
0.14402784	170		0.18170342	64
0.16515817	34		0.2510682	48
0.15160432	156		0.17605419	48
0.11101985	82		0.17924294	24
0.20944235	60		0.38082701	72
0.11950928	244		0.30680165	40
0.20319432	132		0.17900208	32
0.15519327	48		0.16519405	40
0.11832069	74		0.086656705	192
0.10250328	162		0.19381805	80
0.15124135	46		0.15412688	72
0.071278095	144		0.173382	128
0.093503699	392		0.27977675	40
0.079541683	242		0.10927872	168
0.14256562	54		0.18454508	80
0.14610258	108		0.19989122	80
0.18599087	98		0.37510863	16
0.14467759	58		0.30054915	40
0.19049513	32		0.27037638	40
0.17585252	50		0.30381355	32
0.11887565	96		0.1638604	64
0.13977584	108		0.35677651	40
0.11999631	116		0.20995313	32
0.21694767	34		0.16386668	56
0.13398281	64		0.15831763	112
0.14645268	78		0.29879999	56
0.055646248	98		0.23032567	56
0.17671722	86		0.26217544	32
0.095278583	110		0.23137285	48
0.15145895	108		0.16536988	48
0.12210412	118		0.13523421	16
0.16626151	98		0.22368184	56
0.12443198	80		0.22233275	48
0.18302296	120		0.18903413	80
0.27758506	48		0.20904443	64
0.062052462	364		0.095010437	256
0.10327449	204		0.20517117	56
0.1418712	50		0.31181896	24
0.13815923	154		0.27812392	64
0.16779053	48		0.3071363	16
0.15196587	90		0.15140983	88
0.15704094	42		0.18490484	40
0.11135757	184		0.1938614	80
0.10635546	94		0.23696886	16
0.13984282	78		0.29067725	40
0.15838894	114		0.19273286	72
0.15440778	90		0.24557817	48
0.081785806	310		0.18638718	96
0.13524985	50		0.23283237	48
0.15412217	54		0.13093041	64
0.13097088	172		0.20930238	48
0.11462867	56		0.075732708	432
0.10390978	114		0.18154916	72
0.1142596	84		0.21513246	32
0.080992959	128		0.21390308	64
0.12809937	82		0.20230052	72
0.073571935	476		0.37997979	32
0.15363741	52		0.19839785	40
0.11678682	234		0.28077197	48
0.1695234	92		0.28598168	32
0.088867716	292		0.17307103	40
0.12372345	64		0.18057373	64
0.20826222	40		0.13216093	160
0.10823818	124		0.2156592	64
0.084862344	152		0.32589835	24
0.12635078	184		0.17842054	72
0.19085215	54		0.24748102	80
0.19825999	32		0.23958161	24
0.11635198	214		0.33842143	40
0.26682958	264		0.24170542	48
0.14781345	114		0.20476125	64
0.073082633	52		0.19538689	48
0.07917098	88		0.30005994	40
0.14933327	80		0.33451745	16
0.054566886	90		0.34656924	16
0.2170396	34		0.35372713	16
0.086780727	236		0.2547138	16
0.20208955	92		0.19913976	48
0.15360355	66		0.20632944	32
0.17631528	50		0.32080361	32
0.34654939	22		0.31799141	248
0.09323661	130		0.15795133	64
0.11084121	110		0.15084428	56
0.16598523	50		0.30892345	40
0.11233291	52		0.32712299	40
0.13982037	96		0.33281714	32
0.12202892	110		0.28176767	64
0.26522204	66		0.38084844	24
0.17611285	74		0.20086932	40
0.1027239	304		0.23414962	48
0.10060446	542		0.20286761	80
0.12662141	80		0.15680337	96
0.10870712	56		0.28192389	40
0.062340792	186		0.10385938	128
0.066632174	532		0.17556319	72
0.10521715	174		0.13992645	48
0.064230509	146		0.13698682	72
0.14866851	94		0.14078102	96
0.089020982	244		0.11384915	144
0.21078299	66		0.19615653	40
0.067508698	190		0.22750255	40
0.15607034	82		0.17553042	24
0.085745081	84		0.10879498	152
0.1665007	56		0.1876923	56
0.20329313	30		0.15342091	128
0.12644166	114		0.19599932	32
0.13272235	66		0.17784241	104
0.10396748	146		0.16694109	96
0.32361946	20		0.31937131	24
0.11266571	124		0.10987713	176
0.10785202	202		0.31937131	24
0.089697033	74		0.10987713	176
0.17988549	76		0.31937131	24
0.12029907	136		0.10987713	176
0.15496071	100		0.31937131	24
0.13635485	76		0.21084853	64
0.14826012	110		0.10987713	176
0.10865863	116		0.31937131	24
0.14906526	60		0.21084853	64
0.091370724	246		0.10987713	176
0.12129961	82		0.31937131	24
0.17854039	62		0.21084853	64
0.18785286	96		0.10987713	176
0.075848669	436		0.31937131	24
0.098824419	84		0.21084853	64
0.10676134	320		0.10987713	176
0.11458824	118		0.31937131	24
0.131074	202		0.21084853	64
0.1154299	156		0.10987713	176
0.16269432	50		0.31937131	24
0.068463646	360		0.21084853	64
0.08844465	132		0.24375634	64
0.10228402	116		0.27070394	48
0.171372	66		0.31362629	24
0.12740873	260		0.19505534	48
0.074004978	92		0.37315479	96
0.2156885	48		0.19075055	56
0.096222788	126		0.23563857	24
0.13193142	82		0.24254224	24
0.15317029	28		0.28816584	32
0.119859	62		0.19376709	64
0.098554865	182		0.1958397	48
0.13007785	140		0.20773248	32
0.1328644	56		0.21168824	64
0.1819465	52		0.16614018	112
0.17158493	38		0.090279222	264
0.098576315	114		0.18625809	48
0.17967574	30		0.18053196	48
0.073163852	252		0.14830089	24
0.12655556	102		0.21684472	32
0.17664292	34		0.25777647	48
0.10838071	50		0.31670389	32
0.18029229	74		0.1680015	112
0.15030974	102		0.11825076	88
0.10454336	104		0.21512339	80
0.084487818	170		0.19237061	24
0.13283508	106		0.24690761	24
0.077170387	148		0.17408557	40
0.10778607	154		0.15500897	40
0.12686057	86		0.30746463	24
0.14931129	28		0.20438112	72
0.17565729	82		0.28681007	24
0.087787472	246		0.17562649	120
0.10672316	108		0.16657759	32
0.26563749	22		0.21400315	80
0.11141606	120		0.30008334	24
0.078736953	122		0.20068918	48
0.12077724	124		0.22943553	40
0.12671041	110		0.15796567	104
0.11199075	316		0.23845468	16
0.090130344	70		0.13660303	64
0.14411713	78		0.20256092	32
0.16901264	66		0.20087948	24
0.10723732	120		0.32807633	16
0.18172522	62		0.14194579	72
0.15842032	86		0.20779493	40
0.13284419	106		0.26219282	40
0.075735092	400		0.20145494	32
0.26875484	38		0.20271342	56
0.16664936	36		0.21011689	64
0.093196325	160		0.092672274	328
0.088374078	212		0.3139278	48
0.13303922	130		0.076176189	112
0.16749746	36		0.32492581	32
0.18621118	20		0.18666206	88
0.23617643	22		0.31741461	40
0.096818693	134		0.18691196	32
0.18822277	66		0.2133283	40
0.071932487	356		0.2488534	56
0.12721696	66		0.20611806	64
0.13893919	70		0.22960913	48
0.12054455	206		0.16245227	40
0.14871146	78		0.32262197	32
0.1061175	104		0.39635214	408
0.092957377	86		0.1967838	96
0.19909103	34		0.13730507	96
0.095829464	68		0.31850362	122.94922
0.23296151	22		0.11888096	127.9375
0.095110431	226		0.22208086	26.5625
0.1418997	92		0.21423881	71.6875
0.25013834	56		0.2325232	76.375
0.19081092	38		0.27462626	45.375
0.10802443	90		0.10224297	194.25
0.11676632	308		0.31977719	32.5
0.21630967	32		0.30030665	39.5
0.099657997	82		0.15114664	66.75
0.11191581	70		0.28891167	49.5
0.2025061	84		0.14124624	42.75
0.11213208	216		0.21332674	155.25
0.13173364	56		0.20239609	60.359375
0.1228824	164		0.20094968	49.5
0.057903238	156		0.15598859	115.25
0.094243743	210		0.24808171	34.25
0.1657479	56		0.22593404	79.25
0.089489795	184		0.20136799	70
0.088673227	114		0.15462483	122.75
0.105625	92		0.24175794	42.25
0.13073309	140		0.24353859	46.75
0.15737811	38		0.14281261	51
0.075922906	114		0.3631694	64.25
0.072698683	230		0.22293018	49.75
0.072020002	414		0.18272065	68.75
0.090666749	318		0.17758673	91
0.15617432	44		0.19919418	52
0.059420321	206		0.23061439	92
0.087847315	190		0.29119059	35.5
0.24932511	36		0.19105235	44
0.12431251	138		0.27174214	27.5
0.17190297	54		0.16249643	46.5
0.11126809	64		0.16244811	109
0.10848233	110		0.17499863	96.5
0.19873503	50		0.2769407	22.5
0.16069686	70		0.14088984	100
0.081754975	174		0.15107779	91
0.17846997	76		0.31262666	22.5
0.078699321	58		0.17932996	98.5
0.091587961	306		0.24270745	38
0.09456569	250		0.3367224	35.5
0.20274568	26		0.15224923	127
0.23826684	36		0.11197496	206.5
0.075816616	298		0.18238044	81
0.071410604	308		0.31548828	21
0.1760547	150		0.20534343	25
0.2016592	78		0.26660758	28
0.092530943	142		0.20320748	32
0.11772702	52		0.20888858	56
0.075620338	350		0.20735219	77
0.10362435	54		0.28713953	82
0.095770434	154		0.21506301	43
0.097823046	76		0.18229431	28
0.095677912	140		0.28867343	37
0.31212792	26		0.13983707	82
0.10120249	814		0.10443576	251
0.11502522	84		0.30437765	35
0.23437303	38		0.2129471	69
0.16970146	72		0.14810097	102
0.096534334	218		0.17148362	64
0.13995588	78		0.29231861	48
0.10115265	312		0.2106972	52
0.10290101	236		0.2524558	68
0.087128326	76		0.3022989	66
0.088438794	290		0.16152997	84
0.14072439	72		0.22120497	84
0.23804802	44		0.19187236	78
0.10698895	92		0.29451174	20
0.11532706	82		0.24179636	26
0.10755928	140		0.18662722	74
0.071200751	140		0.17487541	62
0.13648129	76		0.21150722	64
0.06354329	426		0.18573649	48
0.16898069	172		0.23359308	58
0.10596546	74		0.18669581	78
0.052190274	502		0.24453975	44
0.095781736	226		0.1791534	82
0.11531012	86		0.17941655	74
0.14459626	58		0.14312233	94
0.23648921	34		0.19614843	44
0.13429022	64		0.22124775	50
0.1864516	38		0.19143318	56
0.10591585	148		0.15232737	112
0.10880003	286		0.27389389	50
0.096384726	132		0.33758733	22
0.086505823	348		0.2336154	242
0.21039997	36		0.23988947	56
0.16521145	46		0.23192237	64
0.13546742	168		0.14967059	90
0.12287293	112		0.14714606	158
0.17018825	60		0.23267105	34
0.10933894	118		0.28937623	30
0.086762376	138		0.19947262	50
0.15967533	48		0.19259302	64
0.1852605	50		0.16148691	174
0.13173789	82		0.23063076	52
0.1457603	98		0.20052874	50
0.15569472	68		0.2913948	22
0.33227703	22		0.14830881	68
0.10984237	86		0.13902211	70
0.11407623	54		0.23015694	58
0.20160726	28		0.18718313	60
0.090714052	66		0.25726962	32
0.11352158	214		0.23584545	30
0.097222231	140		0.21633066	92
0.070006937	430		0.20690618	62
0.13101351	84		0.29332021	82
0.07810989	178		0.21473682	84
0.20588204	46		0.18802583	42
0.19955541	58		0.22999322	26
0.14535743	60		0.18077222	106
0.10762754	248		0.21971735	40
0.13316847	108		0.19310328	48
0.078825638	244		0.14522582	64
0.089324385	82		0.2840209	48
0.090573914	108		0.17908211	48
0.13252607	54		0.2573314	32
0.089106835	218		0.14687954	80
0.13960691	70		0.29195929	48
0.35861391	74		0.2576997	32
0.15826425	64		0.24877861	48
0.13574918	104		0.11865167	176
0.15091388	96		0.15224375	68
0.12484969	114		0.17889044	44
0.13422993	80		0.17379801	56
0.19399275	66		0.23907933	60
0.11488747	80		0.18557109	64
0.080615826	420		0.23651405	28
0.21307009	32		0.12777731	132
0.081143133	306		0.29119101	44
0.27832845	36		0.11854272	164
0.095158376	376		0.28497547	40
0.18020143	28		0.33737618	36
0.22525878	50		0.19416764	68
0.076019205	118		0.26364112	68
0.12558766	184		0.16242775	52
0.11206773	68		0.18125163	92
0.17033133	46		0.26929486	52
0.24644412	46		0.22814053	28
0.087374002	186		0.37587294	16
0.088639475	102		0.27563003	44
0.14944603	86		0.14781405	88
0.075297594	124		0.31392989	24
0.16638145	26		0.2996462	24
0.25697297	22		0.30751064	36
0.12996796	62		0.23991342	32
0.12478973	146		0.37510148	16
0.10608287	78		0.27712047	32
0.14846456	96		0.16982031	92
0.16117498	50		0.28631401	68
0.15311842	84		0.16929169	104
0.18228862	28		0.2795735	56
0.13669485	102		0.32760027	28
0.11851263	108		0.14806163	84
0.13448803	164		0.24795812	44
0.13338849	150		0.25165185	44
0.1837891	54		0.17540416	144
0.072099656	186		0.28636053	36
0.21471636	36		0.27259374	12
0.17828585	86		0.26670641	28
0.16038086	62		0.32902226	36
0.11320157	124		0.18025796	284
0.13635631	70		0.19055341	52
0.26389322	26		0.21962033	40
0.13949046	82		0.18866463	64
0.089740984	70		0.15306149	44
0.11516526	112		0.20868084	108
0.10704149	116		0.23333365	60
0.091682151	208		0.20716682	36
0.15238622	230		0.13803624	124
0.16431108	52		0.10229996	180
0.096399225	82		0.23909767	56
0.14645676	76		0.34788993	32
0.16940524	60		0.35761946	24
0.076449543	106		0.14017682	88
0.080267362	296		0.247991	52
0.16510035	48		0.36347952	16
0.10209584	306		0.10003016	40
0.15963575	58		0.27248079	28
0.077923596	134		0.23214397	52
0.13738106	56		0.28882933	52
0.11304842	68		0.12751514	64
0.041930687	542		0.1484997	72
0.078495771	210		0.37400964	32
0.058736015	158		0.22903614	28
0.12639491	150		0.15972526	68
0.077586196	110		0.33376732	44
0.13166437	108		0.1376081	196
0.079635985	280		0.19755627	68
0.097506315	100		0.19090614	68
0.1063087	34		0.30738527	28
0.22649555	482		0.20024221	56
0.089275263	114		0.31270146	28
0.12818807	78		0.18697923	24
0.13913594	56		0.18975528	64
0.11305676	122		0.16872057	68
0.20004983	46		0.20429336	52
0.11815906	88		0.2513746	64
0.18936826	44		0.23674841	28
0.085055269	270		0.20237666	60
0.20322827	48		0.14022444	128
0.20284455	38		0.14155582	100
0.063666433	188		0.13690589	216
0.13655996	40		0.15949522	88
0.15133394	60		0.19387415	80
0.06340798	282		0.15859179	56
0.091512196	130		0.16946234	136
0.10701541	96		0.21163438	84
0.069964573	262		0.19101287	40
0.12701376	140		0.13717835	124
0.15927745	72		0.14417629	100
0.18093103	54		0.22980976	40
0.13479598	78		0.12289966	128
0.1409905	66		0.15199657	136
0.29811963	22		0.27000037	16
0.033754528	56		0.24007115	32
0.095420025	212		0.24931729	60
0.12744915	38		0.19907565	28
0.091468535	130		0.32994515	36
0.15516788	72		0.16968691	112
0.13528934	114		0.26086396	40
0.22219281	22		0.30937418	24
0.12074482	162		0.23735012	76
0.11033047	206		0.18602826	56
0.22062726	52		0.24603513	48
0.09966775	278		0.30549902	32
0.21199994	48		0.17812856	80
0.31806234	20		0.16305152	48
0.093545534	352		0.19281909	40
0.089269407	126		0.39432955	80
0.10625149	126		0.19643001	64
0.22782068	74		0.30658489	40
0.1004182	148		0.34280115	40
0.13857567	114		0.074927874	168
0.09658426	366		0.17517905	56
0.108076	110		0.18725476	64
0.1331203	84		0.18006565	64
0.091268457	46		0.21468112	48
0.071504891	96		0.1337169	72
0.12752217	192		0.22302291	40
0.18405505	42		0.16913806	72
0.091427013	218		0.21683007	56
0.11666667	64		0.20976809	32
0.1653292	52		0.2214199	40
0.15833494	74		0.14486946	48
0.096594661	66		0.21165702	48
0.077738337	178		0.22300945	56
0.15831763	90		0.25844017	24
0.081555963	108		0.16354634	56
0.25706968	18		0.071930811	200
0.13992834	94		0.22160982	80
0.28692365	40		0.29064533	32
0.13280492	114		0.17999984	53.3125
0.24437687	36		0.17897199	140
0.13459839	82		0.16300115	104.25
0.20748441	78		0.15873869	43.5
0.11848775	56		0.26107582	23.5
0.089089796	108		0.29520169	23.5
0.21789493	68		0.21442689	130.5
0.069529802	90		0.13828205	124
0.078996412	110		0.088514514	163
0.10008495	136		0.2452208	26.5
0.15143798	160		0.28466123	34
0.0942536	84		0.27743551	49
0.22954418	28		0.25281614	36.5
0.072995424	68		0.2970598	19
0.09344992	244		0.21281755	43
0.11919762	36		0.26460019	34
0.15010287	64		0.13000874	120.5
0.15216774	68		0.23762555	31
0.079825096	128		0.14558034	69.5
0.18256661	52		0.2295578	73.5
0.15240027	88		0.26506713	18
0.10439996	120		0.19649535	53
0.10742188	136		0.12341397	69
0.1001908	72		0.23529188	53
0.19752924	48		0.18391052	81
0.24876511	36		0.30584353	22
0.19650513	64		0.1475914	44
0.1125561	76		0.35231996	21
0.089262553	124		0.3621332	31
0.081968412	132		0.18644571	66
0.17999418	104		0.32473171	19
0.078666493	108		0.24908563	44
0.10137825	260		0.2115764	62
0.14797863	84		0.25255772	28
0.067802325	240		0.24236909	81
0.088917196	84		0.21326533	55
0.15472147	36		0.092154734	271.06396
0.14472166	64		0.12100206	108.10547
0.081416778	556		0.22915898	38.78125
0.079492114	256		0.16952693	93.53125
0.17271128	48		0.21309361	52.3125
0.12428582	104		0.27265939	31.4375
0.19264002	56		0.18412532	42.25
0.20083001	48		0.23026963	28.5
0.069096342	392		0.12475501	135.5
0.17415515	68		0.19514631	54.25
0.10471114	132		0.26616994	47.75
0.059767056	484		0.39397544	26
0.10902089	104		0.1321135	117
0.20318587	60		0.30508652	44
0.13081624	160		0.18020238	38.5
0.17049459	56		0.16383354	38.5
0.14134166	24		0.14035441	56
0.1928888	36		0.1692823	239.25
0.057279915	120		0.3465308	27.5
0.15484253	80		0.19986275	26.5
0.13375866	100		0.17223686	41.5
0.11336297	192		0.25290489	26.5
0.16866384	28		0.19446997	47
0.11474837	56		0.21024841	39.5
0.14280693	136		0.23102015	58.5
0.089694686	152		0.16624059	85
0.11388325	88		0.19576751	37.5
0.10458364	312		0.15560527	40.5
0.13529599	128		0.2153666	56.5
0.11896071	36		0.23113604	79.28125
0.10732856	156		0.36470687	16
0.1317338	44		0.26832408	37.75
0.23077449	500		0.21281406	65.625
0.10828461	80		0.2467934	46.625
0.20510995	48		0.17819493	53.625
0.098317355	140		0.092992462	162.875
0.19291553	52		0.18061136	69
0.10211033	500		0.35373327	30.25
0.14791662	152		0.23381661	43.25
0.15920739	56		0.25002393	48
0.063121147	96		0.20858309	54.75
0.10382479	188		0.13794844	122
0.17078082	80		0.26169047	59
0.13520493	40		0.13815691	165
0.16206101	60		0.18901217	83.5
0.14142884	52		0.2307014	33.5
0.10352074	124		0.20575792	59
0.20457901	52		0.26683721	44
0.10721339	48		0.23310213	112.03906
0.071962871	244		0.28270981	23.984375
0.17101054	92		0.18411279	112.3125
0.10487858	124		0.22340967	43.5625
0.12255766	128		0.17530073	211.25
0.086346246	272		0.18775578	56.375
0.13751775	56		0.18294312	43
0.12241108	72		0.34497061	39
0.19296382	40		0.18378633	56.5
0.06955146	416		0.15126112	126.5
0.10587832	60		0.16768375	47.75
0.097892866	88		0.39108142	13.75
0.17565572	80		0.15388952	75.5
0.13769485	192		0.28721878	33.5
0.064626984	280		0.20425276	49.5
0.31411451	32		0.24149738	62.5
0.20816396	80		0.11802913	184
0.10884079	108		0.11740482	73
0.085186481	304		0.32093811	25.5
0.28720427	28		0.18142699	86
0.10457271	24		0.22331008	60
0.20165719	32		0.22308862	27
0.079935431	116		0.19778544	45
0.063898273	120		0.12322267	379
0.14951128	44		0.20171174	82
0.15921564	28		0.13075992	71
0.065623552	136		0.25626212	33
0.079970911	148		0.24794275	50
0.15656663	64		0.30642235	28
0.18902376	44		0.17925173	207
0.07945399	84		0.2413125	46.40625
0.071179062	316		0.21243729	85.5
0.22257367	36		0.34231186	32.0625
0.16215461	36		0.26138309	33.125
0.28917113	24		0.22961693	275.9375
0.099495426	108		0.3071565	515.75
0.097215265	132		0.1207246	252
0.13350447	40		0.2998915	87
0.14431992	92		0.39148873	89.25
0.15125848	60		0.19359457	39.71875
0.092428207	500		0.26161331	41.34375
0.12959874	72		0.1777029	92.65625
0.12635911	68		0.13591513	108.375
0.2171967	36		0.082463458	189.125
0.093904078	40		0.18236114	82.75
0.091563739	100		0.20811132	57.75
0.038865156	816		0.36683378	30
0.17357334	68		0.32525146	38.25
0.07077308	248		0.24907455	31
0.21108565	36		0.15581013	67
0.24036023	52		0.15486105	127
0.078293808	436		0.24736294	49.75
0.13479993	136		0.19920823	52.25
0.10373398	64		0.32925835	17
0.17259641	52		0.26272953	27
0.098101497	304		0.20775647	39.5
0.094077185	488		0.21523462	26.5
0.10541151	68		0.14129812	113
0.12023732	180		0.13487238	93
0.18399695	40		0.13171595	86
0.21207705	36		0.09687306	179
0.088046715	64		0.20936525	42
0.15223607	60		0.32537532	15.5
0.17750333	48		0.18661894	55
0.086873554	184		0.35522971	26.5
0.21895455	32		0.2201194	47
0.11274742	148		0.34720269	28
0.071462281	68		0.15535201	45.5
0.18019857	64		0.20230098	60.5
0.048552506	444		0.24533629	53.5
0.12144326	152		0.17226227	47
0.10185473	124		0.21616496	44.5
0.20790213	44		0.25681666	40
0.099908262	84		0.28171542	65
0.12800519	56		0.24918993	48
0.11123098	80		0.20142354	28
0.16493614	68		0.10191977	164
0.070632197	92		0.14800979	99
0.16387944	20		0.14687803	67
0.1350068	124		0.34091142	21
0.089870706	336		0.21741447	43
0.25300032	24		0.25552741	62
0.061957527	284		0.17097515	58
0.074700996	388		0.26500216	44
0.10181811	72		0.27916583	50
0.11155234	48		0.27400321	37
0.047841974	340		0.34049332	17
0.1145308	112		0.27243176	28
0.19013226	120		0.23875915	55
0.13729164	100		0.22870855	62
0.17279133	32		0.14931615	99
0.13257971	36		0.18558152	44
0.11786544	56		0.21067001	82
0.14066881	52		0.17358343	78
0.075083695	96		0.10710479	156
0.10507845	40		0.19577669	50
0.091600217	96		0.25928289	40
0.12638049	88		0.35282004	22
0.11716399	116		0.19018286	40
0.070159391	176		0.25267774	94
0.18775019	60		0.28252012	38
0.10707412	132		0.11384559	136
0.034215696	40		0.27386531	14
0.12686104	124		0.19277275	52
0.10831821	64		0.12919633	114
0.22741024	20		0.15763085	108
0.082478568	48		0.22085255	128
0.13553984	116		0.22012445	44
0.079525851	112		0.085890278	150
0.10672332	32		0.19046123	138
0.080068655	436		0.28588733	32
0.08919856	336		0.27044311	28
0.21241115	32		0.21274883	54
0.082455061	224		0.15958719	70
0.1208892	128		0.24236162	22
0.1903367	36		0.18743928	80
0.095501006	216		0.27850547	26
0.12134004	88		0.13991386	94
0.2554768	40		0.23608819	72
0.13618502	80		0.18854003	68
0.18417893	52		0.38948268	32
0.095977008	276		0.24719413	38
0.087030023	564		0.15866368	58
0.13108388	68		0.20535631	70
0.11832663	20		0.21087961	38
0.14615564	128		0.17840116	74
0.14166608	148		0.14915031	98
0.1496692	116		0.26157513	38
0.18778971	48		0.24169095	62
0.10703416	196		0.21937938	72
0.097334079	64		0.16409899	72
0.13683271	480		0.158667	80
0.082091317	84		0.27465951	34
0.13041481	68		0.16791628	60
0.11930652	124		0.17473815	74
0.091806948	240		0.20125264	56
0.06965898	84		0.19968839	74
0.062497176	244		0.20273601	98
0.19663064	40		0.11343557	98
0.12974112	80		0.27162659	36
0.071511097	216		0.22361374	60
0.1138389	88		0.34816965	24
0.11125308	196		0.097568981	180
0.13903193	104		0.2203601	68
0.19007373	40		0.13806511	64
0.28499269	28		0.28181252	20
0.092991784	232		0.10530444	124
0.093220696	152		0.24849327	64
0.14513542	72		0.23191531	48
0.10000131	152		0.23384207	64
0.056624725	288		0.18588713	56
0.10969983	72		0.19514839	40
0.2348647	28		0.23750295	44
0.053506084	284		0.12720218	168
0.11226282	284		0.16051948	40
0.17360951	336		0.14499441	28
0.10017587	164		0.28307891	32
0.16294563	52		0.2426406	60
0.22017688	52		0.30225223	12
0.094716512	204		0.28011885	64
0.045512766	776		0.32339659	28
0.13228384	36		0.13691561	72
0.078894645	172		0.12111817	96
0.074980058	112		0.26853019	40
0.24298467	48		0.21085165	44
0.11559696	80		0.18259712	88
0.14293772	96		0.22738007	48
0.095109947	232		0.18771861	64
0.1425593	88		0.10927586	72
0.097937971	68		0.29992038	36
0.076112375	260		0.25474596	112
0.14790502	28		0.27769795	48
0.097151741	184		0.26471829	52
0.24795537	28		0.12997842	152
0.084219202	76		0.14232104	136
0.095201574	80		0.1597701	52
0.12803172	24		0.27731711	28
0.093000308	132		0.19775853	56
0.11980432	316		0.16316088	52
0.14365202	64		0.2366568	40
0.081345931	108		0.35729089	16
0.066141501	96		0.15596245	40
0.11734767	128		0.21152337	48
0.14451639	92		0.18876503	36
0.21779743	48		0.26937601	44
0.15929157	36		0.24813968	56
0.10772034	104		0.22729716	72
0.10460267	244		0.1769741	76
0.14514802	64		0.28131232	40
0.046492003	256		0.2378156	44
0.10097937	108		0.34674788	20
0.13480531	96		0.21739396	44
0.14764334	164		0.18701197	164
0.2698583	48		0.18878134	92
0.1378298	72		0.18804885	68
0.076324947	52		0.15840214	52
0.11332288	180		0.20540917	68
0.074090473	188		0.18914421	96
0.084622987	104		0.22931451	44
0.14069332	52		0.20164135	48
0.11272768	72		0.13150471	104
0.14640181	68		0.19723614	40
0.20627572	60		0.21540548	52
0.083776332	260		0.28251389	56
0.150258	76		0.15470865	56
0.11101183	92		0.13019286	56
0.14312899	84		0.16801782	64
0.082458384	264		0.36055744	24
0.1637754	72		0.23323914	60
0.15485746	280		0.21731383	40
0.11224574	84		0.15963897	72
0.067553103	104		0.1946518	24
0.18332338	48		0.28673777	24
0.11952701	136		0.21538453	68
0.12674072	124		0.2296648	52
0.19648679	64		0.22203527	52
0.085442007	180		0.27030826	32
0.090510152	136		0.24253903	36
0.20579647	24		0.19701025	36
0.17278135	64		0.22371387	40
0.10108465	344		0.39393046	20
0.10812563	184		0.39530551	16
0.20777065	268		0.18228255	76
0.12712194	180		0.26031646	56
0.09027575	124		0.20201951	44
0.066184543	80		0.21643189	44
0.16501704	56		0.20888965	40
0.15482607	56		0.23810619	36
0.10739505	124		0.35268596	16
0.11220698	52		0.24904962	64
0.10722613	88		0.22423008	52
0.1762726	56		0.30970576	40
0.083577253	144		0.20317051	72
0.12370737	60		0.30225015	60
0.12737302	124		0.23134229	56
0.083182253	116		0.14342868	36
0.18205872	76		0.30338022	36
0.07925573	228		0.28011197	72
0.14052556	256		0.2262446	48
0.11059701	140		0.3005954	36
0.065006353	200		0.18519801	116
0.20255066	72		0.22002235	100
0.067979157	292		0.18570462	52
0.10347187	176		0.1944167	64
0.1123446	60		0.21338917	36
0.10759938	508		0.23921148	52
0.12222498	488		0.36703783	24
0.099064864	204		0.33173248	28
0.084072731	160		0.25155312	52
0.23627956	40		0.22894461	36
0.15504962	36		0.21053083	56
0.1002075	80		0.1366664	84
0.16050148	164		0.20568423	40
0.15087166	100		0.36692512	32
0.34618476	24		0.080170348	52
0.088515222	184		0.20418513	56
0.11051933	68		0.32875258	32
0.11273356	336		0.3158007	40
0.18950634	36		0.17326814	80
0.11015457	184		0.15323821	184
0.18952188	32		0.15941846	448
0.15094924	160		0.15930437	56
0.15453044	64		0.27662781	40
0.15451837	84		0.12676498	96
0.09925779	124		0.14080459	88
0.16542491	28		0.32205769	16
0.17305012	48		0.24167398	24
0.12012362	80		0.17732498	56
0.12032756	272		0.3586207	16
0.1230546	128		0.20984305	32
0.059074882	368		0.24891271	48
0.14285778	44		0.38581091	16
0.082327984	120		0.22095051	40
0.10639414	212		0.25741506	80
0.17729869	40		0.38992542	16
0.21440257	64		0.32329878	40
0.16620277	56		0.23394057	72
0.20504126	40		0.18269368	72
0.095524162	344		0.17835547	56
0.073469274	184		0.25337705	24
0.044106141	1084		0.1857277	40
0.14178614	84		0.23092464	232
0.068389416	280		0.3312861	24
0.12480805	92		0.17246762	88
0.077262521	124		0.17188999	88
0.066187881	248		0.21656765	32
0.17753856	60		0.21984182	480
0.11188148	128		0.22441912	48
0.066817358	212		0.2525827	184
0.16720591	164		0.24096406	48
0.1239164	80		0.1889904	56
0.10554557	92		0.25030121	40
0.11948419	56		0.24126573	72
0.078742795	300		0.27195349	48
0.22778185	32		0.19034508	64
0.16280174	84		0.1349128	112
0.12861839	76		0.27131909	16
0.089605302	132		0.27661166	48
0.093647256	320		0.2690953	48
0.20710093	76		0.19772863	24
0.116527	48		0.12996061	152
0.2225146	40		0.14665851	112
0.10356443	104		0.09653905	424
0.17744733	68		0.37870046	40
0.095646963	108		0.14304164	152
0.14898512	104		0.20480138	48
0.081405416	132		0.3768827	24
0.14151557	40		0.26258802	40
0.14115283	84		0.25598431	32
0.11932594	144		0.10675409	64
0.11025139	64		0.15278052	32
0.082588561	288		0.37550297	32
0.18070711	40		0.19538367	24
0.19606531	40		0.14526568	32
0.17353708	80		0.12145498	144
0.15257272	64		0.31058261	56
0.27619487	20		0.37002549	32
0.19262953	52		0.2793549	48
0.15549573	76		0.3743661	40
0.10087492	88		0.26795346	48
0.087097734	256		0.38828933	41.234375
0.087344319	216		0.26300153	63.5625
0.21264113	68		0.12732686	104.10938
0.1489846	68		0.25464675	46.34375
0.19533777	52		0.16371356	51.25
0.12106765	80		0.29861191	24.9375
0.13091867	116		0.23474872	34.875
0.1983342	48		0.20722432	68.5
0.089917116	252		0.23290327	315.75
0.12288451	76		0.27088156	33.125
0.10763541	156		0.13812725	77.25
0.14286609	44		0.1977794	32.25
0.11326817	84		0.2133628	25.5
0.15029211	72		0.2777521	25.75
0.098419875	104		0.1749728	144.5
0.095713951	140		0.21811007	27
0.086511992	176		0.2070989	48.25
0.15093061	64		0.21667127	56.5
0.12002745	72		0.20924488	43.5
0.070881449	536		0.14402536	132
0.087310739	156		0.38015896	20.75
0.16060045	64		0.28212345	36
0.079778567	68		0.16494671	59.5
0.14539126	100		0.2859222	32.5
0.13995638	268		0.19852549	92.5
0.1330515	40		0.24084112	80.5
0.10146584	196		0.31096989	59
0.22405605	32		0.24939407	23
0.12059745	172		0.2153257	310
0.11501333	208		0.38779059	15
0.18272121	32		0.13661669	45
0.064574897	464		0.37021667	12.5
0.084936202	124		0.31904462	13.5
0.14661376	60		0.31686905	32.5
0.096296497	196		0.37817237	16
0.065276831	488		0.35776412	24
0.13247129	132		0.19970196	65
0.19118756	48		0.30011573	22
0.095882058	236		0.34357792	13.5
0.11492903	140		0.21016327	46
0.14076346	76		0.099321209	158
0.0781141	260		0.15436517	82
0.069766611	116		0.18332684	80
0.11723702	92		0.3947219	21.5
0.082752675	212		0.3617909	39
0.18926658	28		0.11761355	116.5
0.22174658	24		0.24206185	53
0.16720818	24		0.1935733	37
0.32277945	288		0.20446582	35.5
0.10976855	148		0.24910647	43.5
0.34264493	20		0.24855386	37
0.10764062	72		0.2308128	153
0.061017178	220		0.25362554	47
0.1267325	184		0.36640111	26
0.050504722	212		0.17097768	29
0.075382918	144		0.13946223	54
0.1129154	268		0.17470556	55
0.1088959	140		0.2472288	32
0.12632063	148		0.22710846	68
0.096148752	280		0.33292583	40
0.090648882	288		0.35562199	41
0.10449543	100		0.21464275	40
0.13109142	92		0.16647704	89
0.14575642	56		0.13134398	128
0.10614578	148		0.31569815	24
0.18773469	52		0.29848033	18
0.19875316	36		0.12454796	99
0.10746271	208		0.15930632	146
0.090065524	84		0.19511294	37
0.090338513	212		0.3746292	136
0.15580769	40		0.17983258	55
0.1246632	180		0.26183084	39
0.20252055	96		0.12934995	85
0.28852022	28		0.13423871	190
0.2493462	52		0.31623313	32
0.13893519	88		0.15310277	61
0.15974207	68		0.35304934	40
0.098063312	208		0.19532256	42
0.13807334	84		0.095682994	70
0.091640688	432		0.085881852	184
0.079686411	272		0.15687597	54
0.08451061	184		0.33009022	20
0.099611618	124		0.13881148	106
0.20943333	60		0.3161684	26
0.27443993	28		0.14867321	66
0.10717608	84		0.23731516	28
0.11793633	148		0.30316484	32
0.089598417	188		0.22415532	66
0.081208169	128		0.14434996	130
0.16264027	68		0.11364639	96
0.076864749	60		0.15866791	42
0.14242966	64		0.1781479	64
0.079066202	280		0.32154942	42
0.13896312	104		0.22517034	118
0.1070765	36		0.29051974	38
0.12259924	80		0.19592354	40
0.074379623	312		0.19349347	60
0.14739752	36		0.21071278	58
0.10465906	168		0.17282274	56
0.14227532	68		0.21993321	38
0.094891034	124		0.17063725	82
0.092057899	224		0.16677064	82
0.15431318	36		0.24132302	32
0.13376448	144		0.23859669	42
0.1142683	156		0.25191003	39.75
0.2325756	28		0.10418215	184
0.13212243	56		0.22216815	38
0.086241998	160		0.24661891	38.25
0.10728246	44		0.19207798	114
0.16311276	76		0.2476016	94.5
0.14598095	84		0.28812253	38
0.10959788	160		0.19402522	49.5
0.12227048	320		0.19394647	68.5
0.23798642	40		0.36272076	31
0.18194541	64		0.20194499	66
0.18044133	36		0.20435899	68
0.077957347	300		0.33404639	24
0.19386396	32		0.3174732	24.5
0.22591765	32		0.22793537	44
0.05809423	200		0.2340921	38
0.077712774	328		0.29354644	50.5
0.19882703	44		0.17498218	64
0.12365175	72		0.35755414	37.5
0.17370103	64		0.15080315	292
0.12770559	124		0.22347288	68
0.22118619	76		0.34328851	26
0.085729368	152		0.2383431	33
0.1723991	40		0.16324316	129
0.23264807	36		0.19970551	83
0.20716491	32		0.23045383	62
0.085087657	204		0.25376934	34
0.090286195	776		0.23052695	40
0.06643869	124		0.19254103	44
0.22059377	228		0.24851094	51
0.080410436	112		0.16743261	77
0.21388556	40		0.19909813	97
0.11776377	92		0.25268492	63
0.24495952	24		0.19219574	45
0.090656906	288		0.28606397	35
0.15074944	60		0.20057556	107
0.22523536	40		0.15517834	71
0.17798443	260		0.27080369	44
0.14933753	88		0.085878856	164
0.092919238	68		0.12792332	186
0.091279507	144		0.23586707	106
0.13809916	36		0.17678466	44
0.077523448	76		0.1200533	162
0.12806512	108		0.17923556	50
0.13840789	80		0.26715499	50
0.095650651	164		0.20693922	54
0.27604067	180		0.19595845	48
0.14415556	40		0.22361141	54
0.10258871	188		0.16178951	44
0.060770661	420		0.25419897	66
0.13807778	52		0.16859104	86
0.20195702	64		0.34588686	24
0.068508737	368		0.21383637	22
0.11644264	52		0.11505821	122
0.064520702	140		0.21202284	62
0.11353078	116		0.25089931	50
0.055803712	96		0.14085296	148
0.13920908	72		0.26166242	30
0.13254498	52		0.12557764	130
0.14711726	36		0.26262683	42
0.2644349	32		0.16504952	62
0.12092648	132		0.17459197	50
0.24680386	44		0.21280846	130
0.098463617	68		0.32629079	32
0.18820843	60		0.16715786	78
0.091174051	60		0.26515031	58
0.16555789	52		0.22845358	56
0.10322683	68		0.14827742	112
0.10164031	140		0.21235895	70
0.13461892	68		0.33830851	36
0.094193675	188		0.26608476	28
0.073275842	184		0.30852446	40
0.21021385	24		0.12423078	70
0.11678753	192		0.20626932	46
0.096303105	100		0.27737448	36
0.047469396	756		0.26084626	32
0.12825821	48		0.18000989	52
0.15924691	44		0.25093147	46
0.17305461	36		0.1706097	70
0.26218972	20		0.32894668	22
0.079148524	56		0.18038496	56
0.11561491	120		0.26985425	50
0.18685383	36		0.19556382	72
0.096338809	172		0.35235396	18
0.08414384	320		0.11001205	200
0.10255364	128		0.22907531	36
0.10158049	232		0.19281763	48
0.1216428	84		0.18210228	44
0.13111486	60		0.18177129	52
0.18007118	44		0.1562293	112
0.2185445	40		0.27496806	36
0.13792287	40		0.17495108	52
0.14578046	76		0.33912691	44
0.16510521	56		0.21245584	60
0.094522059	452		0.10200574	312
0.20704797	40		0.23679504	72
0.12296865	52		0.31661999	36
0.069020867	312		0.19579624	52
0.26065123	28		0.24136932	72
0.17601089	60		0.16026296	68
0.16046987	56		0.14780261	120
0.11152568	256		0.24455732	44
0.10848827	368		0.24228851	44
0.20863029	48		0.24371237	28
0.096093982	76		0.2330119	28
0.092787392	40		0.18188201	172
0.072420664	412		0.37827262	24
0.21248253	52		0.16322353	96
0.09700717	168		0.21031219	88
0.093872719	260		0.1895823	36
0.065460421	128		0.24807392	56
0.15413387	108		0.18236196	28
0.26042756	24		0.24251154	40
0.10530536	172		0.19637734	84
0.13410953	148		0.18273802	60
0.15434359	100		0.28997794	24
0.19868402	64		0.18023063	52
0.1220286	52		0.2203594	52
0.17283724	56		0.19340032	84
0.17066596	56		0.20197457	108
0.13877675	88		0.19979735	52
0.14700325	56		0.24188708	44
0.13760433	52		0.30459958	108
0.096748471	72		0.32671618	52
0.18080379	40		0.29895788	40
0.15318732	116		0.24514443	80
0.086936451	160		0.23777235	76
0.13312443	76		0.25326243	76
0.098570429	188		0.20789827	56
0.11278696	40		0.3299782	32
0.19471227	24		0.26091221	40
0.10451126	44		0.31824568	32
0.091356426	240		0.23844072	68
0.095599435	248		0.28658569	36
0.23412499	24		0.18170623	92
0.10838876	588		0.1163459	188
0.23745075	40		0.14288178	96
0.065765694	168		0.18070687	72
0.10067564	76		0.33416119	24
0.075633436	444		0.21107948	56
0.055873416	276		0.33434495	44
0.1604583	152		0.1271567	228
0.12750205	96		0.19654149	112
0.067528896	244		0.22268575	52
0.093754545	36		0.22996759	36
0.10338001	116		0.23704763	44
0.18697383	96		0.24359469	72
0.15031083	68		0.24201936	83.25
0.29089203	24		0.11668602	188.5
0.12450992	60		0.28223735	86.5
0.10398018	624		0.30612099	39.5
0.1107744	96		0.17913756	129.5
0.11411195	88		0.18592432	50.5
0.076951236	236		0.16111441	154
0.19916822	68		0.19637612	43
0.083170809	68		0.20564575	51
0.057391331	252		0.33204535	60.5
0.13616259	56		0.21427751	170
0.2885465	32		0.25596991	44.5
0.093312755	84		0.24362659	40
0.12587534	112		0.19997409	50
0.29636171	32		0.37877643	36.5
0.19450293	24		0.15611501	87
0.18605609	44		0.23738851	73
0.16486402	96		0.33500642	45.5
0.11009893	160		0.24780852	64.5
0.15917827	96		0.21896634	40.5
0.15954304	92		0.19666192	79.5
0.21060278	52		0.16760013	55
0.073354922	264		0.23824905	54
0.13584962	108		0.17567387	107
0.095640175	140		0.20853044	62
0.056204237	412		0.18455398	68
0.07527785	172		0.28092942	49
0.083442107	296		0.25484696	37
0.10200482	200		0.2710833	27
0.095089652	160		0.1964976	67
0.13120347	84		0.17348421	76
0.12634967	88		0.15265922	130
0.087762795	116		0.19382393	50
0.13903771	200		0.19619542	88
0.22389928	36		0.21453184	90
0.16087994	60		0.15999781	98
0.14973833	80		0.1604892	142
0.16757683	104		0.26874614	46
0.091026224	136		0.1751413	104
0.09647546	148		0.25742051	50
0.16200112	88		0.17975029	48
0.1535292	32		0.26028281	40
0.16393186	40		0.25105822	64
0.27095902	36		0.20574133	36
0.076972	380		0.31846291	32
0.075961471	172		0.18573439	82
0.16864118	36		0.22114788	52
0.084963337	396		0.12123536	124
0.082295917	96		0.29374918	66
0.090430297	156		0.25619766	52
0.1045157	96		0.16182423	62
0.084308811	236		0.23046704	32
0.13750245	200		0.36011037	22
0.14332145	88		0.14098424	154
0.11684422	168		0.36814466	38
0.1336747	212		0.22937594	36
0.078424849	100		0.20611872	54
0.24029934	36		0.33500209	20
0.1300651	60		0.19074976	86
0.16576396	56		0.2617546	40
0.14744213	44		0.13998707	256
0.19995604	56		0.25941247	48
0.10079966	200		0.1138766	234
0.11318181	28		0.24927171	50
0.13118677	60		0.35281473	26
0.19341302	52		0.22731023	58
0.16618732	48		0.17779692	62
0.12806688	196		0.15800484	64
0.086386554	96		0.28033108	52
0.073233962	244		0.13896222	116
0.081455082	352		0.32101482	36
0.12405001	128		0.18567534	76
0.19183393	80		0.25624967	24
0.10313198	56		0.11582686	168
0.17997687	56		0.22609541	60
0.16587213	56		0.12848046	36
0.11344501	168		0.24767287	28
0.10239553	208		0.27943856	24
0.1222987	108		0.22340676	80
0.13189273	140		0.23896599	48
0.072878033	88		0.21047758	56
0.059949212	548		0.21402477	52
0.10444809	76		0.28450462	36
0.12015972	80		0.21902721	52
0.073573135	260		0.20517358	68
0.09274593	128		0.19870931	56
0.085703485	108		0.29311591	52
0.084704258	284		0.23762743	56
0.08557789	120		0.36412051	32
0.17230587	52		0.28369653	56
0.10424414	400		0.29971567	44
0.066326141	396		0.16139495	92
0.18056308	52		0.1337091	152
0.084390171	196		0.22964853	40
0.12010342	128		0.22772399	44
0.15216209	196		0.17496878	188
0.087799594	308		0.2803387	44
0.12908056	52		0.21842539	48
0.078906395	60		0.30601776	24
0.12580866	152		0.23424217	56
0.11289413	168		0.12594973	120
0.11773512	88		0.25205725	52
0.12869722	80		0.22144912	56
0.13324139	128		0.33694729	24
0.086769231	604		0.17769545	128
0.18753171	36		0.21853292	68
0.11463881	124		0.16414258	84
0.24165194	40		0.22389887	40
0.35599717	20		0.37440255	24
0.11141968	96		0.30345789	44
0.090117566	104		0.21849668	60
0.092480265	172		0.17663327	48
0.068444595	744		0.14743166	80
0.13317457	168		0.15615909	124.34375
0.094752677	152		0.26501817	35.125
0.21076348	32		0.17298172	25.75
0.10415637	84		0.2192041	64.25
0.22472972	40		0.32156977	30.5
0.12860498	40		0.16109772	76.5
0.10923199	84		0.19673263	65.5
0.13762298	60		0.21248244	53.25
0.060769487	112		0.23400207	32.5
0.062094722	220		0.20532542	64
0.064527787	428		0.25670251	36.5
0.17338109	52		0.13566306	150
0.154855	32		0.2595875	36.5
0.11038683	40		0.26118982	33.5
0.12601848	92		0.28470391	51.5
0.223922	40		0.12524591	70
0.20237805	44		0.26648206	39
0.097419202	132		0.22274247	42
0.068493158	192		0.12024166	146.5
0.12931341	108		0.25937539	35.5
0.14548346	112		0.2111292	38
0.20995295	64		0.16383693	60
0.16217768	28		0.38281286	13
0.084314466	352		0.13676608	87
0.13848911	44		0.20044468	49
0.083716445	200		0.30295157	26
0.20665148	52		0.099395871	259
0.096858345	64		0.22742723	57
0.094058506	172		0.24379258	36
0.20470342	40		0.29669416	34
0.095954001	164		0.22910599	53
0.15311782	84		0.23800473	30
0.18087506	68		0.17852287	100
0.15052785	68		0.2057346	66
0.12011082	396		0.12182406	131
0.21100922	48		0.15213485	111
0.085876174	112		0.24292031	40
0.066173926	140		0.12093315	133
0.1049659	124		0.10661654	115
0.10886473	124		0.24238454	40
0.077361621	120		0.24836247	58
0.10603591	216		0.15112226	158
0.099479392	80		0.26135033	70
0.089272402	132		0.28951246	50
0.1448711	88		0.15795356	58
0.13499558	80		0.14310727	142
0.15247712	136		0.21967874	54
0.15006284	60		0.18218441	96
0.11441361	60		0.19977401	28
0.1738683	68		0.18991631	60
0.14001602	40		0.27336353	80
0.13248995	164		0.29820573	32
0.08107388	136		0.20060384	60
0.11375051	60		0.254188	30
0.23922215	60		0.22746105	128
0.3077589	24		0.19678786	56
0.10305967	444		0.19288623	112
0.07403814	316		0.32530606	46
0.16722374	68		0.22911966	76
0.10488625	120		0.24570072	28
0.32762831	24		0.21411827	38
0.11223245	288		0.20518816	86
0.14734164	76		0.23458092	42
0.077525482	260		0.21413124	50
0.26298499	36		0.2288651	58
0.1715779	48		0.23993637	114
0.12563212	80		0.11891531	86
0.13234283	84		0.24268201	58
0.086761944	372		0.23432913	172
0.11910053	116		0.17296344	74
0.19860555	36		0.20059262	64
0.18520898	92		0.17027111	52
0.076090023	524		0.27209809	54
0.24075584	52		0.19791031	62
0.07020168	68		0.17894258	76
0.11464295	68		0.12034271	90
0.142583	56		0.35006943	30
0.10508464	212		0.24727863	40
0.26352942	24		0.2885879	38
0.091867328	92		0.2424996	46
0.10719684	92		0.24314737	70
0.096897908	180		0.31001064	20
0.098565042	216		0.20582934	40
0.12913074	96		0.20203856	48
0.10617298	68		0.22838172	70
0.14082111	96		0.23507378	58
0.16103794	48		0.23682517	36
0.14079593	64		0.28587049	56
0.088433623	224		0.32592592	40
0.10634618	100		0.29050922	20
0.09966518	264		0.1450645	64
0.16886652	36		0.11373319	176
0.1835297	48		0.27192101	32
0.23348396	44		0.20525458	80
0.12546629	272		0.24826762	60
0.091677316	56		0.29909143	24
0.14828292	64		0.23953325	76
0.15484554	76		0.20803274	36
0.10378136	124		0.16442543	48
0.093396157	212		0.35967419	28
0.13890274	128		0.1764234	76
0.15919821	32		0.1669583	160
0.11885178	56		0.20499119	60
0.18131138	88		0.26856405	124
0.12027789	44		0.1981817	80
0.13687608	44		0.13550292	100
0.12174445	112		0.16114244	124
0.14729661	128		0.12066296	276
0.099195622	144		0.36563239	192
0.10779487	240		0.24551974	36
0.079914883	280		0.2518113	60
0.1024292	164		0.17218743	88
0.11560648	168		0.18055452	84
0.13050228	108		0.24625677	44
0.1015824	96		0.20732982	56
0.13205668	92		0.32133898	36
0.083383068	172		0.19821084	112
0.24204959	36		0.15112314	80
0.14204362	76		0.32514948	40
0.11643839	1036		0.10009176	244
0.14589533	60		0.17629899	52
0.053219493	508		0.18179792	104
0.12085099	92		0.21704032	100
0.09403301	160		0.2492824	36
0.13725059	100		0.19642912	56
0.23172301	48		0.19900981	56
0.16868828	60		0.13202445	84
0.15016739	68		0.17315571	68
0.29002389	28		0.22714049	60
0.12629841	256		0.22435713	52
0.10622227	168		0.29648241	36
0.11480586	116		0.19157463	72
0.068205073	32		0.18451597	152
0.14762527	64		0.12124217	108
0.15450837	48		0.13651	56
0.11251908	68		0.28445387	52
0.091543324	60		0.25607207	32
0.09097904	176		0.16989239	136
0.14077955	76		0.1796717	40
0.093149699	712		0.15453398	80
0.14240055	64		0.28814289	28
0.16075706	144		0.22529916	68
0.098974608	68		0.23122056	64
0.098098598	140		0.295248	36
0.1674602	48		0.2458487	48
0.12315013	80		0.28580013	12
0.10782081	228		0.17417255	64
0.19738536	44		0.19572717	52
0.17924048	32		0.12499867	104
0.15146393	44		0.31542146	24
0.083449692	576		0.11872146	140
0.071554549	104		0.13611394	104
0.086220518	232		0.16383354	88
0.092511289	180		0.2065943	112
0.07288748	160		0.19450763	68
0.12639685	104		0.081688412	160
0.11503476	436		0.19027399	84
0.14304474	68		0.3223258	24
0.13637291	96		0.25766259	40
0.10245691	180		0.16493204	100
0.16421174	40		0.29890898	28
0.10010335	108		0.16729701	44
0.13844143	56		0.2041274	128
[truncated: 1,999 more rows]
