# Supplementary material for: Comprehensive structural assignment of glycosaminoglycan oligo- and polysaccharides by protein nanopore
Source: Nat Commun. 2022 Aug 30;13:5113. doi: 10.1038/s41467-022-32800-4 (PMC9427770; doi:10.1038/s41467-022-32800-4)
Supplement: Supplementary file 5 — Source Data [file 41467_2022_32800_MOESM5_ESM.zip › Source Data/SI_source data files/Supplementary Fig. 6/c.txt]

Ib HPdp10	Tt HPdp10		Ib N-desulfated HP dp10	Tt N-desulfated HP dp10
0.17642015	74.115234		0.20221879	64.5
0.087360732	123.92188		0.3384023	14.5
0.13574585	72.03125		0.14560756	24.25
0.094969556	134.78125		0.22122517	36.25
0.21112525	65.34375		0.087528862	158
0.11172079	65.765625		0.21356162	45.25
0.14513437	90.875		0.35245845	19.5
0.1694091	51.453125		0.32009262	22
0.027257878	174.60938		0.14888865	155
0.18911456	22.453125		0.16019851	41
0.08950159	184.39062		0.33059436	20
0.27738762	24.171875		0.17091449	64
0.071480289	203.84375		0.3596634	78
0.12183706	71.75		0.19702508	20
0.24810806	32.46875		0.14283787	98
0.10543741	163.53125		0.12223057	22
0.08466313	192.625		0.087664977	54
0.095620833	178.96875		0.21458754	60
0.16670239	70.46875		0.090932481	56
0.15111873	55.75		0.29464605	16
0.11348676	257.1875		0.16246672	28
0.093228146	356.4375		0.12382501	44
0.14000919	82.125		0.28966179	48
0.083168805	50.6875		0.28973556	24
0.11397826	77.9375		0.077129096	448
0.17211974	72.5625		0.20709123	88
0.32486168	20.5		0.23051071	32
0.099148892	72.9375		0.21385349	52
0.1520649	128.0625		0.13909265	48
0.11567835	72.5		0.33674535	56
0.11208301	95.875		0.16474809	36
0.099661812	123.375		0.13019444	28
0.11433459	78.125		0.22994378	212
0.17883235	48.6875		0.25743219	68
0.15403709	65.9375		0.17965025	56
0.093572587	85.9375		0.17629811	40
0.10690269	77		0.1479087	56
0.15352216	46.3125		0.21232623	40
0.084419921	382.4375		0.21355931	40
0.056011949	394.75		0.3320953	24
0.10517505	110.125		0.35166997	32
0.16420498	69.5		0.1734217	40
0.25788933	93.375		0.17184266	40
0.16419005	72.125		0.17747696	40
0.098616742	143.125		0.15371493	40
0.12698664	90.25		0.11515841	32
0.12559731	54.75		0.24655795	48
0.16825813	53		0.18912961	48
0.073459901	144.25		0.19110258	16
0.088447861	79		0.22049993	40
0.1273977	52.375		0.20842318	112
0.153144	154.375		0.19212103	24
0.14169209	51.125		0.1483113	128
0.14102723	184.5		0.15444	64
0.076872475	257.25		0.10013533	320
0.086168028	127.875		0.14125948	456
0.12255105	122		0.18184733	64
0.13097577	122.5		0.086447902	88
0.13883169	60.875		0.15033111	56
0.10092885	99.75		0.19608307	24
0.11596873	70.75		0.25146192	112
0.1079515	177.125		0.30603397	40
0.086108506	70.625		0.17068291	80
0.0711945	114		0.15581129	96
0.14517264	66		0.14686283	40
0.18673523	46.875		0.31767923	40
0.18994798	30.5		0.11918128	240
0.12886794	98.25		0.31688333	40
0.1155152	89.125		0.25660297	30.546875
0.11009942	63.125		0.19096795	39.75
0.14884908	100.75		0.21943857	42.3125
0.20583326	36.375		0.17422833	37.5
0.073103547	98.75		0.17322934	50.25
0.10942165	124.25		0.23036321	37
0.1712524	73.875		0.12645662	102.5
0.16587485	85.75		0.19385093	23
0.10366326	102.5		0.15468754	54
0.10617663	150.25		0.14017877	124
0.098801397	144.5		0.21480849	94
0.11792758	51.75		0.10641822	102
0.14381327	122.25		0.17465086	40
0.14549796	41		0.16060966	38
0.1254535	111		0.18994479	34
0.18016405	89.5		0.16738179	52
0.19276966	66.5		0.093056589	136
0.090140335	97.25		0.13282557	52
0.14856809	46.5		0.079324558	40
0.096022584	100		0.31736425	48
0.16368617	49.75		0.25554332	44
0.14296491	73		0.14207561	714
0.14106986	83		0.21369556	54
0.1348252	118.5		0.2041095	42
0.14924255	172.75		0.14224909	38
0.080166124	144		0.1730931	50
0.15217145	53.75		0.15967262	198
0.13003792	244.75		0.18577068	40
0.14325669	55.75		0.28373185	36
0.08527863	266.25		0.22414772	36
0.10530152	86.5		0.071854994	152
0.11758327	237		0.14289851	144
0.097592495	337.75		0.31104642	24
0.073639929	125		0.12519164	52
0.12860443	398		0.14738685	28
0.16191836	69.25		0.2272941	84
0.19885546	51.5		0.12548789	68
0.081496067	168.25		0.13908525	52
0.090636455	118.5		0.25916699	20
0.14082967	57.25		0.17487393	32
0.059521388	120.5		0.24104966	144
0.21632402	28.5		0.18382902	56
0.1061191	270.75		0.23457356	64
0.14268304	63.75		0.27196711	24
0.17372316	51.25		0.23695664	28
0.12488595	100		0.31300291	20
0.14045815	62.25		0.19380175	44
0.078632765	299.25		0.16114773	40
0.10754244	113.5		0.14938642	40
0.18558167	61.25		0.12316218	76
0.17359892	62.25		0.34039912	32
0.12520878	90.25		0.19569342	48
0.11500022	69.5		0.22685775	44
0.19866322	35.5		0.15592216	104
0.10545562	140.75		0.18659586	40
0.084826156	277.25		0.19141035	48
0.25819629	34.25		0.16896401	40
0.12756664	59		0.065381765	224
0.097313806	158.75		0.26240563	24
0.082068048	148		0.12079245	72
0.15529266	29		0.15763091	136
0.096012995	646.25		0.13875741	120
0.089912266	189.75		0.074114665	824
0.091786541	125.75		0.15837221	72
0.17461133	77.5		0.26105607	40
0.10182471	118.25		0.17648892	56
0.079461701	285.25		0.13784201	104
0.1879568	79		0.20952439	72
0.14588441	51.5		0.23033175	120
0.11759627	62		0.14685476	64
0.15323849	1123.25		0.26800913	64
0.12138142	128.25		0.050891057	480
0.12710325	440.25		0.20967041	56
0.094481662	143.5		0.17579231	24
0.094202965	42		0.18980069	40
0.087836534	169.75		0.35480681	16
0.076139495	193.75		0.29610091	32
0.082743242	345		0.18696982	40
0.11323325	132		0.16597863	64
0.10383416	68.5		0.19673219	88
0.080713741	188.5		0.16405077	104
0.10271458	67.75		0.14390096	40
0.20503211	144		0.22235711	32
0.093260936	225.25		0.1954629	80
0.23887233	34		0.10422508	64
0.1367652	113.25		0.22567973	40
0.076256819	86		0.076831058	64
0.17017144	37		0.24175328	80
0.065530047	113.5		0.24364351	32
0.083942786	727.5		0.17979968	56
0.16383	39		0.18775396	104
0.067645125	99		0.30341485	24
0.16235985	26.5		0.10033911	32
0.10940941	240.5		0.17131473	40
0.15318385	135.5		0.23073846	40
0.10061798	730		0.21452498	48
0.17757326	31.5		0.18889806	104
0.16274814	57		0.21298012	32
0.14860991	58		0.260833	40
0.17375144	146.5		0.14992914	48
0.077493303	125		0.26066551	24
0.21438594	36.5		0.25215852	32
0.12931165	54		0.27749351	24
0.070706114	168.5		0.18663767	40
0.064139768	145.5		0.10538714	48
0.097294286	314.5		0.11138179	48
0.10866528	80.5		0.10642706	48
0.12331256	308		0.069952719	440
0.19652016	62.5		0.25047868	24
0.17206766	58		0.21784694	48
0.1140494	234		0.331496	32
0.1016688	141		0.27051413	40
0.16947493	53		0.186554	24
0.13530868	154.5		0.22046864	32
0.29493079	25		0.26463133	64
0.086333595	81		0.18104398	96
0.11732502	89		0.15807456	24
0.12776591	91		0.12502027	120
0.071186982	132		0.18299031	40
0.10450181	111.5		0.24446777	40
0.19896893	37.5		0.1332303	32
0.098214291	114.5		0.36220765	16
0.25900772	33		0.19418789	64
0.12840231	69		0.20287699	56
0.14285475	138		0.12961248	72
0.23182096	39		0.24551842	48
0.19094436	29		0.2440763	104
0.098052405	171.5		0.36238095	16
0.15294114	98		0.23746704	24
0.11286398	70		0.094415538	312
0.10320517	95.5		0.19045737	24
0.15822248	34.5		0.16679823	112
0.32655093	22		0.2844243	24
0.084266312	98.5		0.12751698	40
0.085645676	128.5		0.16412854	88
0.07245288	542		0.20797282	40
0.1599194	55.5		0.14777939	32
0.11464145	52		0.24927065	64
0.2998817	23		0.21796909	24
0.090292469	96		0.18861163	52.820312
0.19275659	52		0.28671184	141
0.15520692	45.5		0.16200222	120.5
0.17659342	72		0.18388136	37
0.16938272	45.5		0.19810079	20.5
0.12396584	106.5		0.30023035	79
0.085033484	118.5		0.28844053	46
0.087734424	167		0.23078933	35
0.068108439	330.5		0.23994996	48
0.071418725	195.5		0.23692283	52
0.19699562	48.5		0.14843386	49
0.13210474	72		0.081765287	559
0.21288301	38.5		0.16493315	55
0.11065874	119		0.12656884	40
0.13264026	51.5		0.14967883	40
0.090183429	84.5		0.13869268	81
0.12308991	114.5		0.1803752	32
0.075283341	187		0.1919456	32
0.14155374	28		0.17054148	100
0.056107461	356.5		0.3417187	30
0.079748794	142		0.23583235	20
0.091209128	338		0.13842693	54
0.1084081	95		0.21538568	78
0.077977836	445.5		0.12788059	86
0.088024549	153		0.22641814	26
0.12994885	79.5		0.3087216	36
0.21941064	37.5		0.26883718	22
0.1337474	143		0.24357529	18
0.13164097	78.5		0.28494328	22
0.13552691	68.5		0.13194896	74
0.15712342	72		0.2261183	38
0.096413992	185		0.30072731	24
0.12234351	107		0.21722741	24
0.13839497	156		0.18422753	40
0.095279858	663		0.096418262	24
0.13044658	81		0.18762991	36
0.19663239	58		0.11912906	52
0.1198203	65.5		0.061850168	736
0.11684138	50		0.17624418	40
0.10598384	133		0.23895715	60
0.1131156	41.5		0.14093354	56
0.10927021	267		0.20801203	32
0.21494077	52.5		0.17331447	32
0.11571698	76.5		0.2071528	36
0.10501738	67		0.24082936	48
0.10547391	194.5		0.24688004	48
0.19146144	26		0.18756323	48
0.14117591	97		0.10266326	340
0.11363547	145.5		0.26569653	68
0.138311	77		0.20491578	96
0.12453331	156		0.22277342	48
0.17364074	66		0.17929003	64
0.11754264	401		0.19310759	88
0.20673673	34		0.16262189	24
0.13421527	99.5		0.15782326	76
0.15097085	78		0.19858426	52
0.12320747	58.5		0.22378743	44
0.11618853	124.5		0.2283994	68
0.1454493	51.5		0.27703351	72
0.21348259	55		0.2478777	92
0.15233921	77.5		0.17503399	28
0.11765687	189.5		0.18325076	44
0.064313717	392		0.058597289	204
0.17820419	51.5		0.24132967	56
0.092754789	107		0.33486113	56
0.11706256	120.5		0.18268232	80
0.13513865	98		0.083570346	664
0.21132199	56		0.15887164	136
0.12928659	95		0.13424426	32
0.11176056	95		0.34157479	24
0.21199109	38.5		0.2484002	24
0.075868472	185.5		0.16434118	56
0.15902852	46		0.21264958	64
0.085668653	270		0.26651022	24
0.14349429	65.5		0.20788251	32
0.24060561	46		0.19405113	64
0.076287732	72		0.29936686	96
0.1612258	46.5		0.26982474	40
0.057727724	371.5		0.15112329	32
0.19621395	39		0.20800696	128
0.20173781	37		0.086289398	176
0.17118137	36		0.18287377	32
0.17115401	82		0.25690156	48
0.075232476	101		0.20891015	56
0.16243926	57.5		0.20875068	40
0.12744692	306.5		0.20448481	72
0.16439764	63		0.11322923	160
0.098713562	90		0.18047927	96
0.045750897	865		0.18969873	104
0.1547696	27		0.23848568	48
0.27301466	50		0.15606992	40
0.11750311	190		0.286578	48
0.20658517	53		0.29598245	24
0.21318039	27		0.15231109	64
0.12295523	94		0.21902844	24
0.13603811	81		0.14575107	40
0.089498617	126		0.1097853	40
0.1839726	46		0.11900942	34.375
0.11160824	82		0.13263619	100
0.11202066	104		0.21658446	22
0.16979134	75		0.36176202	21
0.13706514	130		0.14803946	37
0.086520202	126		0.20077503	34
0.17602724	75		0.20467097	49
0.071153224	94		0.23867001	80
0.10357646	65		0.31466034	16
0.21681087	41		0.17512608	66
0.15011075	58		0.24660537	30
0.15188806	45		0.097757459	546
0.13158466	73		0.17203143	56
0.097571589	110		0.16699941	228
0.12859629	53		0.12145385	52
0.11042881	73		0.20465612	26
0.2610971	30		0.063997388	436
0.078908175	321		0.3514109	12
0.14088379	112		0.17009662	24
0.23368742	50		0.2954044	72
0.10713547	89		0.22708626	32
0.11132707	54		0.08162602	260
0.23679595	23		0.14517626	52
0.09239874	272		0.12303623	128
0.044337075	536		0.27709648	48
0.06375207	249		0.15642659	32
0.065744542	121		0.26423463	12
0.11884693	75		0.31909165	36
0.12755971	44		0.2289435	52
0.1313995	109		0.22660686	44
0.11216654	233		0.23426051	136
0.11079835	122		0.16965686	56
0.10180861	63		0.17437975	28
0.1371251	54		0.21120484	40
0.16618563	44		0.30633801	20
0.17821194	67		0.21450762	24
0.13278958	105		0.21732382	28
0.33604005	24		0.13577527	32
0.10301001	45		0.10746367	468
0.070704885	212		0.19608299	64
0.21314487	43		0.3080436	36
0.26749906	27		0.18605188	96
0.16088396	50		0.30075744	24
0.081737295	373		0.23959197	24
0.078723051	376		0.31469542	136
0.19420433	38		0.13246967	96
0.06927029	348		0.12766685	56
0.12683992	63		0.1524287	72
0.16282119	49		0.19974229	24
0.20332952	50		0.25028926	80
0.085693926	291		0.19010358	80
0.13852766	70		0.35647845	24
0.12289256	133		0.23525295	24
0.19429627	73		0.099459969	352
0.089589857	217		0.2154019	40
0.13711639	128		0.16007763	24
0.17217606	63		0.24968277	32
0.14468208	33		0.045247138	648
0.11529043	167		0.16137117	80
0.068811372	402		0.20231166	104
0.073763289	84		0.22303991	48
0.094009131	163		0.20538011	24
0.12876298	139		0.28402343	128
0.16164793	71		0.18167916	56
0.075463027	251		0.22524633	160
0.072520688	100		0.17647246	48
0.15481643	146		0.21151704	32
0.18557163	77		0.35183835	24
0.061286055	671		0.15461947	24
0.18385996	62		0.15031499	80
0.16727614	54		0.18166122	72
0.30362305	36		0.28772646	32
0.10999627	115		0.18491195	126.92188
0.11298523	95		0.14573033	65.25
0.19091646	24		0.27437118	44
0.10620084	84		0.19764121	64
0.10749868	86		0.16675957	69
0.13632998	45		0.24241225	39
0.080750152	272		0.19290869	40
0.11037445	203		0.11835927	54
0.14790216	76		0.18973638	32
0.16078708	43		0.19750172	42
0.076246597	137		0.25557721	21
0.11882795	125		0.21986085	35
0.08865577	123		0.18177675	22
0.24862632	39		0.30830052	16
0.12036499	153		0.22257535	40
0.1512859	77		0.089446403	50
0.18540065	51		0.21216732	38
0.24381253	45		0.22758463	70
0.13183348	92		0.053439371	758
0.062241536	323		0.21548903	36
0.17399815	48		0.12548919	58
0.11146897	214		0.27216324	36
0.23221807	39		0.14046666	52
0.13303119	71		0.20720458	60
0.10730019	162		0.19088978	48
0.11673389	93		0.34702995	12
0.085018933	232		0.2111408	44
0.091189444	158		0.25220305	64
0.14196628	93		0.23788802	24
0.15479565	38		0.24488664	20
0.069923252	114		0.20603687	36
0.089792028	152		0.30169922	48
0.2037634	44		0.22131523	72
0.093980134	292		0.20215175	48
0.093161583	161		0.21458973	136
0.087440871	527		0.18950088	60
0.069495372	451		0.18314636	48
0.17191258	58		0.31204447	20
0.10193581	75		0.24337319	36
0.34032759	19		0.16233762	56
0.13293062	39		0.26200151	48
0.091696002	291		0.27054781	24
0.11018527	75		0.2016297	40
0.1690134	41		0.097078569	124
0.18989751	44		0.22869599	12
0.09619803	279		0.15363711	56
0.094489038	232		0.18006307	52
0.11107757	111		0.20529853	48
0.072877958	251		0.11442831	84
0.19234252	75		0.22435947	96
0.20697349	51		0.35078806	12
0.060394697	502		0.18001829	100
0.11533653	106		0.34598669	16
0.11216715	95		0.16951416	120
0.16466568	50		0.21710561	80
0.062947385	392		0.26827553	32
0.066799901	403		0.26771325	48
0.080288395	282		0.22540265	48
0.14722703	62		0.23368962	32
0.1612436	51		0.13752469	40
0.14973639	42		0.12058163	168
0.15574083	63		0.27705911	24
0.11852514	68		0.29187727	72
0.095248848	171		0.34051597	16
0.092908405	126		0.27697638	56
0.17735831	43		0.2014488	40
0.099042997	189		0.19289593	64
0.10900175	82		0.14154963	32
0.075232096	151		0.27945852	64
0.070542589	159		0.14192875	416
0.21123818	46		0.22468564	56
0.20115538	34		0.21584252	24
0.14347476	94		0.33705363	40
0.12195036	57		0.2458023	136
0.064419836	85		0.23971568	72
0.21979809	38		0.16327497	240
0.19989349	31		0.21822909	48
0.082114242	171		0.14133239	24
0.088422492	115		0.21392679	40
0.097309887	82		0.17982873	80
0.078949884	199		0.31112	24
0.18433814	55		0.314008	24
0.14584541	81		0.17337555	48
0.05704708	1150		0.26109919	32
0.19872637	21		0.10058579	144
0.14776298	67		0.32808515	24
0.13320123	49		0.32212538	32
0.15179631	64		0.2338476	72
0.17502448	61		0.33586138	32
0.11400063	145		0.238653	96
0.13252233	97		0.19886956	424
0.11292224	68		0.16985342	64
0.087697081	87		0.19887203	24
0.10591568	141		0.19245641	88
0.16855086	49		0.089563675	296
0.099494845	159		0.19959548	56
0.16462941	44		0.15906745	64
0.087632202	600		0.12303495	72
0.084937587	105		0.22374789	16
0.17301811	37		0.18634754	40
0.19119771	41		0.24102224	40
0.084691182	136		0.14690641	48
0.15133865	45		0.21778098	40
0.10835637	380		0.18782042	56
0.096461453	66		0.14312062	40
0.13487782	230		0.30272591	24
0.12156791	75		0.2964952	48
0.1429648	53		0.28391725	32.8125
0.19546567	500		0.22147493	36.25
0.13915013	74		0.17588508	46.25
0.136914	65		0.17722765	127.25
0.12776765	67		0.20176394	67
0.10114636	101		0.13572042	95.5
0.105909	98		0.18427758	323.5
0.14353098	47		0.30446163	41
0.10948236	289		0.29303327	33.5
0.1016346	203		0.21277681	30
0.14410228	56		0.20255834	35
0.11927636	95		0.16548531	72
0.19862457	37		0.14662133	51
0.15054026	161		0.14873102	58
0.066453949	208		0.19504912	36
0.10740707	171		0.18615994	26
0.099190921	188		0.18771835	46
0.23194624	26		0.17443852	35
0.13663584	293		0.14928116	34
0.12930277	75		0.13255629	66
0.093731493	112		0.17218496	23
0.12991478	81		0.31940472	48
0.10691052	71		0.20419729	53
0.12372195	92		0.19209963	24
0.074448109	200		0.2471924	88
0.13649882	45		0.17741577	68
0.076260045	178		0.1929993	310
0.090788655	57		0.14100245	52
0.13474102	96		0.33324835	46
0.089738078	376		0.23895513	20
0.18805078	43		0.16104721	52
0.12871447	94		0.086454295	936
0.086318992	115		0.20811401	66
0.20584485	52		0.21744494	36
0.13131119	109		0.2252524	60
0.13686529	50		0.2058894	26
0.12170385	50		0.16149418	36
0.13169831	78		0.048886411	410
0.12239916	243		0.18308391	40
0.16748248	79		0.21198949	50
0.1206039	139		0.21233988	40
0.086677112	139		0.18183857	66
0.12688828	37		0.22457424	54
0.1084241	174		0.19849552	112
0.12946393	141		0.2172856	34
0.096289545	181		0.20434797	54
0.059215095	274		0.1589247	28
0.16431189	64		0.18022205	22
0.13740577	36		0.20263463	40
0.1538108	31		0.20083769	64
0.1129711	94		0.25101832	36
0.098088406	156		0.19111145	60
0.1912073	52		0.21912016	40
0.098292373	161		0.12807323	88
0.1057016	118		0.045605257	1064
0.14191648	99		0.18831801	28
0.19719291	72		0.25582251	64
0.085874014	246		0.27543414	44
0.13698447	157		0.30960885	36
0.14004093	70		0.10795984	256
0.061966982	40		0.19105317	48
0.13408382	108		0.1671651	56
0.096744098	138		0.30705473	32
0.10449611	360		0.19243222	44
0.091322243	392		0.30862281	20
0.065996192	802		0.19523606	48
0.18181971	212		0.22640681	36
0.13209768	72		0.20891397	44
0.1426468	80		0.089322597	168
0.10881378	108		0.21447459	52
0.19083011	82		0.24330303	48
0.12529601	68		0.092907853	256
0.16033927	40		0.26394251	36
0.20480056	46		0.24844977	60
0.18194504	50		0.21244206	124
0.11282703	72		0.092966825	168
0.085272908	158		0.12219258	84
0.089617059	180		0.22386475	56
0.1150084	370		0.21527277	52
0.17215742	60		0.060406324	452
0.1665695	82		0.18804635	44
0.096889816	214		0.22732584	36
0.082926817	292		0.17447585	56
0.17254306	50		0.18181607	52
0.10112241	136		0.20937757	112
0.12313072	68		0.12772875	96
0.10896171	38		0.18672259	48
0.1346447	50		0.11305881	200
0.10553478	618		0.14464372	152
0.069395512	296		0.20421258	40
0.18318048	28		0.24001378	104
0.053945184	384		0.25979051	32
0.10844075	74		0.20401837	72
0.20443617	38		0.24487989	24
0.17127205	94		0.31236917	24
0.28148183	40		0.22834767	32
0.12375696	56		0.28803572	56
0.094272636	186		0.069616385	336
0.26637134	34		0.17351453	72
0.15606467	86		0.17062441	40
0.11711837	110		0.23871359	48
0.17040978	34		0.09970212	24
0.13812883	70		0.17318392	88
0.095388345	174		0.24703622	24
0.095260188	538		0.20053527	88
0.15732136	100		0.26399747	24
0.11596015	226		0.3279559	32
0.13829772	96		0.27139932	24
0.10532474	120		0.23272474	80
0.10421984	172		0.13109556	64
0.043077704	144		0.23931099	64
0.097380809	80		0.18501137	16
0.20411162	36		0.17167674	24
0.1686541	62		0.1596916	200
0.17035164	80		0.1672377	64
0.07686644	408		0.28529862	56
0.16406859	56		0.13566808	88
0.10198305	150		0.19506991	48
0.079914942	212		0.2284922	32
0.12899244	114		0.2538543	24
0.090958878	114		0.26984549	104
0.1911878	46		0.15145244	64
0.099834763	132		0.36632064	24
0.096452758	204		0.18754129	48
0.079772763	364		0.35945433	16
0.13873819	78		0.22507991	40
0.1282407	30		0.19484879	56
0.15523994	50		0.26844007	32
0.18442872	36		0.31533739	32
0.10929715	104		0.26287997	56
0.09422408	70		0.33570769	24
0.18698159	62		0.10556946	64
0.13569029	72		0.26436618	48
0.31047627	24		0.22607484	32
0.10724927	500		0.21968466	112
0.096898861	180		0.31294656	40
0.14402784	170		0.26088893	48
0.16515817	34		0.3145912	32
0.15160432	156		0.09601301	240
0.11101985	82		0.28864658	16
0.20944235	60		0.21505623	112
0.11950928	244		0.2238334	288
0.20319432	132		0.14355336	72
0.15519327	48		0.28134781	27.203125
0.11832069	74		0.16893318	30
0.10250328	162		0.22246045	24.25
0.15124135	46		0.19575484	46.5
0.071278095	144		0.12505981	42
0.093503699	392		0.24047381	40
0.079541683	242		0.17726614	39
0.14256562	54		0.27120727	13
0.14610258	108		0.26452535	23
0.18599087	98		0.24044985	50
0.14467759	58		0.16578573	42
0.19049513	32		0.19714299	52
0.17585252	50		0.19501075	57
0.11887565	96		0.16513719	87
0.13977584	108		0.19622128	77
0.11999631	116		0.23080054	26
0.21694767	34		0.11723696	67
0.13398281	64		0.15716772	128
0.14645268	78		0.27722979	154
0.055646248	98		0.21453598	28
0.17671722	86		0.13969862	128
0.095278583	110		0.18854086	50
0.15145895	108		0.1614185	106
0.12210412	118		0.36355877	20
0.16626151	98		0.23652253	114
0.12443198	80		0.23337379	78
0.18302296	120		0.1754934	68
0.27758506	48		0.22598636	78
0.062052462	364		0.1890938	42
0.10327449	204		0.34077734	22
0.1418712	50		0.18261155	70
0.13815923	154		0.18268622	92
0.16779053	48		0.18865481	64
0.15196587	90		0.15267693	24
0.15704094	42		0.15093823	68
0.11135757	184		0.16089799	48
0.10635546	94		0.18548454	36
0.13984282	78		0.21563005	48
0.15838894	114		0.14424509	100
0.15440778	90		0.26471785	44
0.081785806	310		0.20417868	56
0.13524985	50		0.3595131	24
0.15412217	54		0.21976353	92
0.13097088	172		0.22675197	76
0.11462867	56		0.15843403	56
0.10390978	114		0.17833078	68
0.1142596	84		0.34556451	12
0.080992959	128		0.26909095	12
0.12809937	82		0.13331184	108
0.073571935	476		0.2341028	32
0.15363741	52		0.25987005	36
0.11678682	234		0.17620783	60
0.1695234	92		0.26029941	36
0.088867716	292		0.24970157	52
0.12372345	64		0.20082426	68
0.20826222	40		0.12490935	124
0.10823818	124		0.18905301	40
0.084862344	152		0.17235757	76
0.12635078	184		0.10358613	112
0.19085215	54		0.2560266	20
0.19825999	32		0.32098314	32
0.11635198	214		0.22076455	48
0.26682958	264		0.23208222	36
0.14781345	114		0.18764056	60
0.073082633	52		0.28117579	36
0.07917098	88		0.26798373	36
0.14933327	80		0.23841272	28
0.054566886	90		0.17012805	60
0.2170396	34		0.096723936	748
0.086780727	236		0.21652721	40
0.20208955	92		0.23797654	44
0.15360355	66		0.20703992	96
0.17631528	50		0.19569467	24
0.34654939	22		0.20404281	44
0.09323661	130		0.22555996	48
0.11084121	110		0.22097854	48
0.16598523	50		0.24500237	16
0.11233291	52		0.24202214	124
0.13982037	96		0.18987732	60
0.12202892	110		0.21161832	32
0.26522204	66		0.21739286	48
0.17611285	74		0.092253402	200
0.1027239	304		0.26339483	72
0.10060446	542		0.23867229	64
0.12662141	80		0.22712865	28
0.10870712	56		0.34027988	64
0.062340792	186		0.12363846	128
0.066632174	532		0.18440531	21.25
0.10521715	174		0.26884305	22.25
0.064230509	146		0.27707952	83.625
0.14866851	94		0.22598733	55.25
0.089020982	244		0.24274832	27
0.21078299	66		0.27658322	37.5
0.067508698	190		0.16958258	128.5
0.15607034	82		0.18757927	94.5
0.085745081	84		0.17366487	52
0.1665007	56		0.28181931	26
0.20329313	30		0.17165926	75
0.12644166	114		0.1698003	29
0.13272235	66		0.24069379	80
0.10396748	146		0.16623124	67
0.32361946	20		0.26649562	24
0.11266571	124		0.296547	25
0.10785202	202		0.078814797	81
0.089697033	74		0.2294465	71
0.17988549	76		0.29187506	34
0.12029907	136		0.17622067	132
0.15496071	100		0.18952352	46
0.13635485	76		0.18694942	92
0.14826012	110		0.24970292	64
0.10865863	116		0.17901586	162
0.14906526	60		0.27306089	30
0.091370724	246		0.2399635	38
0.12129961	82		0.20217818	28
0.17854039	62		0.126725	212
0.18785286	96		0.15168509	40
0.075848669	436		0.16471672	64
0.098824419	84		0.14381872	54
0.10676134	320		0.16358036	104
0.11458824	118		0.31358579	20
0.131074	202		0.23441327	30
0.1154299	156		0.26129228	64
0.16269432	50		0.282502	12
0.068463646	360		0.27907744	44
0.08844465	132		0.11657898	672
0.10228402	116		0.16249844	84
0.171372	66		0.11227936	188
0.12740873	260		0.24600233	20
0.074004978	92		0.29115751	20
0.2156885	48		0.1594293	52
0.096222788	126		0.15672812	36
0.13193142	82		0.21733847	32
0.15317029	28		0.1802875	40
0.119859	62		0.1529621	88
0.098554865	182		0.10529803	644
0.13007785	140		0.13326332	100
0.1328644	56		0.31531924	20
0.1819465	52		0.20027635	36
0.17158493	38		0.22700295	44
0.098576315	114		0.17454419	32
0.17967574	30		0.22340976	28
0.073163852	252		0.19163966	104
0.12655556	102		0.28386763	20
0.17664292	34		0.27321985	140
0.10838071	50		0.12709956	116
0.18029229	74		0.19893506	52
0.15030974	102		0.14898621	40
0.10454336	104		0.19315121	100
0.084487818	170		0.15055317	120
0.13283508	106		0.35257316	24
0.077170387	148		0.27834436	80
0.10778607	154		0.28114074	24
0.12686057	86		0.21775915	72
0.14931129	28		0.16357589	32
0.17565729	82		0.18212375	20
0.087787472	246		0.16999176	24
0.10672316	108		0.10040753	60
0.26563749	22		0.21456292	24
0.11141606	120		0.16125305	40
0.078736953	122		0.14862633	36
0.12077724	124		0.22704275	24
0.12671041	110		0.19557796	60
0.11199075	316		0.1294609	84
0.090130344	70		0.20895268	62.75
0.14411713	78		0.24306054	33.40625
0.16901264	66		0.14139321	53.25
0.10723732	120		0.24908283	106.25
0.18172522	62		0.21822801	50.75
0.15842032	86		0.23814751	25.25
0.13284419	106		0.18592966	53
0.075735092	400		0.20853709	43
0.26875484	38		0.19131915	53.5
0.16664936	36		0.19075932	69
0.093196325	160		0.20356509	107
0.088374078	212		0.25053358	48
0.13303922	130		0.22684449	33
0.16749746	36		0.21634661	42
0.18621118	20		0.3052482	18
0.23617643	22		0.089512505	319
0.096818693	134		0.25761032	74
0.18822277	66		0.18916149	62
0.071932487	356		0.23596516	62
0.12721696	66		0.23717083	24
0.13893919	70		0.15800074	104
0.12054455	206		0.15219797	96
0.14871146	78		0.21338883	84
0.1061175	104		0.25688326	34
0.092957377	86		0.23663567	50
0.19909103	34		0.27287108	38
0.095829464	68		0.2144319	26
0.23296151	22		0.1672157	42
0.095110431	226		0.18577781	46
0.1418997	92		0.22151141	34
0.25013834	56		0.24882065	34
0.19081092	38		0.11588933	38
0.10802443	90		0.27636722	32
0.11676632	308		0.21029276	116
0.21630967	32		0.18684952	140
0.099657997	82		0.25079265	20
0.11191581	70		0.19960074	36
0.2025061	84		0.21938102	64
0.11213208	216		0.26732802	32
0.13173364	56		0.22070634	20
0.1228824	164		0.27922398	28
0.057903238	156		0.17498718	72
0.094243743	210		0.32473156	184
0.1657479	56		0.31856748	28
0.089489795	184		0.27373254	48
0.088673227	114		0.24246962	36
0.105625	92		0.11572967	208
0.13073309	140		0.23405601	60
0.15737811	38		0.20877637	80
0.075922906	114		0.14485179	76
0.072698683	230		0.2167943	68
0.072020002	414		0.26520804	32
0.090666749	318		0.048103943	596
0.15617432	44		0.24613452	128
0.059420321	206		0.17884776	44
0.087847315	190		0.22245638	32
0.24932511	36		0.28573379	24
0.12431251	138		0.13519399	80
0.17190297	54		0.15503713	116
0.11126809	64		0.19397001	112
0.10848233	110		0.32561359	24
0.19873503	50		0.089551486	496
0.16069686	70		0.1580739	32
0.081754975	174		0.25621533	32
0.17846997	76		0.33454418	32
0.078699321	58		0.28507733	32
0.091587961	306		0.1854008	80
0.09456569	250		0.28555563	64
0.20274568	26		0.2551631	48
0.23826684	36		0.15436974	112
0.075816616	298		0.24758954	104
0.071410604	308		0.19276509	56
0.1760547	150		0.21067214	24
0.2016592	78		0.2259116	80
0.092530943	142		0.11666958	80
0.11772702	52		0.27978158	184
0.075620338	350		0.28374878	24
0.10362435	54		0.20802093	40
0.095770434	154		0.13448806	152
0.097823046	76		0.31684488	32
0.095677912	140		0.17941353	88
0.31212792	26		0.27402228	24
0.10120249	814		0.14510666	88
0.11502522	84		0.25825229	168
0.23437303	38		0.19746314	88
0.16970146	72		0.31691098	40
0.096534334	218		0.16149692	24
0.13995588	78		0.15466295	56
0.10115265	312		0.17919154	136
0.10290101	236		0.36075854	40
0.087128326	76		0.053917427	312
0.088438794	290		0.23855238	16
0.14072439	72		0.045858126	760
0.23804802	44		0.20858912	80
0.10698895	92		0.21014738	40
0.11532706	82		0.15006611	48
0.10755928	140		0.15533318	72
0.071200751	140		0.16507615	16
0.13648129	76		0.18980755	32
0.06354329	426		0.14513209	104
0.16898069	172		0.20133083	56
0.10596546	74		0.2633906	48
0.052190274	502		0.27470899	40
0.095781736	226		0.28469139	32
0.11531012	86		0.15594178	48
0.14459626	58		0.25724566	32
0.23648921	34		0.15028165	56
0.13429022	64		0.22379544	32
0.1864516	38		0.20432949	56
0.10591585	148		0.2569716	48
0.10880003	286		0.32995278	32
0.096384726	132		0.14498664	40
0.086505823	348		0.31273493	56
0.21039997	36		0.27770337	24
0.16521145	46		0.29726571	24
0.13546742	168		0.25432852	32
0.12287293	112		0.19131571	32
0.17018825	60		0.20960355	40
0.10933894	118		0.33630821	376
0.086762376	138		0.24238521	56
0.15967533	48		0.2282344	24
0.1852605	50		0.17172679	65.25
0.13173789	82		0.15651242	82.25
0.1457603	98		0.16149093	82.5
0.15569472	68		0.26518372	25.75
0.33227703	22		0.32961467	178.5
0.10984237	86		0.22335973	47.5
0.11407623	54		0.1591098	38.5
0.20160726	28		0.25205532	27.5
0.090714052	66		0.10933945	344.5
0.11352158	214		0.18135373	51
0.097222231	140		0.27835962	24
0.070006937	430		0.22415152	149
0.13101351	84		0.23757054	53
0.07810989	178		0.20694618	55
0.20588204	46		0.34422243	31
0.19955541	58		0.36240503	13
0.14535743	60		0.088686086	750
0.10762754	248		0.18008232	26
0.13316847	108		0.25550008	20
0.078825638	244		0.21062426	12
0.089324385	82		0.36297262	68
0.090573914	108		0.19881465	38
0.13252607	54		0.14974789	574
0.089106835	218		0.32322031	80
0.13960691	70		0.24986085	64
0.35861391	74		0.1290729	96
0.15826425	64		0.31662548	18
0.13574918	104		0.1698897	168
0.15091388	96		0.26244396	20
0.12484969	114		0.16322099	78
0.13422993	80		0.060092062	616
0.19399275	66		0.1869669	136
0.11488747	80		0.24567813	36
0.080615826	420		0.14746773	26
0.21307009	32		0.22725463	26
0.081143133	306		0.19755068	40
0.27832845	36		0.17727785	42
0.095158376	376		0.12536104	94
0.18020143	28		0.1153871	68
0.22525878	50		0.21203142	184
0.076019205	118		0.28126273	68
0.12558766	184		0.21989967	64
0.11206773	68		0.18884444	48
0.17033133	46		0.33833009	12
0.24644412	46		0.12498857	40
0.087374002	186		0.20732808	52
0.088639475	102		0.28784937	60
0.14944603	86		0.21832202	20
0.075297594	124		0.16577867	408
0.16638145	26		0.29691285	20
0.25697297	22		0.24005564	28
0.12996796	62		0.18629965	20
0.12478973	146		0.27302641	12
0.10608287	78		0.15829806	60
0.14846456	96		0.17904475	52
0.16117498	50		0.16801888	124
0.15311842	84		0.1643144	80
0.18228862	28		0.21972702	40
0.13669485	102		0.13152474	36
0.11851263	108		0.16392963	68
0.13448803	164		0.28541932	12
0.13338849	150		0.17765066	76
0.1837891	54		0.21698552	32
0.072099656	186		0.19900149	32
0.21471636	36		0.10869441	52
0.17828585	86		0.27060795	32
0.16038086	62		0.19808002	40
0.11320157	124		0.20923853	44
0.13635631	70		0.17623343	36
0.26389322	26		0.19091517	516
0.13949046	82		0.18706168	36
0.089740984	70		0.15665498	76
0.11516526	112		0.29171017	12
0.10704149	116		0.24213549	40
0.091682151	208		0.28955808	20
0.15238622	230		0.25914443	32
0.16431108	52		0.15274361	32
0.096399225	82		0.35540897	40
0.14645676	76		0.2607325	28
0.16940524	60		0.16945246	32
0.076449543	106		0.13976143	276
0.080267362	296		0.11752983	80
0.16510035	48		0.27186456	64
0.10209584	306		0.18231791	68
0.15963575	58		0.1654065	52
0.077923596	134		0.046727445	324
0.13738106	56		0.235631	40
0.11304842	68		0.3313565	16
0.041930687	542		0.11797024	104
0.078495771	210		0.16040459	32
0.058736015	158		0.17083272	384
0.12639491	150		0.12973216	40
0.077586196	110		0.18553522	48
0.13166437	108		0.29992226	40
0.079635985	280		0.18885334	24
0.097506315	100		0.23792942	32
0.1063087	34		0.3551341	16
0.22649555	482		0.14160006	40
0.089275263	114		0.21624106	72
0.12818807	78		0.24960896	32
0.13913594	56		0.15318383	64
0.11305676	122		0.07340955	1032
0.20004983	46		0.18553214	240.25
0.11815906	88		0.16945973	100.625
0.18936826	44		0.178977	242
0.085055269	270		0.19339718	53
0.20322827	48		0.1382163	42
0.20284455	38		0.17283525	164.5
0.063666433	188		0.21385534	32.5
0.13655996	40		0.22782494	28
0.15133394	60		0.20926417	33
0.06340798	282		0.26696131	18
0.091512196	130		0.1705662	52
0.10701541	96		0.10063728	92
0.069964573	262		0.25712532	36
0.12701376	140		0.24870174	50
0.15927745	72		0.20587531	21
0.18093103	54		0.23909785	24
0.13479598	78		0.28461978	32
0.1409905	66		0.19596423	40
0.29811963	22		0.20264126	78
0.033754528	56		0.18900293	46
0.095420025	212		0.23446365	22
0.12744915	38		0.2482731	40
0.091468535	130		0.18248802	50
0.15516788	72		0.20169625	48
0.13528934	114		0.19858311	40
0.22219281	22		0.29409105	38
0.12074482	162		0.22944321	42
0.11033047	206		0.33148617	48
0.22062726	52		0.23046158	42
0.09966775	278		0.21431051	68
0.21199994	48		0.21108113	88
0.31806234	20		0.31698167	36
0.093545534	352		0.27096161	56
0.089269407	126		0.33710033	80
0.10625149	126		0.33380035	64
0.22782068	74		0.22855002	20
0.1004182	148		0.21052411	64
0.13857567	114		0.30207145	36
0.09658426	366		0.16471121	48
0.108076	110		0.21716507	36
0.1331203	84		0.20680992	28
0.091268457	46		0.17576471	24
0.071504891	96		0.2173541	16
0.12752217	192		0.32229865	20
0.18405505	42		0.15176505	60
0.091427013	218		0.17229863	92
0.11666667	64		0.17732432	24
0.1653292	52		0.2719945	36
0.15833494	74		0.24843504	36
0.096594661	66		0.32998529	32
0.077738337	178		0.16333735	40
0.15831763	90		0.34068134	40
0.081555963	108		0.26939514	36
0.25706968	18		0.16740763	64
0.13992834	94		0.25493172	24
0.28692365	40		0.27864602	16
0.13280492	114		0.19863889	44
0.24437687	36		0.16091885	82.6875
0.13459839	82		0.32212386	11.6875
0.20748441	78		0.30927199	41.4375
0.11848775	56		0.25804052	12.25
0.089089796	108		0.23356102	41
0.21789493	68		0.18291448	255.5
0.069529802	90		0.29535741	17.5
0.078996412	110		0.15464149	42
0.10008495	136		0.22094879	35.5
0.15143798	160		0.19041146	15
0.0942536	84		0.17530209	124.5
0.22954418	28		0.13222255	62.5
0.072995424	68		0.062853158	123.5
0.09344992	244		0.28031269	118.5
0.11919762	36		0.3216854	18.5
0.15010287	64		0.31756365	20
0.15216774	68		0.1949673	105
0.079825096	128		0.28109527	30
0.18256661	52		0.17059569	67
0.15240027	88		0.2033297	34
0.10439996	120		0.074696548	603
0.10742188	136		0.2237291	36
0.1001908	72		0.09397126	285
0.19752924	48		0.20338199	50
0.24876511	36		0.27779374	22
0.19650513	64		0.2129125	62
0.1125561	76		0.28196242	32
0.089262553	124		0.1996704	36
0.081968412	132		0.25387901	46
0.17999418	104		0.28236532	66
0.078666493	108		0.19854145	54
0.10137825	260		0.19042709	26
0.14797863	84		0.077005684	58
0.067802325	240		0.23435478	86
0.088917196	84		0.19423473	54
0.15472147	36		0.23981787	40
0.14472166	64		0.18638116	28
0.081416778	556		0.23070751	44
0.079492114	256		0.21289109	88
0.17271128	48		0.30755436	24
0.12428582	104		0.057163879	328
0.19264002	56		0.21646903	40
0.20083001	48		0.34485316	144
0.069096342	392		0.17921633	52
0.17415515	68		0.13037084	132
0.10471114	132		0.21842614	44
0.059767056	484		0.13974884	112
0.10902089	104		0.19065675	40
0.20318587	60		0.12265611	76.9375
0.13081624	160		0.14680076	52.3125
0.17049459	56		0.25477034	51.75
0.14134166	24		0.15952443	65.25
0.1928888	36		0.2936497	18.5
0.057279915	120		0.16831072	22
0.15484253	80		0.21363787	38
0.13375866	100		0.21303196	79
0.11336297	192		0.21685733	40
0.16866384	28		0.15399204	169
0.11474837	56		0.2486528	25
0.14280693	136		0.18092339	97
0.089694686	152		0.2256176	47
0.11388325	88		0.29392925	60
0.10458364	312		0.25304869	16
0.13529599	128		0.077339023	780
0.11896071	36		0.23002833	50
0.10732856	156		0.28879106	34
0.1317338	44		0.21816494	48
0.23077449	500		0.24139287	24
0.10828461	80		0.17542681	24
0.20510995	48		0.22951475	34
0.098317355	140		0.18900156	80
0.19291553	52		0.242199	22
0.10211033	500		0.25311533	94
0.14791662	152		0.22790949	32
0.15920739	56		0.20595673	82
0.063121147	96		0.11930723	72
0.10382479	188		0.18678647	70
0.17078082	80		0.21886638	64
0.13520493	40		0.19764228	36
0.16206101	60		0.25970268	24
0.14142884	52		0.15597445	92
0.10352074	124		0.33790654	16
0.20457901	52		0.22009189	240
0.10721339	48		0.13255271	76
0.071962871	244		0.14598846	36
0.17101054	92		0.36458036	16
0.10487858	124		0.2226803	80
0.12255766	128		0.20408955	72
0.086346246	272		0.27246213	20
0.13751775	56		0.096146226	536
0.12241108	72		0.29855642	20
0.19296382	40		0.23013091	44
0.06955146	416		0.21036264	52
0.10587832	60		0.17468692	68
0.097892866	88		0.25173047	28
0.17565572	80		0.25921032	32
0.13769485	192		0.15170377	92
0.064626984	280		0.16712879	96
0.31411451	32		0.1453816	100
0.20816396	80		0.18925644	112
0.10884079	108		0.22584319	32
0.085186481	304		0.19079463	36
0.28720427	28		0.22262922	72
0.10457271	24		0.19448757	24
0.20165719	32		0.22942998	56
0.079935431	116		0.36438486	36
0.063898273	120		0.12252063	20
0.14951128	44		0.24675712	56
0.15921564	28		0.187902	16
0.065623552	136		0.16671373	140
0.079970911	148		0.055020571	620
0.15656663	64		0.28239915	92
0.18902376	44		0.21014762	47.375
0.07945399	84		0.18955664	38.75
0.071179062	316		0.16765274	80.75
0.22257367	36		0.13588189	90
0.16215461	36		0.16436277	107.5
0.28917113	24		0.20917191	31
0.099495426	108		0.2474895	73
0.097215265	132		0.22106135	63
0.13350447	40		0.22117724	67
0.14431992	92		0.16551141	59
0.15125848	60		0.17790596	62
0.092428207	500		0.17352441	82
0.12959874	72		0.20692977	84
0.12635911	68		0.19648251	32
0.2171967	36		0.31949788	63
0.093904078	40		0.21749982	367
0.091563739	100		0.28923041	20
0.038865156	816		0.11695956	148
0.17357334	68		0.23486254	38
0.07077308	248		0.19668175	68
0.21108565	36		0.22424822	16
0.24036023	52		0.16176666	128
0.078293808	436		0.15885663	42
0.13479993	136		0.17938599	42
0.10373398	64		0.22051543	96
0.17259641	52		0.10799622	118
0.098101497	304		0.25822636	24
0.094077185	488		0.25051966	80
0.10541151	68		0.12686817	36
0.12023732	180		0.1647041	76
0.18399695	40		0.28664377	24
0.21207705	36		0.20385164	40
0.088046715	64		0.19433139	80
0.15223607	60		0.33827895	12
0.17750333	48		0.20514345	80
0.086873554	184		0.31619993	36
0.21895455	32		0.1572614	104
0.11274742	148		0.18905932	64
0.071462281	68		0.092810243	236
0.18019857	64		0.2437882	56
0.048552506	444		0.18530627	64
0.12144326	152		0.23841105	76
0.10185473	124		0.28903857	184
0.20790213	44		0.22604044	48
0.099908262	84		0.30597132	56
0.12800519	56		0.15189074	24
0.11123098	80		0.30206332	12
0.16493614	68		0.23426543	80
0.070632197	92		0.11628623	216
0.16387944	20		0.23141663	60
0.1350068	124		0.34254506	44
0.089870706	336		0.20025197	72
0.25300032	24		0.20739847	34.140625
0.061957527	284		0.12602578	54.3125
0.074700996	388		0.20240058	36
0.10181811	72		0.16615157	36.875
0.11155234	48		0.20930347	34.875
0.047841974	340		0.1294878	66
0.1145308	112		0.23960558	35
0.19013226	120		0.14134955	68.5
0.13729164	100		0.20845202	26
0.17279133	32		0.20795664	49
0.13257971	36		0.20138903	52
0.11786544	56		0.32636115	30
0.14066881	52		0.25599277	38
0.075083695	96		0.23243518	24
0.10507845	40		0.23423362	53
0.091600217	96		0.20559411	68
0.12638049	88		0.19890195	75
0.11716399	116		0.22885442	33
0.070159391	176		0.25442734	12
0.18775019	60		0.31462765	33
0.10707412	132		0.22200349	38
0.034215696	40		0.16495408	23
0.12686104	124		0.22974788	36
0.10831821	64		0.171386	36
0.22741024	20		0.3202402	36
0.082478568	48		0.17421709	36
0.13553984	116		0.080607496	268
0.079525851	112		0.15036945	54
0.10672332	32		0.28944471	34
0.080068655	436		0.15047976	44
0.08919856	336		0.17501484	34
0.21241115	32		0.12306747	68
0.082455061	224		0.15955484	332
0.1208892	128		0.26097018	66
0.1903367	36		0.078106187	156
0.095501006	216		0.23596863	54
0.12134004	88		0.24150051	66
0.2554768	40		0.25183815	16
0.13618502	80		0.21710217	36
0.18417893	52		0.23881429	56
0.095977008	276		0.17988282	80
0.087030023	564		0.21670277	84
0.13108388	68		0.24369745	28
0.11832663	20		0.05178149	876
0.14615564	128		0.24816564	48
0.14166608	148		0.27382082	72
0.1496692	116		0.20766774	24
0.18778971	48		0.30853966	52
0.10703416	196		0.11547131	72
0.097334079	64		0.25758824	116
0.13683271	480		0.047760382	924
0.082091317	84		0.26468536	40
0.13041481	68		0.19534683	80
0.11930652	124		0.15336031	24
0.091806948	240		0.21457565	36
0.06965898	84		0.14012432	36
0.062497176	244		0.155812	28
0.19663064	40		0.2467936	37.25
0.12974112	80		0.22235596	29.875
0.071511097	216		0.17078808	65
0.1138389	88		0.24665631	70.5
0.11125308	196		0.31048492	40
0.13903193	104		0.27432898	22.5
0.19007373	40		0.2795015	25
0.28499269	28		0.19526306	50
0.092991784	232		0.1895068	49
0.093220696	152		0.23795444	59
0.14513542	72		0.25706831	39
0.10000131	152		0.14863332	158
0.056624725	288		0.16759682	54
0.10969983	72		0.18373862	112
0.2348647	28		0.20871305	24
0.053506084	284		0.29960573	45
0.11226282	284		0.22342902	72
0.17360951	336		0.19122818	38
0.10017587	164		0.12385398	290
0.16294563	52		0.17304227	56
0.22017688	52		0.17525406	56
0.094716512	204		0.069857128	214
0.045512766	776		0.33538547	20
0.13228384	36		0.304313	44
0.078894645	172		0.083037563	664
0.074980058	112		0.21588308	36
0.24298467	48		0.22023109	38
0.11559696	80		0.2265487	94
0.14293772	96		0.28953531	28
0.095109947	232		0.3057102	30
0.1425593	88		0.20567974	46
0.097937971	68		0.29416493	22
0.076112375	260		0.23150279	52
0.14790502	28		0.25752953	44
0.097151741	184		0.11136932	92
0.24795537	28		0.18453591	68
0.084219202	76		0.14009003	96
0.095201574	80		0.13519771	40
0.12803172	24		0.35432661	20
0.093000308	132		0.11648821	72
0.11980432	316		0.15822168	40
0.14365202	64		0.18560621	128
0.081345931	108		0.28128412	44
0.066141501	96		0.13904138	84
0.11734767	128		0.17801625	84
0.14451639	92		0.240233	68
0.21779743	48		0.20379426	40
0.15929157	36		0.20171359	40
0.10772034	104		0.25772786	48
0.10460267	244		0.15189555	40
0.14514802	64		0.18890892	24
0.046492003	256		0.32495856	20
0.10097937	108		0.1921825	32
0.13480531	96		0.1419531	60
0.14764334	164		0.24372928	28
0.2698583	48		0.055725388	908
0.1378298	72		0.14866793	28
0.076324947	52		0.210015	52
0.11332288	180		0.31125399	92
0.074090473	188		0.12956896	56
0.084622987	104		0.21911015	64
0.14069332	52		0.16840847	56
0.11272768	72		0.17523447	80
0.14640181	68		0.17898522	64
0.20627572	60		0.18450856	72
0.083776332	260		0.1973599	28
0.150258	76		0.23140575	104
0.11101183	92		0.24126026	44
0.14312899	84		0.10794966	36
0.082458384	264		0.17984417	105.64844
0.1637754	72		0.10202499	157.0625
0.15485746	280		0.30554414	24.84375
0.11224574	84		0.20923562	59.375
0.067553103	104		0.18862064	34.625
0.18332338	48		0.36706924	35
0.11952701	136		0.16094321	68.75
0.12674072	124		0.16541125	79.25
0.19648679	64		0.20750847	192.5
0.085442007	180		0.19757938	47.5
0.090510152	136		0.15687492	39
0.20579647	24		0.2226325	30
0.17278135	64		0.23432451	79
0.10108465	344		0.19717078	37
0.10812563	184		0.18393567	111
0.20777065	268		0.19738756	141
0.12712194	180		0.2254992	35
0.09027575	124		0.1625233	81
0.066184543	80		0.20360461	66
0.16501704	56		0.17082371	30
0.15482607	56		0.1979629	50
0.10739505	124		0.25501066	40
0.11220698	52		0.24112123	376
0.10722613	88		0.17723174	80
0.1762726	56		0.23432167	38
0.083577253	144		0.10493173	90
0.12370737	60		0.14453144	158
0.12737302	124		0.20086795	46
0.083182253	116		0.20734036	38
0.18205872	76		0.27212965	22
0.07925573	228		0.2331406	48
0.14052556	256		0.24915059	38
0.11059701	140		0.15546411	40
0.065006353	200		0.23101245	56
0.20255066	72		0.35984126	36
0.067979157	292		0.22335701	52
0.10347187	176		0.22710082	68
0.1123446	60		0.23116329	24
0.10759938	508		0.21251898	60
0.12222498	488		0.3179495	48
0.099064864	204		0.17999911	64
0.084072731	160		0.34582338	48
0.23627956	40		0.19589852	98.6875
0.15504962	36		0.15967695	36.625
0.1002075	80		0.23252232	23
0.16050148	164		0.23695877	25.75
0.15087166	100		0.15507324	126.5
0.34618476	24		0.18731473	26
0.088515222	184		0.20318703	26
0.11051933	68		0.18404223	18
0.11273356	336		0.2509011	49
0.18950634	36		0.20165272	18
0.11015457	184		0.13612804	66
0.18952188	32		0.19861864	46
0.15094924	160		0.26281217	24
0.15453044	64		0.24250057	56
0.15451837	84		0.16116461	44
0.09925779	124		0.25181684	32
0.16542491	28		0.086565696	1036
0.17305012	48		0.1441163	58
0.12012362	80		0.27055353	76
0.12032756	272		0.17309357	62
0.1230546	128		0.24467263	22
0.059074882	368		0.2077259	28
0.14285778	44		0.16620651	70
0.082327984	120		0.24961449	14
0.10639414	212		0.2215334	112
0.17729869	40		0.19239704	72
0.21440257	64		0.1120528	52
0.16620277	56		0.34241718	168
0.20504126	40		0.18436341	84
0.095524162	344		0.13149484	24
0.073469274	184		0.13644415	96
0.044106141	1084		0.18665209	36
0.14178614	84		0.22839946	48
0.068389416	280		0.32437634	20
0.12480805	92		0.23863727	36
0.077262521	124		0.21739446	32
0.066187881	248		0.18501687	24
0.17753856	60		0.36664551	20
0.11188148	128		0.22431988	32
0.066817358	212		0.11465347	72
0.16720591	164		0.24033514	32
0.1239164	80		0.17727977	64
0.10554557	92		0.067983679	532
0.11948419	56		0.24671523	32
0.078742795	300		0.23432605	52
0.22778185	32		0.22398345	44
0.16280174	84		0.21908504	84
0.12861839	76		0.27982694	21.21875
0.089605302	132		0.209424	37.625
0.093647256	320		0.27272126	60.125
0.20710093	76		0.1754626	81
0.116527	48		0.1629657	45.5
0.2225146	40		0.13414654	65.5
0.10356443	104		0.14667685	88
0.17744733	68		0.24727695	45
0.095646963	108		0.19925739	25
0.14898512	104		0.22434722	97
0.081405416	132		0.084180251	240
0.14151557	40		0.2308467	40
0.14115283	84		0.21327339	36
0.11932594	144		0.24241412	76
0.11025139	64		0.28965142	30
0.082588561	288		0.32854855	20
0.18070711	40		0.16819821	88
0.19606531	40		0.19898476	64
0.17353708	80		0.17266519	56
0.15257272	64		0.25885338	44
0.27619487	20		0.11927939	56
0.19262953	52		0.1081173	120
0.15549573	76		0.23832703	36
0.10087492	88		0.28905416	12
0.087097734	256		0.24222572	220
0.087344319	216		0.2042678	44
0.21264113	68		0.134105	140
0.1489846	68		0.20974328	56
0.19533777	52		0.25487822	76
0.12106765	80		0.21563649	44
0.13091867	116		0.13370493	24
0.1983342	48		0.18097232	40
0.089917116	252		0.16122764	24
0.12288451	76		0.17055279	24
0.10763541	156		0.17419834	60
0.14286609	44		0.30584934	20
0.11326817	84		0.23768306	40
0.15029211	72		0.21735789	20
0.098419875	104		0.13807575	44
0.095713951	140		0.22601481	64
0.086511992	176		0.20013596	48
0.15093061	64		0.21143413	52
0.12002745	72		0.2980569	12
0.070881449	536		0.2034447	64
0.087310739	156		0.13983522	40
0.16060045	64		0.21447341	25.0625
0.079778567	68		0.20127039	49.5
0.14539126	100		0.21091133	40.5
0.13995638	268		0.12848817	69.25
0.1330515	40		0.20389763	51.75
0.10146584	196		0.19108793	42
0.22405605	32		0.24631616	24.5
0.12059745	172		0.16675837	38
0.11501333	208		0.187608	24.5
0.18272121	32		0.24906345	31
0.064574897	464		0.33622777	307.5
0.084936202	124		0.20525408	48.5
0.14661376	60		0.21263467	40
0.096296497	196		0.22810259	42
0.065276831	488		0.1620741	51
0.13247129	132		0.20078924	48
0.19118756	48		0.23736401	18
0.095882058	236		0.3406913	19
0.11492903	140		0.157502	64
0.14076346	76		0.19238484	60
0.0781141	260		0.32776791	30
0.069766611	116		0.32479003	16
0.11723702	92		0.24411772	70
0.082752675	212		0.13678046	64
0.18926658	28		0.16150174	68
0.22174658	24		0.20629488	22
0.16720818	24		0.19738872	24
0.32277945	288		0.12391819	68
0.10976855	148		0.096820325	196
0.34264493	20		0.17977753	52
0.10764062	72		0.32010216	20
0.061017178	220		0.21769503	16
0.1267325	184		0.15591967	64
0.050504722	212		0.26366082	28
0.075382918	144		0.17360447	96
0.1129154	268		0.25851089	12
0.1088959	140		0.14283484	48
0.12632063	148		0.24610806	36
0.096148752	280		0.12412076	60
0.090648882	288		0.23473269	52
0.10449543	100		0.2465046	52
0.13109142	92		0.056292467	636
0.14575642	56		0.25381917	32
0.10614578	148		0.1348	92
0.18773469	52		0.31083861	24
0.19875316	36		0.14732887	28
0.10746271	208		0.18280935	84
0.090065524	84		0.18879879	72
0.090338513	212		0.12967077	156
0.15580769	40		0.24930266	35
0.1246632	180		0.21150148	63
0.20252055	96		0.33755907	33.5
0.28852022	28		0.27750027	91.5
0.2493462	52		0.13680556	54
0.13893519	88		0.1487532	65
0.15974207	68		0.17476502	91
0.098063312	208		0.21858504	38
0.13807334	84		0.18443878	69
0.091640688	432		0.35641786	34
0.079686411	272		0.21860765	138
0.08451061	184		0.20556651	36
0.099611618	124		0.167946	14
0.20943333	60		0.22351252	76
0.27443993	28		0.33187068	66
0.10717608	84		0.13291068	40
0.11793633	148		0.15686011	48
0.089598417	188		0.25007936	72
0.081208169	128		0.12085102	44
0.16264027	68		0.17368463	48
0.076864749	60		0.2855303	12
0.14242966	64		0.19823955	34
0.079066202	280		0.16631368	26
0.13896312	104		0.15811205	112
0.1070765	36		0.22166692	26
0.12259924	80		0.084008545	258
0.074379623	312		0.2600452	34
0.14739752	36		0.19527777	268
0.10465906	168		0.10339326	44
0.14227532	68		0.29074177	32
0.094891034	124		0.11368155	100
0.092057899	224		0.06932237	276
0.15431318	36		0.25155449	64
0.13376448	144		0.20372775	28
0.1142683	156		0.19692141	68
0.2325756	28		0.1526591	64
0.13212243	56		0.12825663	484
0.086241998	160		0.11466383	36
0.10728246	44		0.26067197	100
0.16311276	76		0.31844938	132
0.14598095	84		0.16193599	68
0.10959788	160		0.2151189	20
0.12227048	320		0.15100826	36
0.23798642	40		0.07028912	472
0.18194541	64		0.27492762	20
0.18044133	36		0.20420283	52
0.077957347	300		0.1957075	52
0.19386396	32		0.21773373	28
0.22591765	32		0.3241055	72
0.05809423	200		0.059432168	828
0.077712774	328		0.11393847	76
0.19882703	44		0.2491775	52
0.12365175	72		0.19972403	32
0.17370103	64		0.25465325	24
0.12770559	124		0.0724326	232
0.22118619	76		0.21729901	60
0.085729368	152		0.21370001	56
0.1723991	40		0.18456657	60
0.23264807	36		0.17697163	156
0.20716491	32		0.29466081	24
0.085087657	204		0.073367417	438.53125
0.090286195	776		0.23555663	41
0.06643869	124		0.14746395	109.5
0.22059377	228		0.32461572	18
0.080410436	112		0.17884371	41.5
0.21388556	40		0.085384622	144
0.11776377	92		0.25231704	72
0.24495952	24		0.080462582	78
0.090656906	288		0.20082748	134
0.15074944	60		0.18940929	124
0.22523536	40		0.23575135	30
0.17798443	260		0.25783467	36
0.14933753	88		0.17643189	34
0.092919238	68		0.16334195	42
0.091279507	144		0.15214135	66
0.13809916	36		0.20830329	94
0.077523448	76		0.17818066	114
0.12806512	108		0.2856687	34
0.13840789	80		0.17479689	342
0.095650651	164		0.18679969	50
0.27604067	180		0.1418862	112
0.14415556	40		0.23591891	36
0.10258871	188		0.31221801	64
0.060770661	420		0.23606834	32
0.13807778	52		0.32061157	20
0.20195702	64		0.26541397	40
0.068508737	368		0.20218302	60
0.11644264	52		0.23409493	24
0.064520702	140		0.23327206	48
0.11353078	116		0.24127035	40
0.055803712	96		0.24450772	68
0.13920908	72		0.22474717	36
0.13254498	52		0.12018724	40
0.14711726	36		0.1487149	24
0.2644349	32		0.086465761	160
0.12092648	132		0.16054206	132
0.24680386	44		0.26987469	68
0.098463617	68		0.24554385	36
0.18820843	60		0.28779104	12
0.091174051	60		0.31363299	28
0.16555789	52		0.34478357	96
0.10322683	68		0.13543789	76
0.10164031	140		0.30111453	116
0.13461892	68		0.097869679	208
0.094193675	188		0.055784151	648
0.073275842	184		0.20990767	36
0.21021385	24		0.13725764	112
0.11678753	192		0.17045799	48
0.096303105	100		0.35778069	16
0.047469396	756		0.23845181	28
0.12825821	48		0.22661895	56
0.15924691	44		0.31783295	55.5
0.17305461	36		0.09114299	288.875
0.26218972	20		0.16439161	60.5
0.079148524	56		0.19421777	36
0.11561491	120		0.21055718	151.5
0.18685383	36		0.21426155	34
0.096338809	172		0.057459615	88
0.08414384	320		0.17811961	33
0.10255364	128		0.2067357	24
0.10158049	232		0.2635707	32
0.1216428	84		0.24206285	25
0.13111486	60		0.072059698	813
0.18007118	44		0.28482634	35
0.2185445	40		0.29717809	71
0.13792287	40		0.13806589	142
0.14578046	76		0.23082396	68
0.16510521	56		0.14477417	272
0.094522059	452		0.071636193	172
0.20704797	40		0.31541559	20
0.12296865	52		0.22878724	28
0.069020867	312		0.21427745	78
0.26065123	28		0.36218727	34
0.17601089	60		0.22477007	30
0.16046987	56		0.19709221	34
0.11152568	256		0.17849833	78
0.10848827	368		0.1447684	32
0.20863029	48		0.21864165	36
0.096093982	76		0.28883043	44
0.092787392	40		0.24583539	28
0.072420664	412		0.21629471	36
0.21248253	52		0.19607466	36
0.09700717	168		0.25633761	52
0.093872719	260		0.1741136	28
0.065460421	128		0.15861692	48
0.15413387	108		0.22397237	16
0.26042756	24		0.25495735	140
0.10530536	172		0.15696222	44
0.13410953	148		0.23924403	32
0.15434359	100		0.11146522	72
0.19868402	64		0.069002375	588
0.1220286	52		0.17527078	80
0.17283724	56		0.13040398	64
0.17066596	56		0.34801728	24
0.13877675	88		0.20566198	236
0.14700325	56		0.29462534	36
0.13760433	52		0.33883041	44
0.096748471	72		0.20776145	40
0.18080379	40		0.16741629	72
0.15318732	116		0.12452397	40
0.086936451	160		0.35041901	16
0.13312443	76		0.2303343	36
0.098570429	188		0.095644742	251.47852
0.11278696	40		0.16054291	41.875
0.19471227	24		0.30413023	152.25
0.10451126	44		0.082364373	230.25
0.091356426	240		0.31978801	28.25
0.095599435	248		0.2611877	54
0.23412499	24		0.15217459	60
0.10838876	588		0.20384532	37
0.23745075	40		0.17730476	58
0.065765694	168		0.11933384	54
0.10067564	76		0.18203579	46
0.075633436	444		0.22084141	48
0.055873416	276		0.14916435	58
0.1604583	152		0.22117659	40
0.12750205	96		0.33837858	62
0.067528896	244		0.17308097	72
0.093754545	36		0.19339757	66
0.10338001	116		0.153705	22
0.18697383	96		0.23367348	52
0.15031083	68		0.32498661	360
0.29089203	24		0.098261029	116
0.12450992	60		0.20466961	56
0.10398018	624		0.074216761	348
0.1107744	96		0.24217555	36
0.11411195	88		0.26419634	664
0.076951236	236		0.34857929	20
0.19916822	68		0.20906448	40
0.083170809	68		0.19409901	36
0.057391331	252		0.17697327	40
0.13616259	56		0.19677576	64
0.2885465	32		0.2758556	36
0.093312755	84		0.15010688	65.125
0.12587534	112		0.22058494	29
0.29636171	32		0.15971041	120
0.19450293	24		0.12220477	69.5
0.18605609	44		0.095011987	827
0.16486402	96		0.11214562	94
0.11009893	160		0.20158421	23
0.15917827	96		0.16806632	50
0.15954304	92		0.19332452	47
0.21060278	52		0.25333193	62
0.073354922	264		0.14216803	153
0.13584962	108		0.15245853	77
0.095640175	140		0.35991636	20
0.056204237	412		0.15618399	50
0.07527785	172		0.1867342	50
0.083442107	296		0.14089315	110
0.10200482	200		0.21719633	54
0.095089652	160		0.17080326	380
0.13120347	84		0.29090595	54
0.12634967	88		0.20633334	100
0.087762795	116		0.18350035	22
0.13903771	200		0.087051585	292
0.22389928	36		0.28438127	50
0.16087994	60		0.20708871	43.976562
0.14973833	80		0.19225538	53.984375
0.16757683	104		0.18826029	53.25
0.091026224	136		0.31037581	36.5
0.09647546	148		0.22138192	46.5
0.16200112	88		0.20580338	65.5
0.1535292	32		0.23570582	73
0.16393186	40		0.16992241	79
0.27095902	36		0.27490783	29.5
0.076972	380		0.16040733	160.5
0.075961471	172		0.21290593	35
0.16864118	36		0.19933416	99
0.084963337	396		0.25228685	23
0.082295917	96		0.32484421	19
0.090430297	156		0.22664987	47
0.1045157	96		0.17798643	51
0.084308811	236		0.29939419	19
0.13750245	200		0.24659847	29
0.14332145	88		0.15415405	64
0.11684422	168		0.077238537	202
0.1336747	212		0.23146103	198
0.078424849	100		0.16144121	52
0.24029934	36		0.21582991	32
0.1300651	60		0.23244758	26
0.16576396	56		0.10224704	244
0.14744213	44		0.18220468	96
0.19995604	56		0.31293377	26
0.10079966	200		0.32026297	22
0.11318181	28		0.1910142	86
0.13118677	60		0.25285196	44
0.19341302	52		0.36438546	60
0.16618732	48		0.14844286	52
0.12806688	196		0.13288653	52.5625
0.086386554	96		0.15295196	45.75
0.073233962	244		0.35754183	68.25
0.081455082	352		0.15228583	23.5
0.12405001	128		0.07114695	408.5
0.19183393	80		0.28261665	22.75
0.10313198	56		0.16002809	89.5
0.17997687	56		0.12440761	110
0.16587213	56		0.21869005	50
0.11344501	168		0.10013884	121
0.10239553	208		0.18628424	186.5
0.1222987	108		0.1965014	53
0.13189273	140		0.19947596	64
0.072878033	88		0.11132301	54
0.059949212	548		0.27968264	21
0.10444809	76		0.20325761	75
0.12015972	80		0.14188454	76
0.073573135	260		0.057309654	413
0.09274593	128		0.22316536	39
0.085703485	108		0.27451363	24
0.084704258	284		0.11486934	50
0.08557789	120		0.14287408	44
0.17230587	52		0.28509015	24
0.10424414	400		0.233339	44
0.066326141	396		0.34991539	12
0.18056308	52		0.15554102	82
0.084390171	196		0.28894237	26
0.12010342	128		0.23607586	48
0.15216209	196		0.15025142	50
0.087799594	308		0.35216001	16
0.12908056	52		0.2222175	30
0.078906395	60		0.18197966	40
0.12580866	152		0.16978599	38
0.11289413	168		0.15598707	40
0.11773512	88		0.19958387	36
0.12869722	80		0.25504401	50
0.13324139	128		0.12873292	50
0.086769231	604		0.14282665	128
0.18753171	36		0.13199943	38
0.11463881	124		0.23918033	20
0.24165194	40		0.29421714	32
0.35599717	20		0.23454781	52
0.11141968	96		0.08510761	96
0.090117566	104		0.20916764	36
0.092480265	172		0.1805715	72
0.068444595	744		0.15930544	28
0.13317457	168		0.24499808	24
0.094752677	152		0.21721025	32
0.21076348	32		0.21492617	52
0.10415637	84		0.19009659	68
0.22472972	40		0.22241543	36
0.12860498	40		0.26061121	52
0.10923199	84		0.17761236	36
0.13762298	60		0.19466345	68
0.060769487	112		0.28689137	40
0.062094722	220		0.15774596	68
0.064527787	428		0.13045448	56
0.17338109	52		0.22188066	76
0.154855	32		0.3468056	16
0.11038683	40		0.1959317	40
0.12601848	92		0.21263105	72
0.223922	40		0.21238317	32
0.20237805	44		0.13088863	64
0.097419202	132		0.14682649	108
0.068493158	192		0.10937493	188
0.12931341	108		0.079469346	180
0.14548346	112		0.26589039	108
0.20995295	64		0.16009139	40
0.16217768	28		0.2100212	48
0.084314466	352		0.18110801	232.8125
0.13848911	44		0.28399926	21.328125
0.083716445	200		0.17404546	230.1875
0.20665148	52		0.25802109	46.625
0.096858345	64		0.23017032	59.875
0.094058506	172		0.13123423	79.75
0.20470342	40		0.20362636	38
0.095954001	164		0.16520296	23.75
0.15311782	84		0.23325975	50.5
0.18087506	68		0.07025224	402.5
0.15052785	68		0.24480304	70.5
0.12011082	396		0.1580866	67
0.21100922	48		0.16024306	119
0.085876174	112		0.29525515	31
0.066173926	140		0.16641985	40
0.1049659	124		0.19863394	62
0.10886473	124		0.15547578	57
0.077361621	120		0.082150221	244
0.10603591	216		0.32995123	21
0.099479392	80		0.16290458	37
0.089272402	132		0.22095035	32
0.1448711	88		0.24428354	82
0.13499558	80		0.12146668	38
0.15247712	136		0.31189069	20
0.15006284	60		0.32339081	78
0.11441361	60		0.20129104	26
0.1738683	68		0.11399039	202
0.14001602	40		0.33271551	138
0.13248995	164		0.21250059	26
0.08107388	136		0.073123038	428
0.11375051	60		0.098695271	138
0.23922215	60		0.11464862	70
0.3077589	24		0.20792754	56
0.10305967	444		0.31475717	16
0.07403814	316		0.21865113	56
0.16722374	68		0.167584	68
0.10488625	120		0.17187592	20
0.32762831	24		0.22244607	32
0.11223245	288		0.30338937	16
0.14734164	76		0.16275503	48
0.077525482	260		0.16900527	32
0.26298499	36		0.27232605	36
0.1715779	48		0.27217495	12
0.12563212	80		0.10725238	228
0.13234283	84		0.241491	96
0.086761944	372		0.32430196	20
0.11910053	116		0.098130032	276
0.19860555	36		0.17339528	48
0.18520898	92		0.31826636	12
0.076090023	524		0.11956345	148
0.24075584	52		0.16426317	40
0.07020168	68		0.25073799	216
0.11464295	68		0.20913413	120
0.142583	56		0.35891342	28
0.10508464	212		0.24770311	176
0.26352942	24		0.16485868	92
0.091867328	92		0.19361286	68
0.10719684	92		0.13738593	88
0.096897908	180		0.30391356	24
0.098565042	216		0.22924075	80
0.12913074	96		0.33769745	20
0.10617298	68		0.32447645	52
0.14082111	96		0.15066212	56
0.16103794	48		0.20529167	47.625
0.14079593	64		0.1847516	56.5
0.088433623	224		0.16714934	88
0.10634618	100		0.30760297	35
0.09966518	264		0.23315901	84
0.16886652	36		0.24677293	99
0.1835297	48		0.2078414	54
0.23348396	44		0.12017202	733
0.12546629	272		0.17323114	38
0.091677316	56		0.23950753	32
0.14828292	64		0.18971376	67
0.15484554	76		0.15160985	62
0.10378136	124		0.27841052	26
0.093396157	212		0.27338761	20
0.13890274	128		0.21400689	46
0.15919821	32		0.26699835	38
0.11885178	56		0.21485952	78
0.18131138	88		0.27233383	24
0.12027789	44		0.21500118	52
0.13687608	44		0.28272012	48
0.12174445	112		0.1918041	70
0.14729661	128		0.17523056	48
0.099195622	144		0.26037771	30
0.10779487	240		0.072303951	264
0.079914883	280		0.14934759	66
0.1024292	164		0.16743718	70
0.11560648	168		0.2435168	24
0.13050228	108		0.18976802	112
0.1015824	96		0.12640592	132
0.13205668	92		0.28587672	20
0.083383068	172		0.12600671	60
0.24204959	36		0.18325418	28
0.14204362	76		0.29426751	96
0.11643839	1036		0.20518628	152
0.14589533	60		0.22201952	16
0.053219493	508		0.14956579	76
0.12085099	92		0.21869555	56
0.09403301	160		0.17561053	36
0.13725059	100		0.15698069	36
0.23172301	48		0.17388505	64
0.16868828	60		0.19405335	44
0.15016739	68		0.21136111	48
0.29002389	28		0.28774324	208
0.12629841	256		0.19545574	52
0.10622227	168		0.23791115	60
0.11480586	116		0.2488095	36
0.068205073	32		0.19284418	44
0.14762527	64		0.13829122	28
0.15450837	48		0.21233825	96
0.11251908	68		0.23363334	40
0.091543324	60		0.22922011	128
0.09097904	176		0.17439315	48
0.14077955	76		0.17372797	44
0.093149699	712		0.36466032	16
0.14240055	64		0.36643603	20
0.16075706	144		0.32919478	12
0.098974608	68		0.28630823	20
0.098098598	140		0.36476353	88
0.1674602	48		0.22526118	40
0.12315013	80		0.24452856	48.109375
0.10782081	228		0.29081896	27
0.19738536	44		0.18423928	51
0.17924048	32		0.15019676	70
0.15146393	44		0.19203618	35
0.083449692	576		0.19477649	80
0.071554549	104		0.17476659	125
0.086220518	232		0.29655579	23
0.092511289	180		0.16642125	38
0.07288748	160		0.17252469	58
0.12639685	104		0.15145129	60
0.11503476	436		0.25909558	32
0.14304474	68		0.19221406	36
0.13637291	96		0.10050213	60
0.10245691	180		0.074116863	308
0.16421174	40		0.1883966	52
0.10010335	108		0.19177724	66
0.13844143	56		0.19665812	60
[truncated: 1,999 more rows]
