# Supplementary material for: Comprehensive structural assignment of glycosaminoglycan oligo- and polysaccharides by protein nanopore
Source: Nat Commun. 2022 Aug 30;13:5113. doi: 10.1038/s41467-022-32800-4 (PMC9427770; doi:10.1038/s41467-022-32800-4)
Supplement: Supplementary file 5 — Source Data [file 41467_2022_32800_MOESM5_ESM.zip › Source Data/SI_source data files/Supplementary Fig. 6/d.txt]

Ib HPdp10	Tt HPdp10		Ib N-desulfated re N-acetylated HP dp10	Tt N-desulfated re N-acetylated HP dp10
0.17642015	74.115234		0.47082379	53.890625
0.087360732	123.92188		0.47599733	10.40625
0.13574585	72.03125		0.2201616	67
0.094969556	134.78125		0.14085257	180.5
0.21112525	65.34375		0.18818782	225.25
0.11172079	65.765625		0.29345125	44
0.14513437	90.875		0.58957642	11.75
0.1694091	51.453125		0.49605161	10
0.027257878	174.60938		0.53386569	33
0.18911456	22.453125		0.56291431	21.5
0.08950159	184.39062		0.27435145	67
0.27738762	24.171875		0.32197961	21.5
0.071480289	203.84375		0.15943456	54
0.12183706	71.75		0.544599	19
0.24810806	32.46875		0.36646396	49
0.10543741	163.53125		0.23322342	25
0.08466313	192.625		0.20487519	309
0.095620833	178.96875		0.21500459	275
0.16670239	70.46875		0.22852749	60
0.15111873	55.75		0.5104214	10
0.11348676	257.1875		0.33937711	43
0.093228146	356.4375		0.23119956	311
0.14000919	82.125		0.26981664	33
0.083168805	50.6875		0.281876	123
0.11397826	77.9375		0.49279657	12
0.17211974	72.5625		0.21204485	141
0.32486168	20.5		0.2503719	58
0.099148892	72.9375		0.17684133	97
0.1520649	128.0625		0.27397469	19
0.11567835	72.5		0.51403034	16
0.11208301	95.875		0.34907049	35
0.099661812	123.375		0.52807689	1482
0.11433459	78.125		0.13791561	84
0.17883235	48.6875		0.34778327	32
0.15403709	65.9375		0.34931776	19
0.093572587	85.9375		0.30851683	124
0.10690269	77		0.12783733	1184
0.15352216	46.3125		0.17922181	114
0.084419921	382.4375		0.24115066	50
0.056011949	394.75		0.27217782	30
0.10517505	110.125		0.247058	86
0.16420498	69.5		0.32786533	20
0.25788933	93.375		0.35066301	22
0.16419005	72.125		0.57137507	20
0.098616742	143.125		0.31027701	32
0.12698664	90.25		0.24911718	42
0.12559731	54.75		0.20039758	52
0.16825813	53		0.42671955	294
0.073459901	144.25		0.22743726	156
0.088447861	79		0.22350286	46
0.1273977	52.375		0.18762876	354
0.153144	154.375		0.29419139	36
0.14169209	51.125		0.52084982	20
0.14102723	184.5		0.57332665	18
0.076872475	257.25		0.27795988	76
0.086168028	127.875		0.44106293	28
0.12255105	122		0.5553546	20
0.13097577	122.5		0.36946151	42
0.13883169	60.875		0.13970453	56
0.10092885	99.75		0.23532374	40
0.11596873	70.75		0.48070613	22
0.1079515	177.125		0.40803388	22
0.086108506	70.625		0.23294887	78
0.0711945	114		0.24195021	42
0.14517264	66		0.21036018	82
0.18673523	46.875		0.58193886	32
0.18994798	30.5		0.26874056	40
0.12886794	98.25		0.10819033	306
0.1155152	89.125		0.24841936	94
0.11009942	63.125		0.48451546	10
0.14884908	100.75		0.13686413	80
0.20583326	36.375		0.34792486	72
0.073103547	98.75		0.25379005	36
0.10942165	124.25		0.19668992	68
0.1712524	73.875		0.30243573	28
0.16587485	85.75		0.41801089	80
0.10366326	102.5		0.22043002	56
0.10617663	150.25		0.20394208	396
0.098801397	144.5		0.049411952	468
0.11792758	51.75		0.26604748	44
0.14381327	122.25		0.55925745	16
0.14549796	41		0.27285489	148
0.1254535	111		0.26023662	32
0.18016405	89.5		0.23693988	76
0.19276966	66.5		0.46035567	28
0.090140335	97.25		0.55779344	20
0.14856809	46.5		0.13879244	168
0.096022584	100		0.49769917	84
0.16368617	49.75		0.42714578	20
0.14296491	73		0.20126925	52
0.14106986	83		0.30313873	28
0.1348252	118.5		0.50743228	20
0.14924255	172.75		0.29091176	32
0.080166124	144		0.52215666	16
0.15217145	53.75		0.44651109	20
0.13003792	244.75		0.32362181	24
0.14325669	55.75		0.266229	52
0.08527863	266.25		0.3054564	248
0.10530152	86.5		0.51131791	32
0.11758327	237		0.26517865	20
0.097592495	337.75		0.17641295	84
0.073639929	125		0.32494277	52
0.12860443	398		0.58351213	24
0.16191836	69.25		0.43142408	12
0.19885546	51.5		0.56906182	12
0.081496067	168.25		0.20777345	236
0.090636455	118.5		0.20738073	88
0.14082967	57.25		0.14180793	408
0.059521388	120.5		0.37578952	32
0.21632402	28.5		0.16089669	140
0.1061191	270.75		0.40426534	28
0.14268304	63.75		0.30225924	28
0.17372316	51.25		0.18070093	136
0.12488595	100		0.15934841	80
0.14045815	62.25		0.21171282	144
0.078632765	299.25		0.55778825	52
0.10754244	113.5		0.46607861	24
0.18558167	61.25		0.48092669	12
0.17359892	62.25		0.16990393	416
0.12520878	90.25		0.51128781	20
0.11500022	69.5		0.54856181	32
0.19866322	35.5		0.21673825	96
0.10545562	140.75		0.22684681	236
0.084826156	277.25		0.26693431	40
0.25819629	34.25		0.19727004	52
0.12756664	59		0.1760983	128
0.097313806	158.75		0.23726863	52
0.082068048	148		0.41103658	12
0.15529266	29		0.38378718	24
0.096012995	646.25		0.55843699	24
0.089912266	189.75		0.54997116	36
0.091786541	125.75		0.12466586	220
0.17461133	77.5		0.50686747	12
0.10182471	118.25		0.42787799	24
0.079461701	285.25		0.18080959	132
0.1879568	79		0.24724731	56
0.14588441	51.5		0.54842502	16
0.11759627	62		0.41209057	52
0.15323849	1123.25		0.32933307	16
0.12138142	128.25		0.26323584	20
0.12710325	440.25		0.13464689	76
0.094481662	143.5		0.46848208	36
0.094202965	42		0.4608233	20
0.087836534	169.75		0.38654369	40
0.076139495	193.75		0.24139948	148
0.082743242	345		0.6015147	36
0.11323325	132		0.17424801	200
0.10383416	68.5		0.20434807	76
0.080713741	188.5		0.22321735	48
0.10271458	67.75		0.60144734	16
0.20503211	144		0.13453166	224
0.093260936	225.25		0.22844754	56
0.23887233	34		0.22434571	56
0.1367652	113.25		0.20276307	32
0.076256819	86		0.25017846	72
0.17017144	37		0.22441059	112
0.065530047	113.5		0.57874614	32
0.083942786	727.5		0.58477855	32
0.16383	39		0.38262555	16
0.067645125	99		0.50584728	24
0.16235985	26.5		0.42288953	88
0.10940941	240.5		0.29064065	32
0.15318385	135.5		0.38313809	64
0.10061798	730		0.21812117	96
0.17757326	31.5		0.18702404	88
0.16274814	57		0.22704023	96
0.14860991	58		0.32281923	104
0.17375144	146.5		0.31270522	72
0.077493303	125		0.51348048	40
0.21438594	36.5		0.51109684	56
0.12931165	54		0.32636499	48
0.070706114	168.5		0.28527564	80
0.064139768	145.5		0.252422	56
0.097294286	314.5		0.2663492	32
0.10866528	80.5		0.45326456	32
0.12331256	308		0.2812387	32
0.19652016	62.5		0.099333525	128
0.17206766	58		0.54579306	16
0.1140494	234		0.17875479	48
0.1016688	141		0.33744717	24
0.16947493	53		0.31121606	48
0.13530868	154.5		0.29148814	48
0.29493079	25		0.15394528	248
0.086333595	81		0.33922458	72
0.11732502	89		0.24688476	96
0.12776591	91		0.38091263	24
0.071186982	132		0.22231223	96
0.10450181	111.5		0.37402686	16
0.19896893	37.5		0.20425078	96
0.098214291	114.5		0.18600339	336
0.25900772	33		0.21340188	72
0.12840231	69		0.53659832	40
0.14285475	138		0.57782215	24
0.23182096	39		0.20311213	336
0.19094436	29		0.33345273	32
0.098052405	171.5		0.32088104	24
0.15294114	98		0.12386511	72
0.11286398	70		0.40482524	16
0.10320517	95.5		0.36295319	32
0.15822248	34.5		0.3795346	64
0.32655093	22		0.29355064	56
0.084266312	98.5		0.51071173	16
0.085645676	128.5		0.58916664	24
0.07245288	542		0.42837572	40
0.1599194	55.5		0.13786101	144
0.11464145	52		0.51374596	24
0.2998817	23		0.21714197	40
0.090292469	96		0.53240234	16
0.19275659	52		0.54923838	16
0.15520692	45.5		0.17787924	40
0.17659342	72		0.56084633	24
0.16938272	45.5		0.17962314	48
0.12396584	106.5		0.54144216	32
0.085033484	118.5		0.13336796	80
0.087734424	167		0.34266168	96
0.068108439	330.5		0.45835251	736
0.071418725	195.5		0.36103907	32
0.19699562	48.5		0.19615775	16
0.13210474	72		0.14383125	216
0.21288301	38.5		0.32095185	24
0.11065874	119		0.53201479	64
0.13264026	51.5		0.42642099	24
0.090183429	84.5		0.36497876	40
0.12308991	114.5		0.50189996	32
0.075283341	187		0.51946145	16
0.14155374	28		0.14969163	216
0.056107461	356.5		0.18194075	128
0.079748794	142		0.33235803	32
0.091209128	338		0.15845989	72
0.1084081	95		0.19133894	80
0.077977836	445.5		0.3437134	24
0.088024549	153		0.40790182	40
0.12994885	79.5		0.49783313	32
0.21941064	37.5		0.31091541	112
0.1337474	143		0.13823207	32
0.13164097	78.5		0.19609784	120
0.13552691	68.5		0.18514994	120
0.15712342	72		0.28587446	136
0.096413992	185		0.24453139	120
0.12234351	107		0.1759066	216
0.13839497	156		0.50184333	16
0.095279858	663		0.57020849	16
0.13044658	81		0.44836843	24
0.19663239	58		0.54635286	24
0.1198203	65.5		0.31541091	80
0.11684138	50		0.28744587	40
0.10598384	133		0.33217138	160
0.1131156	41.5		0.39809835	32
0.10927021	267		0.36112079	48
0.21494077	52.5		0.16920365	72
0.11571698	76.5		0.26567057	24
0.10501738	67		0.28330669	32
0.10547391	194.5		0.51050013	16
0.19146144	26		0.16480914	192
0.14117591	97		0.10771908	296
0.11363547	145.5		0.357878	40
0.138311	77		0.29346439	24
0.12453331	156		0.34145975	88
0.17364074	66		0.20377755	312
0.11754264	401		0.25528437	56
0.20673673	34		0.43549341	144
0.13421527	99.5		0.5390507	16
0.15097085	78		0.56554985	16
0.12320747	58.5		0.13783313	80
0.11618853	124.5		0.21737623	96
0.1454493	51.5		0.18791673	144
0.21348259	55		0.54234308	72
0.15233921	77.5		0.62251961	16
0.11765687	189.5		0.12917176	192
0.064313717	392		0.36963597	24
0.17820419	51.5		0.25412005	56
0.092754789	107		0.18604617	176
0.11706256	120.5		0.59104687	32
0.13513865	98		0.15946443	64
0.21132199	56		0.48868349	24
0.12928659	95		0.34705117	98.625
0.11176056	95		0.1563151	141.5
0.21199109	38.5		0.15708122	58
0.075868472	185.5		0.29788351	58.75
0.15902852	46		0.31716353	83.25
0.085668653	270		0.55581129	32.75
0.14349429	65.5		0.42702439	137.5
0.24060561	46		0.18260244	88.75
0.076287732	72		0.22548608	257
0.1612258	46.5		0.25181845	28
0.057727724	371.5		0.52798796	19.5
0.19621395	39		0.38760275	21
0.20173781	37		0.089823388	271.5
0.17118137	36		0.13994206	262.5
0.17115401	82		0.13980445	119.5
0.075232476	101		0.37064099	70
0.16243926	57.5		0.17517576	269
0.12744692	306.5		0.27005333	25
0.16439764	63		0.46558711	33
0.098713562	90		0.21808565	208
0.045750897	865		0.48483756	34
0.1547696	27		0.23456557	27
0.27301466	50		0.213182	43
0.11750311	190		0.26074958	56
0.20658517	53		0.46051925	39
0.21318039	27		0.53220171	16
0.12295523	94		0.13212824	105
0.13603811	81		0.42504647	18
0.089498617	126		0.10660709	127
0.1839726	46		0.33366719	104
0.11160824	82		0.38946152	74
0.11202066	104		0.19347161	210
0.16979134	75		0.18019378	215
0.13706514	130		0.14619029	203
0.086520202	126		0.51997286	15
0.17602724	75		0.26402032	74
0.071153224	94		0.22197424	33
0.10357646	65		0.46937847	30
0.21681087	41		0.50481164	18
0.15011075	58		0.5420869	20
0.15188806	45		0.20378049	86
0.13158466	73		0.11871973	62
0.097571589	110		0.12348785	546
0.12859629	53		0.41339618	10
0.11042881	73		0.16425598	54
0.2610971	30		0.31151772	18
0.078908175	321		0.22317678	170
0.14088379	112		0.44646731	20
0.23368742	50		0.33945414	18
0.10713547	89		0.26759729	152
0.11132707	54		0.26088265	10
0.23679595	23		0.18806635	126
0.09239874	272		0.23162661	38
0.044337075	536		0.12607656	118
0.06375207	249		0.57169104	216
0.065744542	121		0.13813056	72
0.11884693	75		0.48744941	18
0.12755971	44		0.27481142	36
0.1313995	109		0.17974946	196
0.11216654	233		0.29860222	98
0.11079835	122		0.34956536	14
0.10180861	63		0.37016347	44
0.1371251	54		0.25363588	42
0.16618563	44		0.42417121	28
0.17821194	67		0.10130766	72
0.13278958	105		0.21336798	118
0.33604005	24		0.11749206	174
0.10301001	45		0.1775516	104
0.070704885	212		0.23235297	22
0.21314487	43		0.1434104	124
0.26749906	27		0.27136618	46
0.16088396	50		0.30612695	40
0.081737295	373		0.54047984	18
0.078723051	376		0.12291437	124
0.19420433	38		0.37825084	28
0.06927029	348		0.36675444	144
0.12683992	63		0.17107715	208
0.16282119	49		0.13944624	132
0.20332952	50		0.17054856	84
0.085693926	291		0.46600682	56
0.13852766	70		0.20176959	265.42969
0.12289256	133		0.18202722	54.570312
0.19429627	73		0.14233193	110.53125
0.089589857	217		0.28683555	28.6875
0.13711639	128		0.18931811	197
0.17217606	63		0.19861056	52.1875
0.14468208	33		0.17391792	70.375
0.11529043	167		0.28200203	24.875
0.068811372	402		0.21303754	184.875
0.073763289	84		0.29157835	47.5
0.094009131	163		0.53366596	21
0.12876298	139		0.36759406	22
0.16164793	71		0.55673087	19.75
0.075463027	251		0.51285505	20.5
0.072520688	100		0.17100765	73
0.15481643	146		0.17706965	62.5
0.18557163	77		0.2451444	40
0.061286055	671		0.23040149	239
0.18385996	62		0.46401381	41
0.16727614	54		0.23232904	36
0.30362305	36		0.52319092	15.5
0.10999627	115		0.10702442	113.5
0.11298523	95		0.26811343	11
0.19091646	24		0.1848	28.5
0.10620084	84		0.47818789	25
0.10749868	86		0.32933748	25
0.13632998	45		0.47415447	14
0.080750152	272		0.48958591	19
0.11037445	203		0.15679221	36
0.14790216	76		0.25858125	47
0.16078708	43		0.53941166	19
0.076246597	137		0.46581	22
0.11882795	125		0.14838037	99
0.08865577	123		0.2369315	40
0.24862632	39		0.55225933	49
0.12036499	153		0.38341585	35
0.1512859	77		0.4669497	23
0.18540065	51		0.11647616	243
0.24381253	45		0.17468245	111
0.13183348	92		0.17264575	32
0.062241536	323		0.25080177	42
0.17399815	48		0.16507472	438
0.11146897	214		0.15810132	96
0.23221807	39		0.36811322	90
0.13303119	71		0.23524424	26
0.10730019	162		0.32744578	92
0.11673389	93		0.59422159	19
0.085018933	232		0.13352919	181
0.091189444	158		0.49302149	19
0.14196628	93		0.35705453	22
0.15479565	38		0.45039284	20
0.069923252	114		0.34734231	34
0.089792028	152		0.22295721	92
0.2037634	44		0.11817613	240
0.093980134	292		0.51538801	14
0.093161583	161		0.17525458	382
0.087440871	527		0.22582674	48
0.069495372	451		0.19492051	292
0.17191258	58		0.39752284	18
0.10193581	75		0.49610263	26
0.34032759	19		0.18081148	270
0.13293062	39		0.30741721	102
0.091696002	291		0.19511268	70
0.11018527	75		0.2281618	52
0.1690134	41		0.33104315	80
0.18989751	44		0.27676812	50
0.09619803	279		0.16059071	54
0.094489038	232		0.2835446	96
0.11107757	111		0.23838459	44
0.072877958	251		0.29639643	46
0.19234252	75		0.55221921	82
0.20697349	51		0.12576035	174
0.060394697	502		0.19173285	108
0.11533653	106		0.47644132	14
0.11216715	95		0.18242316	56
0.16466568	50		0.41468745	18
0.062947385	392		0.20889309	72
0.066799901	403		0.12492097	442
0.080288395	282		0.24887258	114
0.14722703	62		0.47968429	16
0.1612436	51		0.21991508	22
0.14973639	42		0.16282152	86
0.15574083	63		0.2236401	98
0.11852514	68		0.54357177	20
0.095248848	171		0.3639625	20
0.092908405	126		0.23791632	12
0.17735831	43		0.5746637	18
0.099042997	189		0.39652029	46
0.10900175	82		0.16711785	42
0.075232096	151		0.17166622	354
0.070542589	159		0.30917218	32
0.21123818	46		0.13883485	76
0.20115538	34		0.49883771	20
0.14347476	94		0.24479651	68
0.12195036	57		0.13911536	76
0.064419836	85		0.32751477	80
0.21979809	38		0.45932955	24
0.19989349	31		0.56378293	16
0.082114242	171		0.21069196	80
0.088422492	115		0.26456824	52
0.097309887	82		0.22978437	64
0.078949884	199		0.19606294	84
0.18433814	55		0.41993946	36
0.14584541	81		0.14949642	232
0.05704708	1150		0.22792794	72
0.19872637	21		0.35168889	24
0.14776298	67		0.50221694	36
0.13320123	49		0.1473738	192
0.15179631	64		0.32423598	32
0.17502448	61		0.11148576	128
0.11400063	145		0.12094793	100
0.13252233	97		0.15399925	44
0.11292224	68		0.19937235	68
0.087697081	87		0.44347242	84
0.10591568	141		0.54971904	20
0.16855086	49		0.43396264	12
0.099494845	159		0.55350345	24
0.16462941	44		0.48872903	36
0.087632202	600		0.45583707	20
0.084937587	105		0.18726325	172
0.17301811	37		0.19806257	368
0.19119771	41		0.43559435	20
0.084691182	136		0.23932447	36
0.15133865	45		0.25762707	52
0.10835637	380		0.19404049	84
0.096461453	66		0.48024186	40
0.13487782	230		0.43677628	12
0.12156791	75		0.25697237	24
0.1429648	53		0.58342761	512
0.19546567	500		0.15292089	244
0.13915013	74		0.15987173	80
0.136914	65		0.21135344	84
0.12776765	67		0.42403078	68
0.10114636	101		0.59762883	32
0.105909	98		0.54448473	16
0.14353098	47		0.10624582	176
0.10948236	289		0.15657119	140
0.1016346	203		0.53337634	16
0.14410228	56		0.16854835	80
0.11927636	95		0.57314366	12
0.19862457	37		0.31073752	208
0.15054026	161		0.10089073	132
0.066453949	208		0.12950127	108
0.10740707	171		0.27619755	36
0.099190921	188		0.40808892	20
0.23194624	26		0.25948289	24
0.13663584	293		0.22579153	148
0.12930277	75		0.10831601	72
0.093731493	112		0.29294157	28
0.12991478	81		0.54065078	24
0.10691052	71		0.17353785	376
0.12372195	92		0.51102954	16
0.074448109	200		0.42867136	16
0.13649882	45		0.40440014	44
0.076260045	178		0.22411001	252
0.090788655	57		0.19437288	436
0.13474102	96		0.51581079	12
0.089738078	376		0.40945259	12
0.18805078	43		0.32073018	44
0.12871447	94		0.086901605	160
0.086318992	115		0.34729502	24
0.20584485	52		0.52348721	20
0.13131119	109		0.16206831	56
0.13686529	50		0.58488905	32
0.12170385	50		0.15716536	100
0.13169831	78		0.21177846	40
0.12239916	243		0.23262285	28
0.16748248	79		0.23426433	32
0.1206039	139		0.42511955	12
0.086677112	139		0.23669942	128
0.12688828	37		0.27284476	36
0.1084241	174		0.129871	332
0.12946393	141		0.24255446	56
0.096289545	181		0.22166154	100
0.059215095	274		0.1644613	108
0.16431189	64		0.4721421	172
0.13740577	36		0.18132439	180
0.1538108	31		0.25537533	76
0.1129711	94		0.21495122	352
0.098088406	156		0.48702672	32
0.1912073	52		0.20116627	80
0.098292373	161		0.2908242	36
0.1057016	118		0.20788307	88
0.14191648	99		0.17976417	84
0.19719291	72		0.28955054	56
0.085874014	246		0.26589805	36
0.13698447	157		0.52264506	20
0.14004093	70		0.1863289	44
0.061966982	40		0.28923386	80
0.13408382	108		0.21224345	88
0.096744098	138		0.58579367	48
0.10449611	360		0.4714326	24
0.091322243	392		0.20875452	40
0.065996192	802		0.17772649	64
0.18181971	212		0.45693129	16
0.13209768	72		0.28187537	64
0.1426468	80		0.26731306	80
0.10881378	108		0.43457144	24
0.19083011	82		0.19267946	88
0.12529601	68		0.32713246	32
0.16033927	40		0.15075921	144
0.20480056	46		0.55468071	16
0.18194504	50		0.12078934	88
0.11282703	72		0.26997972	32
0.085272908	158		0.37080055	24
0.089617059	180		0.17510627	24
0.1150084	370		0.50947827	144
0.17215742	60		0.13140991	128
0.1665695	82		0.29012406	48
0.096889816	214		0.24584126	64
0.082926817	292		0.46920305	24
0.17254306	50		0.099615887	312
0.10112241	136		0.12591556	752
0.12313072	68		0.53167534	96
0.10896171	38		0.199552	16
0.1346447	50		0.26638341	64
0.10553478	618		0.30233783	88
0.069395512	296		0.50032586	40
0.18318048	28		0.33888748	40
0.053945184	384		0.19449164	360
0.10844075	74		0.22036296	152
0.20443617	38		0.17421587	88
0.17127205	94		0.42186362	72
0.28148183	40		0.25567251	64
0.12375696	56		0.34227613	16
0.094272636	186		0.16592686	88
0.26637134	34		0.59522778	16
0.15606467	86		0.34391278	160
0.11711837	110		0.17381328	56
0.17040978	34		0.15729569	56
0.13812883	70		0.06626603	520
0.095388345	174		0.21744826	248
0.095260188	538		0.48084378	56
0.15732136	100		0.1953087	56
0.11596015	226		0.42955112	856
0.13829772	96		0.15917225	96
0.10532474	120		0.55334574	48
0.10421984	172		0.36601251	80
0.043077704	144		0.14383638	80
0.097380809	80		0.24174066	56
0.20411162	36		0.29763818	24
0.1686541	62		0.30796301	24
0.17035164	80		0.4743849	24
0.07686644	408		0.53308833	16
0.16406859	56		0.44809005	112
0.10198305	150		0.13307978	376
0.079914942	212		0.25114647	48
0.12899244	114		0.40763766	112
0.090958878	114		0.12650959	176
0.1911878	46		0.22970462	168
0.099834763	132		0.28756642	40
0.096452758	204		0.30675998	40
0.079772763	364		0.17380223	56
0.13873819	78		0.25079277	72
0.1282407	30		0.38640937	16
0.15523994	50		0.1039044	128
0.18442872	36		0.20063634	400
0.10929715	104		0.50706732	128
0.09422408	70		0.43877351	40
0.18698159	62		0.23653129	64
0.13569029	72		0.12818913	304
0.31047627	24		0.35182053	24
0.10724927	500		0.14968722	32
0.096898861	180		0.53817844	40
0.14402784	170		0.14129779	176
0.16515817	34		0.23574893	64
0.15160432	156		0.065841302	272
0.11101985	82		0.19118959	88
0.20944235	60		0.38790283	32
0.11950928	244		0.41363373	416
0.20319432	132		0.21961328	48
0.15519327	48		0.12125541	88
0.11832069	74		0.32256031	48
0.10250328	162		0.37618375	24
0.15124135	46		0.10424501	272
0.071278095	144		0.11561074	368
0.093503699	392		0.19838165	64
0.079541683	242		0.29246357	32
0.14256562	54		0.24356979	32
0.14610258	108		0.38364974	40
0.18599087	98		0.12629078	96
0.14467759	58		0.58526516	24
0.19049513	32		0.19554994	336
0.17585252	50		0.42085236	16
0.11887565	96		0.35705325	32
0.13977584	108		0.12721615	88
0.11999631	116		0.20083894	216
0.21694767	34		0.29458359	104
0.13398281	64		0.17863545	40
0.14645268	78		0.21538104	128
0.055646248	98		0.17025529	72
0.17671722	86		0.20951162	69.289062
0.095278583	110		0.24541818	213.9375
0.15145895	108		0.23732591	157
0.12210412	118		0.15023986	58.5
0.16626151	98		0.18750709	182.25
0.12443198	80		0.25818953	866
0.18302296	120		0.24411173	57.5
0.27758506	48		0.38795632	45
0.062052462	364		0.19993331	1917.5
0.10327449	204		0.17619629	77
0.1418712	50		0.36770055	10.25
0.13815923	154		0.16077504	42.5
0.16779053	48		0.46008217	29
0.15196587	90		0.20605573	225
0.15704094	42		0.22969922	24
0.11135757	184		0.24267948	36
0.10635546	94		0.21926342	55.5
0.13984282	78		0.55012077	31.5
0.15838894	114		0.19910157	86
0.15440778	90		0.47049084	14.5
0.081785806	310		0.30422094	19
0.13524985	50		0.52381855	21
0.15412217	54		0.3152793	10
0.13097088	172		0.28565535	45.5
0.11462867	56		0.19867037	74
0.10390978	114		0.58718288	19
0.1142596	84		0.56856209	96.5
0.080992959	128		0.29676965	32
0.12809937	82		0.45442796	22
0.073571935	476		0.3183679	20
0.15363741	52		0.19593215	97
0.11678682	234		0.22313152	173
0.1695234	92		0.19292508	79
0.088867716	292		0.27363741	13
0.12372345	64		0.2030897	85
0.20826222	40		0.15769209	116
0.10823818	124		0.25755197	119
0.084862344	152		0.20840995	277
0.12635078	184		0.26668057	24
0.19085215	54		0.15454562	139
0.19825999	32		0.20440207	77
0.11635198	214		0.28312671	12
0.26682958	264		0.28898555	37
0.14781345	114		0.23211589	36
0.073082633	52		0.26816773	46
0.07917098	88		0.40999788	118
0.14933327	80		0.18720658	87
0.054566886	90		0.22449572	117
0.2170396	34		0.21366778	138
0.086780727	236		0.17086135	242
0.20208955	92		0.12177512	166
0.15360355	66		0.25111985	38
0.17631528	50		0.14256622	298
0.34654939	22		0.097284913	327
0.09323661	130		0.18900567	35
0.11084121	110		0.17005728	49
0.16598523	50		0.39722469	16
0.11233291	52		0.28564873	12
0.13982037	96		0.56066632	26
0.12202892	110		0.29565904	64
0.26522204	66		0.15662724	308
0.17611285	74		0.43169698	2236
0.1027239	304		0.52923042	1464
0.10060446	542		0.12259309	158
0.12662141	80		0.14878823	128
0.10870712	56		0.27082133	142
0.062340792	186		0.31287169	16
0.066632174	532		0.48890749	38
0.10521715	174		0.28280935	92
0.064230509	146		0.39192897	54
0.14866851	94		0.34979361	32
0.089020982	244		0.17176466	132
0.21078299	66		0.47806028	36
0.067508698	190		0.075920798	70
0.15607034	82		0.34305611	28
0.085745081	84		0.1393957	56
0.1665007	56		0.215388	22
0.20329313	30		0.30084559	128
0.12644166	114		0.21154265	270
0.13272235	66		0.21190329	72
0.10396748	146		0.18939424	20
0.32361946	20		0.54550117	52
0.11266571	124		0.26682094	36
0.10785202	202		0.15970747	132
0.089697033	74		0.29516599	106
0.17988549	76		0.51061779	20
0.12029907	136		0.35014319	12
0.15496071	100		0.24599563	518
0.13635485	76		0.39313182	44
0.14826012	110		0.28409031	28
0.10865863	116		0.1747416	58
0.14906526	60		0.24175341	52
0.091370724	246		0.28817043	14
0.12129961	82		0.21617042	88
0.17854039	62		0.29840279	22
0.18785286	96		0.29754454	34
0.075848669	436		0.37925303	22
0.098824419	84		0.37935311	24
0.10676134	320		0.11556985	282
0.11458824	118		0.14518519	192
0.131074	202		0.15766013	62
0.1154299	156		0.24046162	68
0.16269432	50		0.29097709	52
0.068463646	360		0.19096391	56
0.08844465	132		0.19269763	66
0.10228402	116		0.32769725	20
0.171372	66		0.28220221	108
0.12740873	260		0.29185665	212
0.074004978	92		0.28144029	136
0.2156885	48		0.37787908	24
0.096222788	126		0.24697343	44
0.13193142	82		0.25702712	24
0.15317029	28		0.48631981	12
0.119859	62		0.22464651	168
0.098554865	182		0.34970176	56
0.13007785	140		0.54247445	16
0.1328644	56		0.11163989	68
0.1819465	52		0.36889869	44
0.17158493	38		0.407451	12
0.098576315	114		0.14999014	60
0.17967574	30		0.28651428	48
0.073163852	252		0.26710597	56
0.12655556	102		0.46749762	68
0.17664292	34		0.33097515	92
0.10838071	50		0.26664278	36
0.18029229	74		0.33575565	44
0.15030974	102		0.10813746	104
0.10454336	104		0.22209401	16
0.084487818	170		0.11822181	256
0.13283508	106		0.17609179	624
0.077170387	148		0.21422379	64
0.10778607	154		0.08699467	256
0.12686057	86		0.5558179	144
0.14931129	28		0.33829701	16
0.17565729	82		0.43337747	32
0.087787472	246		0.3239589	52
0.10672316	108		0.18446143	340
0.26563749	22		0.13370647	120
0.11141606	120		0.18241042	132
0.078736953	122		0.45327392	12
0.12077724	124		0.22663252	76
0.12671041	110		0.41498539	32
0.11199075	316		0.55196798	20
0.090130344	70		0.43238771	12
0.14411713	78		0.22592756	44
0.16901264	66		0.12046938	224
0.10723732	120		0.19303972	176
0.18172522	62		0.14380875	136
0.15842032	86		0.4314301	52
0.13284419	106		0.12285302	124
0.075735092	400		0.41064212	16
0.26875484	38		0.38808644	28
0.16664936	36		0.25424579	100
0.093196325	160		0.085714072	84
0.088374078	212		0.56373829	28
0.13303922	130		0.32781932	28
0.16749746	36		0.56371808	16
0.18621118	20		0.49771306	260
0.23617643	22		0.23530608	204
0.096818693	134		0.48746514	20
0.18822277	66		0.29377905	24
0.071932487	356		0.15622139	192
0.12721696	66		0.278447	48
0.13893919	70		0.25121918	56
0.12054455	206		0.54190892	16
0.14871146	78		0.33262151	132
0.1061175	104		0.32605931	24
0.092957377	86		0.13389647	136
0.19909103	34		0.53272033	12
0.095829464	68		0.14342248	44
0.23296151	22		0.16683184	52
0.095110431	226		0.19085091	52
0.1418997	92		0.23449712	24
0.25013834	56		0.32823122	92
0.19081092	38		0.31779441	92
0.10802443	90		0.56317449	80
0.11676632	308		0.47207239	60
0.21630967	32		0.34542766	24
0.099657997	82		0.22016725	356
0.11191581	70		0.38971752	68
0.2025061	84		0.33564353	28
0.11213208	216		0.27698579	80
0.13173364	56		0.21321052	72
0.1228824	164		0.13977419	132
0.057903238	156		0.21080489	232
0.094243743	210		0.20634191	56
0.1657479	56		0.19510722	120
0.089489795	184		0.22957416	96
0.088673227	114		0.26082063	48
0.105625	92		0.13801308	64
0.13073309	140		0.26317915	28
0.15737811	38		0.16489945	120
0.075922906	114		0.30854794	36
0.072698683	230		0.22026813	60
0.072020002	414		0.21987106	124
0.090666749	318		0.57378012	36
0.15617432	44		0.2077428	84
0.059420321	206		0.31796423	44
0.087847315	190		0.43480334	12
0.24932511	36		0.34890938	12
0.12431251	138		0.15266024	48
0.17190297	54		0.42125198	696
0.11126809	64		0.21195798	108
0.10848233	110		0.51575226	52
0.19873503	50		0.57760948	32
0.16069686	70		0.13634463	232
0.081754975	174		0.53865486	24
0.17846997	76		0.24298924	72
0.078699321	58		0.306398	64
0.091587961	306		0.10259557	336
0.09456569	250		0.49421287	24
0.20274568	26		0.1932866	160
0.23826684	36		0.12003741	200
0.075816616	298		0.44246307	24
0.071410604	308		0.43930712	200
0.1760547	150		0.28440079	48
0.2016592	78		0.13803591	104
0.092530943	142		0.56171578	16
0.11772702	52		0.34862137	48
0.075620338	350		0.21832998	40
0.10362435	54		0.26299676	56
0.095770434	154		0.20415917	80
0.097823046	76		0.52897602	16
0.095677912	140		0.52290553	16
0.31212792	26		0.50096434	24
0.10120249	814		0.36196941	16
0.11502522	84		0.36049604	24
0.23437303	38		0.17926267	144
0.16970146	72		0.12830989	128
0.096534334	218		0.38670906	16
0.13995588	78		0.30209732	96
0.10115265	312		0.44145438	184
0.10290101	236		0.20347424	144
0.087128326	76		0.16328171	16
0.088438794	290		0.35613811	80
0.14072439	72		0.47459894	16
0.23804802	44		0.40856242	40
0.10698895	92		0.28941983	32
0.11532706	82		0.54037094	24
0.10755928	140		0.41032889	16
0.071200751	140		0.19680882	120
0.13648129	76		0.20819418	632
0.06354329	426		0.21222727	128
0.16898069	172		0.17498413	176
0.10596546	74		0.5715493	16
0.052190274	502		0.50764054	16
0.095781736	226		0.19328868	104
0.11531012	86		0.26954249	64
0.14459626	58		0.2052049	160
0.23648921	34		0.48000544	16
0.13429022	64		0.2122357	40
0.1864516	38		0.13450906	232
0.10591585	148		0.29855904	168
0.10880003	286		0.28015947	56
0.096384726	132		0.44329122	40
0.086505823	348		0.4997685	24
0.21039997	36		0.28220633	24
0.16521145	46		0.19169736	56
0.13546742	168		0.14528231	56
0.12287293	112		0.57166058	16
0.17018825	60		0.24817957	80
0.10933894	118		0.16530131	104
0.086762376	138		0.2222712	80
0.15967533	48		0.51196545	24
0.1852605	50		0.40136266	16
0.13173789	82		0.20383392	152
0.1457603	98		0.17756766	528
0.15569472	68		0.15163992	176
0.33227703	22		0.28534678	64
0.10984237	86		0.29958105	32
0.11407623	54		0.11849459	224
0.20160726	28		0.21038184	56
0.090714052	66		0.21255195	128
0.11352158	214		0.25949094	48
0.097222231	140		0.22089204	24
0.070006937	430		0.46642628	64
0.13101351	84		0.20865184	48
0.07810989	178		0.19315857	336
0.20588204	46		0.16381347	176
0.19955541	58		0.20886427	56
0.14535743	60		0.30767241	48
0.10762754	248		0.092861585	240
0.13316847	108		0.17881627	56
0.078825638	244		0.19802861	184
0.089324385	82		0.46125203	24
0.090573914	108		0.27208042	16
0.13252607	54		0.34303913	120
0.089106835	218		0.38152662	32
0.13960691	70		0.25405365	72
0.35861391	74		0.30575046	16
0.15826425	64		0.23969302	136
0.13574918	104		0.42900199	32
0.15091388	96		0.23231059	520
0.12484969	114		0.1870521	72
0.13422993	80		0.18143022	64
0.19399275	66		0.24426253	376
0.11488747	80		0.23870435	152
0.080615826	420		0.11052203	360
0.21307009	32		0.18675567	184
0.081143133	306		0.17824277	80
0.27832845	36		0.18746957	160
0.095158376	376		0.18034244	40
0.18020143	28		0.17492135	72
0.22525878	50		0.18629307	24
0.076019205	118		0.47477299	16
0.12558766	184		0.21870817	40
0.11206773	68		0.30182904	128
0.17033133	46		0.19316745	120
0.24644412	46		0.41369563	16
0.087374002	186		0.22010183	312
0.088639475	102		0.24103092	80
0.14944603	86		0.23739161	112
0.075297594	124		0.4113647	24
0.16638145	26		0.18576622	320
0.25697297	22		0.18834352	248
0.12996796	62		0.20588197	128
0.12478973	146		0.16005403	80
0.10608287	78		0.52780336	288
0.14846456	96		0.19707017	24
0.16117498	50		0.38815859	16
0.15311842	84		0.2106687	304
0.18228862	28		0.20476331	112
0.13669485	102		0.27300385	32
0.11851263	108		0.12195774	24
0.13448803	164		0.3645573	24
0.13338849	150		0.28287607	56
0.1837891	54		0.21402439	64
0.072099656	186		0.22283392	72
0.21471636	36		0.19387193	72
0.17828585	86		0.40384284	128
0.16038086	62		0.29347229	48
0.11320157	124		0.24425711	120
0.13635631	70		0.16831933	88
0.26389322	26		0.33529249	24
0.13949046	82		0.26900238	128
0.089740984	70		0.38741079	104
0.11516526	112		0.12152351	72
0.10704149	116		0.20844188	144
0.091682151	208		0.39818037	64
0.15238622	230		0.22435836	64
0.16431108	52		0.27617529	24
0.096399225	82		0.19976631	80
0.14645676	76		0.24815167	24
0.16940524	60		0.22914679	72
0.076449543	106		0.52059096	24
0.080267362	296		0.14979851	72
0.16510035	48		0.15634562	88
0.10209584	306		0.40895429	24
0.15963575	58		0.25382057	16
0.077923596	134		0.2775965	88
0.13738106	56		0.1921685	56
0.11304842	68		0.47630802	56
0.041930687	542		0.16270168	72
0.078495771	210		0.58350569	16
0.058736015	158		0.51338381	24
0.12639491	150		0.42945519	24
0.077586196	110		0.13478261	264
0.13166437	108		0.56587613	16
0.079635985	280		0.25076789	96
0.097506315	100		0.18209285	104
0.1063087	34		0.1971412	48
0.22649555	482		0.24433996	80
0.089275263	114		0.50500822	48
0.12818807	78		0.19266999	80
0.13913594	56		0.3197678	16
0.11305676	122		0.26138631	88
0.20004983	46		0.23074456	56
0.11815906	88		0.16539495	72
0.18936826	44		0.224418	24
0.085055269	270		0.54912728	16
0.20322827	48		0.30190241	48
0.20284455	38		0.21415231	96
0.063666433	188		0.28824455	32
0.13655996	40		0.14431125	288
0.15133394	60		0.5511328	24
0.06340798	282		0.14111604	96
0.091512196	130		0.5753969	24
0.10701541	96		0.27962738	72
0.069964573	262		0.3344948	32
0.12701376	140		0.23977622	144
0.15927745	72		0.26235497	160
0.18093103	54		0.178123	64
0.13479598	78		0.15684493	56
0.1409905	66		0.35718495	152
0.29811963	22		0.13163601	80
0.033754528	56		0.13960396	272
0.095420025	212		0.22197698	72
0.12744915	38		0.36000577	64
0.091468535	130		0.50870591	40
0.15516788	72		0.20370562	112
0.13528934	114		0.13826576	80
0.22219281	22		0.23930849	24
0.12074482	162		0.17760333	176
0.11033047	206		0.33911502	32
0.22062726	52		0.18594263	56
0.09966775	278		0.2069656	240
0.21199994	48		0.45593917	48
0.31806234	20		0.187354	32
0.093545534	352		0.30464792	16
0.089269407	126		0.21446426	104
0.10625149	126		0.38292795	24
0.22782068	74		0.40578771	24
0.1004182	148		0.22777371	72
0.13857567	114		0.16636096	40
0.09658426	366		0.24777213	40
0.108076	110		0.22815754	24
0.1331203	84		0.38197416	10.251953
0.091268457	46		0.15305114	236.625
0.071504891	96		0.27899128	66.125
0.12752217	192		0.17217802	105.625
0.18405505	42		0.17337391	50.125
0.091427013	218		0.24433614	173.875
0.11666667	64		0.27004066	38.5
0.1653292	52		0.3370288	10.375
0.15833494	74		0.43653226	20
0.096594661	66		0.33846965	117.25
0.077738337	178		0.4405123	16.5
0.15831763	90		0.23594116	51
0.081555963	108		0.5328868	15
0.25706968	18		0.24041103	43
0.13992834	94		0.23613819	55
0.28692365	40		0.29854059	95
0.13280492	114		0.53275836	16
0.24437687	36		0.10380922	142
0.13459839	82		0.24228148	20.5
0.20748441	78		0.12545447	111.5
0.11848775	56		0.3496297	103
0.089089796	108		0.24764448	127
0.21789493	68		0.14329688	119
0.069529802	90		0.23053014	47
0.078996412	110		0.35992438	82
0.10008495	136		0.34406051	40
0.15143798	160		0.24977684	115
0.0942536	84		0.23230033	85
0.22954418	28		0.2573069	44
0.072995424	68		0.20218736	143
0.09344992	244		0.20551361	72
0.11919762	36		0.17908368	51
0.15010287	64		0.3528209	17
0.15216774	68		0.36858168	30
0.079825096	128		0.21675138	177
0.18256661	52		0.22960074	84
0.15240027	88		0.40893912	18
0.10439996	120		0.40053201	10
0.10742188	136		0.47749829	18
0.1001908	72		0.166132	95
0.19752924	48		0.41122738	57
0.24876511	36		0.3996059	22
0.19650513	64		0.22796609	92
0.1125561	76		0.22026178	25
0.089262553	124		0.30936003	194
0.081968412	132		0.38293454	13
0.17999418	104		0.21477033	36
0.078666493	108		0.169376	72
0.10137825	260		0.16738865	66
0.14797863	84		0.18719922	363
0.067802325	240		0.2374761	58
0.088917196	84		0.22392014	53
0.15472147	36		0.32731408	38
0.14472166	64		0.16669419	39
0.081416778	556		0.092816703	641
0.079492114	256		0.45563149	55
0.17271128	48		0.19258092	967
0.12428582	104		0.31368113	12
0.19264002	56		0.13538416	75
0.20083001	48		0.15918274	130
0.069096342	392		0.18179096	381
0.17415515	68		0.32173789	25
0.10471114	132		0.22508533	141
0.059767056	484		0.53185153	34
0.10902089	104		0.49553668	10
0.20318587	60		0.22594751	48
0.13081624	160		0.38226324	18
0.17049459	56		0.13488488	144
0.14134166	24		0.29978871	14
0.1928888	36		0.4312748	294
0.057279915	120		0.33360416	34
0.15484253	80		0.16424082	140
0.13375866	100		0.34070203	32
0.11336297	192		0.20930596	138
0.16866384	28		0.33419409	12
0.11474837	56		0.21138409	68
0.14280693	136		0.26067281	82
0.089694686	152		0.23298402	62
0.11388325	88		0.16702411	250
0.10458364	312		0.39680526	26
0.13529599	128		0.19723637	82
0.11896071	36		0.22855611	440
0.10732856	156		0.43841428	10
0.1317338	44		0.19581547	108
0.23077449	500		0.13336691	58
0.10828461	80		0.12526365	116
0.20510995	48		0.40566215	20
0.098317355	140		0.34665322	42
0.19291553	52		0.22600003	134
0.10211033	500		0.16573958	56
0.14791662	152		0.1895317	28
0.15920739	56		0.2159805	88
0.063121147	96		0.29631478	90
0.10382479	188		0.22259787	112
0.17078082	80		0.33538383	24
0.13520493	40		0.13220735	208
0.16206101	60		0.24758475	42
0.14142884	52		0.19144677	342
0.10352074	124		0.29200226	34
0.20457901	52		0.39352697	16
0.10721339	48		0.21542187	310
0.071962871	244		0.30511153	50
0.17101054	92		0.45585167	18
0.10487858	124		0.15385382	66
0.12255766	128		0.13627473	116
0.086346246	272		0.2888405	22
0.13751775	56		0.13695873	154
0.12241108	72		0.2579695	20
0.19296382	40		0.52326483	10
0.06955146	416		0.57176542	22
0.10587832	60		0.26361552	22
0.097892866	88		0.51652122	22
0.17565572	80		0.153207	142
0.13769485	192		0.092431664	726
0.064626984	280		0.49154523	110
0.31411451	32		0.22783658	98
0.20816396	80		0.14075726	44
0.10884079	108		0.37187564	20
0.085186481	304		0.24012685	96
0.28720427	28		0.25417897	68
0.10457271	24		0.1442824	68
0.20165719	32		0.17396529	116
0.079935431	116		0.38225457	16
0.063898273	120		0.15943505	16
0.14951128	44		0.30439195	88
0.15921564	28		0.18485202	200
0.065623552	136		0.5517295	20
0.079970911	148		0.27536273	52
0.15656663	64		0.21820118	108
0.18902376	44		0.51267022	48
0.07945399	84		0.41808209	24
0.071179062	316		0.18586695	40
0.22257367	36		0.39049378	76
0.16215461	36		0.28330258	36
0.28917113	24		0.28932884	24
0.099495426	108		0.46517718	20
0.097215265	132		0.19355999	52
0.13350447	40		0.42385647	24
0.14431992	92		0.26569822	36
0.15125848	60		0.15249515	124
0.092428207	500		0.20232783	108
0.12959874	72		0.21081392	224
0.12635911	68		0.29341725	72
0.2171967	36		0.33165795	104
0.093904078	40		0.49484181	20
0.091563739	100		0.36269623	84
0.038865156	816		0.19133043	96
0.17357334	68		0.14646143	40
0.07077308	248		0.49271747	32
0.21108565	36		0.40469456	16
0.24036023	52		0.29266149	28
0.078293808	436		0.19275936	96
0.13479993	136		0.11543173	100
0.10373398	64		0.40770271	72
0.17259641	52		0.37961507	168
0.098101497	304		0.33856282	24
0.094077185	488		0.5661568	20
0.10541151	68		0.21636464	64
0.12023732	180		0.22319931	36
0.18399695	40		0.15634187	172
0.21207705	36		0.46375319	108
0.088046715	64		0.16762111	152
0.15223607	60		0.3261897	28
0.17750333	48		0.12516582	116
0.086873554	184		0.20091276	152
0.21895455	32		0.19182159	84
0.11274742	148		0.19065888	156
0.071462281	68		0.3192094	24
0.18019857	64		0.36387047	88
0.048552506	444		0.14240642	188
0.12144326	152		0.13951632	172
0.10185473	124		0.18025412	44
0.20790213	44		0.56819725	60
0.099908262	84		0.15673861	276
0.12800519	56		0.49746692	20
0.11123098	80		0.41672531	52
0.16493614	68		0.24733764	40
0.070632197	92		0.273783	48
0.16387944	20		0.16138741	80
0.1350068	124		0.23628847	52
0.089870706	336		0.49500966	20
0.25300032	24		0.4997943	20
0.061957527	284		0.16256474	116
0.074700996	388		0.51026636	12
0.10181811	72		0.26392302	28
0.11155234	48		0.21191964	64
0.047841974	340		0.33421889	28
0.1145308	112		0.45271677	12
0.19013226	120		0.54942548	20
0.13729164	100		0.20095836	36
0.17279133	32		0.54282469	20
0.13257971	36		0.14159733	68
0.11786544	56		0.19175369	188
0.14066881	52		0.24118944	84
0.075083695	96		0.25726968	208
0.10507845	40		0.28764775	12
0.091600217	96		0.56299466	16
0.12638049	88		0.33484933	64
0.11716399	116		0.2094904	28
0.070159391	176		0.4585799	32
0.18775019	60		0.3687765	40
0.10707412	132		0.34326547	12
0.034215696	40		0.17619969	132
0.12686104	124		0.37133384	12
0.10831821	64		0.31520861	40
0.22741024	20		0.17630078	44
0.082478568	48		0.26907015	48
0.13553984	116		0.41529363	16
0.079525851	112		0.30252397	68
0.10672332	32		0.2540639	64
0.080068655	436		0.30761239	80
0.08919856	336		0.33674636	44
0.21241115	32		0.3094652	16
0.082455061	224		0.18807752	56
0.1208892	128		0.26197174	40
0.1903367	36		0.22732952	124
0.095501006	216		0.17570834	136
0.12134004	88		0.15157288	100
0.2554768	40		0.15981162	144
0.13618502	80		0.12931429	252
0.18417893	52		0.333157	24
0.095977008	276		0.29039869	52
0.087030023	564		0.15375996	124
0.13108388	68		0.26072532	48
0.11832663	20		0.28158617	60
0.14615564	128		0.31474841	32
0.14166608	148		0.18378323	132
0.1496692	116		0.36850119	32
0.18778971	48		0.14528152	100
0.10703416	196		0.41880196	20
0.097334079	64		0.15589008	176
0.13683271	480		0.13737474	156
0.082091317	84		0.49602884	20
0.13041481	68		0.31764427	36
0.11930652	124		0.15775518	356
0.091806948	240		0.44226235	48
0.06965898	84		0.13168274	216
0.062497176	244		0.30970725	12
0.19663064	40		0.2809	48
0.12974112	80		0.38246077	12
0.071511097	216		0.19211227	312
0.1138389	88		0.18448639	184
0.11125308	196		0.294424	12
0.13903193	104		0.17860867	84
0.19007373	40		0.34233871	16
0.28499269	28		0.22547323	76
0.092991784	232		0.13313803	300
0.093220696	152		0.20976125	128
0.14513542	72		0.24063943	36
0.10000131	152		0.40842271	12
0.056624725	288		0.13197073	80
0.10969983	72		0.22628303	44
0.2348647	28		0.17311056	116
0.053506084	284		0.26856703	32
0.11226282	284		0.29634461	32
0.17360951	336		0.16413137	40
0.10017587	164		0.27969384	104
0.16294563	52		0.26605046	64
0.22017688	52		0.13701282	144
0.094716512	204		0.23972741	56
0.045512766	776		0.29495192	464
0.13228384	36		0.075291537	264
0.078894645	172		0.32667342	32
0.074980058	112		0.1426051	136
0.24298467	48		0.33615804	24
0.11559696	80		0.22383757	64
0.14293772	96		0.22079436	48
0.095109947	232		0.14538077	72
0.1425593	88		0.55512774	32
0.097937971	68		0.22321299	40
0.076112375	260		0.27149802	1168
0.14790502	28		0.29043779	56
0.097151741	184		0.2323643	32
0.24795537	28		0.34154454	56
0.084219202	76		0.53719383	16
0.095201574	80		0.18243501	80
0.12803172	24		0.14038759	48
0.093000308	132		0.43992087	24
0.11980432	316		0.28410134	96
0.14365202	64		0.56395555	136
0.081345931	108		0.30144757	64
0.066141501	96		0.43548226	32
0.11734767	128		0.35116747	72
0.14451639	92		0.32787332	24
0.21779743	48		0.2766794	80
0.15929157	36		0.17212068	800
0.10772034	104		0.28875411	64
0.10460267	244		0.46806741	16
0.14514802	64		0.2085378	40
0.046492003	256		0.32681051	24
0.10097937	108		0.27473459	376
0.13480531	96		0.30160773	32
0.14764334	164		0.29668298	24
0.2698583	48		0.2455989	40
0.1378298	72		0.509022	16
0.076324947	52		0.18877594	128
0.11332288	180		0.30995104	24
0.074090473	188		0.26003233	48
0.084622987	104		0.30636713	24
0.14069332	52		0.30726674	40
0.11272768	72		0.156486	56
0.14640181	68		0.23551111	24
0.20627572	60		0.39827469	64
0.083776332	260		0.41154212	24
0.150258	76		0.19253898	128
0.11101183	92		0.21368226	48
0.14312899	84		0.25124374	56
0.082458384	264		0.3838622	40
0.1637754	72		0.34977466	56
0.15485746	280		0.22457346	48
0.11224574	84		0.30127153	144
0.067553103	104		0.28876257	24
0.18332338	48		0.51676977	16
0.11952701	136		0.19474639	64
0.12674072	124		0.42395547	40
0.19648679	64		0.17755917	80
0.085442007	180		0.21590063	200
0.090510152	136		0.2487462	80
0.20579647	24		0.37438425	24
0.17278135	64		0.30337152	184
0.10108465	344		0.35097235	40
0.10812563	184		0.13425533	96
0.20777065	268		0.49323645	48
0.12712194	180		0.24980828	16
0.09027575	124		0.47407717	24
0.066184543	80		0.3825089	56
0.16501704	56		0.42478696	16
0.15482607	56		0.43431586	32
0.10739505	124		0.4565286	40
0.11220698	52		0.1738001	80
0.10722613	88		0.13178998	16
0.1762726	56		0.27438429	32
0.083577253	144		0.21457058	80
0.12370737	60		0.23406036	32
0.12737302	124		0.11292709	288
0.083182253	116		0.17310712	112
0.18205872	76		0.20811775	416
0.07925573	228		0.12968537	200
0.14052556	256		0.42977658	16
0.11059701	140		0.2114577	24
0.065006353	200		0.11839812	96
0.20255066	72		0.34949481	1096
0.067979157	292		0.29690126	56
0.10347187	176		0.45782617	16
0.1123446	60		0.37163544	80
0.10759938	508		0.2239897	24
0.12222498	488		0.37651762	24
0.099064864	204		0.22814488	368
0.084072731	160		0.13541794	80
0.23627956	40		0.39232618	136
0.15504962	36		0.15142649	40
0.1002075	80		0.10733999	280
0.16050148	164		0.24776855	64
0.15087166	100		0.21202737	32
0.34618476	24		0.25826374	48
0.088515222	184		0.42798156	32
0.11051933	68		0.36254188	24
0.11273356	336		0.2385828	40
0.18950634	36		0.14825028	24
0.11015457	184		0.23322244	64
0.18952188	32		0.55438733	16
0.15094924	160		0.46032053	56
0.15453044	64		0.18831743	88
0.15451837	84		0.1977129	64
0.09925779	124		0.21003835	72
0.16542491	28		0.53188741	32
0.17305012	48		0.21646068	144
0.12012362	80		0.17646138	56
0.12032756	272		0.27804634	16
0.1230546	128		0.33856657	128
0.059074882	368		0.11304081	72
0.14285778	44		0.33986652	64
0.082327984	120		0.33266559	24
0.10639414	212		0.26165804	40
0.17729869	40		0.22584747	16
0.21440257	64		0.28226385	32
0.16620277	56		0.22976047	176
0.20504126	40		0.14452688	56
0.095524162	344		0.50847924	40
0.073469274	184		0.23710909	96
0.044106141	1084		0.31602427	24
0.14178614	84		0.17920084	96
0.068389416	280		0.17826119	88
0.12480805	92		0.51946151	40
0.077262521	124		0.36400223	24
0.066187881	248		0.20635708	144
0.17753856	60		0.17884795	24
0.11188148	128		0.15851901	144
0.066817358	212		0.10059065	112
0.16720591	164		0.37469378	32
0.1239164	80		0.20008622	64
0.10554557	92		0.13245666	80
0.11948419	56		0.26746362	32
0.078742795	300		0.1835047	112
0.22778185	32		0.36356431	56
0.16280174	84		0.244699	56
0.12861839	76		0.18651825	88
0.089605302	132		0.21274039	176
0.093647256	320		0.48429132	16
0.20710093	76		0.3076736	32
0.116527	48		0.22153217	64
0.2225146	40		0.30149469	16
0.10356443	104		0.19231847	24
0.17744733	68		0.22076875	24
0.095646963	108		0.39783123	24
0.14898512	104		0.56424767	24
0.081405416	132		0.24607083	104
0.14151557	40		0.3921012	16
0.14115283	84		0.24053982	24
0.11932594	144		0.14021201	48
0.11025139	64		0.36327633	112
0.082588561	288		0.22370033	40
0.18070711	40		0.41827083	16
0.19606531	40		0.554645	16
0.17353708	80		0.19757952	104
0.15257272	64		0.16708964	120
0.27619487	20		0.34223264	56
0.19262953	52		0.22873992	40
0.15549573	76		0.29142603	32
0.10087492	88		0.29415455	48
0.087097734	256		0.28119886	48
0.087344319	216		0.22100925	40
0.21264113	68		0.24866466	16
0.1489846	68		0.26946181	56
0.19533777	52		0.28045723	40
0.12106765	80		0.37240687	40
0.13091867	116		0.19928913	48
0.1983342	48		0.20550893	408
0.089917116	252		0.3172847	32
0.12288451	76		0.17345487	72
0.10763541	156		0.47889015	16
0.14286609	44		0.30757296	16
0.11326817	84		0.36938265	56
0.15029211	72		0.29223081	96
0.098419875	104		0.17138639	160
0.095713951	140		0.21889946	152
0.086511992	176		0.26410648	56
0.15093061	64		0.22389553	48
0.12002745	72		0.29925957	104
0.070881449	536		0.54018158	24
0.087310739	156		0.49870852	24
0.16060045	64		0.27624577	48
0.079778567	68		0.54204696	24
0.14539126	100		0.29890087	128
0.13995638	268		0.13441145	112
0.1330515	40		0.13528398	168
0.10146584	196		0.38751879	24
0.22405605	32		0.1984956	160
0.12059745	172		0.36991605	72
0.11501333	208		0.50995648	16
0.18272121	32		0.12796324	48
0.064574897	464		0.27529994	40
0.084936202	124		0.50897521	16
0.14661376	60		0.13512224	208
0.096296497	196		0.3246066	32
0.065276831	488		0.19419283	120
0.13247129	132		0.14586635	56
0.19118756	48		0.18711554	120
0.095882058	236		0.24329884	24
0.11492903	140		0.40411714	16
0.14076346	76		0.25248268	32
0.0781141	260		0.45050234	24
0.069766611	116		0.49151352	32
0.11723702	92		0.28040215	64
0.082752675	212		0.56315625	16
0.18926658	28		0.17870468	160
0.22174658	24		0.22692996	128
0.16720818	24		0.29856199	80
0.32277945	288		0.17823325	48
0.10976855	148		0.33159479	24
0.34264493	20		0.17568088	120
0.10764062	72		0.28480643	40
0.061017178	220		0.30298293	40
0.1267325	184		0.20950119	144
0.050504722	212		0.31090024	32
0.075382918	144		0.29963753	48
0.1129154	268		0.30424282	16
0.1088959	140		0.40916038	24
0.12632063	148		0.14534561	128
0.096148752	280		0.14007522	64
0.090648882	288		0.23047037	96
0.10449543	100		0.52402759	24
0.13109142	92		0.16390802	72
0.14575642	56		0.13293916	96
0.10614578	148		0.20837343	320
0.18773469	52		0.28303826	32
0.19875316	36		0.27664882	32
0.10746271	208		0.55433637	32
0.090065524	84		0.12639418	232
0.090338513	212		0.19168188	112
0.15580769	40		0.27240989	24
0.1246632	180		0.33608365	40
0.20252055	96		0.39223695	32
0.28852022	28		0.18403988	163.50391
0.2493462	52		0.36847225	14.6875
0.13893519	88		0.12184701	201.1875
0.15974207	68		0.15664214	114.375
0.098063312	208		0.1686863	85.125
0.13807334	84		0.34635761	19
0.091640688	432		0.24956733	53.5
0.079686411	272		0.22191545	230.5
0.08451061	184		0.21125239	37.25
0.099611618	124		0.31332484	97
0.20943333	60		0.22480197	45.5
0.27443993	28		0.58288676	14.5
0.10717608	84		0.26476669	47
0.11793633	148		0.16055353	62.5
0.089598417	188		0.28284186	27.5
0.081208169	128		0.52953911	24
0.16264027	68		0.34407595	10
0.076864749	60		0.39288795	22
0.14242966	64		0.27705932	29.5
0.079066202	280		0.24578317	236
0.13896312	104		0.45344135	15.5
0.1070765	36		0.24298732	36
0.12259924	80		0.13815145	64.5
0.074379623	312		0.35666528	19.5
0.14739752	36		0.27596897	69
0.10465906	168		0.23249042	89
0.14227532	68		0.13310738	68.5
0.094891034	124		0.44400916	33
0.092057899	224		0.42057264	21
0.15431318	36		0.27719679	115
0.13376448	144		0.20012145	148
0.1142683	156		0.46044317	15
0.2325756	28		0.18111768	86
0.13212243	56		0.30631578	56
0.086241998	160		0.21097942	79
0.10728246	44		0.21934089	36
0.16311276	76		0.16877609	67
0.14598095	84		0.24524078	39
0.10959788	160		0.47760606	23
0.12227048	320		0.2840035	84
0.23798642	40		0.17732289	62
0.18194541	64		0.27145705	30
0.18044133	36		0.28890482	68
0.077957347	300		0.24627067	67
0.19386396	32		0.2752986	24
0.22591765	32		0.088260688	126
0.05809423	200		0.40157372	113
0.077712774	328		0.28732023	23
0.19882703	44		0.19259074	2360
0.12365175	72		0.18848169	83
0.17370103	64		0.28808454	64
0.12770559	124		0.5093345	32
0.22118619	76		0.19066034	187
0.085729368	152		0.51133138	92
0.1723991	40		0.18864018	86
0.23264807	36		0.19315681	42
0.20716491	32		0.14190361	241
0.085087657	204		0.18005009	65
0.090286195	776		0.51103634	19
0.06643869	124		0.26564345	10
0.22059377	228		0.22155878	76
0.080410436	112		0.1965574	120
0.21388556	40		0.3718937	18
0.11776377	92		0.23974231	402
0.24495952	24		0.50040126	16
0.090656906	288		0.29253334	22
0.15074944	60		0.17719373	158
0.22523536	40		0.24107951	38
0.17798443	260		0.28295031	156
0.14933753	88		0.36612281	32
0.092919238	68		0.27427146	90
0.091279507	144		0.23824577	128
0.13809916	36		0.4504602	16
0.077523448	76		0.40599459	18
0.12806512	108		0.18655194	506
0.13840789	80		0.41764975	24
0.095650651	164		0.24041742	14
0.27604067	180		0.11342811	174
0.14415556	40		0.17354456	78
0.10258871	188		0.28860337	48
0.060770661	420		0.13666567	56
0.13807778	52		0.50243014	20
0.20195702	64		0.33602229	12
0.068508737	368		0.28313211	42
0.11644264	52		0.23954241	138
0.064520702	140		0.21239446	302
0.11353078	116		0.47835463	70
0.055803712	96		0.31438035	24
0.13920908	72		0.56441796	20
0.13254498	52		0.44574702	10
0.14711726	36		0.52955979	18
0.2644349	32		0.14606598	144
0.12092648	132		0.26903927	112
0.24680386	44		0.26450253	74
0.098463617	68		0.39147186	48
0.18820843	60		0.14586137	140
0.091174051	60		0.14737564	66
0.16555789	52		0.18839139	88
0.10322683	68		0.34250879	32
0.10164031	140		0.28007135	40
0.13461892	68		0.28781307	46
0.094193675	188		0.3650524	74
0.073275842	184		0.19519152	58
0.21021385	24		0.34359562	12
0.11678753	192		0.47380313	20
0.096303105	100		0.54490215	32
0.047469396	756		0.16291212	80
0.12825821	48		0.33355522	60
0.15924691	44		0.2677182	242
0.17305461	36		0.1818344	44
0.26218972	20		0.26192614	22
0.079148524	56		0.21834458	56
0.11561491	120		0.27792373	36
0.18685383	36		0.21031396	132
0.096338809	172		0.53283775	34
0.08414384	320		0.35865301	22
0.10255364	128		0.52959526	14
0.10158049	232		0.45850846	22
0.1216428	84		0.49976259	34
0.13111486	60		0.13961858	70
0.18007118	44		0.29059294	36
0.2185445	40		0.20282045	52
0.13792287	40		0.14615266	142
0.14578046	76		0.19866489	66
0.16510521	56		0.3047415	36
0.094522059	452		0.34400102	24
0.20704797	40		0.10807956	160
0.12296865	52		0.23919204	44
0.069020867	312		0.13351193	76
0.26065123	28		0.19963539	70
0.17601089	60		0.27864701	34
0.16046987	56		0.23374939	184
0.11152568	256		0.32502416	40
0.10848827	368		0.23819736	76
0.20863029	48		0.21268354	136
0.096093982	76		0.30792698	16
0.092787392	40		0.25204703	28
0.072420664	412		0.31146601	24
0.21248253	52		0.38444713	20
0.09700717	168		0.1429859	184
0.093872719	260		0.43214396	16
0.065460421	128		0.23510851	64
0.15413387	108		0.10633548	68
0.26042756	24		0.30432555	20
0.10530536	172		0.29341725	24
0.13410953	148		0.16032134	160
0.15434359	100		0.38640305	24
0.19868402	64		0.27693349	20
0.1220286	52		0.30577436	84
0.17283724	56		0.18898733	116
0.17066596	56		0.3495715	28
0.13877675	88		0.30486026	48
0.14700325	56		0.20499334	124
0.13760433	52		0.35942262	56
0.096748471	72		0.22304048	24
0.18080379	40		0.4928641	60
0.15318732	116		0.42855024	20
0.086936451	160		0.34758481	84
0.13312443	76		0.26553151	56
0.098570429	188		0.38285539	96
0.11278696	40		0.50822842	16
0.19471227	24		0.15548334	308
0.10451126	44		0.25381789	68
0.091356426	240		0.3166666	48
0.095599435	248		0.39299682	32
0.23412499	24		0.56037068	36
0.10838876	588		0.1137227	52
0.23745075	40		0.20723557	40
0.065765694	168		0.13541318	168
0.10067564	76		0.23386155	200
0.075633436	444		0.33755767	20
0.055873416	276		0.3958424	32
0.1604583	152		0.28405195	12
0.12750205	96		0.54732138	92
0.067528896	244		0.22599182	228
0.093754545	36		0.18580957	52
0.10338001	116		0.18991175	16
0.18697383	96		0.19301209	148
0.15031083	68		0.16522816	56
0.29089203	24		0.24906404	64
0.12450992	60		0.2718066	32
0.10398018	624		0.38725287	36
0.1107744	96		0.53073215	36
0.11411195	88		0.4602026	12
0.076951236	236		0.17445204	992
0.19916822	68		0.21499993	180
0.083170809	68		0.32340488	120
0.057391331	252		0.14830114	628
0.13616259	56		0.23948014	68
0.2885465	32		0.28676888	36
0.093312755	84		0.19553332	152
0.12587534	112		0.3699128	24
0.29636171	32		0.14295129	84
0.19450293	24		0.16300416	68
0.18605609	44		0.35325199	88
0.16486402	96		0.404984	24
0.11009893	160		0.20957279	68
0.15917827	96		0.24659151	52
0.15954304	92		0.31890756	36
0.21060278	52		0.24752787	60
0.073354922	264		0.48428458	12
0.13584962	108		0.34940934	32
0.095640175	140		0.30170491	32
0.056204237	412		0.19847429	52
0.07527785	172		0.17419854	48
0.083442107	296		0.32243529	136
0.10200482	200		0.20371346	76
0.095089652	160		0.24979094	72
0.13120347	84		0.29792371	36
0.12634967	88		0.24967699	48
0.087762795	116		0.18268719	60
0.13903771	200		0.49486354	20
0.22389928	36		0.23955293	56
0.16087994	60		0.18639061	48
0.14973833	80		0.26680499	20
0.16757683	104		0.21709454	40
0.091026224	136		0.5186246	16
0.09647546	148		0.4451693	536
0.16200112	88		0.27373922	48
0.1535292	32		0.31036115	48
0.16393186	40		0.26109102	56
0.27095902	36		0.32369763	48
0.076972	380		0.13604464	128
0.075961471	172		0.12445793	160
0.16864118	36		0.23094423	120
0.084963337	396		0.29557857	56
0.082295917	96		0.36135125	36
0.090430297	156		0.23029941	24
0.1045157	96		0.27998278	76
0.084308811	236		0.22616634	40
0.13750245	200		0.20949292	372
0.14332145	88		0.21166427	364
0.11684422	168		0.26851815	28
0.1336747	212		0.42238781	32
0.078424849	100		0.25014696	200
0.24029934	36		0.29562226	28
0.1300651	60		0.22935358	36
0.16576396	56		0.21997112	112
0.14744213	44		0.28134385	36
0.19995604	56		0.16183378	180
0.10079966	200		0.21535881	64
0.11318181	28		0.08014071	380
0.13118677	60		0.20015877	64
0.19341302	52		0.22006531	80
0.16618732	48		0.40781069	12
0.12806688	196		0.24370754	28
0.086386554	96		0.38072973	24
0.073233962	244		0.5559935	36
0.081455082	352		0.20515552	132
0.12405001	128		0.20206098	44
0.19183393	80		0.16720645	104
0.10313198	56		0.19697054	264
0.17997687	56		0.38778257	40
0.16587213	56		0.35695121	64
0.11344501	168		0.27582598	40
0.10239553	208		0.27096519	88
0.1222987	108		0.28302291	16
0.13189273	140		0.48188469	16
0.072878033	88		0.43213305	16
0.059949212	548		0.29767191	48
0.10444809	76		0.18229006	128
0.12015972	80		0.17575632	352
0.073573135	260		0.27007744	56
0.09274593	128		0.17579152	64
0.085703485	108		0.14695323	40
0.084704258	284		0.34804478	24
0.08557789	120		0.3856912	24
0.17230587	52		0.30550891	40
0.10424414	400		0.22889374	40
0.066326141	396		0.17099014	56
0.18056308	52		0.25839955	80
0.084390171	196		0.23988296	80
0.12010342	128		0.19771144	256
0.15216209	196		0.23429553	40
0.087799594	308		0.53557336	32
0.12908056	52		0.23478934	176
0.078906395	60		0.15340243	88
0.12580866	152		0.1754058	568
0.11289413	168		0.43759501	24
0.11773512	88		0.41356033	32
0.12869722	80		0.33770812	32
0.13324139	128		0.46109512	64
0.086769231	604		0.52049452	48
0.18753171	36		0.14636397	32
0.11463881	124		0.37869334	24
0.24165194	40		0.12145387	96
0.35599717	20		0.2757231	32
0.11141968	96		0.53939241	24
0.090117566	104		0.4253428	24
0.092480265	172		0.07571736	280
0.068444595	744		0.34322172	64
0.13317457	168		0.32151365	16
0.094752677	152		0.28572053	128
0.21076348	32		0.33184034	24
0.10415637	84		0.22747716	208
0.22472972	40		0.32053572	32
0.12860498	40		0.24548978	96
0.10923199	84		0.25781623	72
0.13762298	60		0.32098761	200
0.060769487	112		0.32878932	40
0.062094722	220		0.15311374	96
0.064527787	428		0.20636128	688
0.17338109	52		0.21379972	112
0.154855	32		0.20365492	624
0.11038683	40		0.14393425	80
0.12601848	92		0.29577002	112
0.223922	40		0.30336979	128
0.20237805	44		0.12955379	72
0.097419202	132		0.37296581	80
0.068493158	192		0.18566515	80
0.12931341	108		0.43204826	24
0.14548346	112		0.21633671	56
0.20995295	64		0.24803247	16
0.16217768	28		0.21893492	104
0.084314466	352		0.172796	80
0.13848911	44		0.35232857	40
0.083716445	200		0.33832163	48
0.20665148	52		0.54299802	16
0.096858345	64		0.17305687	80
0.094058506	172		0.31321537	16
0.20470342	40		0.28648379	32
0.095954001	164		0.33939213	16
0.15311782	84		0.33323857	48
0.18087506	68		0.16454265	72
0.15052785	68		0.42313984	16
0.12011082	396		0.1521761	152
0.21100922	48		0.29885942	24
0.085876174	112		0.40220857	56
0.066173926	140		0.48426244	24
0.1049659	124		0.35547811	56
0.10886473	124		0.23712365	104
0.077361621	120		0.21924996	88
0.10603591	216		0.26724944	24
0.099479392	80		0.37040555	96
0.089272402	132		0.21747722	64
0.1448711	88		0.18581606	96
0.13499558	80		0.22952822	72
0.15247712	136		0.10056426	184
0.15006284	60		0.11058388	256
0.11441361	60		0.47137696	48
0.1738683	68		0.18832396	208
0.14001602	40		0.20999479	96
0.13248995	164		0.16967238	128
0.08107388	136		0.20977812	40
0.11375051	60		0.23011608	104
0.23922215	60		0.32750788	24
0.3077589	24		0.21749644	64
0.10305967	444		0.46363533	40
0.07403814	316		0.5769763	16
0.16722374	68		0.35468727	40
0.10488625	120		0.12239335	224
0.32762831	24		0.23683433	24
0.11223245	288		0.17718816	144
0.14734164	76		0.50975877	24
0.077525482	260		0.26712576	32
0.26298499	36		0.21991137	120
0.1715779	48		0.2762067	32
0.12563212	80		0.12944405	320
0.13234283	84		0.21896218	32
0.086761944	372		0.30966064	64
0.11910053	116		0.30553877	72
0.19860555	36		0.46845439	16
0.18520898	92		0.53126413	48
0.076090023	524		0.45218262	40
0.24075584	52		0.46888027	16
0.07020168	68		0.11541478	576
0.11464295	68		0.17855245	112
0.142583	56		0.2099074	24
0.10508464	212		0.25608781	80
0.26352942	24		0.37251249	96
0.091867328	92		0.30730578	40
0.10719684	92		0.24149525	24
0.096897908	180		0.39178315	64
0.098565042	216		0.26432076	16
0.12913074	96		0.2261813	824
0.10617298	68		0.28206354	328
0.14082111	96		0.29529878	40
0.16103794	48		0.2146633	144
0.14079593	64		0.49527693	24
0.088433623	224		0.18026541	16
0.10634618	100		0.52803355	16
0.09966518	264		0.32225481	40
0.16886652	36		0.28634042	56
0.1835297	48		0.45258427	16
0.23348396	44		0.18083048	24
0.12546629	272		0.47539103	16
0.091677316	56		0.23479788	184
0.14828292	64		0.26197284	40
0.15484554	76		0.1523819	272
0.10378136	124		0.4027718	16
0.093396157	212		0.20645727	80
0.13890274	128		0.23192327	32
0.15919821	32		0.24563992	64
0.11885178	56		0.2556155	40
0.18131138	88		0.22253779	32
0.12027789	44		0.23618926	56
0.13687608	44		0.28559479	16
0.12174445	112		0.41362661	32
0.14729661	128		0.22570075	32
0.099195622	144		0.2032567	56
0.10779487	240		0.31765288	40
0.079914883	280		0.14239797	232
0.1024292	164		0.57512486	24
0.11560648	168		0.24971728	32
0.13050228	108		0.56593639	16
0.1015824	96		0.1496731	88
0.13205668	92		0.28967783	40
0.083383068	172		0.5019365	40
0.24204959	36		0.32864845	24
0.14204362	76		0.21719545	40
0.11643839	1036		0.21385895	64
0.14589533	60		0.22775771	40
0.053219493	508		0.20283864	72
0.12085099	92		0.43240935	24
0.09403301	160		0.34534788	24
0.13725059	100		0.56666952	120
0.23172301	48		0.29405645	48
0.16868828	60		0.29705721	56
0.15016739	68		0.3651908	240
0.29002389	28		0.39433578	80
0.12629841	256		0.13177964	136
0.10622227	168		0.13320281	128
0.11480586	116		0.41544014	40
0.068205073	32		0.096017487	40
0.14762527	64		0.2820079	104
0.15450837	48		0.21187939	88
0.11251908	68		0.40391478	32
0.091543324	60		0.48928982	72
0.09097904	176		0.33851513	40
0.14077955	76		0.24172413	184
0.093149699	712		0.19766252	48
0.14240055	64		0.25698647	72
0.16075706	144		0.23697042	104
0.098974608	68		0.23532704	72
0.098098598	140		0.56427711	16
0.1674602	48		0.38437003	16
0.12315013	80		0.48557776	112
0.10782081	228		0.18642546	480
0.19738536	44		0.27922937	32
0.17924048	32		0.23804402	55.75
0.15146393	44		0.42256236	23.1875
0.083449692	576		0.24115179	48.125
0.071554549	104		0.46520507	32.5
0.086220518	232		0.34916857	21.75
0.092511289	180		0.16678418	51
0.07288748	160		0.46278384	46.75
0.12639685	104		0.14037004	171.25
0.11503476	436		0.35028496	24.5
0.14304474	68		0.50909483	22
0.13637291	96		0.54036748	18
0.10245691	180		0.24494572	25
0.16421174	40		0.44597802	24.5
0.10010335	108		0.21106523	92.5
0.13844143	56		0.26987526	24.5
[truncated: 3,182 more rows]
