# Supplementary material for: Comprehensive structural assignment of glycosaminoglycan oligo- and polysaccharides by protein nanopore
Source: Nat Commun. 2022 Aug 30;13:5113. doi: 10.1038/s41467-022-32800-4 (PMC9427770; doi:10.1038/s41467-022-32800-4)
Supplement: Supplementary file 5 — Source Data [file 41467_2022_32800_MOESM5_ESM.zip › Source Data/SI_source data files/Supplementary Fig. 6/h.txt]

Normalized IbHist_HPdp10		Normalized IbHist_N-desulfated re N-acetylated HP dp10
0.006622517		0.00729927
0.006622517		0.00729927
0.006622517		0
0.013245033		0.00729927
0.026490066		0
0.052980132		0
0.052980132		0.02189781
0.066225164		0.05109489
0.13245033		0.043795619
0.21192053		0.087591238
0.35099337		0.080291972
0.31788081		0.094890513
0.45695364		0.13868614
0.52980131		0.16788322
0.60264903		0.24817519
0.64238411		0.270073
0.69536424		0.3649635
0.84768212		0.5182482
0.91390729		0.57664233
0.8807947		0.59854013
0.98675495		0.52554744
0.90066224		0.59124088
0.92052978		0.73722625
1		0.64963502
0.89403975		0.86131388
0.87417221		0.81751823
0.66887414		1
0.78145695		0.94890511
0.59602648		0.89051098
0.65562916		0.98540145
0.71523178		0.95620435
0.65562916		0.81021899
0.62913907		0.87591243
0.62913907		0.86131388
0.60264903		0.89051098
0.5562914		0.86131388
0.5562914		0.81021899
0.52980131		0.69343066
0.23841059		0.71532845
0.41721854		0.68613136
0.37748346		0.70072991
0.39072847		0.73722625
0.35099337		0.64963502
0.33112583		0.63503647
0.30463576		0.58394158
0.24503312		0.63503647
0.24503312		0.64963502
0.25165564		0.54014599
0.23178808		0.45985401
0.16556291		0.5182482
0.23841059		0.45985401
0.21854305		0.54014599
0.25165564		0.44525549
0.18543047		0.47445256
0.18543047		0.43795621
0.14569536		0.38686132
0.14569536		0.40145984
0.11258278		0.3941606
0.12582782		0.25547445
0.099337749		0.43795621
0.099337749		0.26277372
0.079470202		0.35766423
0.072847679		0.29927006
0.079470202		0.35036495
0.052980132		0.32846716
0.072847679		0.18248175
0.039735101		0.31386861
0.019867551		0.32116789
0.079470202		0.22627737
0.059602648		0.24087591
0.059602648		0.1970803
0.026490066		0.18248175
0.026490066		0.270073
0.033112582		0.29197079
0.026490066		0.25547445
0.026490066		0.24087591
0.033112582		0.22627737
0.033112582		0.17518248
0.033112582		0.23357664
0.026490066		0.1970803
0.039735101		0.31386861
0.019867551		0.23357664
0		0.16058394
0.019867551		0.1970803
0.033112582		0.30656934
0		0.21167883
0.006622517		0.25547445
0.026490066		0.21167883
0.013245033		0.21897811
0.006622517		0.29197079
0.006622517		0.10948905
0.019867551		0.10948905
0.006622517		0.05839416
0.026490066		0.087591238
0.019867551		0.036496349
0		0.02189781
0		0.02189781
0.006622517		0
0.006622517		0
0.013245033		0.02189781
