# Supplementary material for: Comprehensive structural assignment of glycosaminoglycan oligo- and polysaccharides by protein nanopore
Source: Nat Commun. 2022 Aug 30;13:5113. doi: 10.1038/s41467-022-32800-4 (PMC9427770; doi:10.1038/s41467-022-32800-4)
Supplement: Supplementary file 5 — Source Data [file 41467_2022_32800_MOESM5_ESM.zip › Source Data/SI_source data files/Supplementary Fig. 6/i.txt]

TtHist_HPdp10		TtHist_2-O-desulfated-HPdp10
246		326
639		636
551		640
441		501
330		329
334		343
215		237
187		132
168		171
119		111
91		69
73		79
74		57
59		49
55		41
48		28
44		42
37		29
28		19
29		17
22		13
21		16
25		16
20		5
17		12
9		12
11		5
10		4
16		9
3		9
12		5
7		5
4		3
4		4
		4
		2
		2
