# Supplementary material for: Comprehensive structural assignment of glycosaminoglycan oligo- and polysaccharides by protein nanopore
Source: Nat Commun. 2022 Aug 30;13:5113. doi: 10.1038/s41467-022-32800-4 (PMC9427770; doi:10.1038/s41467-022-32800-4)
Supplement: Supplementary file 5 — Source Data [file 41467_2022_32800_MOESM5_ESM.zip › Source Data/SI_source data files/Supplementary Fig. 6/j.txt]

TtHist_HPdp10		TtHist_6-O-desulfated-HPdp10
246		89
639		253
551		378
441		503
330		475
334		300
215		350
187		306
168		190
119		196
91		105
73		98
74		68
59		77
55		41
48		38
44		41
37		37
28		23
29		27
22		19
21		24
25		22
20		18
17		12
9		5
11		7
10		8
16		4
3		3
12		6
7		6
4		5
4
