# Supplementary material for: Comprehensive structural assignment of glycosaminoglycan oligo- and polysaccharides by protein nanopore
Source: Nat Commun. 2022 Aug 30;13:5113. doi: 10.1038/s41467-022-32800-4 (PMC9427770; doi:10.1038/s41467-022-32800-4)
Supplement: Supplementary file 5 — Source Data [file 41467_2022_32800_MOESM5_ESM.zip › Source Data/SI_source data files/Supplementary Fig. 6/k.txt]

TtHist_HPdp10		TtHist_N-desulfated-HPdp10
246		118
639		205
551		399
441		415
330		346
334		284
215		227
187		197
168		173
119		168
91		75
73		129
74		50
59		90
55		35
48		47
44		50
37		32
28		27
29		31
22		29
21		17
25		15
20		17
17		11
9		12
11		9
10		3
16		22
3		2
12		8
7		4
4		6
4		8
		5
		9
		9
		8
		10
