# Supplementary material for: Comprehensive structural assignment of glycosaminoglycan oligo- and polysaccharides by protein nanopore
Source: Nat Commun. 2022 Aug 30;13:5113. doi: 10.1038/s41467-022-32800-4 (PMC9427770; doi:10.1038/s41467-022-32800-4)
Supplement: Supplementary file 5 — Source Data [file 41467_2022_32800_MOESM5_ESM.zip › Source Data/SI_source data files/Supplementary Fig. 6/l.txt]

TtHist_HPdp10		TtHist_N-desulfated re N-acetylated HP dp10
246		563
639		782
551		486
441		408
330		356
334		429
215		258
187		210
168		205
119		168
91		115
73		170
74		107
59		71
55		94
48		71
44		54
37		51
28		72
29		40
22		33
21		30
25		38
20		19
17		25
9		25
11		16
10		13
16		20
3		13
12		15
7		15
4		20
4		8
		5
		10
		2
