# Supplementary material for: Comprehensive structural assignment of glycosaminoglycan oligo- and polysaccharides by protein nanopore
Source: Nat Commun. 2022 Aug 30;13:5113. doi: 10.1038/s41467-022-32800-4 (PMC9427770; doi:10.1038/s41467-022-32800-4)
Supplement: Supplementary file 5 — Source Data [file 41467_2022_32800_MOESM5_ESM.zip › Source Data/SI_source data files/Supplementary Fig. 7/b.txt]

Ib HPdp10	Tt HPdp10		Ib HPdp10+Hsulf2	Tt HPdp10+Hsulf2
0.17642015	74.115234		0.097891197	36.53125
0.087360732	123.92188		0.16337667	42.625
0.13574585	72.03125		0.076261826	97.625
0.094969556	134.78125		0.11679212	94.25
0.21112525	65.34375		0.12622358	65.75
0.11172079	65.765625		0.17327191	60
0.14513437	90.875		0.079863466	111.25
0.1694091	51.453125		0.042084418	23.25
0.027257878	174.60938		0.15728584	20.75
0.18911456	22.453125		0.10103367	68
0.08950159	184.39062		0.14096817	64
0.27738762	24.171875		0.14777029	45
0.071480289	203.84375		0.14717683	25.5
0.12183706	71.75		0.078863241	141.5
0.24810806	32.46875		0.053111643	63
0.10543741	163.53125		0.077351071	40.5
0.08466313	192.625		0.10632829	81
0.095620833	178.96875		0.12714474	63
0.16670239	70.46875		0.10445482	51
0.15111873	55.75		0.094965667	47.5
0.11348676	257.1875		0.11825339	37
0.093228146	356.4375		0.08409068	39
0.14000919	82.125		0.17914914	44
0.083168805	50.6875		0.11025231	465
0.11397826	77.9375		0.06932579	312
0.17211974	72.5625		0.081329674	68
0.32486168	20.5		0.07635951	441
0.099148892	72.9375		0.12720768	65
0.1520649	128.0625		0.108854	67
0.11567835	72.5		0.036224645	35
0.11208301	95.875		0.15568559	21
0.099661812	123.375		0.095724717	64
0.11433459	78.125		0.081914037	37
0.17883235	48.6875		0.10791277	54
0.15403709	65.9375		0.12059239	124
0.093572587	85.9375		0.13708386	157
0.10690269	77		0.12250783	50
0.15352216	46.3125		0.12412099	20
0.084419921	382.4375		0.066558734	70
0.056011949	394.75		0.1388571	35.5
0.10517505	110.125		0.1283464	30.125
0.16420498	69.5		0.23678294	33.5
0.25788933	93.375		0.13370159	34.875
0.16419005	72.125		0.084660515	177.375
0.098616742	143.125		0.18575305	30.75
0.12698664	90.25		0.19435643	80
0.12559731	54.75		0.039612502	36.25
0.16825813	53		0.10933184	39.5
0.073459901	144.25		0.063507982	21.25
0.088447861	79		0.091534771	128.5
0.1273977	52.375		0.10543282	67.5
0.153144	154.375		0.038383286	40.25
0.14169209	51.125		0.15904737	15.5
0.14102723	184.5		0.17003255	22.75
0.076872475	257.25		0.16219744	81.75
0.086168028	127.875		0.23720895	34.75
0.12255105	122		0.12295189	130.25
0.13097577	122.5		0.046191275	53.5
0.13883169	60.875		0.12688029	80
0.10092885	99.75		0.19987172	37.5
0.11596873	70.75		0.22097956	63.5
0.1079515	177.125		0.087623522	866.5
0.086108506	70.625		0.13257982	81
0.0711945	114		0.089917891	110.5
0.14517264	66		0.10443571	259.5
0.18673523	46.875		0.12524851	20.5
0.18994798	30.5		0.12210827	21
0.12886794	98.25		0.18579094	21
0.1155152	89.125		0.15347634	36
0.11009942	63.125		0.090644367	43
0.14884908	100.75		0.077085294	139
0.20583326	36.375		0.066895351	137
0.073103547	98.75		0.12945737	94
0.10942165	124.25		0.065501399	42
0.1712524	73.875		0.12436743	49
0.16587485	85.75		0.049237128	37
0.10366326	102.5		0.13410738	84
0.10617663	150.25		0.21814004	20
0.098801397	144.5		0.081756085	78
0.11792758	51.75		0.12935117	48
0.14381327	122.25		0.064532012	252
0.14549796	41		0.059082605	38
0.1254535	111		0.07993196	50
0.18016405	89.5		0.074319765	154
0.19276966	66.5		0.088163517	35
0.090140335	97.25		0.093129575	38
0.14856809	46.5		0.12066221	110
0.096022584	100		0.10382596	332
0.16368617	49.75		0.106755	126
0.14296491	73		0.11438932	42
0.14106986	83		0.086494572	82
0.1348252	118.5		0.10418842	80
0.14924255	172.75		0.071586385	112
0.080166124	144		0.15632907	120
0.15217145	53.75		0.092786521	68
0.13003792	244.75		0.088739745	28
0.14325669	55.75		0.14062768	78
0.08527863	266.25		0.070035115	110
0.10530152	86.5		0.12108883	76
0.11758327	237		0.089566574	244
0.097592495	337.75		0.15353774	34.5625
0.073639929	125		0.084317125	144.125
0.12860443	398		0.14099434	46.625
0.16191836	69.25		0.069246344	545.25
0.19885546	51.5		0.23389052	17.25
0.081496067	168.25		0.075836055	95.25
0.090636455	118.5		0.25042656	15.25
0.14082967	57.25		0.070790634	273
0.059521388	120.5		0.07946711	128
0.21632402	28.5		0.077096872	122.5
0.1061191	270.75		0.27975124	19.5
0.14268304	63.75		0.1154878	23
0.17372316	51.25		0.12217556	23
0.12488595	100		0.13860926	58.5
0.14045815	62.25		0.13908534	34.5
0.078632765	299.25		0.17817584	60.5
0.10754244	113.5		0.041014086	92
0.18558167	61.25		0.21578984	19.5
0.17359892	62.25		0.13209943	91.5
0.12520878	90.25		0.10848729	52
0.11500022	69.5		0.11206473	63
0.19866322	35.5		0.15698116	53
0.10545562	140.75		0.24501513	18
0.084826156	277.25		0.25074962	30
0.25819629	34.25		0.14742796	54
0.12756664	59		0.12326315	139
0.097313806	158.75		0.14691703	32
0.082068048	148		0.1168764	85
0.15529266	29		0.049271073	117
0.096012995	646.25		0.086669482	96
0.089912266	189.75		0.088301592	37
0.091786541	125.75		0.12299875	75
0.17461133	77.5		0.098468177	51
0.10182471	118.25		0.05727189	27
0.079461701	285.25		0.076121375	111
0.1879568	79		0.08221253	110
0.14588441	51.5		0.10546667	75
0.11759627	62		0.074934967	82
0.15323849	1123.25		0.14303949	84
0.12138142	128.25		0.095666543	55
0.12710325	440.25		0.1260111	109
0.094481662	143.5		0.095498912	69
0.094202965	42		0.13215318	13
0.087836534	169.75		0.16025239	49
0.076139495	193.75		0.2930463	484
0.082743242	345		0.093952775	96
0.11323325	132		0.059538577	498
0.10383416	68.5		0.12438601	188
0.080713741	188.5		0.1128666	100
0.10271458	67.75		0.11952791	50
0.20503211	144		0.059030384	146
0.093260936	225.25		0.080461629	80
0.23887233	34		0.27383056	18
0.1367652	113.25		0.10088302	138
0.076256819	86		0.077634156	76
0.17017144	37		0.065581635	50
0.065530047	113.5		0.058849297	22
0.083942786	727.5		0.1852309	24
0.16383	39		0.2008435	36
0.067645125	99		0.09809532	20
0.16235985	26.5		0.12471347	64
0.10940941	240.5		0.074604437	198
0.15318385	135.5		0.069528654	54
0.10061798	730		0.13227077	100
0.17757326	31.5		0.25193194	18
0.16274814	57		0.12807591	28
0.14860991	58		0.2619887	122
0.17375144	146.5		0.12077483	10
0.077493303	125		0.15435357	34
0.21438594	36.5		0.12395225	48
0.12931165	54		0.1641711	44
0.070706114	168.5		0.25141096	36
0.064139768	145.5		0.14226674	20
0.097294286	314.5		0.084504887	200
0.10866528	80.5		0.13305281	40
0.12331256	308		0.068917714	48
0.19652016	62.5		0.074262299	22
0.17206766	58		0.11695961	46
0.1140494	234		0.29078621	20
0.1016688	141		0.28886256	78
0.16947493	53		0.30902636	34
0.13530868	154.5		0.2027005	48
0.29493079	25		0.11127049	56
0.086333595	81		0.11795562	32
0.11732502	89		0.092608742	128
0.12776591	91		0.10580317	336
0.071186982	132		0.16343017	88
0.10450181	111.5		0.1594024	12
0.19896893	37.5		0.16969414	48
0.098214291	114.5		0.14582072	28
0.25900772	33		0.15263179	20
0.12840231	69		0.30211538	48
0.14285475	138		0.11960839	80
0.23182096	39		0.095792525	52
0.19094436	29		0.10166025	348
0.098052405	171.5		0.16331206	24
0.15294114	98		0.074426383	56.09375
0.11286398	70		0.097981639	557.8125
0.10320517	95.5		0.045893978	21.875
0.15822248	34.5		0.12612148	22.625
0.32655093	22		0.052311867	41
0.084266312	98.5		0.2293473	33.25
0.085645676	128.5		0.072120257	173
0.07245288	542		0.088634379	23
0.1599194	55.5		0.33778167	64
0.11464145	52		0.10976949	23
0.2998817	23		0.1593443	37
0.090292469	96		0.074141413	48.25
0.19275659	52		0.083948955	40.5
0.15520692	45.5		0.16214687	54
0.17659342	72		0.1188194	314.25
0.16938272	45.5		0.16746791	171.25
0.12396584	106.5		0.15635146	48
0.085033484	118.5		0.22693978	18
0.087734424	167		0.11010747	706
0.068108439	330.5		0.10586301	43
0.071418725	195.5		0.081558242	43.5
0.19699562	48.5		0.1322958	81.5
0.13210474	72		0.144697	28
0.21288301	38.5		0.13193043	33.5
0.11065874	119		0.11280546	33.5
0.13264026	51.5		0.13832878	50
0.090183429	84.5		0.12341004	39
0.12308991	114.5		0.13524169	10
0.075283341	187		0.061555546	23
0.14155374	28		0.2825371	18
0.056107461	356.5		0.10539214	259
0.079748794	142		0.10556582	127.5
0.091209128	338		0.11872951	31.5
0.1084081	95		0.12624702	23
0.077977836	445.5		0.059548203	86
0.088024549	153		0.17778885	40.5
0.12994885	79.5		0.067246497	36.550781
0.21941064	37.5		0.11596368	172.75
0.1337474	143		0.069343731	246.125
0.13164097	78.5		0.055189803	48.851562
0.13552691	68.5		0.090866581	113.625
0.15712342	72		0.12151396	63.625
0.096413992	185		0.093487047	173.8125
0.12234351	107		0.18068439	42.125
0.13839497	156		0.11517064	319.875
0.095279858	663		0.2244481	69.25
0.13044658	81		0.16696607	54.25
0.19663239	58		0.13133653	37.75
0.1198203	65.5		0.21197881	49.25
0.11684138	50		0.1552355	151.5
0.10598384	133		0.1329578	34
0.1131156	41.5		0.13608465	82
0.10927021	267		0.28518379	167.5
0.21494077	52.5		0.12079663	149
0.11571698	76.5		0.16548429	56
0.10501738	67		0.16104236	66
0.10547391	194.5		0.20515922	50
0.19146144	26		0.37809464	20.5
0.14117591	97		0.11561196	67
0.11363547	145.5		0.20316155	45
0.138311	77		0.13090849	51
0.12453331	156		0.056223035	87
0.17364074	66		0.12611645	100
0.11754264	401		0.14770316	32
0.20673673	34		0.35235173	33.695312
0.13421527	99.5		0.15199129	237.03125
0.15097085	78		0.11699824	54.90625
0.12320747	58.5		0.10732428	66.625
0.11618853	124.5		0.29356787	18.625
0.1454493	51.5		0.16814116	31
0.21348259	55		0.16548829	45.875
0.15233921	77.5		0.15738986	36.25
0.11765687	189.5		0.1219554	85.75
0.064313717	392		0.076185271	189.5
0.17820419	51.5		0.20966311	37.554688
0.092754789	107		0.15112871	20.4375
0.11706256	120.5		0.10598737	100.625
0.13513865	98		0.14190865	24.25
0.21132199	56		0.12549923	108.5
0.12928659	95		0.12492607	49.25
0.11176056	95		0.10385775	113.25
0.21199109	38.5		0.17510505	62.75
0.075868472	185.5		0.22002232	100.25
0.15902852	46		0.13407809	50.5
0.085668653	270		0.1696655	136.25
0.14349429	65.5		0.046641786	154.5
0.24060561	46		0.32922465	25
0.076287732	72		0.11587957	130
0.1612258	46.5		0.087444089	113.5
0.057727724	371.5		0.14427243	39
0.19621395	39		0.15160544	23.5
0.20173781	37		0.10735528	635.5
0.17118137	36		0.13442127	82
0.17115401	82		0.064132616	27
0.075232476	101		0.11223795	285.5
0.16243926	57.5		0.20123515	74
0.12744692	306.5		0.12245655	95.5
0.16439764	63		0.18652186	30
0.098713562	90		0.36407903	35
0.045750897	865		0.11197647	52
0.1547696	27		0.054912817	39.5
0.27301466	50		0.28275228	28
0.11750311	190		0.15375534	380.5
0.20658517	53		0.11418428	66
0.21318039	27		0.13583525	65
0.12295523	94		0.21327059	107
0.13603811	81		0.11868905	54
0.089498617	126		0.16818437	23.5
0.1839726	46		0.11004858	37.5
0.11160824	82		0.12791495	66
0.11202066	104		0.30178273	33
0.16979134	75		0.13598932	35.5
0.13706514	130		0.14830004	70
0.086520202	126		0.11405308	36
0.17602724	75		0.27570692	36
0.071153224	94		0.069591247	171
0.10357646	65		0.10148569	37
0.21681087	41		0.083932638	99
0.15011075	58		0.088700317	143
0.15188806	45		0.10167929	232
0.13158466	73		0.06141625	407
0.097571589	110		0.082079031	31
0.12859629	53		0.052703422	57
0.11042881	73		0.21866427	127
0.2610971	30		0.1681188	57
0.078908175	321		0.10178427	137
0.14088379	112		0.080824763	67
0.23368742	50		0.13390087	55
0.10713547	89		0.15030287	38
0.11132707	54		0.2251377	50
0.23679595	23		0.14315698	76
0.09239874	272		0.14468431	68
0.044337075	536		0.089697465	140
0.06375207	249		0.097189426	38
0.065744542	121		0.06488274	46
0.11884693	75		0.089750186	70
0.12755971	44		0.15392682	78
0.1313995	109		0.1074462	348
0.11216654	233		0.085744947	96
0.11079835	122		0.12454908	66
0.10180861	63		0.10190899	450
0.1371251	54		0.17802112	82
0.16618563	44		0.035738729	740
0.17821194	67		0.13119097	54
0.13278958	105		0.17905106	96
0.33604005	24		0.098569714	36
0.10301001	45		0.12450188	212
0.070704885	212		0.1272864	82
0.21314487	43		0.17830445	34
0.26749906	27		0.11207509	88
0.16088396	50		0.18762249	60
0.081737295	373		0.048134606	22
0.078723051	376		0.1008773	276
0.19420433	38		0.16138379	54
0.06927029	348		0.082523972	20
0.12683992	63		0.12820433	64
0.16282119	49		0.1384003	64
0.20332952	50		0.101812	70
0.085693926	291		0.12554708	94
0.13852766	70		0.07303264	70
0.12289256	133		0.13750923	66
0.19429627	73		0.088952437	82
0.089589857	217		0.11557145	258
0.13711639	128		0.11582161	468
0.17217606	63		0.12205047	36
0.14468208	33		0.18888266	20
0.11529043	167		0.13847515	110
0.068811372	402		0.095032267	752
0.073763289	84		0.088181637	224
0.094009131	163		0.19812031	34
0.12876298	139		0.15842569	18
0.16164793	71		0.051354434	38
0.075463027	251		0.076795891	64
0.072520688	100		0.22951512	26
0.15481643	146		0.094431527	84
0.18557163	77		0.11221236	52
0.061286055	671		0.12283188	64
0.18385996	62		0.080515429	108
0.16727614	54		0.081716947	52
0.30362305	36		0.20242395	20
0.10999627	115		0.10586096	36
0.11298523	95		0.087124921	140
0.19091646	24		0.10988672	52
0.10620084	84		0.19257864	32
0.10749868	86		0.12636366	40
0.13632998	45		0.12328543	52
0.080750152	272		0.12538266	132
0.11037445	203		0.22791088	64
0.14790216	76		0.087240726	124
0.16078708	43		0.12906188	52
0.076246597	137		0.092313804	148
0.11882795	125		0.13626544	16
0.08865577	123		0.157104	52
0.24862632	39		0.18514562	24
0.12036499	153		0.17808533	48
0.1512859	77		0.15329239	108
0.18540065	51		0.15883824	56
0.24381253	45		0.29611993	20
0.13183348	92		0.067123674	84
0.062241536	323		0.22906321	36
0.17399815	48		0.13901746	48
0.11146897	214		0.18397599	48
0.23221807	39		0.06771367	44
0.13303119	71		0.11489265	36
0.10730019	162		0.080062591	36
0.11673389	93		0.15138185	76
0.085018933	232		0.16243879	48
0.091189444	158		0.1178565	64
0.14196628	93		0.1106782	64
0.15479565	38		0.14298187	80
0.069923252	114		0.14779477	32
0.089792028	152		0.3686282	16
0.2037634	44		0.20026754	24
0.093980134	292		0.066269353	56
0.093161583	161		0.12963031	44
0.087440871	527		0.10361058	128
0.069495372	451		0.11604359	112
0.17191258	58		0.20962909	28
0.10193581	75		0.16978735	52
0.34032759	19		0.11574084	84
0.13293062	39		0.1683611	68
0.091696002	291		0.16898897	48
0.11018527	75		0.13881023	40
0.1690134	41		0.14785695	40
0.18989751	44		0.15923093	68
0.09619803	279		0.084908493	12
0.094489038	232		0.11148954	100
0.11107757	111		0.18697533	52
0.072877958	251		0.14017949	68
0.19234252	75		0.18113506	32
0.20697349	51		0.14277846	48
0.060394697	502		0.13795403	40
0.11533653	106		0.2170535	24
0.11216715	95		0.14828108	68
0.16466568	50		0.30618337	16
0.062947385	392		0.153102	24
0.066799901	403		0.17350644	40
0.080288395	282		0.11507899	72
0.14722703	62		0.17489403	48
0.1612436	51		0.16532816	24
0.14973639	42		0.11247981	68
0.15574083	63		0.16046461	28
0.11852514	68		0.13573369	68
0.095248848	171		0.18299316	20
0.092908405	126		0.20188108	20
0.17735831	43		0.16137174	52
0.099042997	189		0.11197493	64
0.10900175	82		0.16071856	40
0.075232096	151		0.11465873	56
0.070542589	159		0.10691579	76
0.21123818	46		0.19605723	20
0.20115538	34		0.12142539	84
0.14347476	94		0.1473293	40
0.12195036	57		0.18732765	148
0.064419836	85		0.12086708	140
0.21979809	38		0.37360069	164
0.19989349	31		0.23207949	64
0.082114242	171		0.10370131	48
0.088422492	115		0.11322591	52
0.097309887	82		0.15116106	40
0.078949884	199		0.18858609	100
0.18433814	55		0.1110539	36
0.14584541	81		0.21729623	24
0.05704708	1150		0.14746249	68
0.19872637	21		0.080463544	96
0.14776298	67		0.20338446	68
0.13320123	49		0.22955035	16
0.15179631	64		0.22772165	52
0.17502448	61		0.19535962	52
0.11400063	145		0.31256986	156
0.13252233	97		0.29703397	12
0.11292224	68		0.076318048	124
0.087697081	87		0.20448066	36
0.10591568	141		0.090518594	36
0.16855086	49		0.064534374	368
0.099494845	159		0.089733504	152
0.16462941	44		0.18041098	64
0.087632202	600		0.10981955	108
0.084937587	105		0.18922852	36
0.17301811	37		0.174959	63.90625
0.19119771	41		0.1428664	32.875
0.084691182	136		0.198535	30.375
0.15133865	45		0.14442821	43
0.10835637	380		0.1013602	347.25
0.096461453	66		0.1007592	70.25
0.13487782	230		0.20451312	61.25
0.12156791	75		0.12319636	98
0.1429648	53		0.079640605	146
0.19546567	500		0.14394861	80.5
0.13915013	74		0.33403483	20
0.136914	65		0.057787932	126
0.12776765	67		0.19456924	50
0.10114636	101		0.044930868	52.5
0.105909	98		0.21540543	25.5
0.14353098	47		0.13508138	48
0.10948236	289		0.38205373	17.5
0.1016346	203		0.11955426	51
0.14410228	56		0.15601598	63
0.11927636	95		0.10242937	70
0.19862457	37		0.10667378	36
0.15054026	161		0.091988929	34
0.066453949	208		0.088589258	141
0.10740707	171		0.093992576	76
0.099190921	188		0.068883479	142
0.23194624	26		0.15478334	67
0.13663584	293		0.068979874	41
0.12930277	75		0.071567655	11
0.093731493	112		0.16163591	55
0.12991478	81		0.042003844	11
0.10691052	71		0.2197175	165
0.12372195	92		0.06277512	95
0.074448109	200		0.11801859	92
0.13649882	45		0.086835541	64
0.076260045	178		0.089536309	41
0.090788655	57		0.078997619	227
0.13474102	96		0.11987521	48
0.089738078	376		0.14557345	40
0.18805078	43		0.27037731	54
0.12871447	94		0.16411081	88
0.086318992	115		0.10716847	38
0.20584485	52		0.1423317	52
0.13131119	109		0.15271942	76
0.13686529	50		0.26516661	22
0.12170385	50		0.16037148	64
0.13169831	78		0.15904666	78
0.12239916	243		0.10683224	120
0.16748248	79		0.07464622	142
0.1206039	139		0.14332521	38
0.086677112	139		0.10614702	68
0.12688828	37		0.097114533	10
0.1084241	174		0.10246577	264
0.12946393	141		0.10230479	84
0.096289545	181		0.077332765	74
0.059215095	274		0.068529472	154
0.16431189	64		0.20221382	52
0.13740577	36		0.26175317	24
0.1538108	31		0.16953592	78
0.1129711	94		0.15805228	66
0.098088406	156		0.13852236	48
0.1912073	52		0.17463012	18
0.098292373	161		0.10275013	66
0.1057016	118		0.090179473	52
0.14191648	99		0.37971506	20
0.19719291	72		0.1342224	172
0.085874014	246		0.074855722	46
0.13698447	157		0.10185129	98
0.14004093	70		0.040619727	44
0.061966982	40		0.10580084	92
0.13408382	108		0.13069749	48
0.096744098	138		0.17195635	156
0.10449611	360		0.22194263	66
0.091322243	392		0.098952964	38
0.065996192	802		0.066167384	56
0.18181971	212		0.28713956	24
0.13209768	72		0.11247632	112
0.1426468	80		0.11475293	80
0.10881378	108		0.12561695	64
0.19083011	82		0.098978348	36
0.12529601	68		0.070956007	202
0.16033927	40		0.20207475	58
0.20480056	46		0.049798731	130
0.18194504	50		0.11185048	54
0.11282703	72		0.17116578	68
0.085272908	158		0.087000489	70
0.089617059	180		0.072284155	146
0.1150084	370		0.19639379	40
0.17215742	60		0.16331626	46
0.1665695	82		0.11521124	104
0.096889816	214		0.1078266	64
0.082926817	292		0.091237165	244
0.17254306	50		0.060502838	116
0.10112241	136		0.11709826	68
0.12313072	68		0.11807708	68
0.10896171	38		0.097852483	264
0.1346447	50		0.063271448	100
0.10553478	618		0.18321709	16
0.069395512	296		0.12894928	108
0.18318048	28		0.17282142	24
0.053945184	384		0.20159818	52
0.10844075	74		0.11018839	76
0.20443617	38		0.11680462	60
0.17127205	94		0.11625507	72
0.28148183	40		0.32450813	28
0.12375696	56		0.26471683	20
0.094272636	186		0.13759235	24
0.26637134	34		0.16474155	36
0.15606467	86		0.098379679	172
0.11711837	110		0.11319134	96
0.17040978	34		0.30143091	40
0.13812883	70		0.035755865	116
0.095388345	174		0.04544796	20
0.095260188	538		0.15286905	52
0.15732136	100		0.11448864	52
0.11596015	226		0.11557949	52
0.13829772	96		0.16512564	96
0.10532474	120		0.13524461	52
0.10421984	172		0.19773117	48
0.043077704	144		0.23977007	32
0.097380809	80		0.11395569	84
0.20411162	36		0.14761592	52
0.1686541	62		0.090522937	84
0.17035164	80		0.098744258	84
0.07686644	408		0.19553697	36
0.16406859	56		0.11173466	100
0.10198305	150		0.096910775	136
0.079914942	212		0.085036382	64
0.12899244	114		0.11957701	52
0.090958878	114		0.049628537	100
0.1911878	46		0.11029221	52
0.099834763	132		0.15175244	68
0.096452758	204		0.13914283	48
0.079772763	364		0.11437707	180
0.13873819	78		0.2124176	32
0.1282407	30		0.19790384	36
0.15523994	50		0.10203127	140
0.18442872	36		0.13722463	52
0.10929715	104		0.11579637	120
0.09422408	70		0.10827336	156
0.18698159	62		0.095961437	60
0.13569029	72		0.29713932	24
0.31047627	24		0.14709024	84
0.10724927	500		0.26419809	20
0.096898861	180		0.053972606	40
0.14402784	170		0.11886446	52
0.16515817	34		0.14574012	96
0.15160432	156		0.14332809	112
0.11101985	82		0.14376958	40
0.20944235	60		0.15854941	84
0.11950928	244		0.15380564	64
0.20319432	132		0.11862719	144
0.15519327	48		0.15994522	56
0.11832069	74		0.10571261	116
0.10250328	162		0.09773089	68
0.15124135	46		0.086875804	172
0.071278095	144		0.14624365	32
0.093503699	392		0.18189415	36
0.079541683	242		0.10027	124
0.14256562	54		0.14978379	52
0.14610258	108		0.10282107	128
0.18599087	98		0.11584996	92
0.14467759	58		0.097532548	24
0.19049513	32		0.17744026	24
0.17585252	50		0.08923959	146.375
0.11887565	96		0.16667151	49.375
0.13977584	108		0.16692959	44.25
0.11999631	116		0.15489297	38.125
0.21694767	34		0.083047368	36.375
0.13398281	64		0.14341971	286.25
0.14645268	78		0.14096412	36.5
0.055646248	98		0.12796818	35
0.17671722	86		0.10844511	159.5
0.095278583	110		0.25237072	40
0.15145895	108		0.19540454	35.5
0.12210412	118		0.080325037	186.5
0.16626151	98		0.12796178	40
0.12443198	80		0.16088161	33.5
0.18302296	120		0.18223026	43
0.27758506	48		0.14887238	47
0.062052462	364		0.11864733	51
0.10327449	204		0.14950196	49
0.1418712	50		0.14964901	121
0.13815923	154		0.087379299	84
0.16779053	48		0.13614239	363
0.15196587	90		0.18147536	45
0.15704094	42		0.11133064	38
0.11135757	184		0.072307669	174
0.10635546	94		0.16543667	40
0.13984282	78		0.090954967	102
0.15838894	114		0.07963717	139
0.15440778	90		0.08728651	92
0.081785806	310		0.10412572	54
0.13524985	50		0.1144661	113
0.15412217	54		0.13166209	54
0.13097088	172		0.17852177	66
0.11462867	56		0.10104834	42
0.10390978	114		0.044233382	39
0.1142596	84		0.18515456	40
0.080992959	128		0.15781686	48
0.12809937	82		0.16452757	41
0.073571935	476		0.19126545	169
0.15363741	52		0.074577659	100
0.11678682	234		0.015878469	10
0.1695234	92		0.14886028	38
0.088867716	292		0.079316348	126
0.12372345	64		0.054880466	646
0.20826222	40		0.12728848	24
0.10823818	124		0.11399175	64
0.084862344	152		0.13516884	66
0.12635078	184		0.10603108	124
0.19085215	54		0.16184485	24
0.19825999	32		0.16571909	38
0.11635198	214		0.31641537	20
0.26682958	264		0.13719121	22
0.14781345	114		0.088572152	64
0.073082633	52		0.1627419	32
0.07917098	88		0.13569497	70
0.14933327	80		0.097443342	112
0.054566886	90		0.15880045	106
0.2170396	34		0.11577643	92
0.086780727	236		0.11513562	66
0.20208955	92		0.13545242	76
0.15360355	66		0.12411875	54
0.17631528	50		0.26161247	110
0.34654939	22		0.12467355	808
0.09323661	130		0.09267284	78
0.11084121	110		0.1365303	632
0.16598523	50		0.1342258	32
0.11233291	52		0.17168194	24
0.13982037	96		0.11203033	306
0.12202892	110		0.15677018	130
0.26522204	66		0.089324638	40
0.17611285	74		0.022675278	26
0.1027239	304		0.16327509	80
0.10060446	542		0.20496149	44
0.12662141	80		0.1379202	96
0.10870712	56		0.20748904	16
0.062340792	186		0.19593388	108
0.066632174	532		0.061243493	232
0.10521715	174		0.18790349	36
0.064230509	146		0.12492309	92
0.14866851	94		0.10867965	104
0.089020982	244		0.08298219	220
0.21078299	66		0.09389396	84
0.067508698	190		0.10640936	108
0.15607034	82		0.090638027	64
0.085745081	84		0.061716743	40
0.1665007	56		0.10223997	32
0.20329313	30		0.1203918	96
0.12644166	114		0.088780753	64
0.13272235	66		0.16677693	76
0.10396748	146		0.068577431	44
0.32361946	20		0.020157842	24
0.11266571	124		0.23543124	24
0.10785202	202		0.038249906	12
0.089697033	74		0.18544981	28
0.17988549	76		0.24913463	20
0.12029907	136		0.15628235	16
0.15496071	100		0.12493901	56
0.13635485	76		0.25375253	220
0.14826012	110		0.19631492	28
0.10865863	116		0.16829266	188
0.14906526	60		0.082238644	64
0.091370724	246		0.086963318	36
0.12129961	82		0.16969615	140
0.17854039	62		0.18389758	36
0.18785286	96		0.079068094	112
0.075848669	436		0.13402121	56
0.098824419	84		0.072520845	280
0.10676134	320		0.13220219	68
0.11458824	118		0.14807677	28
0.131074	202		0.12411227	140
0.1154299	156		0.16087697	36
0.16269432	50		0.07786832	92
0.068463646	360		0.1167439	52
0.08844465	132		0.18589076	34.5
0.10228402	116		0.12393634	39.125
0.171372	66		0.08085905	153
0.12740873	260		0.33359438	19
0.074004978	92		0.088067964	56.25
0.2156885	48		0.1949559	19.5
0.096222788	126		0.13492888	106.5
0.13193142	82		0.15450788	64.5
0.15317029	28		0.09692388	79
0.119859	62		0.11315735	137.5
0.098554865	182		0.11401684	23.5
0.13007785	140		0.13450645	35.5
0.1328644	56		0.19430099	28.5
0.1819465	52		0.24251509	51.5
0.17158493	38		0.071921729	444
0.098576315	114		0.10030778	33.5
0.17967574	30		0.092305608	94
0.073163852	252		0.15629742	39
0.12655556	102		0.083484821	157
0.17664292	34		0.16196389	61
0.10838071	50		0.14213181	64
0.18029229	74		0.11753113	43
0.15030974	102		0.20763877	25
0.10454336	104		0.1225298	31
0.084487818	170		0.20191458	34
0.13283508	106		0.12921672	35
0.077170387	148		0.14451018	44
0.10778607	154		0.17655641	49
0.12686057	86		0.11222053	135
0.14931129	28		0.10836244	89
0.17565729	82		0.20606141	68
0.087787472	246		0.085073717	96
0.10672316	108		0.12255489	280
0.26563749	22		0.17726225	34
0.11141606	120		0.18682742	34
0.078736953	122		0.19527517	44
0.12077724	124		0.057117704	94
0.12671041	110		0.081194058	140
0.11199075	316		0.159017	198
0.090130344	70		0.12150623	96
0.14411713	78		0.37523666	96
0.16901264	66		0.25067419	34
0.10723732	120		0.33531666	80
0.18172522	62		0.13514578	36
0.15842032	86		0.16307765	66
0.13284419	106		0.17725906	32
0.075735092	400		0.079140864	16
0.26875484	38		0.16377221	56
0.16664936	36		0.10656357	206
0.093196325	160		0.077388816	36
0.088374078	212		0.16314863	66
0.13303922	130		0.098046057	36
0.16749746	36		0.17578134	20
0.18621118	20		0.34593779	38
0.23617643	22		0.12548248	66
0.096818693	134		0.10240059	232
0.18822277	66		0.12940462	142
0.071932487	356		0.098539561	124
0.12721696	66		0.11022408	140
0.13893919	70		0.19078831	52
0.12054455	206		0.19217812	38
0.14871146	78		0.094670564	38
0.1061175	104		0.14421	36
0.092957377	86		0.12170877	40
0.19909103	34		0.095430426	40
0.095829464	68		0.12447871	80
0.23296151	22		0.19577621	24
0.095110431	226		0.14452341	52
0.1418997	92		0.12056815	148
0.25013834	56		0.11811343	96
0.19081092	38		0.15592004	44
0.10802443	90		0.10608875	52
0.11676632	308		0.13695633	40
0.21630967	32		0.20801237	16
0.099657997	82		0.06223762	120
0.11191581	70		0.16273163	56
0.2025061	84		0.12813249	36
0.11213208	216		0.07599774	84
0.13173364	56		0.13721457	116
0.1228824	164		0.10734524	64
0.057903238	156		0.2120239	32
0.094243743	210		0.075714484	40
0.1657479	56		0.092576265	60
0.089489795	184		0.21355905	36
0.088673227	114		0.079563379	232
0.105625	92		0.16147681	40
0.13073309	140		0.22251242	52
0.15737811	38		0.092469916	112
0.075922906	114		0.16481335	32
0.072698683	230		0.165255	56
0.072020002	414		0.10981076	96
0.090666749	318		0.24752089	20
0.15617432	44		0.12610212	32
0.059420321	206		0.10008813	80
0.087847315	190		0.1449758	48
0.24932511	36		0.18194348	928
0.12431251	138		0.13798663	24
0.17190297	54		0.12226047	112
0.11126809	64		0.093987063	52
0.10848233	110		0.090413675	64
0.19873503	50		0.06565237	96
0.16069686	70		0.10583632	68
0.081754975	174		0.10954718	40
0.17846997	76		0.085745826	24
0.078699321	58		0.10892326	32
0.091587961	306		0.10823541	228
0.09456569	250		0.1698814	64
0.20274568	26		0.19599913	32
0.23826684	36		0.17093015	28
0.075816616	298		0.15596232	96
0.071410604	308		0.15064994	48
0.1760547	150		0.17757986	20
0.2016592	78		0.17011632	36
0.092530943	142		0.19820119	64
0.11772702	52		0.10703819	444
0.075620338	350		0.23406349	20
0.10362435	54		0.13912058	90.117188
0.095770434	154		0.064408407	93.96875
0.097823046	76		0.22716394	22.375
0.095677912	140		0.12365119	112.1875
0.31212792	26		0.28794858	18.75
0.10120249	814		0.12944223	244.5
0.11502522	84		0.15339682	56.75
0.23437303	38		0.074552707	69.75
0.16970146	72		0.14447588	46.25
0.096534334	218		0.17210741	24
0.13995588	78		0.16106299	51
0.10115265	312		0.073995419	48.5
0.10290101	236		0.11805457	93.5
0.087128326	76		0.20333116	66
0.088438794	290		0.084207036	92
0.14072439	72		0.11073529	180
0.23804802	44		0.10277579	54
0.10698895	92		0.098712325	38
0.11532706	82		0.16043362	68
0.10755928	140		0.10874377	51
0.071200751	140		0.16629641	111
0.13648129	76		0.16952704	33
0.06354329	426		0.1157314	74
0.16898069	172		0.082121581	81
0.10596546	74		0.090780474	100
0.052190274	502		0.12049796	66
0.095781736	226		0.054466609	88
0.11531012	86		0.11277908	197
0.14459626	58		0.12476131	94
0.23648921	34		0.086695634	84
0.13429022	64		0.15491048	52
0.1864516	38		0.1145767	240
0.10591585	148		0.13728186	138
0.10880003	286		0.11300807	90
0.096384726	132		0.12464439	116
0.086505823	348		0.32447794	48
0.21039997	36		0.22175848	96
0.16521145	46		0.2096647	22
0.13546742	168		0.21883349	20
0.12287293	112		0.074284315	202
0.17018825	60		0.18821771	26
0.10933894	118		0.26044497	54
0.086762376	138		0.064120658	830
0.15967533	48		0.098033205	140
0.1852605	50		0.1741306	38
0.13173789	82		0.21780556	20
0.1457603	98		0.17219706	22
0.15569472	68		0.15976919	32
0.33227703	22		0.086898983	40
0.10984237	86		0.17266746	20
0.11407623	54		0.14776702	48
0.20160726	28		0.11379062	58
0.090714052	66		0.12722228	64
0.11352158	214		0.10640468	110
0.097222231	140		0.15740868	36
0.070006937	430		0.11778919	24
0.13101351	84		0.095435642	136
0.07810989	178		0.10983635	30
0.20588204	46		0.088630833	24
0.19955541	58		0.065148972	112
0.14535743	60		0.20368114	32
0.10762754	248		0.097016722	496
0.13316847	108		0.33350125	20
0.078825638	244		0.19518945	48
0.089324385	82		0.10539296	96
0.090573914	108		0.10030933	332
0.13252607	54		0.25620645	16
0.089106835	218		0.024569256	84
0.13960691	70		0.092404127	56
0.35861391	74		0.047230691	132
0.15826425	64		0.3007251	68
0.13574918	104		0.10215989	80
0.15091388	96		0.11650752	172
0.12484969	114		0.094155781	128
0.13422993	80		0.080516368	144.65625
0.19399275	66		0.16455749	34.25
0.11488747	80		0.059650999	83.5
0.080615826	420		0.209529	63.75
0.21307009	32		0.035290528	53.5
0.081143133	306		0.16883233	52.25
0.27832845	36		0.11049964	81
0.095158376	376		0.22599304	21.5
0.18020143	28		0.10425496	347
0.22525878	50		0.15663746	177
0.076019205	118		0.13937265	18
0.12558766	184		0.21692292	63
0.11206773	68		0.09929391	36
0.17033133	46		0.18870066	28
0.24644412	46		0.17609684	26
0.087374002	186		0.14573938	24
0.088639475	102		0.15549923	50
0.14944603	86		0.081565797	112
0.075297594	124		0.050792389	25
0.16638145	26		0.10441621	405
0.25697297	22		0.098815717	43
0.12996796	62		0.20240152	82
0.12478973	146		0.1182908	68
0.10608287	78		0.091594405	52
0.14846456	96		0.10822915	42
0.16117498	50		0.11661941	134
0.15311842	84		0.16424282	92
0.18228862	28		0.15123649	74
0.13669485	102		0.15864462	40
0.11851263	108		0.093360275	110
0.13448803	164		0.13706975	60
0.13338849	150		0.14783838	74
0.1837891	54		0.31023696	16
0.072099656	186		0.093635894	66
0.21471636	36		0.15211415	34
0.17828585	86		0.31669125	10
0.16038086	62		0.2408724	52
0.11320157	124		0.097677641	86
0.13635631	70		0.22590417	38
0.26389322	26		0.053575631	54.25
0.13949046	82		0.073327854	113.25
0.089740984	70		0.10361875	56
0.11516526	112		0.090290867	263.25
0.10704149	116		0.11498431	59
0.091682151	208		0.070189804	24
0.15238622	230		0.08904437	42.5
0.16431108	52		0.22852923	61.5
0.096399225	82		0.11128668	99
0.14645676	76		0.076271221	126.5
0.16940524	60		0.087444447	23.5
0.076449543	106		0.11579283	78.5
0.080267362	296		0.17669149	20
0.16510035	48		0.084884174	80
0.10209584	306		0.15495637	64.5
0.15963575	58		0.093649603	25
0.077923596	134		0.17722939	22
0.13738106	56		0.11441143	375
0.11304842	68		0.16199125	72
0.041930687	542		0.06519869	914
0.078495771	210		0.069486618	144
0.058736015	158		0.34709516	50
0.12639491	150		0.12708049	58
0.077586196	110		0.26136795	20.757812
0.13166437	108		0.089106411	404.85938
0.079635985	280		0.11304127	52.875
0.097506315	100		0.12789334	49.375
0.1063087	34		0.094920687	66.25
0.22649555	482		0.19132707	32.75
0.089275263	114		0.26906893	39
0.12818807	78		0.11579252	84.75
0.13913594	56		0.042693444	54.5
0.11305676	122		0.11023911	197.5
0.20004983	46		0.098684013	84
0.11815906	88		0.31950891	16
0.18936826	44		0.11752371	55
0.085055269	270		0.095538117	149.5
0.20322827	48		0.13031331	61
0.20284455	38		0.097200029	134
0.063666433	188		0.08429689	158
0.13655996	40		0.16441239	48.5
0.15133394	60		0.10388537	16
0.06340798	282		0.049618177	50
0.091512196	130		0.24106129	22
0.10701541	96		0.14138277	65
0.069964573	262		0.071702518	98
0.12701376	140		0.20871568	17
0.15927745	72		0.090351179	139
0.18093103	54		0.20787548	22
0.13479598	78		0.072412521	101
0.1409905	66		0.16254692	48
0.29811963	22		0.10329902	97
0.033754528	56		0.08762347	70
0.095420025	212		0.057914019	106
0.12744915	38		0.19771235	64
0.091468535	130		0.08565665	96
0.15516788	72		0.1160213	62
0.13528934	114		0.075267248	66
0.22219281	22		0.054109253	100
0.12074482	162		0.30352014	20
0.11033047	206		0.1614539	24
0.22062726	52		0.14407931	120
0.09966775	278		0.2038161	126
0.21199994	48		0.11296981	108
0.31806234	20		0.0719302	70
0.093545534	352		0.10746153	10
0.089269407	126		0.15936525	34
0.10625149	126		0.12055825	48
0.22782068	74		0.086014092	198
0.1004182	148		0.12076298	44
0.13857567	114		0.18852216	52
0.09658426	366		0.086568199	22
0.108076	110		0.089492373	50
0.1331203	84		0.085186705	82
0.091268457	46		0.1011778	70
0.071504891	96		0.13734706	46
0.12752217	192		0.065965362	108
0.18405505	42		0.13435392	68
0.091427013	218		0.16701767	36
0.11666667	64		0.040156178	360
0.1653292	52		0.17177291	32
0.15833494	74		0.19288212	72
0.096594661	66		0.085445166	28
0.077738337	178		0.13451539	93.875
0.15831763	90		0.078734219	51.25
0.081555963	108		0.23243225	35.25
0.25706968	18		0.086255334	53.5
0.13992834	94		0.25132912	34.5
0.28692365	40		0.1556536	58.75
0.13280492	114		0.13862219	51.75
0.24437687	36		0.17882663	92.25
0.13459839	82		0.08532346	27
0.20748441	78		0.077920303	81
0.11848775	56		0.04877254	36.5
0.089089796	108		0.050323375	83.5
0.21789493	68		0.086917415	200
0.069529802	90		0.16709274	43
0.078996412	110		0.16880572	24.5
0.10008495	136		0.089252889	97.5
0.15143798	160		0.22441843	53
0.0942536	84		0.08087793	37
0.22954418	28		0.15777636	155
0.072995424	68		0.088921107	52
0.09344992	244		0.15902069	156.58594
0.11919762	36		0.13347219	77.125
0.15010287	64		0.1405341	40.25
0.15216774	68		0.18245423	23.75
0.079825096	128		0.23439467	24.25
0.18256661	52		0.079839185	127.5
0.15240027	88		0.23117015	204
0.10439996	120		0.14140873	39.5
0.10742188	136		0.099963397	34.5
0.1001908	72		0.25723827	28.5
0.19752924	48		0.098578274	126
0.24876511	36		0.18675806	39
0.19650513	64		0.13099556	96
0.1125561	76		0.12908053	50
0.089262553	124		0.12239395	47
0.081968412	132		0.08293543	24
0.17999418	104		0.095424816	204
0.078666493	108		0.11153407	293
0.10137825	260		0.10697009	113
0.14797863	84		0.1178582	85
0.067802325	240		0.10401311	64.75
0.088917196	84		0.085537933	83.5
0.15472147	36		0.11867137	65.75
0.14472166	64		0.11161054	69
0.081416778	556		0.13988149	78
0.079492114	256		0.099943474	155.5
0.17271128	48		0.09076865	100.34375
0.12428582	104		0.098550379	26.09375
0.19264002	56		0.073313355	118.625
0.20083001	48		0.17007861	95.5
0.069096342	392		0.19345592	22
0.17415515	68		0.14315243	51.679688
0.10471114	132		0.15635067	56.734375
0.059767056	484		0.054299261	50.109375
0.10902089	104		0.092529878	40
0.20318587	60		0.37779668	18.875
0.13081624	160		0.04800202	280.0625
0.17049459	56		0.31258115	21.75
0.14134166	24		0.27623624	126
0.1928888	36		0.15432751	54.5
0.057279915	120		0.15453658	21.75
0.15484253	80		0.16200916	61.5
0.13375866	100		0.2024857	21.5
0.11336297	192		0.046669692	25.5
0.16866384	28		0.11812673	345
0.11474837	56		0.15617813	110
0.14280693	136		0.18720329	93
0.089694686	152		0.062290311	54
0.11388325	88		0.18967237	24
0.10458364	312		0.12344801	84
0.13529599	128		0.11054614	106
0.11896071	36		0.096615739	55
0.10732856	156		0.14805615	37
0.1317338	44		0.047623135	55
0.23077449	500		0.056520026	159
0.10828461	80		0.13144651	160
0.20510995	48		0.059386067	41
0.098317355	140		0.18251376	31
0.19291553	52		0.086251125	74
0.10211033	500		0.068355292	68
0.14791662	152		0.14340685	77
0.15920739	56		0.13242203	24
0.063121147	96		0.11483289	10
0.10382479	188		0.1382087	50
0.17078082	80		0.044373881	12
0.13520493	40		0.068161599	50
0.16206101	60		0.10656334	56
0.14142884	52		0.19080922	50
0.10352074	124		0.11736771	24
0.20457901	52		0.24641481	20
0.10721339	48		0.090406917	54
0.071962871	244		0.072633035	24
0.17101054	92		0.14531434	106
0.10487858	124		0.14923587	24
0.12255766	128		0.11078753	78
0.086346246	272		0.10768496	108
0.13751775	56		0.12676321	48
0.12241108	72		0.10128316	66
0.19296382	40		0.11068335	72
0.06955146	416		0.098206982	80
0.10587832	60		0.13758457	16
0.097892866	88		0.088704474	136
0.17565572	80		0.081571773	76
0.13769485	192		0.14661017	68
0.064626984	280		0.13884141	72
0.31411451	32		0.16611472	32
0.20816396	80		0.26959464	24
0.10884079	108		0.21061732	36
0.085186481	304		0.1817223	84
0.28720427	28		0.1800749	20
0.10457271	24		0.18622537	28
0.20165719	32		0.17059746	24
0.079935431	116		0.22417252	52
0.063898273	120		0.13341913	56
0.14951128	44		0.12190845	64
0.15921564	28		0.16928947	76
0.065623552	136		0.20713119	44
0.079970911	148		0.073977366	196
0.15656663	64		0.095411286	64
0.18902376	44		0.14305253	24
0.07945399	84		0.11843286	80
0.071179062	316		0.1913058	12
0.22257367	36		0.091509767	124
0.16215461	36		0.15563938	12
0.28917113	24		0.064170726	84
0.099495426	108		0.073658019	248
0.097215265	132		0.18620163	36
0.13350447	40		0.19827536	40
0.14431992	92		0.13471745	64
0.15125848	60		0.23374204	24
0.092428207	500		0.17616048	64.3125
0.12959874	72		0.15777977	51.25
0.12635911	68		0.19419943	80.375
0.2171967	36		0.1385624	122.625
0.093904078	40		0.10692441	126.25
0.091563739	100		0.069309428	138.25
0.038865156	816		0.041795231	69.5
0.17357334	68		0.15013772	118
0.07077308	248		0.15901315	12.5
0.21108565	36		0.14451158	35.5
0.24036023	52		0.20902798	21.625
0.078293808	436		0.25002009	17.625
0.13479993	136		0.11481161	82
0.10373398	64		0.11163704	132.75
0.17259641	52		0.11249616	27.25
0.098101497	304		0.066633917	33.25
0.094077185	488		0.085847087	289.5
0.10541151	68		0.092868149	198
0.12023732	180		0.091360688	52.5
0.18399695	40		0.17170119	53.5
0.21207705	36		0.10765249	111
0.088046715	64		0.079686984	101.5
0.15223607	60		0.09725444	51
0.17750333	48		0.067432798	66.5
0.086873554	184		0.1374988	64
0.21895455	32		0.12711217	87
0.11274742	148		0.20925789	40
0.071462281	68		0.089096941	59.5
0.18019857	64		0.13499016	10.5
0.048552506	444		0.075630188	81.09375
0.12144326	152		0.14898984	395.34375
0.10185473	124		0.13252541	180.375
0.20790213	44		0.13318311	105.5
0.099908262	84		0.15192112	31.75
0.12800519	56		0.20291989	37.75
0.11123098	80		0.074991517	244.25
0.16493614	68		0.10361669	71.25
0.070632197	92		0.10760251	28
0.16387944	20		0.10286075	252.5
0.1350068	124		0.13391729	300.5
0.089870706	336		0.12018317	67.5
0.25300032	24		0.13480911	51
0.061957527	284		0.08623793	143.5
0.074700996	388		0.14173946	76.5
0.10181811	72		0.115289	95.5
0.11155234	48		0.02065368	23
0.047841974	340		0.12524134	71
0.1145308	112		0.24985801	34
0.19013226	120		0.18051751	30
0.13729164	100		0.18081623	51
0.17279133	32		0.080812968	41
0.13257971	36		0.14408942	60
0.11786544	56		0.13877021	52
0.14066881	52		0.12727223	53
0.075083695	96		0.081075288	39
0.10507845	40		0.094142467	209
0.091600217	96		0.096397676	40
0.12638049	88		0.21183354	21
0.11716399	116		0.07159023	42
0.070159391	176		0.30249795	22
0.18775019	60		0.063133337	231
0.10707412	132		0.13661027	49
0.034215696	40		0.085990384	151
0.12686104	124		0.096823879	110
0.10831821	64		0.1407464	28
0.22741024	20		0.067526512	142
0.082478568	48		0.072697997	224
0.13553984	116		0.13064843	50
0.079525851	112		0.22034156	32
0.10672332	32		0.15174435	62
0.080068655	436		0.12433182	78
0.08919856	336		0.20968695	22
0.21241115	32		0.10932343	20
0.082455061	224		0.17454739	22
0.1208892	128		0.19365831	36
0.1903367	36		0.082735367	20
0.095501006	216		0.12513655	546
0.12134004	88		0.1579673	84
0.2554768	40		0.18593232	20
0.13618502	80		0.12659846	48
0.18417893	52		0.15800788	38
0.095977008	276		0.093864024	50
0.087030023	564		0.11397387	100
0.13108388	68		0.1406098	54
0.11832663	20		0.15568107	38
0.14615564	128		0.070810966	128
0.14166608	148		0.15397163	82
0.1496692	116		0.11396276	24
0.18778971	48		0.17499433	66
0.10703416	196		0.085329026	272
0.097334079	64		0.13680117	52
0.13683271	480		0.073930927	84
0.082091317	84		0.12717429	196
0.13041481	68		0.22913015	34
0.11930652	124		0.18325318	32
0.091806948	240		0.11626516	48
0.06965898	84		0.13422117	24
0.062497176	244		0.086385421	22
0.19663064	40		0.086703256	158
0.12974112	80		0.11388714	68
0.071511097	216		0.16801664	36
0.1138389	88		0.099048048	108
0.11125308	196		0.12608719	22
0.13903193	104		0.079763934	148
0.19007373	40		0.11951719	188
0.28499269	28		0.096621498	68
0.092991784	232		0.062329452	684
0.093220696	152		0.23629311	20
0.14513542	72		0.089413241	108
0.10000131	152		0.17314447	80
0.056624725	288		0.073112234	184
0.10969983	72		0.087827407	28
0.2348647	28		0.097814508	44
0.053506084	284		0.079427898	172
0.11226282	284		0.1001335	468
0.17360951	336		0.091036655	160
0.10017587	164		0.087433331	52
0.16294563	52		0.14510277	96
0.22017688	52		0.11015896	76
0.094716512	204		0.2150996	20
0.045512766	776		0.19795755	32
0.13228384	36		0.15665963	96
0.078894645	172		0.18302077	96
0.074980058	112		0.10490948	88
0.24298467	48		0.11373463	80
0.11559696	80		0.12643698	80
0.14293772	96		0.147507	36
0.095109947	232		0.084624663	128
0.1425593	88		0.091984823	172
0.097937971	68		0.22194082	44
0.076112375	260		0.15334502	60
0.14790502	28		0.087563761	172
0.097151741	184		0.16146664	32
0.24795537	28		0.15534039	56
0.084219202	76		0.13121161	32
0.095201574	80		0.08276888	108
0.12803172	24		0.13011454	24
0.093000308	132		0.084220581	160
0.11980432	316		0.089810804	100
0.14365202	64		0.09943787	176
0.081345931	108		0.26474532	64
0.066141501	96		0.17908575	52
0.11734767	128		0.087456331	100
0.14451639	92		0.32397521	24
0.21779743	48		0.23141164	52
0.15929157	36		0.10276741	40
0.10772034	104		0.092199795	56
0.10460267	244		0.075314112	36
0.14514802	64		0.13956721	20
0.046492003	256		0.11567087	92
0.10097937	108		0.13977626	36
0.13480531	96		0.18007599	40
0.14764334	164		0.18484545	96
0.2698583	48		0.14848013	140
0.1378298	72		0.1204632	144
0.076324947	52		0.17579976	24
0.11332288	180		0.087044269	272
0.074090473	188		0.15706494	32
0.084622987	104		0.17808558	20
0.14069332	52		0.11256636	32
0.11272768	72		0.11124013	96
0.14640181	68		0.25124496	96
0.20627572	60		0.16530062	60
0.083776332	260		0.20626108	16
0.150258	76		0.13035513	56
0.11101183	92		0.10657867	112
0.14312899	84		0.27940696	36
0.082458384	264		0.082318969	92
0.1637754	72		0.1528582	128
0.15485746	280		0.093207672	64
0.11224574	84		0.054432712	100
0.067553103	104		0.077471711	380
0.18332338	48		0.20172785	28
0.11952701	136		0.13130412	124
0.12674072	124		0.082521476	32
0.19648679	64		0.12520246	12
0.085442007	180		0.13389973	64
0.090510152	136		0.17098275	44
0.20579647	24		0.056695446	768
0.17278135	64		0.091940425	40
0.10108465	344		0.17498802	20.375
0.10812563	184		0.065401249	37.8125
0.20777065	268		0.15132467	34.375
0.12712194	180		0.12152175	141.875
0.09027575	124		0.10270254	94.75
0.066184543	80		0.052698113	129.75
0.16501704	56		0.1351404	65.25
0.15482607	56		0.18011801	63
0.10739505	124		0.093668394	73.25
0.11220698	52		0.18268587	27.75
0.10722613	88		0.06304495	51.5
0.1762726	56		0.12788294	39.5
0.083577253	144		0.094037563	54.5
0.12370737	60		0.13557811	121
0.12737302	124		0.1851826	35.5
0.083182253	116		0.21296747	16
0.18205872	76		0.10856971	109
0.07925573	228		0.13855402	33.5
0.14052556	256		0.18904567	31
0.11059701	140		0.1641992	45.5
0.065006353	200		0.091976427	52
0.20255066	72		0.12847097	34
0.067979157	292		0.10550651	89
0.10347187	176		0.089312531	35
0.1123446	60		0.15013969	110
0.10759938	508		0.14792277	58
0.12222498	488		0.23161761	27
0.099064864	204		0.15725484	61
0.084072731	160		0.071210094	56
0.23627956	40		0.1192431	63
0.15504962	36		0.13811526	39
0.1002075	80		0.1648571	40
0.16050148	164		0.085956216	274
0.15087166	100		0.29271546	12
0.34618476	24		0.23893949	23
0.088515222	184		0.1410332	23
0.11051933	68		0.1248251	45
0.11273356	336		0.14844131	57
0.18950634	36		0.11878463	107
0.11015457	184		0.15850666	76
0.18952188	32		0.10777445	113
0.15094924	160		0.18590967	115
0.15453044	64		0.10864878	30
0.15451837	84		0.11822488	53
0.09925779	124		0.17079051	25
0.16542491	28		0.1237265	236
0.17305012	48		0.10274594	112
0.12012362	80		0.062673971	53
0.12032756	272		0.07523872	154
0.1230546	128		0.10241365	54
0.059074882	368		0.10882198	46
0.14285778	44		0.11133053	36
0.082327984	120		0.078565232	10
0.10639414	212		0.072505534	62
0.17729869	40		0.16294795	38
0.21440257	64		0.060529493	378
0.16620277	56		0.11290003	84
0.20504126	40		0.20442964	64
0.095524162	344		0.075297281	142
0.073469274	184		0.17273656	46
0.044106141	1084		0.20766799	28
0.14178614	84		0.10916193	136
0.068389416	280		0.090787999	114
0.12480805	92		0.2692531	22
0.077262521	124		0.071914539	218
0.066187881	248		0.13013394	40
0.17753856	60		0.15201119	36
0.11188148	128		0.16978505	54
0.066817358	212		0.2351477	16
0.16720591	164		0.052110806	144
0.1239164	80		0.1226039	80
0.10554557	92		0.1880236	22
0.11948419	56		0.099190742	92
0.078742795	300		0.16057535	40
0.22778185	32		0.075865097	114
0.16280174	84		0.13504371	34
0.12861839	76		0.13273692	100
0.089605302	132		0.091850027	102
0.093647256	320		0.16163117	36
0.20710093	76		0.22353053	228
0.116527	48		0.083382875	78
0.2225146	40		0.082173735	72
0.10356443	104		0.13625132	36
0.17744733	68		0.17618197	20
0.095646963	108		0.045292657	82
0.14898512	104		0.096516892	80
0.081405416	132		0.097595438	78
0.14151557	40		0.39103764	98
0.14115283	84		0.079323277	65.171875
0.11932594	144		0.14787175	47.5625
0.11025139	64		0.088526316	81.75
0.082588561	288		0.22580218	36.375
0.18070711	40		0.15574142	33
0.19606531	40		0.21788254	32.40625
0.17353708	80		0.17665704	52.75
0.15257272	64		0.09420424	54.375
0.27619487	20		0.076219253	51.5
0.19262953	52		0.23666187	22.625
0.15549573	76		0.15111558	64.25
0.10087492	88		0.098330662	232.5
0.087097734	256		0.13630608	194.75
0.087344319	216		0.067305483	803.5
0.21264113	68		0.11673134	62
0.1489846	68		0.08139386	281.5
0.19533777	52		0.082710266	159.5
0.12106765	80		0.11017731	165.5
0.13091867	116		0.17360371	32
0.1983342	48		0.050333954	53
0.089917116	252		0.08514373	50.5
0.12288451	76		0.1177076	36.5
0.10763541	156		0.0840315	112
0.14286609	44		0.13403304	75.5
0.11326817	84		0.13497753	93.5
0.15029211	72		0.15798132	47
0.098419875	104		0.1568782	91
0.095713951	140		0.10361543	127
0.086511992	176		0.12298692	79
0.15093061	64		0.12837513	41
0.12002745	72		0.11467027	18
0.070881449	536		0.12695664	92
0.087310739	156		0.16733737	43
0.16060045	64		0.12113757	60
0.079778567	68		0.1014441	111
0.14539126	100		0.153566	60
0.13995638	268		0.14189443	48
0.1330515	40		0.22591017	23
0.10146584	196		0.14555934	229
0.22405605	32		0.18749882	59
0.12059745	172		0.12862752	120
0.11501333	208		0.092534259	137
0.18272121	32		0.15420346	50
0.064574897	464		0.17161964	21
0.084936202	124		0.077670254	303
0.14661376	60		0.25840217	19
0.096296497	196		0.13495219	53
0.065276831	488		0.091001511	85
0.13247129	132		0.18806909	39
0.19118756	48		0.10715492	107
0.095882058	236		0.11021468	74
0.11492903	140		0.075775474	105
0.14076346	76		0.090541393	83
0.0781141	260		0.072913475	93
0.069766611	116		0.17113537	24
0.11723702	92		0.12069982	148
0.082752675	212		0.11647498	22
0.18926658	28		0.16860637	24
0.22174658	24		0.11861525	54
0.16720818	24		0.12878558	50
0.32277945	288		0.092956081	52
0.10976855	148		0.11884923	88
0.34264493	20		0.097923137	78
0.10764062	72		0.10400161	172
0.061017178	220		0.10144674	660
0.1267325	184		0.20074886	62
0.050504722	212		0.058291558	84
0.075382918	144		0.17314807	48
0.1129154	268		0.09965203	64
0.1088959	140		0.13223687	96
0.12632063	148		0.082169823	128
0.096148752	280		0.15788163	48
0.090648882	288		0.094962277	70
0.10449543	100		0.19565918	74
0.13109142	92		0.13481376	98
0.14575642	56		0.093389839	64
0.10614578	148		0.13455507	50
0.18773469	52		0.089725539	88
0.19875316	36		0.21204779	20
0.10746271	208		0.1404507	48
0.090065524	84		0.047552947	458
0.090338513	212		0.10165863	80
0.15580769	40		0.059175115	66
0.1246632	180		0.13289106	36
0.20252055	96		0.16345508	50
0.28852022	28		0.15739378	108
0.2493462	52		0.14639074	98
0.13893519	88		0.11907447	66
0.15974207	68		0.015181564	26
0.098063312	208		0.094211124	84
0.13807334	84		0.1736858	50
0.091640688	432		0.15511097	10.125
0.079686411	272		0.17443785	11.1875
0.08451061	184		0.14228866	26.75
0.099611618	124		0.09267053	83.75
0.20943333	60		0.11851682	37.5
0.27443993	28		0.068117499	57
0.10717608	84		0.11156305	107.25
0.11793633	148		0.087729871	70
0.089598417	188		0.067854628	126
0.081208169	128		0.15120892	63
0.16264027	68		0.086639121	94.75
0.076864749	60		0.10967597	92.75
0.14242966	64		0.14173968	50.5
0.079066202	280		0.090423554	127
0.13896312	104		0.11378837	46.5
0.1070765	36		0.13576855	165.5
0.12259924	80		0.09537746	95.5
0.074379623	312		0.1621307	47
0.14739752	36		0.16677517	69
0.10465906	168		0.21586469	721.5
0.14227532	68		0.13713682	31
0.094891034	124		0.16064413	39
0.092057899	224		0.10417385	38
0.15431318	36		0.2043816	35
0.13376448	144		0.11050428	74
0.1142683	156		0.083365649	270
0.2325756	28		0.079442374	166
0.13212243	56		0.095211931	60
0.086241998	160		0.078164652	79
0.10728246	44		0.081114188	51
0.16311276	76		0.11854435	64
0.14598095	84		0.16728112	46
0.10959788	160		0.10924614	70
0.12227048	320		0.17158823	24
0.23798642	40		0.23604153	62
0.18194541	64		0.23956038	30
0.18044133	36		0.16624507	21
0.077957347	300		0.10190851	96
0.19386396	32		0.16193935	37
0.22591765	32		0.078067884	160
0.05809423	200		0.13798827	38
0.077712774	328		0.15665632	27
0.19882703	44		0.039293475	64
0.12365175	72		0.12174701	44
0.17370103	64		0.11969309	63
0.12770559	124		0.13665102	35
0.22118619	76		0.10003113	83
0.085729368	152		0.10818761	51
0.1723991	40		0.069742814	128
0.23264807	36		0.11159772	70
0.20716491	32		0.15575446	64
0.085087657	204		0.10341825	354
0.090286195	776		0.091614209	114
0.06643869	124		0.12130982	10
0.22059377	228		0.14205909	52
0.080410436	112		0.13873875	44
0.21388556	40		0.20311123	34
0.11776377	92		0.12978399	20
0.24495952	24		0.11134388	334
0.090656906	288		0.18491617	48
0.15074944	60		0.14638866	146
0.22523536	40		0.087323561	54
0.17798443	260		0.14758793	40
0.14933753	88		0.065930143	78
0.092919238	68		0.1278502	90.53125
0.091279507	144		0.134801	26.875
0.13809916	36		0.10795116	40.875
0.077523448	76		0.1138972	107.625
0.12806512	108		0.15654621	33.75
0.13840789	80		0.040823162	54.5
0.095650651	164		0.20100453	79.5
0.27604067	180		0.084653795	106.25
0.14415556	40		0.26041943	22
0.10258871	188		0.19268239	24.75
0.060770661	420		0.24327406	49.75
0.13807778	52		0.063694522	187.25
0.20195702	64		0.13743642	57
0.068508737	368		0.11419575	82.5
0.11644264	52		0.13403007	295.75
0.064520702	140		0.16120793	33
0.11353078	116		0.066343352	39.5
0.055803712	96		0.10594371	66.5
0.13920908	72		0.076298997	214.5
0.13254498	52		0.05464112	69.625
0.14711726	36		0.29664299	23.9375
0.2644349	32		0.15275933	109.375
0.12092648	132		0.22504888	29.75
0.24680386	44		0.13677202	99.5
0.098463617	68		0.12097172	52
0.18820843	60		0.26637697	19.75
0.091174051	60		0.10385592	66.25
0.16555789	52		0.1527708	38.75
0.10322683	68		0.13835545	457.25
0.10164031	140		0.09976282	35.75
0.13461892	68		0.12061223	61.75
0.094193675	188		0.15416643	22.25
0.073275842	184		0.1816024	34
0.21021385	24		0.058330435	82.5
0.11678753	192		0.11329542	66
0.096303105	100		0.19586378	18
0.047469396	756		0.061690398	46
0.12825821	48		0.083384417	99
0.15924691	44		0.084546112	173
0.17305461	36		0.13410749	71.5
0.26218972	20		0.089420438	93.5
0.079148524	56		0.095054366	219.5
0.11561491	120		0.14260931	53
0.18685383	36		0.15535323	65
0.096338809	172		0.10841882	69
0.08414384	320		0.14719926	50
0.10255364	128		0.094303504	53
0.10158049	232		0.15370883	313
0.1216428	84		0.17786551	99
0.13111486	60		0.16791424	62
0.18007118	44		0.11073891	98
0.2185445	40		0.18305953	35
0.13792287	40		0.11195996	171
0.14578046	76		0.13374676	69
0.16510521	56		0.13461104	177
0.094522059	452		0.044549324	24
0.20704797	40		0.26222968	32
0.12296865	52		0.12621014	53
0.069020867	312		0.1215952	78
0.26065123	28		0.14808348	26
0.17601089	60		0.13824743	53
0.16046987	56		0.33007818	19
0.11152568	256		0.11563558	67
0.10848827	368		0.12352218	64
0.20863029	48		0.18549336	23
0.096093982	76		0.15842429	125
0.092787392	40		0.22661443	23
0.072420664	412		0.1059892	106
0.21248253	52		0.13965973	50
0.09700717	168		0.17483602	64
0.093872719	260		0.1486818	40
0.065460421	128		0.14790255	74
0.15413387	108		0.13878645	50
0.26042756	24		0.10584049	37
0.10530536	172		0.14884645	93
0.13410953	148		0.17152993	56
0.15434359	100		0.10078622	292
0.19868402	64		0.19978571	38
0.1220286	52		0.13719587	44
0.17283724	56		0.16593598	38
0.17066596	56		0.25129655	30
0.13877675	88		0.071046002	184
0.14700325	56		0.079145201	86
0.13760433	52		0.1323701	52
0.096748471	72		0.08236742	138
0.18080379	40		0.13270682	68
0.15318732	116		0.14713252	36
0.086936451	160		0.12027913	66
0.13312443	76		0.10359611	34
0.098570429	188		0.12089371	78
0.11278696	40		0.15734304	56
0.19471227	24		0.080208555	78
0.10451126	44		0.094049975	78
0.091356426	240		0.10563441	268
0.095599435	248		0.13362175	52
0.23412499	24		0.1574637	24
0.10838876	588		0.089923769	64
0.23745075	40		0.053787086	86
0.065765694	168		0.12675972	142
0.10067564	76		0.097151577	34
0.075633436	444		0.16170251	66
0.055873416	276		0.076940171	198
0.1604583	152		0.13824114	46
0.12750205	96		0.19803019	36
0.067528896	244		0.10120485	118
0.093754545	36		0.0903394	152
0.10338001	116		0.10421455	10
0.18697383	96		0.057361711	342
0.15031083	68		0.18102548	38
0.29089203	24		0.27461755	22
0.12450992	60		0.19589199	56
0.10398018	624		0.14995573	48
0.1107744	96		0.22575822	30
0.11411195	88		0.20013955	38
0.076951236	236		0.21791409	24
0.19916822	68		0.12956375	36
0.083170809	68		0.10990808	54
0.057391331	252		0.2779049	78
0.13616259	56		0.075719506	204
0.2885465	32		0.12490347	126
0.093312755	84		0.10497633	56
0.12587534	112		0.19439475	10
0.29636171	32		0.19796547	20
0.19450293	24		0.14583229	150
0.18605609	44		0.14701714	22
0.16486402	96		0.13732511	22
0.11009893	160		0.11614764	80
0.15917827	96		0.26326978	32
0.15954304	92		0.13516031	76
0.21060278	52		0.13875067	22
0.073354922	264		0.091258869	28
0.13584962	108		0.077024929	50
0.095640175	140		0.089310899	80
0.056204237	412		0.19216637	36
0.07527785	172		0.22007015	30
0.083442107	296		0.16278708	84
0.10200482	200		0.078217901	204
0.095089652	160		0.19680135	40
0.13120347	84		0.15405954	120
0.12634967	88		0.14528382	48
0.087762795	116		0.1208874	124
0.13903771	200		0.10385521	44
0.22389928	36		0.084186226	112
0.16087994	60		0.23087309	80
0.14973833	80		0.39158157	20
0.16757683	104		0.23056471	48
0.091026224	136		0.13478628	80
0.09647546	148		0.15129124	76
0.16200112	88		0.21964511	48
0.1535292	32		0.14990112	64
0.16393186	40		0.084731571	136
0.27095902	36		0.19841875	24
0.076972	380		0.10273428	244
0.075961471	172		0.090240255	28
0.16864118	36		0.13195224	276
0.084963337	396		0.092914805	204
0.082295917	96		0.10465032	148
0.090430297	156		0.16133805	104
0.1045157	96		0.17754853	60
0.084308811	236		0.069743618	164
0.13750245	200		0.12268567	92
0.14332145	88		0.18702644	64
0.11684422	168		0.17092369	64
0.1336747	212		0.31537092	16
0.078424849	100		0.16187029	24
0.24029934	36		0.2902928	144
0.1300651	60		0.092343673	236
0.16576396	56		0.081865042	68
0.14744213	44		0.13029523	20
0.19995604	56		0.091287576	108
0.10079966	200		0.18303528	20
0.11318181	28		0.16771728	60
0.13118677	60		0.086119428	68
0.19341302	52		0.096886739	128
0.16618732	48		0.1755555	52
0.12806688	196		0.21372916	48
0.086386554	96		0.11963355	68
0.073233962	244		0.10955198	168
0.081455082	352		0.22242376	32
0.12405001	128		0.12679075	60
0.19183393	80		0.13812853	40
0.10313198	56		0.063076109	308
0.17997687	56		0.14176455	124
0.16587213	56		0.053840145	720
0.11344501	168		0.094015785	68
0.10239553	208		0.14228515	36
0.1222987	108		0.15242645	56
0.13189273	140		0.11122747	64
0.072878033	88		0.082827926	84
0.059949212	548		0.17170998	48
0.10444809	76		0.15757318	40
0.12015972	80		0.18400611	44
0.073573135	260		0.28141031	36
0.09274593	128		0.11944814	128
0.085703485	108		0.11542916	80
0.084704258	284		0.045346159	48
0.08557789	120		0.089958124	128
0.17230587	52		0.089561917	412
0.10424414	400		0.081407838	80
0.066326141	396		0.18458614	80
0.18056308	52		0.16114953	36
0.084390171	196		0.12628075	88
0.12010342	128		0.17780699	56
0.15216209	196		0.18372564	52
0.087799594	308		0.10074869	136
0.12908056	52		0.076533385	112
0.078906395	60		0.13937178	28
0.12580866	152		0.23085268	20
0.11289413	168		0.19352338	140
0.11773512	88		0.25416782	20
0.12869722	80		0.093199864	52
0.13324139	128		0.088149317	80
0.086769231	604		0.079375565	144
0.18753171	36		0.093585208	136
0.11463881	124		0.097348943	100
0.24165194	40		0.11698475	128
0.35599717	20		0.12510408	72
0.11141968	96		0.10577834	92
0.090117566	104		0.18559696	32
0.092480265	172		0.18973944	60
0.068444595	744		0.26009509	16
0.13317457	168		0.10145184	172
0.094752677	152		0.15009698	60
0.21076348	32		0.11480282	92
0.10415637	84		0.067507118	92
0.22472972	40		0.34695399	20
0.12860498	40		0.15890495	28
0.10923199	84		0.099986918	96
0.13762298	60		0.085177824	304
0.060769487	112		0.13086133	108
0.062094722	220		0.19135214	32
0.064527787	428		0.1490044	12
0.17338109	52		0.097838461	24
0.154855	32		0.13161151	52
0.11038683	40		0.079700939	336
0.12601848	92		0.10961565	152
0.223922	40		0.084880255	88
0.20237805	44		0.34116024	12
0.097419202	132		0.12305722	64
0.068493158	192		0.095433563	64
0.12931341	108		0.12569594	80
0.14548346	112		0.10891286	68
0.20995295	64		0.143722	76
0.16217768	28		0.10340473	60
0.084314466	352		0.091570817	124
0.13848911	44		0.16575365	32
0.083716445	200		0.10615577	72
0.20665148	52		0.17018482	96
0.096858345	64		0.10159966	48
0.094058506	172		0.1270664	80
0.20470342	40		0.10174616	68
0.095954001	164		0.12867884	52
0.15311782	84		0.13899058	64
0.18087506	68		0.15276499	36
0.15052785	68		0.12766041	140
0.12011082	396		0.093979523	136
0.21100922	48		0.19973139	36
0.085876174	112		0.078297198	128
0.066173926	140		0.39285317	31.28125
0.1049659	124		0.080569297	212.625
0.10886473	124		0.035608351	40.375
0.077361621	120		0.13517298	40.5
0.10603591	216		0.18384834	61.125
0.099479392	80		0.11858018	65.375
0.089272402	132		0.24747914	21.625
0.1448711	88		0.11727348	107.5
0.13499558	80		0.15505119	34.5
0.15247712	136		0.10008675	72.25
0.15006284	60		0.20545205	51.25
0.11441361	60		0.11748916	62.25
0.1738683	68		0.16243678	10.75
0.14001602	40		0.19520928	66.75
0.13248995	164		0.084840536	661
0.08107388	136		0.1914233	40.5
0.11375051	60		0.097226948	53
0.23922215	60		0.12624395	54.5
0.3077589	24		0.14732611	53
0.10305967	444		0.14206423	101.5
0.07403814	316		0.11922061	51.5
0.16722374	68		0.1566548	36.5
0.10488625	120		0.13455817	64
0.32762831	24		0.22494794	43
0.11223245	288		0.1069101	101
0.14734164	76		0.22932342	23.5
0.077525482	260		0.13840495	51
0.26298499	36		0.19369245	44.5
0.1715779	48		0.11545783	53.5
0.12563212	80		0.17652565	83.5
0.13234283	84		0.11817024	92
0.086761944	372		0.11067425	68
0.11910053	116		0.12434437	93
0.19860555	36		0.35389909	14
0.18520898	92		0.10512202	66
0.076090023	524		0.31705064	22
0.24075584	52		0.084665962	65
0.07020168	68		0.14666505	32
0.11464295	68		0.14062274	68
0.142583	56		0.1273966	76
0.10508464	212		0.11842255	124
0.26352942	24		0.081124708	246
0.091867328	92		0.087981723	117
0.10719684	92		0.088473104	49
0.096897908	180		0.12006389	67
0.098565042	216		0.1059174	55
0.12913074	96		0.15011702	100
0.10617298	68		0.093832284	149
0.14082111	96		0.081264898	293
0.16103794	48		0.18540555	61
0.14079593	64		0.15120012	142
0.088433623	224		0.10884498	21
0.10634618	100		0.12821788	218
0.09966518	264		0.16281529	48
0.16886652	36		0.071669824	51
0.1835297	48		0.10543676	97
0.23348396	44		0.18084626	48
0.12546629	272		0.16411333	66
0.091677316	56		0.1241549	80
0.14828292	64		0.084055483	34
0.15484554	76		0.13347304	50
0.10378136	124		0.19406627	64
0.093396157	212		0.0872657	126
0.13890274	128		0.10717527	372
0.15919821	32		0.27838483	35
0.11885178	56		0.17131646	60
0.18131138	88		0.12744941	24
0.12027789	44		0.13353911	103
0.13687608	44		0.09498439	46
0.12174445	112		0.15469053	140
0.14729661	128		0.12535031	54
0.099195622	144		0.13080442	142
0.10779487	240		0.089650244	96
0.079914883	280		0.10980452	36
0.1024292	164		0.14761156	38
0.11560648	168		0.10703242	52
0.13050228	108		0.14728908	36
0.1015824	96		0.17123891	40
0.13205668	92		0.13670024	68
0.083383068	172		0.1327215	44
0.24204959	36		0.12134784	50
0.14204362	76		0.1309001	20
0.11643839	1036		0.052764069	40
0.14589533	60		0.11794687	94
0.053219493	508		0.19564429	52
0.12085099	92		0.10676488	64
0.09403301	160		0.12279967	68
0.13725059	100		0.14478508	44
0.23172301	48		0.078600295	26
0.16868828	60		0.043143019	40
0.15016739	68		0.1599357	34
0.29002389	28		0.10779567	68
0.12629841	256		0.11215658	172
0.10622227	168		0.25043124	100
0.11480586	116		0.12176261	70
0.068205073	32		0.11155624	208
0.14762527	64		0.11475026	50
0.15450837	48		0.1929564	44
0.11251908	68		0.15108453	52
0.091543324	60		0.14454846	80
0.09097904	176		0.11605956	24
0.14077955	76		0.11062889	210
0.093149699	712		0.1213555	56
0.14240055	64		0.14023276	34
0.16075706	144		0.35963145	94
0.098974608	68		0.17691043	42
0.098098598	140		0.10883944	148
0.1674602	48		0.10144966	36
0.12315013	80		0.1571784	48
0.10782081	228		0.24074824	32
0.19738536	44		0.083953805	296
0.17924048	32		0.064665653	28
0.15146393	44		0.10735523	10
0.083449692	576		0.23578288	18
0.071554549	104		0.16189559	68
0.086220518	232		0.13042761	54
0.092511289	180		0.12736794	122
0.07288748	160		0.21024546	20
0.12639685	104		0.1506647	156
0.11503476	436		0.075049259	28
0.14304474	68		0.087949596	110
0.13637291	96		0.24883102	24
0.10245691	180		0.1953571	34
0.16421174	40		0.17950222	54
0.10010335	108		0.1398	80
0.13844143	56		0.094934307	80
[truncated: 1,999 more rows]
