# Supplementary material for: Comprehensive structural assignment of glycosaminoglycan oligo- and polysaccharides by protein nanopore
Source: Nat Commun. 2022 Aug 30;13:5113. doi: 10.1038/s41467-022-32800-4 (PMC9427770; doi:10.1038/s41467-022-32800-4)
Supplement: Supplementary file 5 — Source Data [file 41467_2022_32800_MOESM5_ESM.zip › Source Data/SI_source data files/Supplementary Fig. 7/c.txt]

TtHist_HPdp10			TtHist_HPdp10+HSulf2
246			167
639			255
551			411
441			349
330			275
334			197
215			198
187			138
168			86
119			110
91			83
73			49
74			63
59			44
55			28
48			20
44			12
37			27
28			13
29			12
22			21
21			14
25			5
20			10
17			12
9
11
10
16
3
12
7
4
4
