# Supplementary material for: Comprehensive structural assignment of glycosaminoglycan oligo- and polysaccharides by protein nanopore
Source: Nat Commun. 2022 Aug 30;13:5113. doi: 10.1038/s41467-022-32800-4 (PMC9427770; doi:10.1038/s41467-022-32800-4)
Supplement: Supplementary file 5 — Source Data [file 41467_2022_32800_MOESM5_ESM.zip › Source Data/SI_source data files/Supplementary Fig. 7/d.txt]

Ib HPdp20	Tt HPdp20		Ib HPdp20+Hsulf2	Tt HPdp20+Hsulf2
0.062271383	752.5		0.12971662	67.25
0.030269952	1937.625		0.078506939	169
0.05477947	137.25		0.085511103	214
0.074773908	204		0.12582925	187
0.044023968	1182.875		0.086604804	316
0.074941486	244		0.099291451	130
0.035550036	805.75		0.12712428	146
0.12688428	192		0.10580807	134
0.023810439	3828.75		0.086624913	144
0.065019764	461.5		0.33021227	16
0.035688542	995.5		0.066278473	348
0.061769426	290		0.15955639	32
0.10482269	265		0.15041259	92
0.042574406	1067.5		0.10683037	308
0.10475251	279		0.17590892	1240
0.092574432	234.5		0.093356147	256
0.049765594	517		0.14967363	128
0.05084306	778		0.066118732	184
0.049879652	631		0.0856454	128
0.067567177	269		0.078623034	280
0.0360821	907		0.16641186	24
0.09642309	412		0.10254766	136
0.078160711	234		0.099749438	264
0.022489229	3682		0.062799253	240
0.050175965	759		0.19205494	52
0.079238452	350		0.075110167	157
0.075764753	305		0.32052931	34
0.098571688	201		0.10269295	132
0.034913652	764		0.088563673	128
0.034981109	1180		0.10173158	163
0.050691742	392		0.16715527	156
0.1048471	162		0.31335413	18
0.12487008	136		0.13189784	176
0.080051377	178		0.38283813	20
0.13675097	180		0.086255983	156
0.044033051	840		0.33910424	20
0.049210567	856		0.11056207	216
0.036267776	1254		0.074320011	204
0.060709164	398		0.084652036	228
0.049214572	782		0.29022327	36
0.093352392	260		0.063497648	520
0.083150789	258		0.38437596	264
0.099509157	222		0.14410518	208
0.031477708	1362		0.16072519	400
0.15087508	80		0.37184381	32
0.094507061	152		0.28603712	24
0.10590191	206		0.34805349	158
0.035006396	1222		0.12170842	117.375
0.088303871	228		0.10665901	108
0.093751252	186		0.11342674	156
0.093246646	134		0.32505527	24
0.043389898	402		0.063651994	408
0.043296289	654		0.11169478	156
0.029250797	1994		0.11080606	108
0.053422783	600		0.096508019	256
0.045160085	752		0.075506933	104
0.082801454	268		0.10387765	144
0.039721604	1096		0.33922413	856
0.040352698	992		0.069622874	319
0.099470362	332		0.080852106	282
0.10375188	132		0.19841573	50
0.078793138	244		0.093301967	264
0.040416788	864		0.10556165	1666.375
0.02324689	10028		0.36673185	25.25
0.043534648	428		0.13382186	336
0.07996314	216		0.26112649	32.5
0.068122752	508		0.26268628	10
0.082654588	192		0.13189758	145
0.046979539	540		0.072733447	216
0.054416437	440		0.21806961	90
0.11264756	144		0.25555232	10
0.070414156	480		0.30692253	28
0.09710221	156		0.16381223	24
0.04825338	460		0.091233499	248
0.074118346	472		0.068914451	456
0.04915132	492		0.24166664	15.75
0.045419138	872		0.075604551	991.625
0.12966004	116		0.11831461	130.5
0.12893812	184		0.319042	12
0.037727959	1052		0.14482561	76
0.086585581	184		0.055845223	860
0.10761978	156		0.3656933	2066
0.033839595	1872		0.084420957	208
0.075425304	224		0.23143263	996.48438
0.096651547	196		0.11673272	2192.75
0.033891592	1172		0.13049036	165.5
0.048911214	808		0.067080647	218
0.091934636	192		0.10851074	73
0.061749045	556		0.12325022	168
0.068120174	248		0.25345984	256
0.070175648	408		0.38330665	28
0.085274801	136		0.28501561	40
0.040460065	717.90625		0.36835778	16
0.028763894	3067.75		0.30448714	278.25
0.07625065	260.75		0.33126977	152.75
0.10041109	181.875		0.086710155	202.78125
0.075594582	180		0.071254216	390.9375
0.069110177	307.25		0.15199828	262
0.076507434	275		0.092176393	170.5
0.076359749	189.5		0.16047923	70
0.047512226	1337.5		0.39184806	16
0.037394926	971		0.3873015	136
0.065985106	248		0.24618655	20
0.051701013	553		0.14016119	132
0.10884117	149		0.32323214	20
0.12804754	146		0.10483146	1111.5
0.060745854	1160		0.082933575	235
0.072744027	249		0.11715154	127.5
0.037391644	1757		0.11404626	239
0.084170155	265		0.354426	10
0.036568388	1447		0.23907261	66
0.07603965	289		0.28740799	3074
0.039462883	832		0.10270063	144
0.033148631	2684		0.30455205	80
0.076760277	396		0.11206197	130.41016
0.093864582	176		0.10336378	170.25
0.045631796	1174		0.090999216	228
0.025725638	3528		0.0746231	183
0.048678555	504		0.049215879	411
0.088960603	98		0.086833961	112
0.031998064	1760		0.15761504	24
0.050714031	782		0.084311619	217
0.088026524	170		0.17587529	23
0.10719986	112		0.19225529	40
0.03458827	1404		0.23894064	118
0.049824581	644		0.22272241	23.25
0.082712233	720		0.11566281	85
0.04992966	348		0.071083255	278
0.057377324	508		0.21323895	40
0.11215196	224		0.14071384	99
0.087456405	104		0.11790991	211
0.061894365	288		0.096791394	130
0.15507008	88		0.11343135	110
0.061904773	500		0.29581159	26
0.052635308	564		0.10587252	185
0.044469211	4440		0.38212046	11.5
0.067346796	288		0.35917395	190
0.051131725	1024		0.079856202	215
0.13153003	132		0.093025364	230
0.037771177	1112		0.12325658	168
0.065590493	316		0.37690666	16
0.06105734	336		0.11340046	216
0.053369954	396		0.078763284	336
0.11209822	216		0.26047012	24
0.11432572	171.53125		0.096010692	177.5
0.057945292	544.625		0.23804559	20
0.04598188	674.75		0.26332366	12
0.039678294	1897.25		0.32844937	20
0.099799678	133.5		0.11593415	100
0.097483531	367		0.38657442	12
0.11333749	128.5		0.12024761	252
0.099702679	146.5		0.10471671	112
0.074469894	225		0.067608178	692
0.053359419	576.5		0.2663849	11
0.054905154	348.5		0.13171791	126
0.09560398	245		0.36982185	18
0.054122906	397		0.20271437	104
0.11074796	205		0.090046316	258
0.15699723	164		0.37222514	2232
0.04468203	764		0.16247423	48
0.078444488	264		0.10990116	164
0.080434173	182		0.36041009	2368
0.10488618	178		0.11565583	124
0.039668374	654		0.14264229	96
0.073194452	326		0.20708461	68
0.046169087	758		0.17231457	71
0.074400693	270		0.10382023	145.5
0.095840201	186		0.35646212	23
0.1260118	158		0.089366794	173
0.055409752	588		0.10138822	230
0.070242986	388		0.12738176	98
0.059546467	730		0.086314775	196
0.06541533	332		0.078238033	562
0.064970993	294		0.30774623	26
0.076316305	450		0.068201154	272
0.062436432	220		0.28054616	32.03125
0.096992359	212		0.068996668	309.0625
0.054668646	280		0.24141124	10.5
0.12884511	108		0.18644881	838
0.10575239	112		0.083036005	324
0.083508596	304		0.30921984	156
0.043738306	856		0.30191013	32
0.064935572	428		0.063640967	244
0.03010915	1040		0.36153808	37.5
0.039102979	800		0.084173247	172
0.030396946	1532		0.39000118	22
0.098421745	336		0.3647573	204
0.053319048	484		0.25734979	38
0.037810706	1148		0.38790956	10
0.093384892	236		0.35526901	14
0.084843516	396		0.21222079	16
0.062906854	216		0.064422049	412
0.10490602	112		0.25835791	16
0.057823889	804		0.29016167	80
0.03901666	948		0.096688949	6502.25
0.048889454	992		0.071322851	142
0.049046107	896		0.097356789	120
0.074887119	316		0.21233737	1013
0.1020656	168		0.11892366	111
0.093268365	328		0.31013754	14
0.062827453	404		0.087573931	220
0.10491064	196		0.22266611	1448
0.058491264	496		0.10182077	308.375
0.078760296	356		0.081241369	189.5
0.09356457	180		0.21395767	345
0.13331446	152		0.1172156	190
0.063234888	608		0.13705368	238
0.072232142	520		0.11366922	114
0.071838252	316		0.31451291	1640
0.11856197	152		0.072851151	760
0.044430036	568		0.11225478	127.875
0.049731694	628		0.19974576	65
0.078035437	196		0.36076537	142
0.098453902	152		0.28724018	109.5
0.083821282	312		0.39065635	19.5
0.066114418	276		0.37952599	10
0.053091142	1248		0.21742101	38
0.062268399	580		0.060665455	176
0.11311134	348		0.088958375	236
0.048709873	468		0.33667752	60
0.067861363	316		0.20096768	32
0.10203321	308		0.15927389	332
0.069985248	280		0.38296109	13
0.060924377	368		0.34283665	14
0.12457453	108		0.35519969	30
0.083633654	172		0.10467556	96
0.11732297	116		0.27446261	28
0.076124541	192		0.11432485	148
0.044095341	944		0.13111871	390.34375
0.083964564	216		0.078090735	2005.4375
0.041239645	860		0.31240836	15
0.055680279	516.23438		0.30516979	66
0.068500124	335.40625		0.12992065	64
0.032899342	755.4375		0.37316918	824
0.037471756	767.875		0.072372369	370.75
0.11826313	156		0.26715904	228
0.099583477	147.75		0.12595657	2176
0.11857847	161		0.1278239	109
0.02762216	8731		0.08739125	231
0.076379351	344.25		0.28787571	24
0.041499469	1010.5		0.38405019	1144
0.11270727	205.25		0.14400677	283
0.06568528	1133.75		0.3636207	50
0.050362367	679.5		0.1112699	140
0.048430536	652		0.28619778	1518
0.062749952	192.5		0.13039054	2714
0.070590243	705		0.23494872	766
0.068429314	255.5		0.19263308	136
0.07130865	470		0.1007309	133
0.076619916	179.5		0.27832651	625
0.03372639	1364.5		0.20782314	54
0.071966581	449		0.14989586	94.5
0.12313737	169		0.064738341	295
0.10708609	296		0.38899818	20
0.054957718	322		0.3063238	170
0.12515265	174		0.11701524	164
0.095188029	152		0.25601166	96
0.08825735	251		0.24009387	21.25
0.07292638	216		0.10207498	2204
0.067054249	447		0.053221717	300
0.054384492	473		0.049527694	724
0.10724859	101		0.081764907	220
0.051022399	1169		0.36884266	18.75
0.097424358	244		0.23228864	146
0.14246194	89		0.076016918	92
0.1153651	163		0.065736249	844
0.054632343	961		0.31890735	108
0.046171475	422		0.24330492	16
0.02985788	2220		0.042366125	516
0.048824891	810		0.12074254	152
0.050941043	704		0.29066965	37
0.039385349	820		0.33062956	10
0.048917431	928		0.37000299	997
0.070271596	390		0.3173874	10
0.07350719	674		0.36774457	274
0.0564554	704		0.08860328	143.75
0.069883034	232		0.27829635	24
0.062083595	390		0.089750156	148
0.10727373	134		0.31249771	52
0.11199619	170		0.12178243	184
0.055892408	356		0.10638269	48.5
0.057172202	340		0.12176702	153.625
0.035250362	1230		0.14701848	155.5
0.11974505	138		0.38006368	109.5
0.096553139	168		0.071470194	327
0.070326753	480		0.1154082	102
0.05639356	430		0.12363504	171
0.040816467	1070		0.30099666	12.5
0.03992353	936		0.37740558	445
0.040308416	932		0.086639889	211
0.085096873	352		0.09562774	192
0.074099034	376		0.26072276	56
0.043976553	890		0.10751322	131
0.02437955	6356		0.11672761	174
0.07455267	370		0.10259131	470
0.04763519	750		0.29147717	10
0.056965653	456		0.32602081	24
0.060412366	422		0.075375244	496
0.051823918	984		0.032456815	552
0.15524539	104		0.11675474	121
0.064018711	274		0.15809612	45.5
0.045861349	554		0.25385141	23.8125
0.090099335	178		0.31062308	10
0.10637487	200		0.11451645	111.5
0.092075475	154		0.085018821	324
0.12908897	132		0.12500811	181
0.073166348	384		0.067524329	432
0.103126	206		0.086618029	354
0.095629774	266		0.087015472	212
0.046640608	918		0.17262606	120
0.03897582	1584		0.34663582	10
0.060331445	240		0.10525118	95.5
0.068463728	422		0.097880885	237
0.10755354	204		0.092169881	147
0.040789142	904		0.21481231	50
0.12464089	144		0.093123838	1850
0.049573831	762		0.12806579	142
0.11961841	114		0.20942008	36
0.067314759	240		0.32208136	12
0.11274954	122		0.12585564	97
0.046854537	308		0.13259041	70
0.036139518	794		0.21931174	10
0.051839374	246		0.090615489	127
0.077123754	426		0.11576935	242
0.047835745	776		0.35849619	300
0.04368943	800		0.139147	122
0.047638416	456		0.073874146	219
0.062076293	538		0.081551768	172
0.079675674	172		0.11129446	4104
0.060042471	794		0.26821825	488
0.062537067	328		0.35913572	20
0.039253894	836		0.073767051	216
0.049333401	852		0.39006954	20
0.032499548	2308		0.090251319	306
0.07314916	500		0.18030387	5350
0.095768496	220		0.13595141	100
0.055667236	5788		0.052233845	708
0.029787201	1424		0.32025391	12
0.14360195	116		0.3599669	12
0.044261586	500		0.35107604	256
0.066635765	472		0.24396494	20
0.15753381	132		0.093165211	113
0.098860301	136		0.1619181	155.5
0.084278628	160		0.38460755	10
0.036343865	1276		0.09317033	114
0.068331271	624		0.07015904	218
0.073078983	300		0.11838572	141
0.066951491	324		0.34706208	22.78125
0.069665104	428		0.095527038	258
0.12173013	104		0.11039545	196
0.040834129	928		0.34003988	40
0.065788984	200		0.10286304	176.75
0.053215574	392		0.11132676	154
0.10460767	248		0.045871694	421
0.042029843	680		0.36878935	24.5
0.076418526	212		0.099638097	97
0.092168964	172		0.35169181	10
0.039104551	604		0.13013417	72
0.036634371	1520		0.20686255	84
0.046002768	860		0.090324312	156
0.14574906	220		0.07880301	216
0.070719711	224		0.14913779	136
0.068332583	888		0.25513881	12
0.10389048	224		0.12039184	200
0.044216044	560		0.18980326	152
0.026193896	3000		0.10130736	176
0.063301049	264		0.092720628	200
0.07075049	396		0.097696312	103.75
0.036483407	1012		0.30358005	15
0.0474483	740		0.12001465	92
0.074907415	188		0.10286594	150
0.089589395	192		0.17585857	53.4375
0.073537581	428		0.19867264	104.1875
0.044003803	908		0.34926227	12.625
0.09022221	172		0.28107142	20.375
0.029286239	3972		0.23835471	66.25
0.067753762	232		0.19808979	33.5
0.10989462	148		0.10886667	66.75
0.090877853	328		0.3156468	17.75
0.06777674	376		0.38290125	10
0.045487862	352		0.066524118	183
0.054276925	496		0.25861436	185
0.09431991	316		0.14106642	22.75
0.092108399	296		0.23221275	63.25
0.062115215	416		0.22780634	112.75
0.050200909	1116		0.32126868	20.5
0.061264277	576		0.23166671	51.25
0.073193304	292		0.35149843	188.5
0.11536331	132		0.098953158	375
0.091392241	5036		0.36163908	12.5
0.053450514	416		0.16952996	39
0.051647287	1208		0.3056865	83
0.043750357	884		0.18402186	241
0.047418363	604		0.22760983	12
0.054357953	640		0.20981787	63.5
0.073440678	196		0.3870163	12.5
0.058940146	332		0.12395514	137
0.031926751	1656		0.097249202	102
0.032970991	2440		0.317366	19.5
0.047544617	888		0.11509371	144
0.030629756	1512		0.10168918	148
0.07011117	472		0.33658215	23
0.080578797	204		0.13963486	512
0.041903976	788		0.19902982	232.80078
0.065336943	576		0.11478323	1121.8359
0.10786732	260		0.15218467	148.07031
0.064422891	344		0.20318952	55.75
0.081793331	292		0.11012826	371.92188
0.079682678	208		0.066372208	93.1875
0.043644346	656		0.19867642	67.015625
0.12855327	108		0.11550686	398.46875
0.056765623	416		0.23093395	45.125
0.057677332	572		0.22472411	25.4375
0.052905679	576		0.12380908	329
0.075194336	412		0.28392062	22.875
0.074626349	292		0.16030449	113.09375
0.053945918	464		0.39046016	18.21875
0.089446358	212		0.20164029	12.90625
0.034434449	856		0.24400283	35.71875
0.044873364	502.84375		0.140321	155.21875
0.038733937	837.625		0.29730386	20.15625
0.057850491	278.8125		0.086961515	614.4375
0.048428323	706.5		0.3707343	10.90625
0.046581585	451.4375		0.14169702	361.5
0.11106604	196.25		0.19870715	60.28125
0.098119892	216.125		0.14606413	40.875
0.07993488	346.5		0.33298331	29.5
0.053689525	346		0.1154274	142.25
0.05362808	733.25		0.23652893	15
0.057721075	347.125		0.18692289	11.75
0.11259481	170.75		0.25252759	187.25
0.048739646	645.125		0.16454016	6000.75
0.068658918	247		0.29530227	40.5
0.1110673	164.5		0.080335774	156.25
0.059361853	399		0.16352649	37.5
0.068603858	735		0.1076379	1301.25
0.13430332	296.5		0.11347432	2253.5
0.042118452	806.25		0.20475377	98.5
0.026966233	2263.75		0.13208614	80
0.077504545	271		0.016663671	1287.5
0.032382675	1270		0.10896815	1600
0.052463353	679.5		0.29253525	10
0.091693081	154.75		0.23897655	36
0.093447626	141.25		0.16099246	27.5
0.07515242	236		0.079456866	56.5
0.071145773	286.5		0.163937	34.5
0.088842012	157.5		0.18755428	43
0.052400913	636.5		0.16056512	304
0.063066609	334.5		0.31273228	25
0.092008501	255		0.1315612	94
0.07751856	338.5		0.10398007	898.5
0.10949342	150.5		0.13055427	101
0.067507289	511.5		0.13078567	232.5
0.037558347	1325		0.094862796	1195
0.096148789	257.5		0.18109995	216
0.05774707	613.5		0.22886829	90.5
0.053649236	754.5		0.26495743	1738.5
0.076965474	227.5		0.21636154	79
0.05981648	288.5		0.15893081	301
0.065717891	309.5		0.39143294	46.064453
0.065668628	573.5		0.10033234	686.5
0.041740958	768.5		0.10921302	217.625
0.068422101	306		0.11745507	213.0625
0.11843485	97		0.12445301	507.25
0.050340373	478.5		0.12061261	914.875
0.062019598	495.5		0.19014177	108.625
0.11452451	169		0.28352475	48.8125
0.040026519	669.5		0.19602454	13.125
0.092382036	259		0.17528176	263.625
0.046558212	738		0.083986096	1746.25
0.11158159	130		0.2698783	34.6875
0.052321039	690		0.34641314	13.5
0.053235378	267		0.067512251	3040.4375
0.10329055	667		0.37598613	18.8125
0.056023937	205		0.33786583	621.9375
0.11550827	161		0.23764805	13.3125
0.052241735	1221		0.096416563	1342.8125
0.068627678	241		0.33810517	20.875
0.026794374	2590		0.32767501	33.875
0.10773555	164		0.33041099	23.5
0.039071515	960		0.12396941	275.5
0.0343941	1982		0.094183102	2407.875
0.058171961	293		0.25257072	26.875
0.036667194	2362		0.094593152	2890
0.077911556	408		0.08871422	1353.75
0.13053188	107		0.058683604	127.5
0.041686989	819		0.10468183	4103.875
0.15299933	71		0.3803741	15.363281
0.098843716	278		0.2601406	38.617188
0.08362399	213		0.32956681	85.328125
0.058984641	512		0.22641768	22.460938
0.032231633	1065		0.26153749	79.25
0.040239774	776		0.087749675	953.29688
0.054628868	804		0.18231232	113.39062
0.063705646	300		0.38254789	21.96875
0.085469894	190		0.13999389	337.5
0.090484731	160		0.33755869	128.5
0.096035644	195		0.15302038	130.9375
0.10343332	142		0.19427836	37.15625
0.042040821	864		0.30842888	396.625
0.071848512	322		0.30365473	27.9375
0.054371398	379		0.38780072	257.78125
0.076990813	257		0.32063797	31.0625
0.11705354	141		0.16892177	84.4375
0.050277978	493		0.14666066	625.8125
0.090125754	129		0.31200755	46.9375
0.0504122	384		0.23545912	126.5625
0.10524832	195		0.36244318	12.375
0.10814724	121		0.32956725	14.875
0.044104777	516		0.11350473	452.1875
0.038203243	884		0.11675378	714.875
0.05756503	584		0.26838276	144.25
0.033543684	734		0.099167198	1759.875
0.12632267	156		0.09102653	2437.5
0.044558905	468		0.10308283	618.25
0.071616493	280		0.10562029	429.375
0.10895647	252		0.12168036	98.5
0.05616628	390		0.088539623	550.625
0.088337451	160		0.14507973	155.875
0.056750182	704		0.19840382	10.625
0.054286979	640		0.090113781	175.625
0.04374883	582		0.10129981	668.875
0.073318005	286		0.21541372	26.875
0.062447626	382		0.39186937	22.25
0.073670596	254		0.20448126	80.25
0.046681583	638		0.25220934	86.75
0.04054267	784		0.28171164	37.25
0.038642447	824		0.10069055	1262
0.14213106	150		0.11183385	2490.75
0.052876003	424		0.20955381	138
0.031496391	1694		0.2216811	219.25
0.10925306	378		0.3596496	20
0.07203567	248		0.18682936	127.5
0.051033616	622		0.22346902	129.75
0.12896056	112		0.15977731	52
0.076024428	320		0.21133628	113
0.053210739	396		0.20088325	53.5
0.037200354	844		0.26336649	42.5
0.088004515	440		0.22258511	108.25
0.083667025	242		0.31065273	23.75
0.054107126	366		0.18507341	145.75
0.057888146	816		0.35419393	34.5
0.086017497	224		0.34605572	21.5
0.046453148	1004		0.26598826	26.5
0.10450263	234		0.24303114	202.5
0.048324499	386		0.10575455	239
0.080114543	230		0.30161321	22
0.026825519	2188		0.30387217	25
0.039003298	442		0.35485715	24
0.057633944	358		0.23728302	22.5
0.047287002	418		0.097762316	983
0.10721087	196		0.10978868	662.5
0.075344108	356		0.087608762	3291.5
0.045161024	796		0.10119835	932
0.04622227	540		0.29069641	10
0.11278853	160		0.1074202	4328.5
0.058495466	576		0.11185579	1246
0.043723188	1554		0.30375057	43
0.13423094	196		0.03070632	1782
0.10450686	146		0.28281114	14
0.09458486	146		0.22959834	117
0.095568247	334		0.22319847	2452
0.068898618	524		0.27145487	22.587891
0.086362362	260		0.27988145	30.429688
0.044336557	816		0.23322327	94.101562
0.042565215	564		0.2091627	23.535156
0.086234167	364		0.27514389	83.128906
0.037935365	1310		0.36838892	20.875
0.055747323	224		0.31875083	35.164062
0.044863068	504		0.2540901	41.4375
0.053020097	416		0.22497638	22.140625
0.051190861	696		0.34216696	24.015625
0.057875931	396		0.37078142	11.53125
0.062718377	514		0.26319444	40.5
0.036528535	898		0.2543762	59.25
0.046400037	1300		0.34505385	34
0.03659527	966		0.16096312	26
0.10534962	204		0.27571064	32
0.037001915	544		0.30093113	22.5
0.033691067	1058		0.14581448	276.5
0.094109952	362		0.36346939	10
0.052213762	324		0.13391729	86.5
0.058218554	332		0.20850925	23
0.070915744	304		0.24204883	10.5
0.080921806	482		0.15252879	79.5
0.05878133	444		0.11319997	141
0.13813461	200		0.2211583	44
0.090936862	162		0.19307573	165
0.058099106	654		0.19119562	176
0.072460666	222		0.19238624	74.5
0.058194019	362		0.17454	115.5
0.085269369	204		0.28067511	26
0.082239389	252		0.20564646	96.5
0.05547988	806		0.28315243	35
0.045319967	1246		0.19283238	98
0.038226366	2680		0.17561519	94
0.041591343	498		0.30561435	12
0.098456681	158		0.34034598	26.5
0.06137212	272		0.21080276	47
0.045443855	550		0.35075945	14.5
0.067344286	314		0.27473715	26
0.039433651	562		0.09827131	427
0.040227279	562		0.15276742	275.5
0.088457152	726		0.33275223	24.5
0.10974818	120		0.17194244	44.5
0.062830925	548		0.26352662	15
0.022595381	2230		0.22197549	67.5
0.035446998	1240		0.20810585	125
0.075733744	244		0.3820101	52.5
0.058670525	304		0.29600745	21
0.057577506	320		0.28194726	54.5
0.068574511	488		0.31971562	67.5
0.072436593	336		0.25213701	11.5
0.049536251	700		0.25203785	92.5
0.056851462	424		0.15766315	28
0.06361559	360		0.30578339	36
0.069391534	300		0.26317307	23
0.12333449	88		0.22938246	95.5
0.062679969	448		0.19394344	12
0.089724526	196		0.35680589	38.5
0.1317568	112		0.2498848	16
0.11019945	204		0.23840334	39
0.089436039	220		0.30863172	20
0.041687053	2204		0.25478572	35
0.056548115	376		0.089291699	125
0.050741132	1032		0.32361111	47
0.07696943	216		0.27614412	12
0.094383478	156		0.22445004	36
0.093629815	176		0.24961944	22
0.050213583	532		0.31025904	50
0.037004955	1468		0.26348263	40
0.037145201	8016		0.18739469	116
0.072263323	432		0.22216207	49
0.058173064	472		0.35380882	19
0.050387397	648		0.36135241	35
0.03723662	1484		0.23417027	80
0.063102633	512		0.15832402	137
0.0486902	412		0.28189042	25
0.11765976	136		0.25068992	81
0.044844739	524		0.19592561	50
0.091672756	252		0.35782012	12
0.073946148	304		0.18738897	130
0.070296653	216		0.19083597	55
0.076885052	392		0.20750302	112.5
0.050250508	1008		0.30787829	20.46875
0.062273905	284		0.15312086	44.8125
0.083208308	184		0.27533323	76.84375
0.057231478	396		0.37125432	160.6875
0.030908674	960		0.36232927	11.4375
0.079906933	136		0.34809601	18.4375
0.13093013	132		0.13841631	275
0.077067718	176.8125		0.27510583	25.8125
0.11343788	178.03125		0.38909024	19.1875
0.06937433	367.6875		0.30041322	14.1875
0.058887485	494.25		0.17996453	357.25
0.092718758	215.625		0.23059225	91.4375
0.15002568	226.625		0.079989851	700.75
0.080115795	189.5		0.24135351	100.75
0.041225336	738.5		0.38564023	18
0.063550606	295.25		0.10826404	127.75
0.039287321	511.5		0.26745558	55.5
0.042755269	892		0.34202611	10.5
0.045639925	632.25		0.16832975	95.5
0.086114995	337.5		0.22664596	40.25
0.033690881	1268		0.36665213	22
0.093299292	140.25		0.23125292	40.75
0.051523399	681		0.19332258	159.5
0.040398289	1093		0.12480532	58.25
0.10336129	212.25		0.31073165	19.25
0.064356685	348.75		0.27034771	31.25
0.095069602	159.25		0.19485939	172.5
0.048654635	481.25		0.18649432	140
0.039966732	961		0.20548196	258
0.049145114	641.25		0.22942148	54.5
0.064210251	290.25		0.35517904	10.5
0.038401958	1004.5		0.17122693	126
0.10768867	286		0.38898498	10
0.056885347	501.25		0.29472649	36
0.12061818	121.5		0.29447278	53
0.050003726	527		0.14831457	211
0.058143631	454		0.29051751	27
0.028005458	1613.5		0.17863235	95
0.10749114	214.5		0.16345225	213
0.086011253	200		0.11377661	148
0.072344229	354.5		0.1846012	53.75
0.024202108	5254		0.20233725	104.5625
0.054839853	441.5		0.34926227	13.25
0.15118174	117		0.28107142	20.75
0.040252365	814.5		0.23835471	66.625
0.051060341	523		0.19808979	33.75
0.059984788	448.5		0.10886667	67.5
0.059493579	462		0.3156468	18.25
0.0835559	326.5		0.27258986	10
0.10274074	242		0.38290125	10.5
0.035153951	6509.5		0.066524118	183.25
0.081636928	740		0.25861436	185.5
0.078080542	302.5		0.15663284	23
0.027522644	2315.5		0.23728977	63.75
0.078882948	298.5		0.22780634	112.75
0.044905782	813		0.33266699	21
0.027665697	9771		0.23858182	51.75
0.036085311	917		0.35149843	188.75
0.064350031	491		0.10014906	375.75
0.041119695	957		0.37464038	13
0.087315284	231		0.16952996	39
0.097733781	273		0.30882624	83.5
0.06485524	379		0.18402186	241.5
0.041938949	766		0.22760983	12
0.08249297	148		0.20981787	64
0.043392397	687		0.12733166	138
0.061353941	375		0.13031457	110
0.055759959	339		0.317366	19.5
0.037680734	1149		0.11783803	144.5
0.045923889	1185		0.10749758	150
0.06051204	333		0.33658215	23
0.058354791	327		0.14042836	513
0.069019586	381		0.079801902	144.625
0.050615456	252		0.31813517	20.8125
0.13576974	102		0.18508568	43
0.097054273	239		0.26238263	27
0.093234994	242		0.23401894	10
0.054077756	672		0.081350811	574.75
0.069107734	613		0.27178693	36.25
0.067863487	546		0.18729144	205.25
0.13756256	113		0.27298495	17
0.080003463	205		0.19908473	176.75
0.054627966	312		0.2162064	84.5
0.062431913	334		0.18108186	72.5
0.12688115	157		0.2376297	37.5
0.067221917	367		0.37462351	20.5
0.094377905	276		0.020513287	2373
0.044904612	1130		0.29474139	37.75
0.063042946	292		0.2705279	110.5
0.11875407	148		0.20700085	65
0.062815346	367		0.29339597	17
0.11416163	87		0.28338745	64
0.070427939	304		0.37105072	10
0.031943794	1485		0.24830996	31
0.047861781	2151		0.21332164	81
0.075178042	276		0.1455989	308.5
0.039679904	500		0.14960411	125.5
0.14854153	113		0.19797902	119.5
0.04852955	405		0.34378093	16.5
0.07304059	250		0.20441638	80.5
0.054758385	447		0.22629632	50
0.046759713	473		0.26929024	144.5
0.034833748	1381		0.13176885	116.5
0.048932999	637		0.17023551	590.5
0.047316711	572		0.23462561	38.5
0.064920232	326		0.19862209	52.5
0.088659942	200		0.32165441	17.5
0.088737272	174		0.32561225	11
0.049478531	994		0.14048712	170.5
0.052709233	492		0.2177258	25
0.059695859	463		0.084226102	57.5
0.056443293	397		0.16604543	58.5
0.12892431	113		0.24388325	39
0.14780095	77		0.24161999	48
0.045508176	711		0.23047408	429.5
0.11684414	108		0.10813475	450
0.10831429	225		0.23333463	29
0.064160056	313		0.20034705	79
0.10837312	226		0.15433958	230.5
0.049753316	580		0.16590975	102.5
0.027402977	2066		0.2019392	53.5
0.061676692	562		0.17392355	22.5
0.10093355	266		0.29617238	19.5
0.039866317	618		0.24069104	116.5
0.10966117	152		0.13260704	173.5
0.033207748	1366		0.18488856	247
0.082325794	232		0.34471732	21.5
0.048829436	624		0.14575359	116
0.052747779	424		0.25967535	44
0.13114753	84		0.21861853	59.5
0.055245526	334		0.18604572	81
0.079586998	348		0.17243768	42
0.070028313	588		0.12614232	218
0.048367456	566		0.27598944	15.5
0.057059679	628		0.12881203	11.5
0.079949968	168		0.15028416	339
0.086208902	250		0.23388246	227
0.080321975	270		0.17262241	550.5
0.074859701	450		0.15984343	156.5
0.07930252	264		0.076453708	339.41406
0.041160248	900		0.17973086	263.25
0.060617041	1138		0.18532313	57.875
0.10561178	112		0.19878703	86.5
0.045007154	886		0.19158335	793.75
0.086722396	208		0.21480511	201.25
0.09700232	164		0.03354767	301
0.034696784	2794		0.35230079	35
0.086849645	214		0.2181063	76.75
0.071723007	178		0.10058728	461.25
0.12177794	152		0.32526428	28.375
0.068629809	520		0.2811853	72
0.067781299	274		0.051421478	205
0.10235112	190		0.32875142	22.375
0.095835552	214		0.24384253	78.5
0.073853694	230		0.31929371	22.75
0.040350825	744		0.12462372	372.25
0.037927877	830		0.26130247	29.625
0.067581698	264		0.18829474	356
0.11669444	120		0.1481417	1038.25
0.041863322	892		0.17384608	145.375
0.026773768	1060		0.2045278	12
0.075000547	266		0.37337232	52
0.072674736	284		0.10058588	175.75
0.097210892	214		0.19397545	159.875
0.044744004	678		0.29167184	10.5
0.060835108	354		0.23574549	65.5
0.039474186	782		0.34504306	27.875
0.040744357	818		0.19218516	13.5
0.039731245	766		0.28588453	32
0.11180721	136		0.25611317	59
0.045278892	634		0.12515989	184.25
0.040953454	1300		0.27177095	11.402344
0.045153216	490		0.25248662	24.320312
0.075861916	206		0.0740413	275.6875
0.079187214	220		0.25556543	22.1875
0.03605967	740		0.11814464	181.25
0.098990187	302		0.30333033	23.5
0.065746814	246		0.29477105	33.75
0.086659022	184		0.27011868	19.5
0.048775509	636		0.31616279	22
0.061937291	342		0.27993527	21.5
0.042474184	2798		0.36467794	21
0.059550498	582		0.34988078	27
0.088252641	260		0.24760029	23
0.11848491	206		0.26787239	39
0.044538502	400		0.15581892	202.5
0.046103396	686		0.34578049	14.5
0.068687685	280		0.14938723	85.5
0.038457926	10696		0.13954127	116
0.062969163	236		0.22286268	179
0.11221214	158		0.20086525	95.5
0.05983207	842		0.19495918	342
0.10477238	152		0.18390122	85
0.026021784	5776		0.082586296	187
0.09656658	146		0.14035146	368.5
0.035980459	998		0.27099419	19
0.070476793	132		0.14903176	222.5
0.035216175	740		0.11641204	97.25
0.083896987	236		0.1125292	139.5
0.07340914	244		0.26166427	40
0.070028834	218		0.11827009	228
0.099102065	172		0.12065203	209
0.046415932	740		0.094182342	249
0.079226717	194		0.38927677	57
0.062039424	416		0.19334681	217
0.038545556	814		0.1037658	219
0.047378369	1018		0.0952866	232
0.048131466	424		0.18728159	36
0.092242621	158		0.19274692	136
0.093907751	152		0.079637825	184.875
0.040534984	904		0.15190114	247.125
0.049306627	904		0.11195631	156
0.065268666	294		0.10869873	125.5
0.082789063	150		0.1108114	203
0.052721042	546		0.10105201	2967
0.064171433	278		0.10903201	100
0.045672685	474		0.38637125	11.875
0.030232107	2790		0.11006594	207.5
0.071637563	322		0.31804293	1250
0.043875206	782		0.10101574	150.40625
0.044968523	724		0.16673955	84.125
0.04547571	678		0.27015203	753.75
0.062563702	178		0.091683604	167.4375
0.053649098	860		0.13140972	102.875
0.11461475	148		0.067409344	421.75
0.09578146	172		0.088038847	176.25
0.050583836	776		0.10059745	109.25
0.12667035	96		0.30169901	12.25
0.10259517	128		0.2984665	61.623047
0.07826639	332		0.09770593	185
0.089721076	108		0.37417442	296
0.11252344	148		0.13318133	173
0.072835572	500		0.10012535	287
0.060335606	800		0.087752253	362
0.0569271	348		0.2973578	38
0.1025972	164		0.15072738	52.25
0.10314026	88		0.14835089	622.5625
0.12912905	128		0.13866432	358.625
0.087737128	200		0.055570591	248.25
0.084753148	220		0.11605144	137
0.073149838	360		0.27215397	75.09375
0.074374542	252		0.17953129	143.4375
0.078324117	220		0.19451031	161.6875
0.059555721	408		0.27767467	54.6875
0.10206626	188		0.23166935	40.375
0.060944688	328		0.30662605	26.75
0.065776795	852		0.15958603	116.125
0.047864202	968		0.21594535	87.375
0.043304939	1096		0.23415898	21.375
0.059205402	256		0.27243167	24.125
0.063350685	368		0.096785299	140
0.04710893	600		0.12956651	132.5
0.034706429	752		0.33383298	10.5
0.064344093	336		0.039352	670
0.082555316	232		0.28811392	25.5
0.047418531	448		0.14184578	117.5
0.047565714	488		0.15043721	75.375
0.10786117	164		0.39163968	19.25
0.058772109	380		0.23839779	34.75
0.091159448	192		0.15009111	160.5
0.13120258	132		0.37037179	17.5
0.033186685	2596		0.084562071	239
0.10593306	324		0.33326524	63
0.083015017	284		0.25546935	78.5
0.12370429	148		0.31789032	28
0.068103194	344		0.31407988	161
0.040354759	924		0.2395802	111
0.098769516	164		0.22787188	52
0.036434174	920		0.11564723	156
0.047891408	628		0.36598542	29
0.057924248	840		0.19897771	10.609375
0.031145075	3504		0.24413335	39.515625
0.033527602	1472		0.16380721	376.9375
0.030119322	1980		0.30032918	34.8125
0.10191533	168		0.23119035	52.25
0.048838299	856		0.33117604	11.875
0.10730511	104		0.30346015	51.125
0.025698181	3208		0.13973126	274.25
0.049534373	276		0.17246045	62
0.094819553	144		0.31968942	19.8125
0.053370573	716		0.290528	82.625
0.072641134	232		0.30424282	248.5
0.074176013	348		0.249043	123
0.058129251	480		0.16451186	188.5
0.040634871	1276		0.10375413	221.75
0.11296824	168		0.092969149	314.5
0.038518529	1024		0.27953425	27
0.054570317	484		0.21439648	63.5
0.08133059	388		0.089096487	413.75
0.074221209	276		0.15246135	411.5
0.1143113	132		0.11191109	113.75
0.058252733	584		0.096732132	234
0.044835329	756		0.39155707	64
0.043135934	408		0.28725684	37
0.039766919	1120		0.10003959	1139.1719
0.14346007	276		0.14505348	197.75
0.070192091	400		0.12533505	81.875
0.054609738	412		0.078118816	309.75
0.076690681	252		0.1786532	83.5
0.097860567	136		0.3800728	354
0.083006963	216		0.19763674	123
0.024132309	5308		0.087882675	179
0.085036293	252		0.37152582	10
0.036763202	1800		0.094745308	109.5
0.12287388	308		0.092815116	220.5
0.039109308	1324		0.11780328	162.375
0.085832909	244		0.072238371	159.375
0.15844642	108		0.082511298	249.625
0.04823551	880		0.36418337	11
0.040554218	2504		0.1013447	159.5
0.12690163	136		0.069712624	212.5
0.072886005	216		0.21368878	52
0.051897537	664		0.12860465	154
0.094329804	220		0.37869897	24
0.038604274	1516		0.11322263	142
0.041948337	1404		0.086320475	281
0.15108058	116		0.22994803	136
0.11129498	220		0.24979123	26.5
0.10147054	96		0.36725703	62
0.13123345	124		0.091439374	361
0.044914044	656		0.092750363	100
0.074313454	280		0.35963812	26
0.04068502	888		0.12527107	189.15625
0.071255475	468		0.11680471	141.25
0.067810439	560		0.34649867	27
0.049101856	484		0.18306644	54.34375
0.034948125	784		0.11164161	140.11328
0.057855602	400		0.10670427	247.25
0.04794582	552		0.11277502	119.5
0.1074203	128		0.10417054	158.1875
0.070032202	244		0.081802472	219.875
0.058324538	560		0.090642832	171.875
0.070108391	260		0.036393795	2581.1875
0.047492728	612		0.32722622	79.625
0.031564452	1844		0.14219773	156
0.038462181	920		0.070610665	175
0.10385865	104		0.13847606	1642.25
0.10675992	168		0.15589035	110.84375
0.048872586	608		0.17164649	3931.1875
0.15515329	80		0.095328279	247.375
0.087431304	180		0.11775468	198.375
0.10770665	200		0.29451489	21.5
0.079286344	204		0.28648847	20.5
0.070869677	272		0.12185092	157.34375
0.056859333	288		0.12385801	158.65625
0.048946958	1120		0.35421106	13.375
0.1239333	196		0.095919892	185.75
0.05014912	604		0.34264332	16.5
0.045829616	864		0.010522391	2284.5
0.039288189	1540		0.12450112	175.5
0.13675338	144
0.11463071	116
0.063392632	192
0.058026612	568
0.062178783	260
0.037576474	828
0.079593934	572
0.13663198	128
0.11613818	364
0.070564114	304
0.063272618	324
0.098161399	196
0.04444978	632
0.050117657	412
0.078627221	188
0.038481407	704
0.044762421	740
0.045172494	440
0.097212113	140
0.029257197	13192
0.065656655	284
0.096357442	172
0.045675162	364
0.053130966	1612
0.035231419	1520
0.032432944	1624
0.056568388	396
0.045980662	2444
0.053435516	760
0.057769485	524
0.067760311	336
0.12283503	96
0.037956562	1640
0.043732274	856
0.059393823	548
0.072954379	400
0.057525098	388
0.10332322	184
0.055043202	640
0.041133024	868
0.060348965	288
0.074331194	260
0.07397376	280
0.12419789	140
0.058951188	196
0.068414718	756
0.066940926	256
0.12669389	148
0.081958942	436
0.025728866	4452
0.098261535	144
0.043170318	692
0.035392411	884
0.050996218	700
0.0530577	1032
0.075640291	272
0.089416258	432
0.044494506	612
0.081089325	252
0.10076561	240
0.1039001	248
0.093860902	100
0.07481242	304
0.04576521	984
0.045078736	380
0.086259007	220
0.029940955	1720
0.049994633	688
0.12858769	80
0.071109161	504
0.08544796	204
0.060507137	372
0.098389208	76
0.024871577	6132
0.05587358	536
0.10240941	212
0.038474124	932
0.059111923	280
0.09532284	280
0.076759435	360
0.09917821	160
0.13435178	100
0.045752767	416
0.046804123	684
0.13705891	3872
0.043976314	960
0.09272106	140
0.12198249	160
0.063392222	716
0.036199201	564
0.042510767	512
0.096338317	124
0.14223319	152
0.053250823	316
0.098188318	604
0.042219225	656
0.037210487	1188
0.063994028	476
0.05322843	492
0.076020926	264
0.051529564	280
0.037610754	1248
0.044831418	476
0.10901659	296
0.035998121	1388
0.043821573	1740
0.053949766	696
0.043042064	932
0.038535912	912
0.061684027	420
0.14487891	88
0.047175929	724
0.056436576	548
0.020675309	8708
0.068773612	392
0.043114983	1048.9688
0.069891021	369.125
0.094415881	200.25
0.082650177	202.3125
0.039334949	1022.6875
0.076730199	1749.25
0.043148234	961.0625
0.062077753	299.875
0.057573114	411.25
0.084096216	226.5
0.092816651	204.375
0.032982554	3026.125
0.05649497	485.625
0.12786619	133.125
0.052741505	601.75
0.078885458	289
0.074397624	370.5
0.10147474	250.75
0.08314833	177.75
0.096886024	231
0.065439835	221.75
0.042799406	824.25
0.064124279	316.25
0.092628762	283.75
0.053944599	355.5
0.10724141	109.75
0.054255001	549.25
0.040692154	1014.25
0.036459398	781.75
0.0469428	831.75
0.11714266	170.75
0.08397492	257.75
0.046276774	797.75
0.038262945	939
0.12617864	170.5
0.075522393	254.5
0.034315344	1587
0.03969346	1027.5
0.064402737	367
0.049316581	633
0.058775283	567
0.058627911	335.5
0.042451449	3706
0.04525061	915
0.051320501	401.5
0.055679772	373.5
0.067086965	329.5
0.056283597	315.5
0.069797948	216
0.061247643	363.5
0.080822773	161
0.064428732	394.5
0.039223086	986.5
0.05151885	263
0.051937874	689
0.029898621	1369
0.033409972	1971.5
0.077420279	189.5
0.076950639	330
0.032525264	7090
0.047287706	380.5
0.063468859	375.5
0.039830815	612.5
0.059388835	231
0.054833423	389
0.074413963	456
0.058565814	855
0.052030392	793
0.083695322	127
0.028260283	1798
0.12523286	127
0.066598266	499
0.07817734	177
0.14169978	93
0.15122022	162
0.04467503	1169
0.082597874	151
0.063941374	347
0.12338395	129
0.047694925	858
0.11718822	164
0.064725481	277
0.083972834	219
0.036592234	4441
0.046825737	727
0.087280601	184
0.090716571	151
0.052754689	893
0.038490687	1832
0.06561245	321
0.091664121	231
0.032120306	3095
0.047610555	755
0.12522754	140
0.055633754	648
0.050452039	557
0.040185101	949
0.071299352	209
0.038049128	649
0.071052469	241
0.052718226	586
0.092287697	212
0.060174629	313
0.14135139	200
0.05325244	474
0.063246012	264
0.086789876	180
0.068285823	203
0.099548019	219
0.093408376	176
0.096539319	191
0.040513843	427
0.065679342	388
0.15088324	88
0.091608167	182
0.041787472	1906
0.08071816	140
0.091688447	136
0.056284625	712
0.061465226	558
0.091663562	212
0.041636623	956
0.043289881	776
0.10723422	194
0.040509824	830
0.086367011	180
0.054607466	832
0.037934933	1248
0.090934142	150
0.12917447	170
0.045656607	418
0.046447773	514
0.06768398	408
0.038857076	1040
0.021621207	2788
0.046586759	708
0.064040743	168
0.027810477	1588
0.069498383	160
0.030268317	3066
0.022534696	4114
0.043257214	752
0.12109815	122
0.13541301	204
0.14233063	122
0.087105177	562
0.074870653	230
0.059589777	608
0.048114158	462
0.056699488	348
0.031770989	3552
0.053855803	598
0.095794827	182
0.042657167	404
0.14617521	110
0.047062304	986
0.11153566	132
0.057735939	614
0.063655116	494
0.056194495	398
0.04598904	896
0.04078025	1056
0.12159437	196
0.069913223	320
0.046002112	1526
0.062414806	680
0.049220301	362
0.0694298	270
0.071770981	244
0.092555948	184
0.1188211	164
0.079128534	276
0.10787126	190
0.06028413	772
0.091120251	140
0.089571267	208
0.091129281	190
0.047709364	3228
0.051462088	674
0.052958384	636
0.089810275	234
0.095641665	256
0.08623454	174
0.063939109	324
0.092877172	180
0.066912383	372
0.051282804	936
0.076734029	318
0.068981931	336
0.094596066	126
0.11945026	204
0.082990587	274
0.043380391	412
0.080639131	384
0.038029518	1614
0.043156542	1986
0.085473351	312
0.038104143	770
0.029513361	2824
0.065174758	242
0.1379915	136
0.05150253	288
0.048845991	616
0.1147405	96
0.035134532	760
0.10783427	80
0.10822298	192
0.045712542	792
0.031983498	954
0.14605393	110
0.054122295	486
0.13224292	158
0.047840722	692
0.042143945	900
0.040067032	1058
0.078407936	340
0.081323221	278
0.034740668	556
0.095397934	172
0.12364393	100
0.070435673	278
0.047253855	1232
0.04952405	978
0.12672536	124
0.052166976	492
0.044679828	678
0.058318391	410
0.028880203	4010
0.057536654	358
0.064562246	284
0.062726334	546
0.055323146	492
0.029735271	1486
0.051154669	662
0.068787649	374
0.043781996	912
0.039576571	822
0.036320668	792
0.046100441	578
0.071895376	222
0.072280742	268
0.033193506	1566
0.086577013	160
0.044975441	1822
0.094600968	196
0.058669072	580
0.090256989	420
0.036867172	808
0.060124293	316
0.10784451	200
0.12473448	232
0.07691218	296
0.072036602	708
0.042852439	1284
0.06168497	456
0.11635137	116
0.11683495	240
0.072468482	348
0.051001746	364
0.11588893	184
0.081904165	228
0.10712551	248
0.039498977	636
0.064492792	332
0.043168191	904
0.11430912	200
0.068261489	444
0.072357044	212
0.076983146	284
0.03423756	1936
0.10000612	240
0.042425662	664
0.071638234	212
0.059685796	416
0.11872675	416
0.048749138	440
0.12211483	144
0.038043797	780
0.13841502	116
0.12574095	136
0.069198161	212
0.1234456	156
0.085688032	352
0.063032791	296
0.071358949	404
0.046477824	852
0.067966983	552
0.033096511	1720
0.053549904	640
0.1067676	152
0.068094917	296
0.068930067	516
0.090903267	132
0.084748924	220
0.052428588	380
0.055987369	308
0.058321159	312
0.057826024	400
0.040870439	1040
0.067642651	416
0.037713218	1040
0.026833264	1936
0.07286831	396
0.030200036	1852
0.13445212	124
0.052757155	340
0.091772221	224
0.044713527	748
0.054672599	736
0.04654561	832
0.026360543	3772
0.075123221	488
0.042630129	712
0.070912361	344
0.08465708	252
0.062932469	444
0.070477448	396
0.026425174	3144
0.060803361	504
0.12741083	216
0.069180518	608
0.16078107	232
0.057344887	396
0.023543479	2800
0.076838918	500
0.1390422	108
0.043411028	712
0.09056107	216
0.087720372	196
0.060421966	220
0.1219378	156
0.05913081	296
0.07988482	316
0.079367518	200
0.038145982	1764
0.049315825	512
0.04757788	412
0.049212988	544
0.056625124	376
0.042729896	716
0.08426594	140
0.058639172	204
0.056747124	600
0.043735713	820
0.044585343	1008
0.034088865	1156
0.072327465	276
0.091000028	284
0.064644136	228
0.073867701	268
0.063005224	436
0.059396021	472
0.052684557	432
0.064359553	432
0.037172019	1440
0.072999865	284
0.056380197	436
0.061933726	352
0.08231084	176
0.13651799	136
0.063017003	276
0.065792248	364
0.06299755	400
0.05590735	756
0.076454297	200
0.071493372	672
0.033332501	1648
0.035001479	980
0.040262811	968
0.072021246	404
0.061896052	560
0.026794698	2208
0.087980121	248
0.038323171	1820
0.0799447	400
0.07219439	404
0.1390052	212
0.047348142	536
0.033978663	1152
0.047579158	788
0.09540949	188
0.057065599	512
0.066683412	412
0.038049966	2260
0.11554095	176
0.067503668	356
0.057246026	376
0.033880554	776
0.039049339	2040
0.12303706	112
0.12951162	228
0.089173876	184
0.086398639	480
0.050734088	928
0.038814008	1360
0.05037012	484
0.047283646	868
0.043080974	556
0.0445331	772
0.080903091	180
0.029650122	3956
0.058227096	448
0.10184588	384
0.06111718	396
0.045902435	636
0.069737546	272
0.1263109	196
0.050946344	2420
0.038480628	1528
0.032257419	456
0.063590303	708
0.091180414	156
0.076380409	132
0.036204696	1148
0.059245396	376
0.057571188	456
0.053819168	784
0.044860922	744
0.034140013	1748
0.078868508	224
0.10701788	128
0.057307851	316
0.05338512	448
0.083715141	216
0.083060451	244
0.051767759	472
0.051998287	1176
0.053536318	664
0.024105163	6028
0.05071307	556
0.1082453	132
0.080202423	352
0.074298762	488
0.15429865	104
0.081412539	240
0.10480163	160
0.053741198	468
0.093118347	292
0.10027734	176
0.067802839	208
0.075123712	356
0.08827991	248
0.063230149	480
0.035715967	708
0.10592023	200
0.068595171	196
0.043667719	496
0.027859025	1504
0.030612851	4724
0.048557412	692
0.059330739	320
0.051217705	904
0.080962345	228
0.064931206	292
0.083474323	368
0.053793434	388
0.090054207	168
0.04073162	916
0.025875462	1740
0.060954515	288
0.061325546	264
0.10751175	128
0.1086454	200
0.065180428	300
0.071569718	252
0.034549057	864
0.13980393	140
0.044867892	560
0.068618909	324
0.10024124	128
0.039781898	648
0.053667381	724
0.044368979	924
0.089369252	184
0.087083891	388.52344
0.080907024	463.85938
0.043426588	785.4375
0.076112777	257.1875
0.061474122	233.0625
0.048948005	665.375
0.049726892	794
0.047033064	669.375
0.049536448	1004.25
0.067413464	290.75
0.096917599	210.875
0.038642347	1373.25
0.13160849	1523
0.037321858	1031.5
0.076286986	257.5
0.04700793	682.25
0.050633911	471
0.047470991	805.5
0.048601206	719
0.021040674	4000.75
0.065877393	196.75
0.079708405	349.5
0.049379997	781
0.078768492	220.75
0.070020735	350.5
0.057966612	294
0.037668034	1370
0.058769934	394.25
0.10852524	108.25
0.075676292	230.5
0.047159802	600.5
0.052005023	527
0.059800413	429.5
0.058499247	352
0.06894701	248.5
0.065641567	462
0.054234769	1346.5
0.052742723	874
0.091417447	271.5
0.047591295	998.5
0.066087455	295.5
0.033043049	1045
0.041205972	796
0.053536568	499
0.055253647	662
0.071535051	244.5
0.074022241	493.5
0.059451971	346
0.061863542	520.5
0.12225244	148.5
0.10074224	145.5
0.055073127	472
0.094218656	149
0.048128322	373.5
0.044332553	1000.5
0.040905856	921.5
0.06696406	460.5
0.038242195	2274
0.10560314	111.5
0.099166267	200.5
0.058176234	682
0.033599123	1694
0.10245038	162
0.10599861	163
0.066405758	369.5
0.074307315	183
0.040858716	891
0.034577761	1097
0.044475719	650
0.029749433	2032
0.076241121	185
0.14352761	146
0.03175116	1416
0.031718925	1601
0.04224854	797
0.053625517	371
0.073229782	260
0.05440541	426
0.1034627	119
0.10601482	245
0.055296157	526
0.071562909	262
0.045560528	710
0.077528	204
0.075567365	204
0.059238266	1002
0.10196059	153
0.061671078	362
0.035796065	562
0.090824828	257
0.05986711	234
0.062243797	474
0.045983288	1193
0.037195057	1138
0.030519979	1114
0.036723141	1010
0.078549683	207
0.039399635	868
0.071141511	162
0.10438803	223
0.032146636	1177
0.095537119	130
0.02970141	2335
0.046442334	654
0.077556647	302
0.074275777	254
0.031273436	912
0.074252978	442
0.096781902	231
0.028647305	1230
0.086150192	276
0.073424742	217
0.024304565	11862
0.060935009	449
0.047108945	687
0.076660737	273
0.064343497	364
0.033103835	883
0.037308559	528
0.095531866	109
0.038700759	1257
0.052820899	412
0.10578419	150
0.13028866	140
0.04121682	728
0.034969907	1075
0.091028288	170
0.045748465	468
0.11906771	126
0.038620967	732
0.086990505	244
0.082604937	94
0.057310414	278
0.12516761	156
0.048018094	742
0.047185473	554
0.038174164	4368
0.047373217	912
0.040208928	1526
0.058992315	432
0.063289769	332
0.10158578	160
0.12405712	172
0.16246337	116
0.042339046	708
0.054177955	482
0.08970172	264
0.044183958	406
0.043521803	552
0.11280867	218
0.045568444	1316
0.06102524	668
0.093549542	128
0.10021022	166
0.10946222	92
0.05007698	1200
0.07989917	260
0.079623319	258
0.11700767	174
0.038850896	680
0.055970591	564
0.076962635	1296
0.040671796	1012
0.050717779	458
0.059541445	272
0.045659818	236
0.027051875	4834
0.095041595	414
0.080924019	136
0.1283327	178
0.030547027	3714
0.05338316	496
0.03420743	1398
0.055590503	458
0.031688858	2270
0.029067829	1372
0.038856164	2524
0.072658248	400
0.056663372	916
0.12908378	94
0.066764332	364
0.045619123	662
0.045924135	896
0.042977385	698
0.067903198	184
0.053817444	238
0.05152493	608
0.15063237	92
0.048162621	534
0.056975495	984
0.044862531	610
0.13930403	90
0.093402497	204
0.10087706	318
0.037657678	1690
0.063863926	244
0.03478808	962
0.12435135	126
0.058553893	462
0.039921232	906
0.073257595	256
0.053286385	632
0.040172502	1196
0.058950372	426
0.074665479	388
0.063323036	1056
0.052057952	740
0.054466665	620
0.03387532	1436
0.031393733	1348
0.070401765	316
0.088593245	246
0.087357536	428
0.042924292	1168
0.10070838	126
0.071826063	232
0.060533136	352
0.11928476	116
0.05128447	578
0.046253819	698
0.048361193	524
0.04762686	770
0.028953645	1310
0.049544539	754
0.083435811	390
0.063155651	300
0.089971125	142
0.11329661	138
0.062195424	578
0.076858841	292
0.037785903	868
0.033411823	1578
0.053437155	346
0.064904273	398
0.093477577	442
0.046332188	908
0.026816571	1368
0.039441824	1168
0.1236247	80
0.069082342	234
0.056572694	458
0.14998522	76
0.049105607	1480
0.054634824	452
0.12122705	56
0.037268389	4294
0.036194582	1542
0.081717849	354
0.098693669	178
0.041915212	948
0.099304773	118
0.12294473	160
0.089644648	184
0.133452	96
0.077973388	292
0.082026839	308
0.035073034	1244
0.1099289	236
0.047949072	998
0.080560781	190
0.046700343	796
0.048858739	590
0.042159017	828
0.042406492	892
0.084209785	720
0.041101612	560
0.026750823	7340
0.059372921	254
0.067663886	284
0.055265769	548
0.099757597	142
0.033204649	1554
0.049952518	838
0.05670736	488
0.077925771	340
0.066442035	216
0.067880489	316
0.060706861	476
0.13405566	128
0.052516248	764
0.029800802	6028
0.075320408	296
0.035848018	1060
0.088258199	260
0.078964271	312
0.040011667	1856
0.036238182	1740
0.056464907	288
0.05147304	388
0.062462833	344
0.14026459	120
0.040204406	508
0.095385186	128
0.075734586	248
0.044822253	752
0.10108558	152
0.068729848	288
0.024482559	3556
0.092442311	292
0.046498548	408
0.033011954	1484
0.10556962	128
0.06597703	556
0.040772475	1032
0.066212133	308
0.055500269	340
0.063215196	292
0.024470547	7580
0.055142481	804
0.050991803	540
0.041715875	9720
0.044755336	452
0.052548297	496
0.069048658	452
0.10011816	132
0.08722093	224
0.043735798	488
0.1410298	100
0.036997002	948
0.064843297	308
0.092343286	204
0.027941458	4332
0.074246272	248
0.11160903	188
0.054791387	528
0.04768765	596
0.039273612	1764
0.071521237	264
0.071538143	364
0.069614172	324
0.040009882	1216
0.13381174	148
0.07226526	276
0.052576981	648
0.059546366	504
0.035239596	972
0.1053381	180
0.03273531	1840
0.10968624	136
0.10459904	164
0.061363302	320
0.11009417	196
0.08913742	236
0.15941498	120
0.036396481	780
0.12101669	240
0.078030623	372
0.072923414	216
0.054431997	416
0.076467708	212
0.072440192	312
0.049386188	436
0.051280502	824
0.070870437	436
0.044803843	564
0.044670094	832
0.11169006	140
0.099594809	268
0.067504026	292
0.056585636	520
0.063718788	364
0.069766156	296
0.085872792	204
0.032616418	1604
0.034673333	2640
0.046164699	696
0.039748646	744
0.040934049	1052
0.037842005	2612
0.057525851	800
0.072939105	424
0.10615748	204
0.11334681	80
0.067254081	748
0.096846417	184
0.10722362	240
0.049652793	664
0.053079892	532
0.040148899	1280
0.057708733	456
0.057018772	496
0.043407954	808
0.038180076	1000
0.072480857	172
0.053852733	956
0.13555284	168
0.064725339	580
0.065475188	708
0.055681683	348
0.10477222	148
0.030692263	1204
0.042670168	860
0.039613072	1284
0.063603058	340
0.092648767	436
0.090885326	180
0.036708307	1216
0.036983289	832
0.060709126	384
0.043412235	724
0.074084714	280
0.10327544	220
0.047368366	680
0.11895449	160
0.058225382	540
0.033416778	1028
0.11819861	176
0.1185872	376
0.046158444	924
0.069468647	420
0.042000335	1260
0.15280291	140
0.05332949	496
0.076180741	736
0.046162747	1032
0.046170518	988
[truncated: 813 more rows]
