# Supplementary material for: Comprehensive structural assignment of glycosaminoglycan oligo- and polysaccharides by protein nanopore
Source: Nat Commun. 2022 Aug 30;13:5113. doi: 10.1038/s41467-022-32800-4 (PMC9427770; doi:10.1038/s41467-022-32800-4)
Supplement: Supplementary file 5 — Source Data [file 41467_2022_32800_MOESM5_ESM.zip › Source Data/SI_source data files/Supplementary Fig. 7/e.txt]

TtHist_HPdp20		TtHist_HPdp20+Hsulf2
18		171
149		98
337		59
348		47
289		33
207		39
196		30
159		35
130		31
107		39
93		38
92		36
88		30
81		27
64		10
54		21
45		26
40		16
24		14
35		14
25		10
22		5
23		7
16		8
9		5
19		7
15		5
7		6
11		6
12		2
8		3
3		5
5		6
7		1
4		3
2		2
5		0
6		2
4		1
2		4
3		0
3		0
2		3
6		1
4		1
2		1
7
1
1
0
