# Supplementary material for: Comprehensive structural assignment of glycosaminoglycan oligo- and polysaccharides by protein nanopore
Source: Nat Commun. 2022 Aug 30;13:5113. doi: 10.1038/s41467-022-32800-4 (PMC9427770; doi:10.1038/s41467-022-32800-4)
Supplement: Supplementary file 5 — Source Data [file 41467_2022_32800_MOESM5_ESM.zip › Source Data/SI_source data files/Supplementary Fig. 8/Supplementary Fig. 8a.xlsx]

## Sheet: Feuil1
a) HP-dp10
[HP dp10−3H+5(NH3)]3−			[HP dp10−3H−SO3+3(NH3)]3−			[HP dp10−3H−2(SO3)+2(NH3)]3−			[HP dp10−3H−3(SO3)+2(NH3)]3−			[HP dp10−3H−4(SO3)+NH3]3−			[HP dp10−3H−5(SO3)]3−
Time (min)	Intensity		Time (min)	Intensity		Time (min)	Intensity		Time (min)	Intensity		Time (min)	Intensity		Time (min)	Intensity
0.054	13		0.054	11		0.054	11		0.054	11		0.054	0		0.054	0
0.071	12		0.071	8		0.071	17		0.071	11		0.071	5		0.071	0
0.087	7		0.087	5		0.087	31		0.087	6		0.087	10		0.087	0
0.104	4		0.104	5		0.104	47		0.104	3		0.104	14		0.104	0
0.121	1		0.121	7		0.121	51		0.121	0		0.121	12		0.121	0
0.138	1		0.138	9		0.138	36		0.138	0		0.138	10		0.138	2
0.155	4		0.155	11		0.155	21		0.155	4		0.155	8		0.155	5
0.172	7		0.172	13		0.172	14		0.172	8		0.172	5		0.172	10
0.209	9		0.209	13		0.209	17		0.209	14		0.209	3		0.209	10
0.226	6		0.226	17		0.226	22		0.226	11		0.226	10		0.226	14
0.243	5		0.243	22		0.243	20		0.243	9		0.243	21		0.243	13
0.259	6		0.259	37		0.259	14		0.259	3		0.259	31		0.259	16
0.276	10		0.276	43		0.276	12		0.276	3		0.276	21		0.276	12
0.293	12		0.293	54		0.293	15		0.293	2		0.293	11		0.293	11
0.31	10		0.31	39		0.31	25		0.31	4		0.31	0		0.31	7
0.327	8		0.327	32		0.327	23		0.327	2		0.327	3		0.327	6
0.364	4		0.364	19		0.364	22		0.364	1		0.364	5		0.364	3
0.381	5		0.381	19		0.381	10		0.381	3		0.381	8		0.381	1
0.398	5		0.398	14		0.398	8		0.398	5		0.398	7		0.398	0
0.415	6		0.415	8		0.415	5		0.415	8		0.415	7		0.415	0
0.431	8		0.431	3		0.431	8		0.431	5		0.431	6		0.431	0
0.448	10		0.448	0		0.448	10		0.448	3		0.448	4		0.448	3
0.465	12		0.465	3		0.465	16		0.465	8		0.465	2		0.465	7
0.482	8		0.482	5		0.482	22		0.482	16		0.482	0		0.482	11
0.519	4		0.519	11		0.519	20		0.519	24		0.519	0		0.519	14
0.536	0		0.536	12		0.536	14		0.536	16		0.536	0		0.536	16
0.553	0		0.553	13		0.553	9		0.553	8		0.553	0		0.553	17
0.57	0		0.57	15		0.57	9		0.57	0		0.57	2		0.57	17
0.587	1		0.587	20		0.587	12		0.587	0		0.587	5		0.587	21
0.603	2		0.603	28		0.603	19		0.603	0		0.603	7		0.603	27
0.62	8		0.62	29		0.62	28		0.62	3		0.62	9		0.62	31
0.637	11		0.637	30		0.637	28		0.637	6		0.637	13		0.637	33
0.674	14		0.674	31		0.674	22		0.674	9		0.674	20		0.674	31
0.691	8		0.691	26		0.691	16		0.691	6		0.691	21		0.691	25
0.708	5		0.708	26		0.708	17		0.708	7		0.708	17		0.708	13
0.725	2		0.725	19		0.725	23		0.725	9		0.725	11		0.725	6
0.742	2		0.742	22		0.742	18		0.742	13		0.742	8		0.742	4
0.759	3		0.759	29		0.759	13		0.759	9		0.759	8		0.759	11
0.775	2		0.775	39		0.775	12		0.775	4		0.775	5		0.775	16
0.792	3		0.792	57		0.792	22		0.792	0		0.792	3		0.792	28
0.829	4		0.829	59		0.829	42		0.829	0		0.829	0		0.829	33
0.846	11		0.846	66		0.846	62		0.846	2		0.846	3		0.846	46
0.863	19		0.863	76		0.863	78		0.863	4		0.863	5		0.863	55
0.88	36		0.88	108		0.88	73		0.88	10		0.88	8		0.88	67
0.897	52		0.897	138		0.897	61		0.897	17		0.897	8		0.897	75
0.914	58		0.914	149		0.914	54		0.914	24		0.914	18		0.914	90
0.931	55		0.931	133		0.931	59		0.931	25		0.931	28		0.931	105
0.947	44		0.947	112		0.947	54		0.947	24		0.947	37		0.947	112
0.984	39		0.984	76		0.984	42		0.984	24		0.984	24		0.984	101
1.001	32		1.001	50		1.001	30		1.001	26		1.001	11		1.001	84
1.018	31		1.018	21		1.018	31		1.018	18		1.018	0		1.018	59
1.035	26		1.035	9		1.035	30		1.035	12		1.035	0		1.035	42
1.052	19		1.052	3		1.052	27		1.052	11		1.052	4		1.052	23
1.069	13		1.069	2		1.069	19		1.069	19		1.069	8		1.069	19
1.086	6		1.086	6		1.086	20		1.086	21		1.086	12		1.086	16
1.103	3		1.103	13		1.103	19		1.103	13		1.103	9		1.103	17
1.139	0		1.139	17		1.139	23		1.139	5		1.139	8		1.139	16
1.156	7		1.156	16		1.156	19		1.156	2		1.156	8		1.156	17
1.173	14		1.173	9		1.173	15		1.173	7		1.173	9		1.173	14
1.19	22		1.19	6		1.19	7		1.19	11		1.19	6		1.19	8
1.207	18		1.207	6		1.207	5		1.207	12		1.207	2		1.207	4
1.224	14		1.224	16		1.224	11		1.224	7		1.224	0		1.224	3
1.241	10		1.241	24		1.241	18		1.241	3		1.241	0		1.241	4
1.258	9		1.258	35		1.258	37		1.258	0		1.258	0		1.258	3
1.294	7		1.294	35		1.294	42		1.294	2		1.294	3		1.294	1
1.311	6		1.311	30		1.311	44		1.311	4		1.311	6		1.311	0
1.328	4		1.328	20		1.328	26		1.328	6		1.328	8		1.328	0
1.345	4		1.345	10		1.345	15		1.345	7		1.345	7		1.345	0
1.362	5		1.362	4		1.362	7		1.362	8		1.362	9		1.362	3
1.379	7		1.379	1		1.379	4		1.379	10		1.379	12		1.379	6
1.396	8		1.396	2		1.396	2		1.396	6		1.396	17		1.396	13
1.413	16		1.413	3		1.413	0		1.413	5		1.413	15		1.413	17
1.449	23		1.449	4		1.449	0		1.449	7		1.449	13		1.449	22
1.466	27		1.466	3		1.466	4		1.466	13		1.466	6		1.466	17
1.483	17		1.483	3		1.483	8		1.483	19		1.483	3		1.483	10
1.5	7		1.5	7		1.5	15		1.5	20		1.5	0		1.5	3
1.517	3		1.517	16		1.517	19		1.517	23		1.517	2		1.517	0
1.534	9		1.534	28		1.534	25		1.534	18		1.534	8		1.534	0
1.551	16		1.551	32		1.551	31		1.551	18		1.551	15		1.551	2
1.568	16		1.568	24		1.568	30		1.568	13		1.568	17		1.568	4
1.604	10		1.604	16		1.604	26		1.604	13		1.604	11		1.604	6
1.621	3		1.621	14		1.621	15		1.621	6		1.621	4		1.621	8
1.638	0		1.638	19		1.638	14		1.638	3		1.638	3		1.638	10
1.655	0		1.655	19		1.655	22		1.655	2		1.655	5		1.655	15
1.672	0		1.672	22		1.672	54		1.672	5		1.672	8		1.672	12
1.689	1		1.689	29		1.689	76		1.689	12		1.689	5		1.689	12
1.706	2		1.706	38		1.706	81		1.706	15		1.706	3		1.706	11
1.723	4		1.723	38		1.723	48		1.723	20		1.723	0		1.723	14
1.76	2		1.76	31		1.76	24		1.76	16		1.76	2		1.76	16
1.776	4		1.776	26		1.776	15		1.776	14		1.776	5		1.776	16
1.793	6		1.793	18		1.793	25		1.793	6		1.793	7		1.793	16
1.81	8		1.81	14		1.81	31		1.81	3		1.81	5		1.81	12
1.827	6		1.827	14		1.827	33		1.827	0		1.827	2		1.827	7
1.844	3		1.844	15		1.844	37		1.844	3		1.844	0		1.844	2
1.861	0		1.861	16		1.861	37		1.861	6		1.861	0		1.861	0
1.878	2		1.878	15		1.878	31		1.878	11		1.878	4		1.878	0
1.915	3		1.915	20		1.915	24		1.915	10		1.915	8		1.915	0
1.932	5		1.932	25		1.932	17		1.932	9		1.932	11		1.932	3
1.948	5		1.948	21		1.948	16		1.948	4		1.948	8		1.948	5
1.965	5		1.965	12		1.965	9		1.965	2		1.965	4		1.965	7
1.982	6		1.982	6		1.982	5		1.982	1		1.982	0		1.982	5
1.999	4		1.999	7		1.999	0		1.999	1		1.999	2		1.999	2
2.016	2		2.016	18		2.016	0		2.016	2		2.016	4		2.016	0
2.033	0		2.033	22		2.033	3		2.033	5		2.033	7		2.033	0
2.07	0		2.07	26		2.07	6		2.07	8		2.07	6		2.07	0
2.087	0		2.087	16		2.087	11		2.087	15		2.087	10		2.087	1
2.104	0		2.104	9		2.104	14		2.104	16		2.104	13		2.104	1
2.12	0		2.12	1		2.12	17		2.12	17		2.12	15		2.12	2
2.137	0		2.137	5		2.137	16		2.137	9		2.137	10		2.137	1
2.154	5		2.154	10		2.154	13		2.154	7		2.154	4		2.154	3
2.171	9		2.171	18		2.171	10		2.171	5		2.171	1		2.171	5
2.188	14		2.188	17		2.188	8		2.188	10		2.188	2		2.188	10
2.225	9		2.225	15		2.225	6		2.225	10		2.225	3		2.225	9
2.242	7		2.242	9		2.242	3		2.242	13		2.242	2		2.242	13
2.259	4		2.259	8		2.259	2		2.259	12		2.259	1		2.259	13
2.276	8		2.276	7		2.276	6		2.276	14		2.276	0		2.276	16
2.292	8		2.292	5		2.292	13		2.292	11		2.292	0		2.292	9
2.309	9		2.309	5		2.309	19		2.309	9		2.309	0		2.309	7
2.326	6		2.326	6		2.326	21		2.326	6		2.326	0		2.326	7
2.343	5		2.343	9		2.343	21		2.343	6		2.343	0		2.343	15
2.38	2		2.38	7		2.38	16		2.38	4		2.38	3		2.38	18
2.397	1		2.397	5		2.397	13		2.397	2		2.397	7		2.397	15
2.414	1		2.414	3		2.414	9		2.414	0		2.414	10		2.414	8
2.431	3		2.431	2		2.431	6		2.431	0		2.431	7		2.431	2
2.448	9		2.448	4		2.448	2		2.448	0		2.448	3		2.448	0
2.464	13		2.464	8		2.464	2		2.464	0		2.464	3		2.464	0
2.481	17		2.481	19		2.481	6		2.481	0		2.481	6		2.481	0
2.498	10		2.498	23		2.498	10		2.498	0		2.498	9		2.498	4
2.535	5		2.535	26		2.535	10		2.535	0		2.535	6		2.535	7
2.552	2		2.552	18		2.552	6		2.552	4		2.552	3		2.552	13
2.569	4		2.569	18		2.569	2		2.569	8		2.569	0		2.569	11
2.586	6		2.586	13		2.586	12		2.586	12		2.586	2		2.586	10
2.603	7		2.603	14		2.603	26		2.603	8		2.603	4		2.603	10
2.619	8		2.619	8		2.619	41		2.619	4		2.619	6		2.619	15
2.636	9		2.636	8		2.636	31		2.636	0		2.636	4		2.636	20
2.653	6		2.653	8		2.653	20		2.653	0		2.653	2		2.653	21
2.69	3		2.69	12		2.69	10		2.69	2		2.69	6		2.69	24
2.707	0		2.707	8		2.707	11		2.707	3		2.707	12		2.707	24
2.724	0		2.724	4		2.724	7		2.724	5		2.724	20		2.724	21
2.741	1		2.741	8		2.741	4		2.741	6		2.741	15		2.741	14
2.758	3		2.758	17		2.758	0		2.758	7		2.758	10		2.758	9
2.775	5		2.775	27		2.775	0		2.775	9		2.775	3		2.775	5
2.792	5		2.792	25		2.792	2		2.792	6		2.792	1		2.792	8
2.808	3		2.808	19		2.808	10		2.808	8		2.808	0		2.808	12
2.845	1		2.845	13		2.845	29		2.845	10		2.845	0		2.845	18
2.862	0		2.862	7		2.862	43		2.862	15		2.862	6		2.862	12
2.879	0		2.879	6		2.879	51		2.879	10		2.879	12		2.879	6
2.896	0		2.896	13		2.896	40		2.896	5		2.896	17		2.896	0
2.913	0		2.913	24		2.913	33		2.913	0		2.913	12		2.913	0
2.93	0		2.93	31		2.93	19		2.93	0		2.93	6		2.93	0
2.947	0		2.947	26		2.947	14		2.947	0		2.947	2		2.947	0
2.963	0		2.963	21		2.963	5		2.963	0		2.963	5		2.963	4
3	0		3	18		3	5		3	0		3	7		3	7
3.017	0		3.017	19		3.017	4		3.017	3		3.017	4		3.017	11
3.034	0		3.034	25		3.034	7		3.034	6		3.034	2		3.034	7
3.051	1		3.051	35		3.051	4		3.051	9		3.051	0		3.051	4
3.068	2		3.068	40		3.068	7		3.068	6		3.068	1		3.068	2
3.085	3		3.085	36		3.085	11		3.085	5		3.085	5		3.085	6
3.102	2		3.102	26		3.102	17		3.102	8		3.102	9		3.102	10
3.119	1		3.119	16		3.119	13		3.119	14		3.119	11		3.119	10
3.155	0		3.155	8		3.155	14		3.155	17		3.155	7		3.155	6
3.172	0		3.172	7		3.172	17		3.172	10		3.172	3		3.172	3
3.189	0		3.189	13		3.189	25		3.189	4		3.189	0		3.189	3
3.206	0		3.206	21		3.206	24		3.206	5		3.206	0		3.206	6
3.223	0		3.223	22		3.223	19		3.223	9		3.223	0		3.223	7
3.24	0		3.24	13		3.24	14		3.24	14		3.24	0		3.24	5
3.257	1		3.257	4		3.257	11		3.257	9		3.257	0		3.257	2
3.274	4		3.274	0		3.274	10		3.274	5		3.274	0		3.274	0
3.31	7		3.31	0		3.31	10		3.31	0		3.31	0		3.31	2
3.327	10		3.327	0		3.327	7		3.327	0		3.327	0		3.327	5
3.344	7		3.344	7		3.344	3		3.344	0		3.344	0		3.344	7
3.361	3		3.361	14		3.361	0		3.361	0		3.361	0		3.361	5
3.378	0		3.378	23		3.378	0		3.378	0		3.378	0		3.378	4
3.395	0		3.395	19		3.395	0		3.395	0		3.395	0		3.395	2
3.412	0		3.412	14		3.412	0		3.412	0		3.412	3		3.412	7
3.429	0		3.429	5		3.429	2		3.429	0		3.429	5		3.429	10
3.465	0		3.465	6		3.465	6		3.465	0		3.465	8		3.465	13
3.482	1		3.482	8		3.482	11		3.482	0		3.482	5		3.482	8
3.499	3		3.499	14		3.499	11		3.499	0		3.499	3		3.499	4
3.516	4		3.516	12		3.516	6		3.516	0		3.516	2		3.516	5
3.533	6		3.533	10		3.533	5		3.533	0		3.533	4		3.533	10
3.55	4		3.55	4		3.55	9		3.55	0		3.55	9		3.55	16
3.567	2		3.567	2		3.567	16		3.567	0		3.567	10		3.567	15
3.584	0		3.584	0		3.584	18		3.584	0		3.584	11		3.584	15
3.621	0		3.621	0		3.621	15		3.621	3		3.621	10		3.621	15
3.637	0		3.637	2		3.637	15		3.637	6		3.637	11		3.637	10
3.654	0		3.654	5		3.654	19		3.654	8		3.654	12		3.654	5
3.671	0		3.671	7		3.671	18		3.671	6		3.671	8		3.671	0
3.688	0		3.688	7		3.688	11		3.688	3		3.688	4		3.688	1
3.705	0		3.705	10		3.705	7		3.705	0		3.705	0		3.705	1
3.722	0		3.722	14		3.722	6		3.722	0		3.722	0		3.722	1
3.739	0		3.739	18		3.739	12		3.739	0		3.739	9		3.739	0
3.776	0		3.776	15		3.776	12		3.776	4		3.776	18		3.776	0
3.793	3		3.793	12		3.793	11		3.793	8		3.793	29		3.793	0
3.809	6		3.809	9		3.809	10		3.809	17		3.809	29		3.809	0
3.826	9		3.826	10		3.826	15		3.826	19		3.826	28		3.826	3
3.843	6		3.843	11		3.843	22		3.843	21		3.843	22		3.843	9
3.86	7		3.86	7		3.86	23		3.86	12		3.86	14		3.86	15
3.877	8		3.877	4		3.877	17		3.877	6		3.877	5		3.877	16
3.894	12		3.894	5		3.894	10		3.894	0		3.894	0		3.894	12
3.931	10		3.931	12		3.931	7		3.931	0		3.931	0		3.931	14
3.948	9		3.948	22		3.948	10		3.948	0		3.948	3		3.948	18
3.964	7		3.964	27		3.964	13		3.964	0		3.964	6		3.964	23
3.981	4		3.981	26		3.981	20		3.981	0		3.981	9		3.981	17
3.998	2		3.998	19		3.998	22		3.998	0		3.998	8		3.998	12
4.015	0		4.015	10		4.015	20		4.015	0		4.015	7		4.015	4
4.032	0		4.032	6		4.032	12		4.032	0		4.032	7		4.032	2
4.049	0		4.049	7		4.049	16		4.049	0		4.049	7		4.049	0
4.086	0		4.086	12		4.086	23		4.086	0		4.086	7		4.086	0
4.103	1		4.103	11		4.103	37		4.103	0		4.103	7		4.103	0
4.12	1		4.12	7		4.12	30		4.12	0		4.12	5		4.12	0
4.136	2		4.136	2		4.136	26		4.136	0		4.136	2		4.136	3
4.153	1		4.153	3		4.153	14		4.153	0		4.153	6		4.153	5
4.17	1		4.17	6		4.17	13		4.17	3		4.17	13		4.17	8
4.187	0		4.187	9		4.187	9		4.187	6		4.187	21		4.187	5
4.204	0		4.204	6		4.204	10		4.204	10		4.204	20		4.204	3
4.241	3		4.241	6		4.241	11		4.241	10		4.241	21		4.241	0
4.258	9		4.258	6		4.258	8		4.258	11		4.258	26		4.258	0
4.275	15		4.275	9		4.275	8		4.275	9		4.275	32		4.275	0
4.292	14		4.292	6		4.292	7		4.292	9		4.292	27		4.292	0
4.308	12		4.308	3		4.308	10		4.308	5		4.308	14		4.308	0
4.325	9		4.325	0		4.325	9		4.325	2		4.325	4		4.325	0
4.342	10		4.342	0		4.342	10		4.342	0		4.342	0		4.342	0
4.359	7		4.359	6		4.359	16		4.359	0		4.359	2		4.359	0
4.396	3		4.396	11		4.396	26		4.396	0		4.396	8		4.396	0
4.413	0		4.413	17		4.413	33		4.413	1		4.413	16		4.413	0
4.43	0		4.43	14		4.43	31		4.43	13		4.43	20		4.43	0
4.447	0		4.447	11		4.447	21		4.447	25		4.447	16		4.447	0
4.464	5		4.464	8		4.464	14		4.464	35		4.464	8		4.464	5
4.48	11		4.48	6		4.48	11		4.48	23		4.48	2		4.48	10
4.497	16		4.497	10		4.497	14		4.497	11		4.497	0		4.497	17
4.514	11		4.514	21		4.514	9		4.514	0		4.514	0		4.514	14
4.551	5		4.551	35		4.551	5		4.551	3		4.551	0		4.551	13
4.568	0		4.568	42		4.568	0		4.568	7		4.568	0		4.568	8
4.585	4		4.585	38		4.585	2		4.585	13		4.585	0		4.585	8
4.602	10		4.602	42		4.602	4		4.602	13		4.602	2		4.602	4
4.619	16		4.619	42		4.619	6		4.619	16		4.619	4		4.619	2
4.636	14		4.636	47		4.636	4		4.636	13		4.636	6		4.636	0
4.652	8		4.652	35		4.652	7		4.652	14		4.652	4		4.652	0
4.669	2		4.669	29		4.669	9		4.669	7		4.669	2		4.669	0
4.706	0		4.706	23		4.706	14		4.706	5		4.706	0		4.706	3
4.723	0		4.723	25		4.723	14		4.723	3		4.723	0		4.723	6
4.74	0		4.74	22		4.74	14		4.74	9		4.74	1		4.74	13
4.757	0		4.757	18		4.757	22		4.757	13		4.757	2		4.757	14
4.774	0		4.774	13		4.774	25		4.774	17		4.774	3		4.774	14
4.791	0		4.791	13		4.791	26		4.791	15		4.791	2		4.791	8
4.808	6		4.808	15		4.808	14		4.808	18		4.808	3		4.808	6
4.824	12		4.824	22		4.824	9		4.824	21		4.824	6		4.824	4
4.861	19		4.861	21		4.861	9		4.861	20		4.861	10		4.861	6
4.878	12		4.878	20		4.878	17		4.878	12		4.878	10		4.878	4
4.895	6		4.895	19		4.895	21		4.895	4		4.895	6		4.895	6
4.912	0		4.912	26		4.912	16		4.912	0		4.912	4		4.912	7
4.929	0		4.929	37		4.929	8		4.929	4		4.929	4		4.929	11
4.946	0		4.946	37		4.946	2		4.946	8		4.946	6		4.946	7
4.963	0		4.963	32		4.963	2		4.963	13		4.963	8		4.963	4
4.98	0		4.98	24		4.98	4		4.98	8		4.98	10		4.98	0
5.016	2		5.016	20		5.016	10		5.016	6		5.016	12		5.016	0
5.033	4		5.033	22		5.033	11		5.033	4		5.033	8		5.033	0
5.05	8		5.05	17		5.05	12		5.05	6		5.05	4		5.05	0
5.067	8		5.067	15		5.067	6		5.067	4		5.067	0		5.067	0
5.084	8		5.084	6		5.084	3		5.084	2		5.084	0		5.084	0
5.101	4		5.101	10		5.101	9		5.101	2		5.101	0		5.101	0
5.118	2		5.118	14		5.118	18		5.118	6		5.118	0		5.118	0
5.135	0		5.135	21		5.135	29		5.135	10		5.135	2		5.135	0
5.171	0		5.171	16		5.171	22		5.171	11		5.171	4		5.171	4
5.188	0		5.188	11		5.188	15		5.188	7		5.188	6		5.188	7
5.205	0		5.205	9		5.205	4		5.205	3		5.205	4		5.205	11
5.222	0		5.222	11		5.222	4		5.222	0		5.222	2		5.222	7
5.239	0		5.239	16		5.239	5		5.239	0		5.239	3		5.239	4
5.256	0		5.256	18		5.256	11		5.256	6		5.256	6		5.256	0
5.273	5		5.273	26		5.273	14		5.273	11		5.273	15		5.273	0
5.29	9		5.29	34		5.29	16		5.29	17		5.29	18		5.29	2
5.326	14		5.326	37		5.326	14		5.326	11		5.326	22		5.326	8
5.343	9		5.343	36		5.343	14		5.343	6		5.343	16		5.343	15
5.36	8		5.36	27		5.36	15		5.36	0		5.36	13		5.36	18
5.377	6		5.377	22		5.377	10		5.377	0		5.377	10		5.377	15
5.394	9		5.394	17		5.394	5		5.394	0		5.394	6		5.394	13
5.411	6		5.411	13		5.411	2		5.411	2		5.411	7		5.411	13
5.428	3		5.428	9		5.428	3		5.428	9		5.428	7		5.428	18
5.445	0		5.445	7		5.445	5		5.445	16		5.445	11		5.445	15
5.481	1		5.481	8		5.481	7		5.481	19		5.481	14		5.481	13
5.498	2		5.498	9		5.498	10		5.498	12		5.498	17		5.498	5
5.515	4		5.515	6		5.515	16		5.515	5		5.515	21		5.515	2
5.532	2		5.532	3		5.532	24		5.532	0		5.532	14		5.532	0
5.549	1		5.549	4		5.549	31		5.549	0		5.549	7		5.549	0
5.566	5		5.566	7		5.566	33		5.566	5		5.566	0		5.566	0
5.583	9		5.583	11		5.583	24		5.583	9		5.583	0		5.583	0
5.6	14		5.6	7		5.6	19		5.6	13		5.6	0		5.6	3
5.637	9		5.637	4		5.637	11		5.637	9		5.637	0		5.637	8
5.653	5		5.653	0		5.653	14		5.653	4		5.653	0		5.653	13
5.67	0		5.67	2		5.67	12		5.67	5		5.67	2		5.67	13
5.687	0		5.687	7		5.687	15		5.687	10		5.687	5		5.687	10
5.704	6		5.704	17		5.704	12		5.704	19		5.704	7		5.704	8
5.721	14		5.721	25		5.721	13		5.721	22		5.721	9		5.721	9
5.738	21		5.738	29		5.738	6		5.738	24		5.738	12		5.738	6
5.755	16		5.755	23		5.755	3		5.755	18		5.755	14		5.755	3
5.792	9		5.792	15		5.792	7		5.792	13		5.792	9		5.792	0
5.809	1		5.809	14		5.809	14		5.809	12		5.809	5		5.809	0
5.825	0		5.825	16		5.825	24		5.825	14		5.825	0		5.825	2
5.842	0		5.842	24		5.842	20		5.842	15		5.842	0		5.842	4
5.859	2		5.859	26		5.859	17		5.859	9		5.859	0		5.859	14
5.876	4		5.876	27		5.876	9		5.876	3		5.876	0		5.876	20
5.893	11		5.893	19		5.893	8		5.893	0		5.893	2		5.893	25
5.91	13		5.91	10		5.91	6		5.91	0		5.91	4		5.91	15
5.947	16		5.947	6		5.947	9		5.947	0		5.947	7		5.947	8
5.964	9		5.964	6		5.964	11		5.964	0		5.964	4		5.964	0
5.981	6		5.981	9		5.981	14		5.981	0		5.981	2		5.981	1
5.997	4		5.997	6		5.997	15		5.997	0		5.997	0		5.997	1
6.014	5		6.014	3		6.014	17		6.014	3		6.014	0		6.014	2
6.031	4		6.031	0		6.031	18		6.031	5		6.031	0		6.031	1
6.048	2		6.048	5		6.048	14		6.048	8		6.048	0		6.048	1
6.065	0		6.065	14		6.065	15		6.065	5		6.065	0		6.065	0
6.102	0		6.102	25		6.102	17		6.102	5		6.102	0		6.102	2
6.119	0		6.119	25		6.119	20		6.119	4		6.119	2		6.119	4
6.136	0		6.136	18		6.136	13		6.136	6		6.136	5		6.136	9
6.153	5		6.153	15		6.153	9		6.153	4		6.153	7		6.153	16
6.169	10		6.169	16		6.169	14		6.169	2		6.169	5		6.169	24
6.186	16		6.186	22		6.186	23		6.186	0		6.186	3		6.186	25
6.203	13		6.203	20		6.203	29		6.203	2		6.203	6		6.203	16
6.22	7		6.22	19		6.22	28		6.22	5		6.22	11		6.22	7
6.257	3		6.257	18		6.257	29		6.257	11		6.257	16		6.257	1
6.274	4		6.274	12		6.274	29		6.274	14		6.274	11		6.274	1
6.291	6		6.291	8		6.291	27		6.291	17		6.291	5		6.291	2
6.308	4		6.308	13		6.308	19		6.308	13		6.308	4		6.308	1
6.325	5		6.325	28		6.325	10		6.325	8		6.325	9		6.325	1
6.341	10		6.341	38		6.341	6		6.341	2		6.341	13		6.341	0
6.358	16		6.358	30		6.358	6		6.358	0		6.358	9		6.358	0
6.375	15		6.375	18		6.375	9		6.375	0		6.375	7		6.375	0
6.412	9		6.412	8		6.412	8		6.412	0		6.412	6		6.412	3
6.429	3		6.429	10		6.429	7		6.429	0		6.429	9		6.429	6
6.446	2		6.446	10		6.446	8		6.446	0		6.446	6		6.446	9
6.463	3		6.463	10		6.463	8		6.463	0		6.463	3		6.463	6
6.48	8		6.48	7		6.48	11		6.48	0		6.48	0		6.48	10
6.497	10		6.497	6		6.497	12		6.497	0		6.497	0		6.497	14
6.513	13		6.513	6		6.513	15		6.513	0		6.513	0		6.513	20
6.53	7		6.53	11		6.53	24		6.53	0		6.53	0		6.53	14
6.567	4		6.567	17		6.567	33		6.567	0		6.567	0		6.567	7
6.584	0		6.584	23		6.584	42		6.584	0		6.584	0		6.584	0
6.601	0		6.601	20		6.601	36		6.601	0		6.601	0		6.601	0
6.618	4		6.618	15		6.618	23		6.618	0		6.618	0		6.618	0
6.635	8		6.635	9		6.635	11		6.635	0		6.635	2		6.635	0
6.652	11		6.652	11		6.652	4		6.652	0		6.652	7		6.652	0
6.669	8		6.669	14		6.669	2		6.669	0		6.669	12		6.669	0
6.685	4		6.685	25		6.685	5		6.685	0		6.685	13		6.685	0
6.722	3		6.722	29		6.722	9		6.722	0		6.722	8		6.722	0
6.739	10		6.739	35		6.739	17		6.739	0		6.739	3		6.739	0
6.756	17		6.756	27		6.756	14		6.756	0		6.756	2		6.756	0
6.773	21		6.773	35		6.773	12		6.773	2		6.773	4		6.773	6
6.79	18		6.79	39		6.79	9		6.79	4		6.79	6		6.79	11
6.807	15		6.807	47		6.807	11		6.807	6		6.807	4		6.807	19
6.824	8		6.824	33		6.824	13		6.824	4		6.824	2		6.824	15
6.841	4		6.841	25		6.841	12		6.841	2		6.841	0		6.841	11
6.877	0		6.877	22		6.877	11		6.877	4		6.877	0		6.877	4
6.894	0		6.894	27		6.894	11		6.894	8		6.894	0		6.894	8
6.911	4		6.911	23		6.911	7		6.911	12		6.911	0		6.911	11
6.928	9		6.928	15		6.928	4		6.928	12		6.928	0		6.928	17
6.945	13		6.945	6		6.945	0		6.945	11		6.945	0		6.945	11
6.962	9		6.962	2		6.962	2		6.962	11		6.962	0		6.962	6
6.979	8		6.979	0		6.979	7		6.979	7		6.979	2		6.979	0
6.996	7		6.996	0		6.996	12		6.996	4		6.996	5		6.996	0
7.032	11		7.032	0		7.032	14		7.032	0		7.032	7		7.032	0
7.049	7		7.049	0		7.049	14		7.049	0		7.049	5		7.049	5
7.066	4		7.066	5		7.066	15		7.066	0		7.066	2		7.066	9
7.083	0		7.083	11		7.083	12		7.083	0		7.083	0		7.083	14
7.1	0		7.1	16		7.1	7		7.1	0		7.1	0		7.1	11
7.117	0		7.117	14		7.117	2		7.117	0		7.117	0		7.117	11
7.134	3		7.134	15		7.134	2		7.134	0		7.134	0		7.134	10
7.151	6		7.151	16		7.151	5		7.151	0		7.151	3		7.151	15
7.187	10		7.187	15		7.187	7		7.187	0		7.187	6		7.187	16
7.204	12		7.204	11		7.204	5		7.204	0		7.204	14		7.204	17
7.221	15		7.221	13		7.221	2		7.221	0		7.221	16		7.221	10
7.238	15		7.238	17		7.238	0		7.238	2		7.238	19		7.238	5
7.255	9		7.255	24		7.255	0		7.255	4		7.255	11		7.255	1
7.272	4		7.272	22		7.272	2		7.272	6		7.272	5		7.272	2
7.289	0		7.289	19		7.289	8		7.289	4		7.289	0		7.289	6
7.306	0		7.306	17		7.306	15		7.306	6		7.306	0		7.306	9
7.342	2		7.342	17		7.342	20		7.342	9		7.342	5		7.342	14
7.359	5		7.359	24		7.359	21		7.359	13		7.359	9		7.359	12
7.376	7		7.376	24		7.376	22		7.376	11		7.376	14		7.376	11
7.393	5		7.393	26		7.393	18		7.393	9		7.393	9		7.393	9
7.41	4		7.41	14		7.41	13		7.41	10		7.41	7		7.41	14
7.427	3		7.427	12		7.427	9		7.427	9		7.427	4		7.427	22
7.444	4		7.444	11		7.444	10		7.444	9		7.444	6		7.444	24
7.461	7		7.461	18		7.461	13		7.461	4		7.461	4		7.461	18
7.498	10		7.498	16		7.498	17		7.498	2		7.498	4		7.498	8
7.514	13		7.514	9		7.514	11		7.514	0		7.514	4		7.514	2
7.531	11		7.531	2		7.531	6		7.531	0		7.531	6		7.531	0
7.548	11		7.548	2		7.548	11		7.548	0		7.548	4		7.548	3
7.565	13		7.565	13		7.565	24		7.565	0		7.565	2		7.565	8
7.582	18		7.582	24		7.582	37		7.582	0		7.582	0		7.582	14
7.599	18		7.599	37		7.599	33		7.599	0		7.599	0		7.599	18
7.616	13		7.616	33		7.616	29		7.616	0		7.616	0		7.616	17
7.653	6		7.653	32		7.653	27		7.653	0		7.653	0		7.653	16
7.67	2		7.67	21		7.67	31		7.67	0		7.67	3		7.67	15
7.686	0		7.686	18		7.686	29		7.686	3		7.686	5		7.686	12
7.703	0		7.703	10		7.703	25		7.703	8		7.703	8		7.703	9
7.72	0		7.72	14		7.72	17		7.72	13		7.72	5		7.72	6
7.737	0		7.737	27		7.737	15		7.737	13		7.737	3		7.737	7
7.754	0		7.754	43		7.754	19		7.754	8		7.754	0		7.754	11
7.771	0		7.771	48		7.771	27		7.771	2		7.771	0		7.771	14
7.808	0		7.808	37		7.808	31		7.808	0		7.808	0		7.808	13
7.825	0		7.825	22		7.825	20		7.825	0		7.825	3		7.825	9
7.842	0		7.842	20		7.842	14		7.842	0		7.842	6		7.842	9
7.858	0		7.858	26		7.858	11		7.858	1		7.858	8		7.858	15
7.875	0		7.875	35		7.875	16		7.875	1		7.875	6		7.875	19
7.892	0		7.892	29		7.892	11		7.892	2		7.892	5		7.892	18
7.909	0		7.909	19		7.909	6		7.909	4		7.909	5		7.909	10
7.926	1		7.926	10		7.926	2		7.926	11		7.926	12		7.926	5
7.963	3		7.963	4		7.963	3		7.963	18		7.963	15		7.963	1
7.98	7		7.98	2		7.98	10		7.98	21		7.98	18		7.98	2
7.997	8		7.997	7		7.997	17		7.997	13		7.997	10		7.997	2
8.014	9		8.014	17		8.014	23		8.014	5		8.014	5		8.014	6
8.03	5		8.03	30		8.03	18		8.03	0		8.03	0		8.03	10
8.047	3		8.047	28		8.047	12		8.047	0		8.047	0		8.047	14
8.064	3		8.064	24		8.064	6		8.064	0		8.064	0		8.064	10
8.081	6		8.081	18		8.081	12		8.081	0		8.081	2		8.081	5
8.118	9		8.118	20		8.118	17		8.118	3		8.118	7		8.118	0
8.135	6		8.135	22		8.135	26		8.135	5		8.135	16		8.135	2
8.152	3		8.152	17		8.152	21		8.152	10		8.152	20		8.152	4
8.169	7		8.169	13		8.169	16		8.169	14		8.169	17		8.169	5
8.186	18		8.186	10		8.186	6		8.186	18		8.186	16		8.186	6
8.202	29		8.202	10		8.202	4		8.202	18		8.202	17		8.202	7
8.219	25		8.219	11		8.219	3		8.219	12		8.219	21		8.219	8
8.236	15		8.236	10		8.236	8		8.236	5		8.236	14		8.236	5
8.273	5		8.273	9		8.273	13		8.273	0		8.273	7		8.273	3
8.29	3		8.29	10		8.29	16		8.29	0		8.29	0		8.29	0
8.307	2		8.307	9		8.307	13		8.307	0		8.307	2		8.307	0
8.324	1		8.324	14		8.324	15		8.324	0		8.324	4		8.324	0
8.341	0		8.341	26		8.341	14		8.341	0		8.341	6		8.341	0
8.358	0		8.358	40		8.358	17		8.358	0		8.358	4		8.358	3
8.374	0		8.374	43		8.374	10		8.374	0		8.374	6		8.374	6
8.391	0		8.391	29		8.391	12		8.391	4		8.391	8		8.391	9
8.428	0		8.428	24		8.428	16		8.428	8		8.428	12		8.428	8
8.445	0		8.445	25		8.445	24		8.445	11		8.445	8		8.445	7
8.462	0		8.462	44		8.462	20		8.462	8		8.462	4		8.462	6
8.479	0		8.479	45		8.479	14		8.479	7		8.479	0		8.479	6
8.496	0		8.496	51		8.496	8		8.496	6		8.496	0		8.496	5
8.513	0		8.513	36		8.513	10		8.513	10		8.513	0		8.513	5
8.53	0		8.53	31		8.53	10		8.53	10		8.53	0		8.53	3
8.546	0		8.546	22		8.546	13		8.546	10		8.546	4		8.546	2
8.583	0		8.583	22		8.583	12		8.583	10		8.583	9		8.583	1
8.6	0		8.6	22		8.6	15		8.6	7		8.6	13		8.6	1
8.617	0		8.617	14		8.617	10		8.617	6		8.617	9		8.617	0
8.634	0		8.634	18		8.634	7		8.634	8		8.634	4		8.634	0
8.651	0		8.651	28		8.651	4		8.651	13		8.651	0		8.651	7
8.668	0		8.668	46		8.668	8		8.668	12		8.668	0		8.668	16
8.685	0		8.685	42		8.685	12		8.685	7		8.685	0		8.685	29
8.701	0		8.701	31		8.701	12		8.701	2		8.701	3		8.701	29
8.738	0		8.738	22		8.738	11		8.738	0		8.738	6		8.738	27
8.755	0		8.755	23		8.755	19		8.755	0		8.755	8		8.755	19
8.772	0		8.772	19		8.772	29		8.772	2		8.772	6		8.772	17
8.789	0		8.789	13		8.789	37		8.789	4		8.789	3		8.789	13
8.806	0		8.806	7		8.806	28		8.806	9		8.806	0		8.806	8
8.823	0		8.823	7		8.823	19		8.823	9		8.823	0		8.823	3
8.84	0		8.84	4		8.84	12		8.84	11		8.84	0		8.84	0
8.857	6		8.857	2		8.857	15		8.857	11		8.857	0		8.857	0
8.893	19		8.893	2		8.893	19		8.893	13		8.893	0		8.893	0
8.91	31		8.91	8		8.91	16		8.91	12		8.91	0		8.91	0
8.927	31		8.927	15		8.927	14		8.927	12		8.927	0		8.927	3
8.944	19		8.944	19		8.944	14		8.944	12		8.944	0		8.944	6
8.961	8		8.961	26		8.961	24		8.961	19		8.961	0		8.961	10
8.978	4		8.978	29		8.978	36		8.978	19		8.978	0		8.978	6
8.995	6		8.995	32		8.995	53		8.995	19		8.995	0		8.995	3
9.012	4		9.012	24		9.012	62		9.012	12		9.012	0		9.012	2
9.048	2		9.048	20		9.048	63		9.048	11		9.048	0		9.048	4
9.065	0		9.065	16		9.065	45		9.065	9		9.065	0		9.065	7
9.082	0		9.082	17		9.082	30		9.082	7		9.082	2		9.082	4
9.099	1		9.099	14		9.099	23		9.099	4		9.099	9		9.099	2
9.116	1		9.116	12		9.116	27		9.116	1		9.116	15		9.116	0
9.133	2		9.133	7		9.133	36		9.133	0		9.133	18		9.133	0
9.15	1		9.15	7		9.15	36		9.15	0		9.15	11		9.15	0
9.167	1		9.167	11		9.167	34		9.167	0		9.167	5		9.167	0
9.203	0		9.203	17		9.203	28		9.203	0		9.203	0		9.203	5
9.22	1		9.22	18		9.22	31		9.22	0		9.22	0		9.22	16
9.237	2		9.237	11		9.237	32		9.237	0		9.237	0		9.237	27
9.254	2		9.254	6		9.254	29		9.254	0		9.254	0		9.254	29
9.271	6		9.271	3		9.271	20		9.271	0		9.271	0		9.271	18
9.288	13		9.288	9		9.288	11		9.288	0		9.288	0		9.288	6
9.305	19		9.305	12		9.305	7		9.305	0		9.305	3		9.305	0
9.322	21		9.322	15		9.322	13		9.322	0		9.322	6		9.322	0
9.358	17		9.358	9		9.358	22		9.358	0		9.358	8		9.358	0
9.375	13		9.375	4		9.375	31		9.375	0		9.375	6		9.375	7
9.392	14		9.392	0		9.392	27		9.392	0		9.392	3		9.392	14
9.409	19		9.409	0		9.409	16		9.409	0		9.409	0		9.409	21
9.426	24		9.426	0		9.426	5		9.426	2		9.426	4		9.426	14
9.443	16		9.443	0		9.443	0		9.443	4		9.443	13		9.443	9
9.46	8		9.46	6		9.46	3		9.46	7		9.46	22		9.46	4
9.477	0		9.477	12		9.477	7		9.477	4		9.477	22		9.477	12
9.514	5		9.514	18		9.514	14		9.514	2		9.514	13		9.514	15
9.531	9		9.531	15		9.531	18		9.531	0		9.531	4		9.531	21
9.547	14		9.547	15		9.547	25		9.547	0		9.547	0		9.547	15
9.564	12		9.564	15		9.564	25		9.564	0		9.564	6		9.564	11
9.581	11		9.581	15		9.581	22		9.581	0		9.581	12		9.581	11
9.598	9		9.598	10		9.598	15		9.598	0		9.598	18		9.598	16
9.615	9		9.615	3		9.615	18		9.615	0		9.615	12		9.615	21
9.632	10		9.632	1		9.632	26		9.632	4		9.632	6		9.632	19
9.669	11		9.669	6		9.669	30		9.669	8		9.669	0		9.669	18
9.686	11		9.686	20		9.686	22		9.686	14		9.686	0		9.686	17
9.703	6		9.703	34		9.703	10		9.703	13		9.703	0		9.703	11
9.719	2		9.719	37		9.719	2		9.719	12		9.719	0		9.719	6
9.736	0		9.736	23		9.736	7		9.736	5		9.736	0		9.736	0
9.753	5		9.753	11		9.753	18		9.753	3		9.753	0		9.753	0
9.77	10		9.77	8		9.77	29		9.77	0		9.77	0		9.77	0
9.787	16		9.787	16		9.787	27		9.787	0		9.787	5		9.787	3
9.824	10		9.824	18		9.824	20		9.824	0		9.824	10		9.824	8
9.841	8		9.841	15		9.841	18		9.841	0		9.841	15		9.841	13
9.858	10		9.858	11		9.858	24		9.858	0		9.858	10		9.858	12
9.874	18		9.874	9		9.874	26		9.874	5		9.874	5		9.874	7
9.891	20		9.891	10		9.891	19		9.891	10		9.891	0		9.891	2
9.908	13		9.908	8		9.908	8		9.908	20		9.908	7		9.908	3
9.925	5		9.925	9		9.925	2		9.925	21		9.925	15		9.925	10
9.942	0		9.942	8		9.942	0		9.942	22		9.942	22		9.942	20
9.979	9		9.979	10		9.979	0		9.979	16		9.979	15		9.979	27
9.996	17		9.996	14		9.996	0		9.996	9		9.996	9		9.996	27
10.013	26		10.013	22		10.013	0		10.013	5		10.013	4		10.013	22
10.03	17		10.03	33		10.03	0		10.03	8		10.03	9		10.03	11
10.046	11		10.046	33		10.046	0		10.046	12		10.046	11		10.046	4
10.063	5		10.063	27		10.063	1		10.063	12		10.063	12		10.063	0
10.08	7		10.08	15		10.08	5		10.08	7		10.08	7		10.08	0
10.097	5		10.097	13		10.097	8		10.097	2		10.097	3		10.097	0
10.134	2		10.134	14		10.134	16		10.134	0		10.134	0		10.134	1
10.151	0		10.151	17		10.151	25		10.151	0		10.151	0		10.151	3
10.168	0		10.168	16		10.168	33		10.168	0		10.168	0		10.168	4
10.185	0		10.185	9		10.185	31		10.185	0		10.185	0		10.185	7
10.202	5		10.202	3		10.202	19		10.202	0		10.202	0		10.202	9
10.218	12		10.218	11		10.218	6		10.218	0		10.218	0		10.218	14
10.235	21		10.235	25		10.235	0		10.235	2		10.235	0		10.235	12
10.252	20		10.252	38		10.252	4		10.252	5		10.252	0		10.252	10
10.289	17		10.289	31		10.289	8		10.289	7		10.289	0		10.289	12
10.306	10		10.306	17		10.306	11		10.306	7		10.306	0		10.306	17
10.323	7		10.323	5		10.323	13		10.323	11		10.323	0		10.323	22
10.34	3		10.34	7		10.34	21		10.34	16		10.34	0		10.34	14
10.357	2		10.357	12		10.357	29		10.357	19		10.357	3		10.357	7
10.374	0		10.374	15		10.374	31		10.374	12		10.374	5		10.374	0
10.39	1		10.39	12		10.39	25		10.39	5		10.39	8		10.39	2
10.407	2		10.407	9		10.407	18		10.407	5		10.407	5		10.407	4
10.444	3		10.444	4		10.444	17		10.444	9		10.444	3		10.444	6
10.461	2		10.461	5		10.461	12		10.461	14		10.461	0		10.461	7
10.478	1		10.478	9		10.478	9		10.478	9		10.478	3		10.478	11
10.495	0		10.495	14		10.495	6		10.495	5		10.495	5		10.495	16
10.512	0		10.512	15		10.512	12		10.512	0		10.512	11		10.512	18
10.529	0		10.529	9		10.529	18		10.529	8		10.529	11		10.529	15
10.546	0		10.546	13		10.546	28		10.546	15		10.546	11		10.546	11
10.562	0		10.562	20		10.562	38		10.562	23		10.562	6		10.562	10
10.599	0		10.599	30		10.599	43		10.599	24		10.599	3		10.599	16
10.616	0		10.616	20		10.616	43		10.616	26		10.616	0		10.616	17
10.633	2		10.633	10		10.633	38		10.633	28		10.633	0		10.633	21
10.65	5		10.65	0		10.65	31		10.65	24		10.65	0		10.65	15
10.667	7		10.667	3		10.667	21		10.667	16		10.667	0		10.667	14
10.684	5		10.684	10		10.684	18		10.684	8		10.684	0		10.684	6
10.701	2		10.701	16		10.701	19		10.701	4		10.701	0		10.701	9
10.718	0		10.718	16		10.718	16		10.718	2		10.718	0		10.718	13
10.754	0		10.754	9		10.754	10		10.754	0		10.754	6		10.754	19
10.771	0		10.771	6		10.771	7		10.771	5		10.771	12		10.771	16
10.788	0		10.788	5		10.788	8		10.788	10		10.788	17		10.788	12
10.805	0		10.805	7		10.805	10		10.805	16		10.805	15		10.805	11
10.822	0		10.822	7		10.822	8		10.822	17		10.822	13		10.822	13
10.839	0		10.839	7		10.839	9		10.839	18		10.839	10		10.839	16
10.856	0		10.856	9		10.856	9		10.856	19		10.856	7		10.856	21
10.873	0		10.873	12		10.873	11		10.873	15		10.873	3		10.873	25
10.909	0		10.909	16		10.909	15		10.909	18		10.909	0		10.909	27
10.926	2		10.926	27		10.926	20		10.926	22		10.926	0		10.926	20
10.943	4		10.943	38		10.943	21		10.943	30		10.943	0		10.943	18
10.96	6		10.96	49		10.96	14		10.96	22		10.96	0		10.96	10
10.977	4		10.977	42		10.977	6		10.977	14		10.977	0		10.977	9
10.994	8		10.994	27		10.994	0		10.994	7		10.994	0		10.994	3
11.011	14		11.011	18		11.011	0		11.011	8		11.011	0		11.011	2
11.028	25		11.028	24		11.028	0		11.028	14		11.028	0		11.028	0
11.064	33		11.064	37		11.064	0		11.064	18		11.064	0		11.064	0
11.081	36		11.081	39		11.081	0		11.081	22		11.081	0		11.081	2
11.098	32		11.098	31		11.098	3		11.098	15		11.098	3		11.098	6
11.115	19		11.115	23		11.115	8		11.115	10		11.115	13		11.115	11
11.132	8		11.132	18		11.132	19		11.132	6		11.132	23		11.132	11
11.149	0		11.149	17		11.149	23		11.149	7		11.149	26		11.149	6
11.166	0		11.166	13		11.166	24		11.166	8		11.166	17		11.166	2
11.183	0		11.183	9		11.183	16		11.183	12		11.183	8		11.183	0
11.219	2		11.219	8		11.219	11		11.219	12		11.219	2		11.219	4
11.236	4		11.236	12		11.236	9		11.236	11		11.236	1		11.236	9
11.253	7		11.253	16		11.253	8		11.253	6		11.253	3		11.253	13
11.27	7		11.27	19		11.27	10		11.27	3		11.27	4		11.27	12
11.287	6		11.287	14		11.287	16		11.287	0		11.287	6		11.287	10
11.304	9		11.304	10		11.304	21		11.304	1		11.304	8		11.304	9
11.321	9		11.321	6		11.321	24		11.321	3		11.321	13		11.321	6
11.338	9		11.338	10		11.338	17		11.338	4		11.338	18		11.338	5
11.375	4		11.375	12		11.375	13		11.375	5		11.375	16		11.375	4
11.391	2		11.391	14		11.391	8		11.391	6		11.391	9		11.391	6
11.408	0		11.408	8		11.408	15		11.408	10		11.408	2		11.408	4
11.425	0		11.425	8		11.425	21		11.425	12		11.425	0		11.425	3
11.442	0		11.442	11		11.442	25		11.442	14		11.442	0		11.442	3
11.459	3		11.459	17		11.459	19		11.459	11		11.459	0		11.459	7
11.476	6		11.476	15		11.476	12		11.476	10		11.476	4		11.476	7
11.493	9		11.493	19		11.493	8		11.493	9		11.493	8		11.493	8
11.53	9		11.53	23		11.53	5		11.53	6		11.53	12		11.53	4
11.547	10		11.547	32		11.547	3		11.547	5		11.547	11		11.547	5
11.563	10		11.563	24		11.563	0		11.563	6		11.563	9		11.563	6
11.58	6		11.58	21		11.58	2		11.58	11		11.58	8		11.58	11
11.597	3		11.597	18		11.597	8		11.597	11		11.597	5		11.597	14
11.614	0		11.614	25		11.614	13		11.614	7		11.614	3		11.614	19
11.631	0		11.631	21		11.631	16		11.631	8		11.631	0		11.631	18
11.648	0		11.648	18		11.648	19		11.648	13		11.648	3		11.648	17
11.685	0		11.685	9		11.685	21		11.685	20		11.685	6		11.685	11
11.702	6		11.702	4		11.702	23		11.702	18		11.702	10		11.702	13
11.719	11		11.719	0		11.719	26		11.719	13		11.719	7		11.719	14
11.735	17		11.735	0		11.735	28		11.735	8		11.735	4		11.735	20
11.752	19		11.752	8		11.752	31		11.752	7		11.752	1		11.752	16
11.769	23		11.769	18		11.769	24		11.769	6		11.769	1		11.769	18
11.786	27		11.786	32		11.786	18		11.786	6		11.786	0		11.786	16
11.803	21		11.803	36		11.803	7		11.803	6		11.803	0		11.803	19
11.84	15		11.84	50		11.84	4		11.84	10		11.84	3		11.84	17
11.857	8		11.857	65		11.857	0		11.857	13		11.857	5		11.857	10
11.874	9		11.874	81		11.874	7		11.874	17		11.874	8		11.874	4
11.891	6		11.891	70		11.891	18		11.891	18		11.891	5		11.891	0
11.907	3		11.907	45		11.907	29		11.907	18		11.907	3		11.907	0
11.924	3		11.924	21		11.924	25		11.924	19		11.924	0		11.924	0
11.941	6		11.941	16		11.941	17		11.941	18		11.941	0		11.941	1
11.958	12		11.958	19		11.958	10		11.958	16		11.958	0		11.958	1
11.995	14		11.995	18		11.995	10		11.995	15		11.995	2		11.995	4
12.012	16		12.012	11		12.012	7		12.012	10		12.012	4		12.012	8
12.029	14		12.029	3		12.029	7		12.029	10		12.029	6		12.029	13
12.046	11		12.046	0		12.046	8		12.046	12		12.046	6		12.046	12
12.063	7		12.063	2		12.063	12		12.063	20		12.063	6		12.063	7
12.079	3		12.079	5		12.079	8		12.079	17		12.079	5		12.079	2
12.096	6		12.096	14		12.096	4		12.096	10		12.096	4		12.096	0
12.113	8		12.113	24		12.113	0		12.113	2		12.113	2		12.113	0
12.15	12		12.15	35		12.15	0		12.15	1		12.15	0		12.15	0
12.167	14		12.167	33		12.167	0		12.167	5		12.167	3		12.167	0
12.184	16		12.184	20		12.184	14		12.184	8		12.184	5		12.184	0
12.201	17		12.201	7		12.201	36		12.201	8		12.201	8		12.201	0
12.218	19		12.218	0		12.218	58		12.218	7		12.218	12		12.218	0
12.235	20		12.235	0		12.235	52		12.235	9		12.235	16		12.235	0
12.251	21		12.251	0		12.251	36		12.251	14		12.251	21		12.251	0
12.268	14		12.268	4		12.268	21		12.268	17		12.268	21		12.268	0
12.305	7		12.305	10		12.305	23		12.305	18		12.305	21		12.305	0
12.322	4		12.322	16		12.322	21		12.322	15		12.322	24		12.322	5
12.339	7		12.339	13		12.339	20		12.339	13		12.339	19		12.339	13
12.356	11		12.356	7		12.356	11		12.356	7		12.356	14		12.356	20
12.373	7		12.373	2		12.373	7		12.373	11		12.373	4		12.373	17
12.39	4		12.39	0		12.39	2		12.39	14		12.39	2		12.39	17
12.407	0		12.407	0		12.407	0		12.407	22		12.407	0		12.407	16
12.423	0		12.423	0		12.423	2		12.423	14		12.423	0		12.423	20
12.46	0		12.46	3		12.46	4		12.46	11		12.46	0		12.46	21
12.477	3		12.477	17		12.477	6		12.477	10		12.477	0		12.477	22
12.494	7		12.494	34		12.494	6		12.494	16		12.494	0		12.494	27
12.511	10		12.511	53		12.511	6		12.511	14		12.511	4		12.511	24
12.528	7		12.528	52		12.528	6		12.528	8		12.528	14		12.528	20
12.545	3		12.545	45		12.545	4		12.545	2		12.545	29		12.545	12
12.562	0		12.562	33		12.562	2		12.562	0		12.562	36		12.562	15
12.579	2		12.579	31		12.579	2		12.579	0		12.579	30		12.579	18
12.615	11		12.615	31		12.615	9		12.615	0		12.615	20		12.615	17
12.632	19		12.632	21		12.632	15		12.632	0		12.632	15		12.632	10
12.649	24		12.649	13		12.649	19		12.649	0		12.649	16		12.649	6
12.666	17		12.666	11		12.666	15		12.666	0		12.666	11		12.666	9
12.683	10		12.683	19		12.683	11		12.683	4		12.683	5		12.683	27
12.7	4		12.7	30		12.7	9		12.7	7		12.7	6		12.7	42
12.717	3		12.717	33		12.717	15		12.717	14		12.717	14		12.717	60
12.734	3		12.734	36		12.734	26		12.734	17		12.734	21		12.734	57
12.77	4		12.77	39		12.77	32		12.77	23		12.77	18		12.77	55
12.787	5		12.787	40		12.787	28		12.787	28		12.787	13		12.787	41
12.804	6		12.804	38		12.804	20		12.804	36		12.804	7		12.804	37
12.821	7		12.821	25		12.821	17		12.821	36		12.821	7		12.821	36
12.838	8		12.838	15		12.838	18		12.838	35		12.838	5		12.838	41
12.855	5		12.855	9		12.855	12		12.855	26		12.855	8		12.855	39
12.872	8		12.872	11		12.872	6		12.872	20		12.872	10		12.872	28
12.889	10		12.889	13		12.889	0		12.889	15		12.889	21		12.889	16
12.925	15		12.925	11		12.925	0		12.925	21		12.925	24		12.925	11
12.942	13		12.942	7		12.942	2		12.942	29		12.942	27		12.942	7
12.959	10		12.959	4		12.959	4		12.959	33		12.959	20		12.959	12
12.976	13		12.976	3		12.976	12		12.976	30		12.976	12		12.976	22
12.993	16		12.993	9		12.993	27		12.993	22		12.993	4		12.993	44
13.01	20		13.01	16		13.01	46		13.01	16		13.01	0		13.01	65
13.027	18		13.027	22		13.027	53		13.027	19		13.027	3		13.027	81
13.044	14		13.044	20		13.044	47		13.044	25		13.044	9		13.044	80
13.08	10		13.08	25		13.08	34		13.08	30		13.08	20		13.08	64
13.097	5		13.097	32		13.097	26		13.097	23		13.097	35		13.097	65
13.114	3		13.114	52		13.114	15		13.114	16		13.114	42		13.114	78
13.131	0		13.131	50		13.131	8		13.131	9		13.131	45		13.131	92
13.148	0		13.148	54		13.148	0		13.148	7		13.148	31		13.148	72
13.165	0		13.165	45		13.165	8		13.165	6		13.165	27		13.165	44
13.182	0		13.182	48		13.182	19		13.182	4		13.182	21		13.182	31
13.199	2		13.199	45		13.199	30		13.199	2		13.199	35		13.199	27
13.236	4		13.236	41		13.236	33		13.236	11		13.236	44		13.236	28
13.252	6		13.252	39		13.252	31		13.252	31		13.252	53		13.252	19
13.269	4		13.269	38		13.269	33		13.269	54		13.269	42		13.269	17
13.286	2		13.286	43		13.286	29		13.286	54		13.286	29		13.286	14
13.303	0		13.303	40		13.303	33		13.303	38		13.303	18		13.303	23
13.32	4		13.32	29		13.32	28		13.32	15		13.32	13		13.32	36
13.337	9		13.337	13		13.337	32		13.337	3		13.337	11		13.337	49
13.354	19		13.354	3		13.354	28		13.354	8		13.354	8		13.354	44
13.391	25		13.391	8		13.391	24		13.391	22		13.391	12		13.391	27
13.408	33		13.408	20		13.408	17		13.408	44		13.408	17		13.408	23
13.424	28		13.424	34		13.424	17		13.424	59		13.424	27		13.424	34
13.441	20		13.441	34		13.441	29		13.441	63		13.441	44		13.441	50
13.458	8		13.458	47		13.458	41		13.458	55		13.458	60		13.458	43
13.475	3		13.475	55		13.475	47		13.475	39		13.475	65		13.475	31
13.492	2		13.492	78		13.492	34		13.492	33		13.492	66		13.492	24
13.509	6		13.509	76		13.509	22		13.509	33		13.509	68		13.509	41
13.546	12		13.546	82		13.546	27		13.546	37		13.546	81		13.546	63
13.563	18		13.563	68		13.563	42		13.563	32		13.563	72		13.563	76
13.58	24		13.58	53		13.58	54		13.58	24		13.58	64		13.58	61
13.596	28		13.596	27		13.596	43		13.596	22		13.596	50		13.596	45
13.613	29		13.613	13		13.613	31		13.613	29		13.613	55		13.613	38
13.63	21		13.63	9		13.63	26		13.63	36		13.63	52		13.63	52
13.647	12		13.647	12		13.647	39		13.647	38		13.647	42		13.647	57
13.664	3		13.664	35		13.664	67		13.664	51		13.664	22		13.664	58
13.701	0		13.701	58		13.701	89		13.701	68		13.701	22		13.701	55
13.718	0		13.718	71		13.718	96		13.718	83		13.718	40		13.718	67
13.735	0		13.735	45		13.735	75		13.735	65		13.735	68		13.735	66
13.752	0		13.752	26		13.752	49		13.752	51		13.752	90		13.752	60
13.768	4		13.768	14		13.768	31		13.768	43		13.768	90		13.768	55
13.785	8		13.785	21		13.785	38		13.785	61		13.785	87		13.785	65
13.802	12		13.802	14		13.802	63		13.802	65		13.802	60		13.802	77
13.819	8		13.819	7		13.819	82		13.819	71		13.819	49		13.819	73
13.856	8		13.856	5		13.856	91		13.856	76		13.856	31		13.856	69
13.873	9		13.873	12		13.873	76		13.873	91		13.873	33		13.873	68
13.89	13		13.89	25		13.89	70		13.89	104		13.89	30		13.89	65
13.907	14		13.907	30		13.907	55		13.907	108		13.907	31		13.907	57
13.924	15		13.924	46		13.924	57		13.924	100		13.924	33		13.924	40
13.94	15		13.94	56		13.94	68		13.94	92		13.94	35		13.94	33
13.957	10		13.957	71		13.957	86		13.957	93		13.957	54		13.957	24
13.974	5		13.974	61		13.974	120		13.974	98		13.974	58		13.974	25
14.011	0		14.011	48		14.011	121		14.011	102		14.011	64		14.011	32
14.028	0		14.028	30		14.028	129		14.028	103		14.028	43		14.028	51
14.045	2		14.045	21		14.045	104		14.045	100		14.045	37		14.045	62
14.062	4		14.062	17		14.062	92		14.062	113		14.062	31		14.062	73
14.079	8		14.079	19		14.079	68		14.079	120		14.079	26		14.079	75
14.095	8		14.095	22		14.095	60		14.095	153		14.095	14		14.095	79
14.112	7		14.112	30		14.112	68		14.112	148		14.112	7		14.112	67
14.129	4		14.129	36		14.129	94		14.129	134		14.129	11		14.129	45
14.166	2		14.166	42		14.166	110		14.166	113		14.166	17		14.166	23
14.183	0		14.183	36		14.183	109		14.183	113		14.183	21		14.183	15
14.2	2		14.2	30		14.2	101		14.2	119		14.2	22		14.2	23
14.217	5		14.217	20		14.217	119		14.217	91		14.217	23		14.217	36
14.234	11		14.234	19		14.234	150		14.234	72		14.234	28		14.234	42
14.251	12		14.251	14		14.251	175		14.251	63		14.251	30		14.251	38
14.267	13		14.267	12		14.267	181		14.267	100		14.267	32		14.267	24
14.284	9		14.284	16		14.284	182		14.284	128		14.284	26		14.284	18
14.321	10		14.321	24		14.321	188		14.321	155		14.321	29		14.321	28
14.338	11		14.338	37		14.338	187		14.338	133		14.338	32		14.338	54
14.355	14		14.355	32		14.355	178		14.355	111		14.355	35		14.355	71
14.372	12		14.372	32		14.372	146		14.372	99		14.372	29		14.372	65
14.389	16		14.389	20		14.389	158		14.389	106		14.389	23		14.389	40
14.406	18		14.406	25		14.406	183		14.406	121		14.406	26		14.406	32
14.423	25		14.423	26		14.423	240		14.423	106		14.423	31		14.423	35
14.439	23		14.439	39		14.439	261		14.439	97		14.439	36		14.439	52
14.476	18		14.476	39		14.476	297		14.476	72		14.476	40		14.476	44
14.493	10		14.493	38		14.493	327		14.493	78		14.493	42		14.493	46
14.51	14		14.51	23		14.51	342		14.51	80		14.51	47		14.51	51
14.527	26		14.527	25		14.527	321		14.527	95		14.527	36		14.527	70
14.544	37		14.544	26		14.544	310		14.544	77		14.544	29		14.544	68
14.561	33		14.561	41		14.561	317		14.561	77		14.561	20		14.561	53
14.578	18		14.578	42		14.578	346		14.578	73		14.578	25		14.578	34
14.595	9		14.595	52		14.595	350		14.595	76		14.595	38		14.595	31
14.631	6		14.631	59		14.631	348		14.631	58		14.631	44		14.631	36
14.648	10		14.648	83		14.648	343		14.648	38		14.648	42		14.648	43
14.665	6		14.665	115		14.665	325		14.665	30		14.665	31		14.665	42
14.682	3		14.682	130		14.682	307		14.682	37		14.682	29		14.682	38
14.699	0		14.699	119		14.699	287		14.699	56		14.699	40		14.699	41
14.716	9		14.716	95		14.716	289		14.716	75		14.716	45		14.716	54
14.733	21		14.733	85		14.733	305		14.733	77		14.733	55		14.733	63
14.75	32		14.75	80		14.75	330		14.75	70		14.75	59		14.75	59
14.786	26		14.786	69		14.786	346		14.786	53		14.786	65		14.786	40
14.803	16		14.803	75		14.803	373		14.803	56		14.803	57		14.803	35
14.82	6		14.82	94		14.82	342		14.82	48		14.82	39		14.82	34
14.837	5		14.837	114		14.837	306		14.837	45		14.837	26		14.837	43
14.854	3		14.854	116		14.854	220		14.854	24		14.854	15		14.854	36
14.871	14		14.871	127		14.871	203		14.871	21		14.871	19		14.871	40
14.888	25		14.888	170		14.888	216		14.888	21		14.888	20		14.888	32
14.905	42		14.905	238		14.905	260		14.905	28		14.905	28		14.905	44
14.941	35		14.941	333		14.941	280		14.941	28		14.941	26		14.941	50
14.958	29		14.958	393		14.958	268		14.958	23		14.958	23		14.958	68
14.975	18		14.975	453		14.975	275		14.975	24		14.975	15		14.975	70
14.992	16		14.992	439		14.992	258		14.992	40		14.992	12		14.992	71
15.009	20		15.009	446		15.009	261		15.009	58		15.009	6		15.009	76
15.026	21		15.026	414		15.026	231		15.026	72		15.026	5		15.026	83
15.043	26		15.043	463		15.043	229		15.043	61		15.043	6		15.043	89
15.06	17		15.06	482		15.06	215		15.06	54		15.06	18		15.06	74
15.097	14		15.097	528		15.097	204		15.097	51		15.097	24		15.097	59
15.113	14		15.113	532		15.113	195		15.113	55		15.113	35		15.113	61
15.13	26		15.13	654		15.13	220		15.13	54		15.13	35		15.13	92
15.147	37		15.147	765		15.147	239		15.147	42		15.147	41		15.147	117
15.164	40		15.164	902		15.164	237		15.164	36		15.164	42		15.164	117
15.181	33		15.181	874		15.181	179		15.181	24		15.181	49		15.181	87
15.198	23		15.198	894		15.198	144		15.198	26		15.198	50		15.198	69
15.215	13		15.215	839		15.215	138		15.215	27		15.215	41		15.215	60
15.252	11		15.252	842		15.252	162		15.252	40		15.252	25		15.252	64
15.269	11		15.269	750		15.269	188		15.269	34		15.269	20		15.269	67
15.285	12		15.285	731		15.285	183		15.285	31		15.285	22		15.285	84
15.302	7		15.302	694		15.302	176		15.302	23		15.302	34		15.302	102
15.319	3		15.319	708		15.319	137		15.319	25		15.319	34		15.319	100
15.336	0		15.336	635		15.336	121		15.336	23		15.336	33		15.336	67
15.353	0		15.353	581		15.353	95		15.353	15		15.353	27		15.353	35
15.37	1		15.37	468		15.37	99		15.37	14		15.37	22		15.37	22
15.407	1		15.407	419		15.407	103		15.407	16		15.407	18		15.407	31
15.424	2		15.424	352		15.424	110		15.424	24		15.424	11		15.424	37
15.44	9		15.44	367		15.44	103		15.44	20		15.44	5		15.44	39
15.457	24		15.457	413		15.457	85		15.457	19		15.457	2		15.457	38
15.474	38		15.474	490		15.474	91		15.474	18		15.474	7		15.474	30
15.491	36		15.491	491		15.491	91		15.491	19		15.491	13		15.491	33
15.508	21		15.508	379		15.508	79		15.508	28		15.508	16		15.508	32
15.525	15		15.525	220		15.525	48		15.525	46		15.525	14		15.525	37
15.562	24		15.562	86		15.562	26		15.562	63		15.562	12		15.562	23
15.579	45		15.579	33		15.579	20		15.579	67		15.579	6		15.579	13
15.596	52		15.596	19		15.596	17		15.596	54		15.596	4		15.596	3
15.612	61		15.612	26		15.612	16		15.612	46		15.612	3		15.612	2
15.629	76		15.629	20		15.629	19		15.629	31		15.629	5		15.629	1
15.646	117		15.646	18		15.646	22		15.646	32		15.646	7		15.646	0
15.663	155		15.663	17		15.663	19		15.663	23		15.663	11		15.663	0
15.68	198		15.68	28		15.68	13		15.68	36		15.68	15		15.68	2
15.717	246		15.717	25		15.717	10		15.717	40		15.717	19		15.717	5
15.734	295		15.734	21		15.734	26		15.734	50		15.734	17		15.734	7
15.751	342		15.751	12		15.751	45		15.751	37		15.751	17		15.751	5
15.768	356		15.768	9		15.768	69		15.768	23		15.768	17		15.768	2
15.784	368		15.784	15		15.784	59		15.784	20		15.784	19		15.784	0
15.801	390		15.801	27		15.801	41		15.801	27		15.801	22		15.801	0
15.818	418		15.818	38		15.818	14		15.818	40		15.818	26		15.818	1
15.835	430		15.835	45		15.835	8		15.835	37		15.835	27		15.835	2
15.872	401		15.872	44		15.872	8		15.872	29		15.872	20		15.872	3
15.889	386		15.889	44		15.889	13		15.889	20		15.889	18		15.889	5
15.906	421		15.906	35		15.906	10		15.906	21		15.906	23		15.906	7
15.923	455		15.923	26		15.923	16		15.923	24		15.923	32		15.923	8
15.94	477		15.94	17		15.94	22		15.94	22		15.94	31		15.94	6
15.956	429		15.956	16		15.956	31		15.956	13		15.956	27		15.956	3
15.973	382		15.973	30		15.973	22		15.973	6		15.973	22		15.973	0
15.99	318		15.99	44		15.99	13		15.99	12		15.99	27		15.99	0
16.027	274		16.027	51		16.027	4		16.027	25		16.027	27		16.027	0
16.044	237		16.044	32		16.044	2		16.044	36		16.044	31		16.044	3
16.061	219		16.061	13		16.061	1		16.061	32		16.061	27		16.061	8
16.078	202		16.078	0		16.078	0		16.078	21		16.078	19		16.078	13
16.095	198		16.095	0		16.095	0		16.095	7		16.095	16		16.095	18
16.112	182		16.112	8		16.112	2		16.112	6		16.112	22		16.112	18
16.128	164		16.128	16		16.128	4		16.128	8		16.128	34		16.128	19
16.145	156		16.145	24		16.145	7		16.145	13		16.145	33		16.145	11
16.182	157		16.182	18		16.182	4		16.182	12		16.182	20		16.182	6
16.199	168		16.199	14		16.199	2		16.199	13		16.199	9		16.199	0
16.216	175		16.216	14		16.216	0		16.216	14		16.216	8		16.216	0
16.233	181		16.233	19		16.233	3		16.233	13		16.233	13		16.233	0
16.25	202		16.25	19		16.25	5		16.25	7		16.25	12		16.25	3
16.267	191		16.267	17		16.267	12		16.267	7		16.267	10		16.267	5
16.284	171		16.284	17		16.284	13		16.284	13		16.284	10		16.284	8
16.3	122		16.3	26		16.3	14		16.3	29		16.3	14		16.3	5
16.337	95		16.337	28		16.337	8		16.337	33		16.337	14		16.337	3
16.354	79		16.354	31		16.354	4		16.354	32		16.354	9		16.354	0
16.371	62		16.371	23		16.371	2		16.371	17		16.371	3		16.371	0
16.388	46		16.388	17		16.388	4		16.388	7		16.388	0		16.388	0
16.405	37		16.405	7		16.405	6		16.405	2		16.405	5		16.405	3
16.422	64		16.422	7		16.422	4		16.422	5		16.422	11		16.422	9
16.439	99		16.439	9		16.439	2		16.439	12		16.439	18		16.439	16
16.456	128		16.456	14		16.456	0		16.456	18		16.456	18		16.456	19
16.492	127		16.492	9		16.492	0		16.492	24		16.492	17		16.492	18
16.509	116		16.509	5		16.509	0		16.509	20		16.509	12		16.509	15
16.526	106		16.526	0		16.526	2		16.526	12		16.526	7		16.526	13
16.543	101		16.543	5		16.543	6		16.543	3		16.543	4		16.543	15
16.56	95		16.56	9		16.56	10		16.56	0		16.56	4		16.56	14
16.577	82		16.577	28		16.577	13		16.577	2		16.577	11		16.577	13
16.594	56		16.594	38		16.594	12		16.594	5		16.594	13		16.594	10
16.611	53		16.611	54		16.611	15		16.611	7		16.611	16		16.611	11
16.647	70		16.647	41		16.647	15		16.647	5		16.647	13		16.647	12
16.664	104		16.664	33		16.664	21		16.664	2		16.664	12		16.664	14
16.681	112		16.681	15		16.681	23		16.681	0		16.681	12		16.681	14
16.698	91		16.698	15		16.698	27		16.698	0		16.698	17		16.698	11
16.715	66		16.715	16		16.715	25		16.715	0		16.715	27		16.715	9
16.732	41		16.732	19		16.732	23		16.732	0		16.732	33		16.732	4
16.749	45		16.749	12		16.749	20		16.749	0		16.749	31		16.749	3
16.766	64		16.766	5		16.766	18		16.766	0		16.766	20		16.766	4
16.802	103		16.802	0		16.802	12		16.802	0		16.802	13		16.802	7
16.819	114		16.819	0		16.819	5		16.819	5		16.819	11		16.819	8
16.836	101		16.836	0		16.836	0		16.836	15		16.836	15		16.836	5
16.853	63		16.853	2		16.853	0		16.853	25		16.853	14		16.853	2
16.87	42		16.87	4		16.87	0		16.87	25		16.87	10		16.87	0
16.887	29		16.887	6		16.887	10		16.887	15		16.887	10		16.887	0
16.904	37		16.904	4		16.904	20		16.904	5		16.904	15		16.904	1
16.921	38		16.921	3		16.921	30		16.921	0		16.921	19		16.921	2
16.957	45		16.957	5		16.957	22		16.957	0		16.957	15		16.957	2
16.974	39		16.974	9		16.974	13		16.974	0		16.974	8		16.974	2
16.991	47		16.991	14		16.991	7		16.991	0		16.991	2		16.991	1
17.008	60		17.008	13		17.008	16		17.008	0		17.008	0		17.008	0
17.025	72		17.025	11		17.025	26		17.025	0		17.025	4		17.025	0
17.042	72		17.042	5		17.042	32		17.042	0		17.042	7		17.042	0
17.059	71		17.059	3		17.059	29		17.059	3		17.059	11		17.059	0
17.076	85		17.076	0		17.076	20		17.076	6		17.076	7		17.076	0
17.113	101		17.113	0		17.113	14		17.113	9		17.113	5		17.113	2
17.129	91		17.129	7		17.129	8		17.129	6		17.129	6		17.129	4
17.146	65		17.146	14		17.146	4		17.146	3		17.146	15		17.146	6
17.163	34		17.163	26		17.163	2		17.163	1		17.163	24		17.163	7
17.18	25		17.18	24		17.18	4		17.18	2		17.18	27		17.18	8
17.197	18		17.197	21		17.197	6		17.197	2		17.197	23		17.197	11
17.214	19		17.214	11		17.214	14		17.214	2		17.214	19		17.214	10
17.231	26		17.231	9		17.231	21		17.231	1		17.231	20		17.231	9
17.268	53		17.268	6		17.268	32		17.268	0		17.268	21		17.268	8
17.285	84		17.285	5		17.285	27		17.285	0		17.285	17		17.285	8
17.301	94		17.301	10		17.301	23		17.301	0		17.301	14		17.301	9
17.318	76		17.318	19		17.318	12		17.318	2		17.318	13		17.318	6
17.335	58		17.335	29		17.335	7		17.335	5		17.335	17		17.335	3
17.352	62		17.352	28		17.352	2		17.352	7		17.352	12		17.352	0
17.369	76		17.369	20		17.369	0		17.369	6		17.369	7		17.369	0
17.386	85		17.386	15		17.386	0		17.386	5		17.386	7		17.386	1
17.423	77		17.423	16		17.423	0		17.423	4		17.423	15		17.423	3
17.44	76		17.44	21		17.44	4		17.44	3		17.44	28		17.44	4
17.457	75		17.457	19		17.457	10		17.457	4		17.457	32		17.457	3
17.473	87		17.473	18		17.473	17		17.473	15		17.473	31		17.473	5
17.49	89		17.49	17		17.49	16		17.49	27		17.49	18		17.49	8
17.507	83		17.507	16		17.507	9		17.507	33		17.507	17		17.507	12
17.524	63		17.524	9		17.524	3		17.524	29		17.524	19		17.524	8
17.541	53		17.541	4		17.541	5		17.541	24		17.541	26		17.541	4
17.578	50		17.578	6		17.578	10		17.578	22		17.578	20		17.578	0
17.595	50		17.595	14		17.595	17		17.595	15		17.595	14		17.595	0
17.612	42		17.612	21		17.612	14		17.612	10		17.612	9		17.612	0
17.629	24		17.629	19		17.629	11		17.629	7		17.629	7		17.629	6
17.645	21		17.645	11		17.645	8		17.645	12		17.645	5		17.645	11
17.662	23		17.662	12		17.662	11		17.662	17		17.662	4		17.662	19
17.679	34		17.679	17		17.679	13		17.679	16		17.679	2		17.679	17
17.696	28		17.696	30		17.696	10		17.696	15		17.696	1		17.696	14
17.733	25		17.733	26		17.733	8		17.733	8		17.733	0		17.733	6
17.75	25		17.75	24		17.75	7		17.75	4		17.75	3		17.75	3
17.767	29		17.767	14		17.767	10		17.767	0		17.767	16		17.767	0
17.784	28		17.784	11		17.784	9		17.784	3		17.784	29		17.784	0
17.801	22		17.801	5		17.801	7		17.801	5		17.801	36		17.801	0
17.817	17		17.817	4		17.817	7		17.817	10		17.817	23		17.817	0
17.834	11		17.834	3		17.834	9		17.834	10		17.834	10		17.834	0
17.851	7		17.851	5		17.851	11		17.851	10		17.851	0		17.851	0
17.888	6		17.888	3		17.888	7		17.888	7		17.888	0		17.888	0
17.905	7		17.905	5		17.905	7		17.905	9		17.905	0		17.905	0
17.922	8		17.922	6		17.922	7		17.922	14		17.922	0		17.922	0
17.939	14		17.939	9		17.939	17		17.939	17		17.939	0		17.939	0
17.956	22		17.956	6		17.956	22		17.956	15		17.956	0		17.956	0
17.973	30		17.973	5		17.973	26		17.973	8		17.973	0		17.973	0
17.989	29		17.989	5		17.989	19		17.989	7		17.989	2		17.989	0
18.006	21		18.006	7		18.006	10		18.006	13		18.006	4		18.006	0
18.043	13		18.043	7		18.043	2		18.043	22		18.043	13		18.043	0
18.06	5		18.06	6		18.06	0		18.06	23		18.06	18		18.06	0
18.077	4		18.077	6		18.077	0		18.077	14		18.077	23		18.077	0
18.094	4		18.094	6		18.094	3		18.094	5		18.094	14		18.094	0
18.111	12		18.111	6		18.111	6		18.111	0		18.111	7		18.111	0
18.128	25		18.128	6		18.128	13		18.128	0		18.128	0		18.128	0
18.145	49		18.145	4		18.145	17		18.145	0		18.145	0		18.145	0
18.161	61		18.161	2		18.161	20		18.161	0		18.161	3		18.161	2
18.198	59		18.198	0		18.198	15		18.198	0		18.198	10		18.198	4
18.215	34		18.215	1		18.215	9		18.215	2		18.215	16		18.215	6
18.232	13		18.232	2		18.232	3		18.232	4		18.232	17		18.232	4
18.249	1		18.249	5		18.249	1		18.249	6		18.249	10		18.249	3
18.266	2		18.266	6		18.266	1		18.266	4		18.266	11		18.266	2
18.283	5		18.283	6		18.283	0		18.283	2		18.283	15		18.283	3
18.3	7		18.3	4		18.3	3		18.3	0		18.3	24		18.3	2
18.317	5		18.317	2		18.317	5		18.317	7		18.317	19		18.317	1
18.353	2		18.353	0		18.353	8		18.353	14		18.353	14		18.353	0
18.37	0		18.37	0		18.37	5		18.37	21		18.37	6		18.37	0
18.387	0		18.387	0		18.387	3		18.387	14		18.387	8		18.387	0
18.404	0		18.404	8		18.404	0		18.404	12		18.404	9		18.404	0
18.421	0		18.421	16		18.421	0		18.421	13		18.421	8		18.421	0
18.438	0		18.438	24		18.438	2		18.438	22		18.438	9		18.438	0
18.455	0		18.455	16		18.455	4		18.455	21		18.455	14		18.455	0
18.472	5		18.472	8		18.472	6		18.472	12		18.472	20		18.472	0
18.508	11		18.508	0		18.508	4		18.508	6		18.508	25		18.508	0
18.525	22		18.525	0		18.525	2		18.525	4		18.525	25		18.525	0
18.542	22		18.542	0		18.542	0		18.542	8		18.542	24		18.542	0
18.559	23		18.559	0		18.559	0		18.559	8		18.559	17		18.559	0
18.576	24		18.576	1		18.576	0		18.576	8		18.576	10		18.576	0
18.593	30		18.593	1		18.593	0		18.593	4		18.593	2		18.593	0
18.61	37		18.61	1		18.61	0		18.61	2		18.61	0		18.61	0
18.627	25		18.627	0		18.627	0		18.627	2		18.627	0		18.627	0
18.663	12		18.663	0		18.663	0		18.663	11		18.663	3		18.663	0
18.68	0		18.68	0		18.68	0		18.68	19		18.68	6		18.68	0
18.697	5		18.697	0		18.697	4		18.697	23		18.697	9		18.697	2
18.714	12		18.714	0		18.714	8		18.714	14		18.714	6		18.714	4
18.731	22		18.731	0		18.731	11		18.731	8		18.731	3		18.731	11
18.748	22		18.748	0		18.748	14		18.748	4		18.748	2		18.748	13
18.765	19		18.765	2		18.765	17		18.765	8		18.765	4		18.765	16
18.782	9		18.782	4		18.782	20		18.782	8		18.782	6		18.782	9
18.818	3		18.818	5		18.818	13		18.818	8		18.818	4		18.818	5
18.835	0		18.835	4		18.835	7		18.835	4		18.835	2		18.835	0
18.852	5		18.852	9		18.852	3		18.852	4		18.852	0		18.852	0
18.869	11		18.869	15		18.869	12		18.869	4		18.869	0		18.869	0
18.886	16		18.886	25		18.886	20		18.886	10		18.886	0		18.886	0
18.903	11		18.903	19		18.903	23		18.903	14		18.903	0		18.903	0
18.92	9		18.92	14		18.92	14		18.92	19		18.92	2		18.92	0
18.937	11		18.937	4		18.937	6		18.937	18		18.937	5		18.937	0
18.974	18		18.974	2		18.974	0		18.974	14		18.974	7		18.974	0
18.99	17		18.99	0		18.99	2		18.99	10		18.99	9		18.99	0
19.007	10		19.007	5		19.007	10		19.007	5		19.007	11		19.007	0
19.024	3		19.024	10		19.024	18		19.024	3		19.024	13		19.024	0
19.041	2		19.041	15		19.041	21		19.041	0		19.041	8		19.041	0
19.058	4		19.058	10		19.058	14		19.058	0		19.058	4		19.058	0
19.075	6		19.075	5		19.075	6		19.075	0		19.075	0		19.075	0
19.092	4		19.092	0		19.092	0		19.092	0		19.092	8		19.092	0
19.129	9		19.129	0		19.129	4		19.129	0		19.129	15		19.129	0
19.146	19		19.146	0		19.146	8		19.146	4		19.146	23		19.146	0
19.162	32		19.162	0		19.162	13		19.162	11		19.162	15		19.162	0
19.179	29		19.179	0		19.179	10		19.179	17		19.179	8		19.179	0
19.196	17		19.196	0		19.196	7		19.196	15		19.196	0		19.196	0
19.213	5		19.213	0		19.213	10		19.213	8		19.213	0		19.213	0
19.23	0		19.23	5		19.23	15		19.23	4		19.23	0		19.23	0
19.247	0		19.247	10		19.247	20		19.247	11		19.247	3		19.247	0
19.284	0		19.284	15		19.284	13		19.284	19		19.284	9		19.284	0
19.301	3		19.301	10		19.301	6		19.301	23		19.301	14		19.301	2
19.318	5		19.318	5		19.318	0		19.318	15		19.318	13		19.318	4
19.334	8		19.334	0		19.334	0		19.334	6		19.334	8		19.334	6
19.351	5		19.351	0		19.351	0		19.351	0		19.351	3		19.351	4
19.368	3		19.368	0		19.368	0		19.368	0		19.368	10		19.368	5
19.385	1		19.385	0		19.385	0		19.385	2		19.385	21		19.385	5
19.402	4		19.402	2		19.402	2		19.402	5		19.402	32		19.402	7
19.439	8		19.439	4		19.439	4		19.439	9		19.439	26		19.439	5
19.456	13		19.456	6		19.456	9		19.456	8		19.456	15		19.456	2
19.473	12		19.473	6		19.473	9		19.473	7		19.473	3		19.473	1
19.49	7		19.49	6		19.49	11		19.49	5		19.49	0		19.49	1
19.506	6		19.506	6		19.506	8		19.506	6		19.506	0		19.506	2
19.523	8		19.523	4		19.523	9		19.523	4		19.523	0		19.523	1
19.54	11		19.54	2		19.54	6		19.54	2		19.54	2		19.54	1
19.557	8		19.557	0		19.557	5		19.557	1		19.557	5		19.557	0
19.594	8		19.594	0		19.594	2		19.594	2		19.594	7		19.594	4
19.611	12		19.611	3		19.611	1		19.611	3		19.611	5		19.611	9
19.628	19		19.628	6		19.628	0		19.628	2		19.628	7		19.628	13
19.645	20		19.645	10		19.645	0		19.645	1		19.645	9		19.645	9
19.662	12		19.662	6		19.662	0		19.662	0		19.662	14		19.662	4
19.678	4		19.678	3		19.678	0		19.678	0		19.678	12		19.678	0
19.695	0		19.695	0		19.695	0		19.695	3		19.695	9		19.695	0
19.712	0		19.712	0		19.712	0		19.712	6		19.712	7		19.712	0
19.749	3		19.749	0		19.749	2		19.749	8		19.749	5		19.749	0
19.766	6		19.766	0		19.766	4		19.766	8		19.766	2		19.766	0
19.783	9		19.783	0		19.783	8		19.783	8		19.783	0		19.783	1
19.8	6		19.8	0		19.8	13		19.8	9		19.8	3		19.8	1
19.817	3		19.817	0		19.817	17		19.817	9		19.817	13		19.817	1
19.833	0		19.833	0		19.833	21		19.833	5		19.833	24		19.833	0
19.85	2		19.85	0		19.85	22		19.85	2		19.85	30		19.85	2
19.867	5		19.867	0		19.867	22		19.867	3		19.867	23		19.867	4
19.904	7		19.904	2		19.904	17		19.904	6		19.904	11		19.904	6
19.921	8		19.921	5		19.921	10		19.921	9		19.921	4		19.921	4
19.938	11		19.938	7		19.938	3		19.938	6		19.938	7		19.938	2
19.955	14		19.955	5		19.955	0		19.955	7		19.955	11		19.955	0
19.972	13		19.972	2		19.972	1		19.972	9		19.972	12		19.972	0
19.989	8		19.989	0		19.989	4		19.989	13		19.989	10		19.989	0
20.006	3		20.006	0		20.006	7		20.006	9		20.006	11		20.006	1
20.022	3		20.022	0		20.022	12		20.022	5		20.022	13		20.022	2
20.059	6		20.059	4		20.059	17		20.059	0		20.059	13		20.059	3
20.076	9		20.076	8		20.076	22		20.076	3		20.076	10		20.076	2
20.093	6		20.093	12		20.093	22		20.093	6		20.093	7		20.093	1
20.11	7		20.11	8		20.11	14		20.11	8		20.11	7		20.11	0
20.127	10		20.127	4		20.127	6		20.127	6		20.127	8		20.127	2
20.144	24		20.144	5		20.144	0		20.144	5		20.144	9		20.144	5
20.161	31		20.161	11		20.161	0		20.161	5		20.161	6		20.161	7
20.177	37		20.177	15		20.177	0		20.177	15		20.177	3		20.177	5
20.214	28		20.214	10		20.214	0		20.214	20		20.214	0		20.214	2
20.231	27		20.231	5		20.231	0		20.231	27		20.231	0		20.231	0
20.248	25		20.248	0		20.248	0		20.248	20		20.248	4		20.248	0
20.265	33		20.265	0		20.265	2		20.265	15		20.265	8		20.265	0
20.282	30		20.282	0		20.282	4		20.282	5		20.282	11		20.282	0
20.299	22		20.299	0		20.299	6		20.299	6		20.299	9		20.299	0
20.316	10		20.316	3		20.316	4		20.316	6		20.316	9		20.316	4
20.333	5		20.333	6		20.333	2		20.333	10		20.333	11		20.333	7
20.369	9		20.369	9		20.369	0		20.369	10		20.369	15		20.369	11
20.386	15		20.386	6		20.386	0		20.386	18		20.386	13		20.386	7
20.403	18		20.403	3		20.403	1		20.403	25		20.403	9		20.403	4
20.42	14		20.42	0		20.42	2		20.42	28		20.42	7		20.42	0
20.437	10		20.437	0		20.437	4		20.437	18		20.437	10		20.437	0
20.454	6		20.454	6		20.454	2		20.454	7		20.454	10		20.454	0
20.471	7		20.471	13		20.471	1		20.471	2		20.471	11		20.471	0
20.488	7		20.488	19		20.488	1		20.488	4		20.488	8		20.488	0
20.524	4		20.524	13		20.524	2		20.524	7		20.524	7		20.524	0
20.541	2		20.541	6		20.541	3		20.541	4		20.541	6		20.541	0
20.558	0		20.558	0		20.558	2		20.558	2		20.558	4		20.558	0
20.575	4		20.575	0		20.575	1		20.575	0		20.575	11		20.575	2
20.592	7		20.592	3		20.592	2		20.592	0		20.592	19		20.592	5
20.609	11		20.609	8		20.609	4		20.609	6		20.609	28		20.609	7
20.626	7		20.626	13		20.626	6		20.626	12		20.626	19		20.626	6
20.643	4		20.643	16		20.643	4		20.643	18		20.643	9		20.643	6
20.679	2		20.679	13		20.679	2		20.679	15		20.679	0		20.679	5
20.696	13		20.696	9		20.696	0		20.696	15		20.696	0		20.696	4
20.713	23		20.713	4		20.713	0		20.713	14		20.713	6		20.713	4
20.73	32		20.73	2		20.73	2		20.73	17		20.73	13		20.73	4
20.747	28		20.747	0		20.747	4		20.747	15		20.747	19		20.747	7
20.764	34		20.764	0		20.764	6		20.764	13		20.764	13		20.764	4
20.781	39		20.781	0		20.781	4		20.781	7		20.781	6		20.781	2
20.798	51		20.798	2		20.798	2		20.798	4		20.798	0		20.798	0
20.834	48		20.834	3		20.834	0		20.834	0		20.834	0		20.834	3
20.851	51		20.851	5		20.851	0		20.851	5		20.851	0		20.851	5
20.868	53		20.868	3		20.868	4		20.868	10		20.868	0		20.868	8
20.885	55		20.885	2		20.885	8		20.885	16		20.885	0		20.885	5
20.902	43		20.902	0		20.902	13		20.902	14		20.902	1		20.902	3
20.919	31		20.919	1		20.919	8		20.919	12		20.919	0		20.919	0
20.936	26		20.936	4		20.936	11		20.936	10		20.936	0		20.936	0
20.953	39		20.953	6		20.953	13		20.953	7		20.953	0		20.953	0
20.99	46		20.99	8		20.99	29		20.99	6		20.99	0		20.99	0
21.007	50		21.007	5		21.007	36		21.007	6		21.007	2		21.007	2
21.023	32		21.023	2		21.023	48		21.023	8		21.023	4		21.023	4
21.04	24		21.04	0		21.04	40		21.04	6		21.04	6		21.04	6
21.057	22		21.057	0		21.057	33		21.057	3		21.057	4		21.057	4
21.074	32		21.074	0		21.074	22		21.074	0		21.074	2		21.074	2
21.091	34		21.091	2		21.091	21		21.091	0		21.091	0		21.091	0
21.108	21		21.108	4		21.108	22		21.108	0		21.108	0		21.108	0
21.145	9		21.145	6		21.145	15		21.145	0		21.145	0		21.145	0
21.162	0		21.162	4		21.162	7		21.162	0		21.162	0		21.162	0
21.178	0		21.178	7		21.178	0		21.178	3		21.178	4		21.178	0
21.195	0		21.195	10		21.195	3		21.195	5		21.195	8		21.195	4
21.212	0		21.212	15		21.212	9		21.212	10		21.212	12		21.212	8
21.229	3		21.229	10		21.229	15		21.229	10		21.229	8		21.229	12
21.246	6		21.246	9		21.246	15		21.246	12		21.246	4		21.246	8
21.263	11		21.263	10		21.263	9		21.263	8		21.263	0		21.263	4
21.3	11		21.3	16		21.3	3		21.3	11		21.3	0		21.3	0
21.317	10		21.317	14		21.317	0		21.317	10		21.317	0		21.317	0
21.334	5		21.334	8		21.334	5		21.334	12		21.334	0		21.334	2
21.35	2		21.35	2		21.35	12		21.35	7		21.35	2		21.35	4
21.367	0		21.367	0		21.367	19		21.367	4		21.367	5		21.367	6
21.384	11		21.384	0		21.384	16		21.384	6		21.384	7		21.384	4
21.401	25		21.401	0		21.401	14		21.401	15		21.401	5		21.401	3
21.418	39		21.418	0		21.418	15		21.418	23		21.418	2		21.418	2
21.455	32		21.455	0		21.455	22		21.455	26		21.455	3		21.455	3
21.472	18		21.472	0		21.472	22		21.472	24		21.472	6		21.472	4
21.489	5		21.489	0		21.489	18		21.489	23		21.489	9		21.489	8
21.506	3		21.506	2		21.506	14		21.506	16		21.506	11		21.506	11
21.522	2		21.522	8		21.522	15		21.522	11		21.522	13		21.522	11
21.539	1		21.539	13		21.539	10		21.539	6		21.539	15		21.539	6
21.556	0		21.556	14		21.556	5		21.556	4		21.556	12		21.556	8
21.573	0		21.573	8		21.573	8		21.573	2		21.573	9		21.573	11
21.61	0		21.61	5		21.61	15		21.61	0		21.61	6		21.61	17
21.627	0		21.627	6		21.627	23		21.627	0		21.627	4		21.627	12
21.644	10		21.644	10		21.644	15		21.644	0		21.644	2		21.644	6
21.661	19		21.661	10		21.661	8		21.661	5		21.661	0		21.661	1
21.678	29		21.678	6		21.678	0		21.678	10		21.678	0		21.678	1
21.694	19		21.694	2		21.694	4		21.694	15		21.694	0		21.694	0
21.711	13		21.711	0		21.711	11		21.711	10		21.711	0		21.711	0
21.728	9		21.728	10		21.728	21		21.728	8		21.728	0		21.728	0
21.765	15		21.765	21		21.765	22		21.765	6		21.765	0		21.765	0
21.782	14		21.782	34		21.782	25		21.782	9		21.782	0		21.782	0
21.799	8		21.799	30		21.799	22		21.799	6		21.799	0		21.799	0
21.816	2		21.816	26		21.816	22		21.816	3		21.816	0		21.816	0
21.833	0		21.833	18		21.833	13		21.833	1		21.833	3		21.833	0
21.85	5		21.85	14		21.85	6		21.85	1		21.85	6		21.85	0
21.866	9		21.866	16		21.866	0		21.866	2		21.866	9		21.866	0
21.883	14		21.883	19		21.883	0		21.883	1		21.883	6		21.883	0
21.92	9		21.92	27		21.92	0		21.92	1		21.92	3		21.92	0
21.937	6		21.937	24		21.937	1		21.937	3		21.937	0		21.937	0
21.954	2		21.954	18		21.954	0		21.954	11		21.954	2		21.954	0
21.971	4		21.971	7		21.971	0		21.971	21		21.971	4		21.971	0
21.988	2		21.988	2		21.988	3		21.988	26		21.988	7		21.988	0
22.005	1		22.005	0		22.005	12		22.005	21		22.005	7		22.005	0
22.022	0		22.022	0		22.022	20		22.022	10		22.022	6		22.022	0
22.038	0		22.038	5		22.038	22		22.038	3		22.038	6		22.038	0
22.075	9		22.075	10		22.075	23		22.075	4		22.075	4		22.075	0
22.092	19		22.092	15		22.092	25		22.092	8		22.092	2		22.092	5
22.109	30		22.109	12		22.109	29		22.109	12		22.109	0		22.109	9
22.126	23		22.126	10		22.126	22		22.126	8		22.126	3		22.126	14
22.143	13		22.143	7		22.143	18		22.143	4		22.143	6		22.143	9
22.16	2		22.16	5		22.16	17		22.16	2		22.16	11		22.16	5
22.177	0		22.177	2		22.177	21		22.177	4		22.177	11		22.177	0
22.194	0		22.194	0		22.194	20		22.194	6		22.194	14		22.194	0
22.23	0		22.23	12		22.23	17		22.23	4		22.23	14		22.23	0
22.247	0		22.247	27		22.247	14		22.247	2		22.247	16		22.247	0
22.264	4		22.264	42		22.264	16		22.264	0		22.264	9		22.264	0
22.281	10		22.281	34		22.281	13		22.281	0		22.281	9		22.281	0
22.298	16		22.298	19		22.298	11		22.298	0		22.298	8		22.298	0
22.315	15		22.315	6		22.315	5		22.315	0		22.315	12		22.315	0
22.332	9		22.332	4		22.332	2		22.332	1		22.332	8		22.332	0
22.349	3		22.349	7		22.349	0		22.349	4		22.349	4		22.349	3
22.385	0		22.385	4		22.385	0		22.385	8		22.385	0		22.385	12
22.402	0		22.402	6		22.402	0		22.402	9		22.402	0		22.402	21
22.419	0		22.419	8		22.419	0		22.419	6		22.419	2		22.419	25
22.436	0		22.436	12		22.436	0		22.436	2		22.436	8		22.436	15
22.453	0		22.453	8		22.453	7		22.453	0		22.453	13		22.453	6
22.47	0		22.47	4		22.47	17		22.47	0		22.47	15		22.47	0
22.487	0		22.487	6		22.487	27		22.487	0		22.487	9		22.487	0
22.504	0		22.504	13		22.504	24		22.504	2		22.504	5		22.504	0
22.54	0		22.54	19		22.54	17		22.54	6		22.54	4		22.54	1
22.557	0		22.557	18		22.557	9		22.557	13		22.557	7		22.557	2
22.574	0		22.574	16		22.574	11		22.574	16		22.574	7		22.574	4
22.591	0		22.591	15		22.591	13		22.591	15		22.591	4		22.591	2
22.608	0		22.608	10		22.608	20		22.608	8		22.608	1		22.608	1
22.625	4		22.625	5		22.625	21		22.625	3		22.625	4		22.625	0
22.642	8		22.642	0		22.642	21		22.642	0		22.642	8		22.642	0
22.659	12		22.659	0		22.659	16		22.659	0		22.659	12		22.659	0
22.695	8		22.695	0		22.695	17		22.695	0		22.695	12		22.695	5
22.712	4		22.712	1		22.712	21		22.712	6		22.712	15		22.712	10
22.729	0		22.729	6		22.729	22		22.729	12		22.729	17		22.729	16
22.746	0		22.746	14		22.746	15		22.746	19		22.746	15		22.746	11
22.763	4		22.763	19		22.763	6		22.763	12		22.763	9		22.763	7
22.78	9		22.78	18		22.78	2		22.78	7		22.78	2		22.78	1
22.797	13		22.797	10		22.797	7		22.797	1		22.797	0		22.797	0
22.814	9		22.814	4		22.814	16		22.814	8		22.814	0		22.814	0
22.851	4		22.851	0		22.851	23		22.851	15		22.851	0		22.851	0
22.867	3		22.867	0		22.867	18		22.867	22		22.867	0		22.867	1
22.884	5		22.884	3		22.884	20		22.884	14		22.884	0		22.884	2
22.901	8		22.901	5		22.901	24		22.901	7		22.901	0		22.901	2
22.918	5		22.918	8		22.918	34		22.918	0		22.918	0		22.918	2
22.935	3		22.935	5		22.935	27		22.935	1		22.935	0		22.935	1
22.952	7		22.952	4		22.952	16		22.952	3		22.952	0		22.952	0
22.969	15		22.969	2		22.969	9		22.969	7		22.969	0		22.969	0
23.006	26		23.006	7		23.006	12		23.006	11		23.006	1		23.006	0
23.023	22		23.023	8		23.023	13		23.023	11		23.023	4		23.023	0
23.039	19		23.039	10		23.039	8		23.039	7		23.039	8		23.039	4
23.056	9		23.056	6		23.056	8		23.056	4		23.056	17		23.056	9
23.073	6		23.073	7		23.073	9		23.073	3		23.073	21		23.073	15
23.09	2		23.09	9		23.09	14		23.09	5		23.09	29		23.09	13
23.107	4		23.107	13		23.107	9		23.107	6		23.107	26		23.107	10
23.124	6		23.124	13		23.124	5		23.124	6		23.124	26		23.124	4
23.161	10		23.161	12		23.161	0		23.161	6		23.161	14		23.161	2
23.178	11		23.178	12		23.178	2		23.178	6		23.178	9		23.178	0
23.195	12		23.195	8		23.195	10		23.195	9		23.195	4		23.195	0
23.211	13		23.211	4		23.211	19		23.211	17		23.211	6		23.211	0
23.228	8		23.228	0		23.228	25		23.228	25		23.228	6		23.228	0
23.245	4		23.245	0		23.245	16		23.245	25		23.245	6		23.245	0
23.262	7		23.262	0		23.262	7		23.262	15		23.262	6		23.262	0
23.279	16		23.279	0		23.279	0		23.279	5		23.279	4		23.279	0
23.316	27		23.316	0		23.316	0		23.316	0		23.316	2		23.316	3
23.333	28		23.333	0		23.333	2		23.333	0		23.333	0		23.333	6
23.35	34		23.35	0		23.35	5		23.35	2		23.35	3		23.35	9
23.367	36		23.367	0		23.367	7		23.367	11		23.367	8		23.367	6
23.383	40		23.383	0		23.383	5		23.383	19		23.383	13		23.383	3
23.4	29		23.4	0		23.4	3		23.4	22		23.4	13		23.4	0
23.417	19		23.417	0		23.417	0		23.417	14		23.417	8		23.417	0
23.434	6		23.434	0		23.434	0		23.434	6		23.434	3		23.434	0
23.471	3		23.471	0		23.471	3		23.471	0		23.471	1		23.471	0
23.488	0		23.488	0		23.488	6		23.488	2		23.488	2		23.488	0
23.505	0		23.505	0		23.505	10		23.505	7		23.505	1		23.505	0
23.522	0		23.522	0		23.522	6		23.522	12		23.522	1		23.522	0
23.539	0		23.539	0		23.539	3		23.539	13		23.539	0		23.539	0
23.555	0		23.555	0		23.555	3		23.555	8		23.555	0		23.555	7
23.572	3		23.572	0		23.572	6		23.572	11		23.572	0		23.572	14
23.589	6		23.589	0		23.589	9		23.589	16		23.589	4		23.589	20
23.626	9		23.626	0		23.626	6		23.626	24		23.626	8		23.626	14
23.643	6		23.643	0		23.643	5		23.643	16		23.643	12		23.643	7
23.66	3		23.66	0		23.66	7		23.66	8		23.66	8		23.66	0
23.677	0		23.677	0		23.677	13		23.677	0		23.677	4		23.677	0
23.694	0		23.694	3		23.694	14		23.694	0		23.694	1		23.694	0
23.711	0		23.711	12		23.711	9		23.711	0		23.711	1		23.711	0
23.727	3		23.727	21		23.727	4		23.727	0		23.727	2		23.727	0
23.744	6		23.744	25		23.744	0		23.744	0		23.744	9		23.744	1
23.781	9		23.781	16		23.781	0		23.781	0		23.781	17		23.781	0
23.798	6		23.798	7		23.798	0		23.798	0		23.798	25		23.798	0
23.815	3		23.815	0		23.815	0		23.815	3		23.815	18		23.815	0
23.832	0		23.832	2		23.832	0		23.832	6		23.832	10		23.832	0
23.849	0		23.849	4		23.849	1		23.849	9		23.849	1		23.849	0
23.866	0		23.866	6		23.866	2		23.866	6		23.866	0		23.866	2
23.883	4		23.883	4		23.883	4		23.883	3		23.883	0		23.883	4
23.899	10		23.899	4		23.899	2		23.899	0		23.899	0		23.899	6
23.936	16		23.936	5		23.936	1		23.936	2		23.936	0		23.936	4
23.953	15		23.953	9		23.953	2		23.953	6		23.953	0		23.953	2
23.97	9		23.97	9		23.97	4		23.97	10		23.97	0		23.97	0
23.987	3		23.987	8		23.987	6		23.987	11		23.987	0		23.987	0
24.004	0		24.004	5		24.004	4		24.004	7		24.004	0		24.004	0
24.021	0		24.021	3		24.021	2		24.021	5		24.021	2		24.021	0
24.038	4		24.038	2		24.038	0		24.038	4		24.038	4		24.038	0
24.055	11		24.055	1		24.055	0		24.055	6		24.055	6		24.055	0
24.091	17		24.091	3		24.091	0		24.091	4		24.091	4		24.091	0
24.108	16		24.108	4		24.108	0		24.108	2		24.108	2		24.108	0
24.125	18		24.125	6		24.125	0		24.125	0		24.125	0		24.125	1
24.142	21		24.142	4		24.142	0		24.142	0		24.142	0		24.142	1
24.159	30		24.159	2		24.159	0		24.159	0		24.159	0		24.159	2
24.176	24		24.176	0		24.176	0		24.176	0		24.176	0		24.176	1
24.193	17		24.193	0		24.193	0		24.193	0		24.193	0		24.193	1
24.21	5		24.21	0		24.21	0		24.21	1		24.21	0		24.21	0
24.246	3		24.246	0		24.246	0		24.246	0		24.246	2		24.246	0
24.263	0		24.263	0		24.263	0		24.263	5		24.263	5		24.263	0
24.28	0		24.28	0		24.28	0		24.28	10		24.28	7		24.28	0
24.297	0		24.297	0		24.297	7		24.297	15		24.297	7		24.297	0
24.314	0		24.314	2		24.314	14		24.314	10		24.314	7		24.314	0
24.331	3		24.331	3		24.331	21		24.331	9		24.331	7		24.331	0
24.348	6		24.348	7		24.348	14		24.348	9		24.348	5		24.348	0
24.365	9		24.365	8		24.365	7		24.365	16		24.365	2		24.365	0
24.401	6		24.401	9		24.401	2		24.401	15		24.401	0		24.401	0
24.418	3		24.418	5		24.418	4		24.418	13		24.418	0		24.418	0
24.435	3		24.435	2		24.435	13		24.435	7		24.435	0		24.435	0
24.452	7		24.452	0		24.452	18		24.452	4		24.452	0		24.452	0
24.469	10		24.469	0		24.469	23		24.469	0		24.469	0		24.469	0
24.486	7		24.486	0		24.486	14		24.486	0		24.486	3		24.486	0
24.503	3		24.503	0		24.503	8		24.503	0		24.503	9		24.503	0
24.52	0		24.52	0		24.52	2		24.52	0		24.52	16		24.52	0
24.556	0		24.556	0		24.556	2		24.556	2		24.556	17		24.556	0
24.573	4		24.573	4		24.573	2		24.573	4		24.573	11		24.573	0
24.59	8		24.59	11		24.59	1		24.59	6		24.59	4		24.59	0
24.607	12		24.607	18		24.607	0		24.607	4		24.607	0		24.607	0
24.624	8		24.624	18		24.624	0		24.624	2		24.624	0		24.624	0
24.641	7		24.641	11		24.641	2		24.641	0		24.641	0		24.641	0
24.658	6		24.658	4		24.658	3		24.658	0		24.658	1		24.658	0
24.675	9		24.675	0		24.675	5		24.675	0		24.675	2		24.675	0
24.712	6		24.712	1		24.712	3		24.712	0		24.712	2		24.712	0
24.728	5		24.728	0		24.728	2		24.728	1		24.728	2		24.728	0
24.745	5		24.745	0		24.745	0		24.745	1		24.745	2		24.745	0
24.762	7		24.762	0		24.762	2		24.762	2		24.762	2		24.762	0
24.779	5		24.779	0		24.779	7		24.779	1		24.779	4		24.779	0
24.796	6		24.796	0		24.796	15		24.796	7		24.796	2		24.796	0
24.813	12		24.813	0		24.813	19		24.813	14		24.813	1		24.813	0
24.83	25		24.83	0		24.83	18		24.83	20		24.83	4		24.83	0
24.867	32		24.867	0		24.867	10		24.867	19		24.867	7		24.867	0
24.884	28		24.884	0		24.884	4		24.884	17		24.884	11		24.884	0
24.9	17		24.9	0		24.9	0		24.9	15		24.9	10		24.9	0
24.917	10		24.917	0		24.917	0		24.917	17		24.917	10		24.917	0
24.934	7		24.934	0		24.934	0		24.934	20		24.934	10		24.934	0
24.951	10		24.951	1		24.951	0		24.951	22		24.951	7		24.951	0
24.968	13		24.968	3		24.968	0		24.968	17		24.968	3		24.968	0
24.985	16		24.985	4		24.985	0		24.985	25		24.985	0		24.985	0
25.022	19		25.022	3		25.022	0		25.022	33		25.022	0		25.022	0
25.039	21		25.039	1		25.039	2		25.039	44		25.039	0		25.039	0
25.056	26		25.056	0		25.056	5		25.056	31		25.056	3		25.056	0
25.072	23		25.072	0		25.072	7		25.072	22		25.072	6		25.072	7
25.089	21		25.089	0		25.089	5		25.089	16		25.089	9		25.089	14
25.106	13		25.106	0		25.106	2		25.106	17		25.106	6		25.106	20
25.123	8		25.123	0		25.123	0		25.123	11		25.123	3		25.123	14
25.14	3		25.14	0		25.14	0		25.14	4		25.14	1		25.14	7
25.177	0		25.177	0		25.177	4		25.177	0		25.177	3		25.177	0
25.194	0		25.194	0		25.194	8		25.194	0		25.194	4		25.194	0
25.211	0		25.211	0		25.211	11		25.211	3		25.211	3		25.211	0
25.228	0		25.228	0		25.228	8		25.228	6		25.228	1		25.228	0
25.244	0		25.244	0		25.244	4		25.244	9		25.244	0		25.244	0
25.261	0		25.261	0		25.261	8		25.261	10		25.261	2		25.261	2
25.278	5		25.278	0		25.278	16		25.278	11		25.278	5		25.278	4
25.295	13		25.295	0		25.295	23		25.295	13		25.295	7		25.295	6
25.332	23		25.332	0		25.332	16		25.332	12		25.332	5		25.332	4
25.349	24		25.349	0		25.349	8		25.349	13		25.349	2		25.349	2
25.366	18		25.366	0		25.366	0		25.366	10		25.366	0		25.366	0
25.383	8		25.383	0		25.383	0		25.383	10		25.383	0		25.383	0
25.4	2		25.4	0		25.4	0		25.4	5		25.4	1		25.4	0
25.416	0		25.416	0		25.416	0		25.416	3		25.416	1		25.416	0
25.433	0		25.433	0		25.433	1		25.433	0		25.433	2		25.433	0
25.45	0		25.45	0		25.45	1		25.45	0		25.45	1		25.45	0
25.487	0		25.487	0		25.487	1		25.487	0		25.487	1		25.487	0
25.504	0		25.504	0		25.504	0		25.504	0		25.504	0		25.504	0
25.521	0		25.521	0		25.521	0		25.521	0		25.521	0		25.521	0
25.538	0		25.538	0		25.538	0		25.538	0		25.538	0		25.538	0
25.555	0		25.555	4		25.555	0		25.555	0		25.555	0		25.555	0
25.572	0		25.572	8		25.572	0		25.572	0		25.572	0		25.572	0
25.588	0		25.588	12		25.588	0		25.588	0		25.588	0		25.588	0
25.605	0		25.605	8		25.605	0		25.605	0		25.605	0		25.605	0
25.642	0		25.642	4		25.642	0		25.642	2		25.642	0		25.642	0
25.659	0		25.659	0		25.659	0		25.659	4		25.659	0		25.659	0
25.676	0		25.676	0		25.676	0		25.676	8		25.676	0		25.676	0
25.693	0		25.693	0		25.693	0		25.693	8		25.693	0		25.693	0
25.71	0		25.71	0		25.71	0		25.71	8		25.71	0		25.71	0
25.727	0		25.727	0		25.727	0		25.727	4		25.727	0		25.727	0
25.743	4		25.743	2		25.743	0		25.743	2		25.743	0		25.743	0
25.76	8		25.76	4		25.76	0		25.76	0		25.76	0		25.76	0
25.797	12		25.797	6		25.797	0		25.797	0		25.797	0		25.797	0
25.814	8		25.814	4		25.814	0		25.814	0		25.814	0		25.814	0
25.831	4		25.831	2		25.831	0		25.831	0		25.831	4		25.831	0
25.848	0		25.848	0		25.848	0		25.848	5		25.848	8		25.848	0
25.865	0		25.865	0		25.865	0		25.865	13		25.865	11		25.865	0
25.882	0		25.882	0		25.882	0		25.882	22		25.882	8		25.882	0
25.899	0		25.899	4		25.899	0		25.899	21		25.899	4		25.899	0
25.916	0		25.916	8		25.916	0		25.916	13		25.916	0		25.916	0
25.952	0		25.952	12		25.952	0		25.952	4		25.952	0		25.952	0
25.969	0		25.969	8		25.969	0		25.969	0		25.969	0		25.969	0
25.986	0		25.986	7		25.986	0		25.986	0		25.986	0		25.986	0
26.003	4		26.003	7		26.003	0		26.003	0		26.003	1		26.003	0
26.02	8		26.02	16		26.02	0		26.02	0		26.02	2		26.02	0
26.037	11		26.037	18		26.037	0		26.037	0		26.037	4		26.037	0
26.054	8		26.054	18		26.054	0		26.054	0		26.054	2		26.054	0
26.071	4		26.071	9		26.071	0		26.071	0		26.071	1		26.071	0
26.107	0		26.107	4		26.107	0		26.107	0		26.107	0		26.107	0
26.124	0		26.124	0		26.124	0		26.124	0		26.124	2		26.124	0
26.141	0		26.141	0		26.141	0		26.141	4		26.141	6		26.141	0
26.158	0		26.158	0		26.158	5		26.158	9		26.158	11		26.158	0
26.175	0		26.175	0		26.175	10		26.175	13		26.175	13		26.175	0
26.192	0		26.192	0		26.192	16		26.192	9		26.192	11		26.192	0
26.209	0		26.209	0		26.209	12		26.209	4		26.209	9		26.209	0
26.226	0		26.226	0		26.226	9		26.226	0		26.226	5		26.226	2
26.262	0		26.262	0		26.262	6		26.262	3		26.262	2		26.262	7
26.279	0		26.279	0		26.279	4		26.279	5		26.279	0		26.279	13
26.296	0		26.296	0		26.296	2		26.296	8		26.296	0		26.296	14
26.313	0		26.313	0		26.313	0		26.313	5		26.313	0		26.313	9
26.33	0		26.33	0		26.33	0		26.33	3		26.33	0		26.33	3
26.347	0		26.347	0		26.347	0		26.347	0		26.347	0		26.347	0
26.364	2		26.364	0		26.364	0		26.364	0		26.364	0		26.364	2
26.381	5		26.381	3		26.381	0		26.381	2		26.381	0		26.381	4
26.417	7		26.417	6		26.417	0		26.417	3		26.417	0		26.417	6
26.434	5		26.434	9		26.434	0		26.434	5		26.434	0		26.434	4
26.451	2		26.451	7		26.451	0		26.451	9		26.451	0		26.451	2
26.468	0		26.468	3		26.468	2		26.468	12		26.468	2		26.468	0
26.485	0		26.485	0		26.485	9		26.485	16		26.485	4		26.485	0
26.502	0		26.502	0		26.502	18		26.502	11		26.502	6		26.502	0
26.519	0		26.519	0		26.519	22		26.519	5		26.519	4		26.519	0
26.536	0		26.536	0		26.536	21		26.536	0		26.536	2		26.536	0
26.573	0		26.573	0		26.573	15		26.573	0		26.573	0		26.573	0
26.589	0		26.589	0		26.589	11		26.589	0		26.589	0		26.589	0
26.606	0		26.606	0		26.606	6		26.606	2		26.606	0		26.606	0
26.623	0		26.623	0		26.623	3		26.623	4		26.623	0		26.623	0
26.64	0		26.64	0		26.64	0		26.64	6		26.64	0		26.64	2
26.657	0		26.657	0		26.657	0		26.657	4		26.657	0		26.657	4
26.674	0		26.674	0		26.674	0		26.674	2		26.674	0		26.674	6
26.691	0		26.691	3		26.691	2		26.691	0		26.691	0		26.691	4
26.728	5		26.728	6		26.728	4		26.728	0		26.728	0		26.728	2
26.745	10		26.745	9		26.745	6		26.745	0		26.745	0		26.745	0
26.761	16		26.761	6		26.761	4		26.761	6		26.761	0		26.761	0
26.778	10		26.778	3		26.778	2		26.778	12		26.778	0		26.778	0
26.795	5		26.795	0		26.795	0		26.795	18		26.795	0		26.795	0
26.812	0		26.812	0		26.812	0		26.812	13		26.812	0		26.812	0
26.829	0		26.829	0		26.829	0		26.829	8		26.829	0		26.829	0
26.846	0		26.846	0		26.846	0		26.846	2		26.846	0		26.846	0
26.883	0		26.883	0		26.883	0		26.883	2		26.883	0		26.883	0
26.9	0		26.9	0		26.9	3		26.9	1		26.9	0		26.9	0
26.917	0		26.917	0		26.917	6		26.917	0		26.917	0		26.917	0
26.933	0		26.933	0		26.933	9		26.933	0		26.933	0		26.933	0
26.95	0		26.95	0		26.95	6		26.95	0		26.95	3		26.95	0
26.967	0		26.967	0		26.967	3		26.967	0		26.967	6		26.967	0
26.984	0		26.984	3		26.984	0		26.984	0		26.984	9		26.984	0
27.001	0		27.001	7		27.001	0		27.001	0		27.001	6		27.001	0
27.038	2		27.038	10		27.038	0		27.038	0		27.038	3		27.038	0
27.055	5		27.055	9		27.055	0		27.055	0		27.055	0		27.055	0
27.072	7		27.072	7		27.072	0		27.072	4		27.072	0		27.072	0
27.088	5		27.088	6		27.088	0		27.088	9		27.088	0		27.088	0
27.105	2		27.105	4		27.105	0		27.105	13		27.105	0		27.105	0
27.122	0		27.122	2		27.122	0		27.122	9		27.122	0		27.122	0
27.139	0		27.139	0		27.139	0		27.139	4		27.139	0		27.139	0
27.156	0		27.156	0		27.156	2		27.156	0		27.156	0		27.156	0
27.193	0		27.193	0		27.193	4		27.193	0		27.193	0		27.193	0
27.21	0		27.21	0		27.21	10		27.21	0		27.21	0		27.21	0
27.227	0		27.227	0		27.227	12		27.227	0		27.227	0		27.227	0
27.244	9		27.244	0		27.244	19		27.244	0		27.244	0		27.244	0
27.26	23		27.26	0		27.26	18		27.26	0		27.26	0		27.26	0
27.277	36		27.277	1		27.277	20		27.277	0		27.277	0		27.277	0
27.294	31		27.294	5		27.294	11		27.294	0		27.294	0		27.294	0
27.311	25		27.311	8		27.311	5		27.311	0		27.311	0		27.311	0
27.348	19		27.348	9		27.348	0		27.348	0		27.348	0		27.348	0
27.365	23		27.365	9		27.365	0		27.365	5		27.365	0		27.365	0
27.382	15		27.382	9		27.382	0		27.382	10		27.382	0		27.382	0
27.399	8		27.399	10		27.399	0		27.399	16		27.399	0		27.399	0
27.416	0		27.416	7		27.416	5		27.416	10		27.416	1		27.416	0
27.432	2		27.432	3		27.432	10		27.432	5		27.432	1		27.432	0
27.449	4		27.449	0		27.449	14		27.449	0		27.449	1		27.449	0
27.466	6		27.466	2		27.466	10		27.466	0		27.466	0		27.466	0
27.503	15		27.503	8		27.503	5		27.503	0		27.503	0		27.503	0
27.52	23		27.52	15		27.52	3		27.52	2		27.52	0		27.52	0
27.537	32		27.537	17		27.537	5		27.537	3		27.537	0		27.537	0
27.554	25		27.554	11		27.554	8		27.554	5		27.554	0		27.554	0
27.571	19		27.571	4		27.571	5		27.571	3		27.571	0		27.571	0
27.588	16		27.588	0		27.588	3		27.588	2		27.588	0		27.588	0
27.604	26		27.604	0		27.604	0		27.604	4		27.604	2		27.604	0
27.621	35		27.621	1		27.621	0		27.621	18		27.621	4		27.621	0
27.658	39		27.658	1		27.658	0		27.658	32		27.658	7		27.658	0
27.675	25		27.675	2		27.675	0		27.675	39		27.675	9		27.675	0
27.692	12		27.692	2		27.692	0		27.692	25		27.692	11		27.692	0
27.709	1		27.709	2		27.709	0		27.709	10		27.709	13		27.709	2
27.726	1		27.726	1		27.726	0		27.726	0		27.726	9		27.726	4
27.743	0		27.743	1		27.743	0		27.743	0		27.743	4		27.743	7
27.76	0		27.76	0		27.76	2		27.76	0		27.76	0		27.76	4
27.776	0		27.776	0		27.776	4		27.776	0		27.776	0		27.776	4
27.813	0		27.813	0		27.813	11		27.813	5		27.813	3		27.813	4
27.83	0		27.83	0		27.83	13		27.83	11		27.83	6		27.83	6
27.847	0		27.847	0		27.847	15		27.847	18		27.847	9		27.847	4
27.864	0		27.864	0		27.864	9		27.864	14		27.864	9		27.864	2
27.881	0		27.881	0		27.881	4		27.881	8		27.881	8		27.881	0
27.898	0		27.898	3		27.898	0		27.898	1		27.898	8		27.898	0
27.915	0		27.915	5		27.915	0		27.915	0		27.915	10		27.915	0
27.932	0		27.932	8		27.932	0		27.932	2		27.932	13		27.932	0
27.968	0		27.968	7		27.968	0		27.968	4		27.968	16		27.968	0
27.985	0		27.985	7		27.985	0		27.985	7		27.985	13		27.985	0
28.002	0		28.002	6		28.002	0		28.002	9		28.002	10		28.002	0
28.019	2		28.019	4		28.019	2		28.019	12		28.019	4		28.019	0
28.036	4		28.036	2		28.036	5		28.036	14		28.036	2		28.036	0
28.053	6		28.053	0		28.053	9		28.053	9		28.053	0		28.053	0
28.07	4		28.07	0		28.07	13		28.07	8		28.07	3		28.07	0
28.087	2		28.087	0		28.087	17		28.087	6		28.087	6		28.087	0
28.123	0		28.123	0		28.123	17		28.123	9		28.123	9		28.123	0
28.14	0		28.14	0		28.14	12		28.14	6		28.14	6		28.14	0
28.157	0		28.157	0		28.157	8		28.157	3		28.157	3		28.157	0
28.174	0		28.174	0		28.174	6		28.174	0		28.174	6		28.174	0
28.191	0		28.191	0		28.191	4		28.191	0		28.191	12		28.191	0
28.208	4		28.208	2		28.208	2		28.208	3		28.208	21		28.208	0
28.225	14		28.225	6		28.225	0		28.225	5		28.225	22		28.225	0
28.242	24		28.242	11		28.242	0		28.242	8		28.242	22		28.242	0
28.278	26		28.278	10		28.278	3		28.278	5		28.278	18		28.278	0
28.295	16		28.295	9		28.295	6		28.295	3		28.295	18		28.295	0
28.312	6		28.312	7		28.312	8		28.312	0		28.312	18		28.312	0
28.329	0		28.329	7		28.329	9		28.329	0		28.329	14		28.329	0
28.346	2		28.346	5		28.346	10		28.346	0		28.346	8		28.346	1
28.363	7		28.363	2		28.363	11		28.363	0		28.363	3		28.363	4
28.38	13		28.38	0		28.38	7		28.38	2		28.38	6		28.38	8
28.397	15		28.397	0		28.397	4		28.397	4		28.397	13		28.397	9
28.433	11		28.433	0		28.433	0		28.433	8		28.433	18		28.433	6
28.45	5		28.45	2		28.45	2		28.45	8		28.45	17		28.45	2
28.467	1		28.467	4		28.467	7		28.467	11		28.467	11		28.467	0
28.484	0		28.484	6		28.484	11		28.484	10		28.484	6		28.484	0
28.501	3		28.501	4		28.501	11		28.501	14		28.501	2		28.501	0
28.518	6		28.518	2		28.518	6		28.518	12		28.518	1		28.518	0
28.535	10		28.535	0		28.535	2		28.535	12		28.535	4		28.535	0
28.552	10		28.552	0		28.552	0		28.552	6		28.552	8		28.552	0
28.589	10		28.589	2		28.589	2		28.589	3		28.589	12		28.589	0
28.605	10		28.605	5		28.605	4		28.605	2		28.605	8		28.605	0
28.622	7		28.622	7		28.622	6		28.622	7		28.622	6		28.622	0
28.639	3		28.639	5		28.639	4		28.639	11		28.639	5		28.639	0
28.656	0		28.656	2		28.656	2		28.656	12		28.656	9		28.656	0
28.673	0		28.673	0		28.673	0		28.673	7		28.673	11		28.673	0
28.69	0		28.69	0		28.69	0		28.69	3		28.69	13		28.69	0
28.707	0		28.707	0		28.707	0		28.707	0		28.707	11		28.707	0
28.744	0		28.744	0		28.744	0		28.744	0		28.744	7		28.744	0
28.761	0		28.761	2		28.761	0		28.761	0		28.761	3		28.761	0
28.777	0		28.777	3		28.777	0		28.777	0		28.777	3		28.777	0
28.794	0		28.794	5		28.794	0		28.794	0		28.794	6		28.794	0
28.811	0		28.811	3		28.811	0		28.811	2		28.811	10		28.811	0
28.828	0		28.828	2		28.828	0		28.828	4		28.828	6		28.828	0
28.845	0		28.845	0		28.845	0		28.845	11		28.845	3		28.845	0
28.862	0		28.862	0		28.862	0		28.862	14		28.862	0		28.862	0
28.899	3		28.899	0		28.899	0		28.899	17		28.899	3		28.899	0
28.916	6		28.916	0		28.916	2		28.916	10		28.916	13		28.916	0
28.933	9		28.933	2		28.933	4		28.933	5		28.933	23		28.933	0
28.949	6		28.949	7		28.949	7		28.949	4		28.949	29		28.949	0
28.966	6		28.966	13		28.966	4		28.966	13		28.966	24		28.966	0
28.983	7		28.983	15		28.983	2		28.983	24		28.983	19		28.983	0
29	10		29	12		29	2		29	26		29	12		29	0
29.017	7		29.017	6		29.017	6		29.017	26		29.017	7		29.017	0
29.054	6		29.054	2		29.054	16		29.054	21		29.054	2		29.054	2
29.071	6		29.071	0		29.071	23		29.071	23		29.071	0		29.071	4
29.088	14		29.088	0		29.088	24		29.088	18		29.088	0		29.088	6
29.105	16		29.105	0		29.105	14		29.105	16		29.105	0		29.105	4
29.121	18		29.121	2		29.121	6		29.121	6		29.121	0		29.121	2
29.138	10		29.138	5		29.138	0		29.138	3		29.138	0		29.138	0
29.155	7		29.155	8		29.155	0		29.155	0		29.155	0		29.155	0
29.172	4		29.172	7		29.172	0		29.172	0		29.172	0		29.172	0
29.209	6		29.209	6		29.209	0		29.209	0		29.209	0		29.209	0
29.226	4		29.226	3		29.226	0		29.226	0		29.226	3		29.226	0
29.243	2		29.243	1		29.243	0		29.243	0		29.243	5		29.243	0
29.26	0		29.26	8		29.26	0		29.26	8		29.26	11		29.26	0
29.277	0		29.277	16		29.277	0		29.277	16		29.277	12		29.277	0
29.293	3		29.293	25		29.293	0		29.293	23		29.293	13		29.293	2
29.31	9		29.31	19		29.31	0		29.31	16		29.31	7		29.31	4
29.327	16		29.327	14		29.327	4		29.327	11		29.327	3		29.327	6
29.364	17		29.364	8		29.364	7		29.364	7		29.364	0		29.364	4
29.381	10		29.381	12		29.381	11		29.381	10		29.381	0		29.381	2
29.398	4		29.398	16		29.398	10		29.398	7		29.398	0		29.398	0
29.415	0		29.415	20		29.415	8		29.415	3		29.415	0		29.415	0
29.432	0		29.432	13		29.432	15		29.432	0		29.432	0		29.432	4
29.449	0		29.449	7		29.449	21		29.449	0		29.449	0		29.449	8
29.465	3		29.465	4		29.465	26		29.465	0		29.465	0		29.465	13
29.482	5		29.482	13		29.482	19		29.482	0		29.482	4		29.482	8
29.519	8		29.519	22		29.519	15		29.519	5		29.519	8		29.519	4
29.536	5		29.536	22		29.536	10		29.536	14		29.536	12		29.536	0
29.553	16		29.553	13		29.553	7		29.553	22		29.553	8		29.553	0
29.57	26		29.57	4		29.57	3		29.57	20		29.57	4		29.57	0
29.587	39		29.587	3		29.587	0		29.587	11		29.587	0		29.587	0
29.604	33		29.604	7		29.604	0		29.604	3		29.604	3		29.604	0
29.621	27		29.621	27		29.621	0		29.621	0		29.621	7		29.621	0
29.637	22		29.637	41		29.637	0		29.637	0		29.637	14		29.637	2
29.674	14		29.674	50		29.674	1		29.674	0		29.674	14		29.674	5
29.691	7		29.691	33		29.691	1		29.691	2		29.691	17		29.691	12
29.708	4		29.708	18		29.708	1		29.708	5		29.708	12		29.708	16
29.725	7		29.725	6		29.725	2		29.725	13		29.725	15		29.725	20
29.742	11		29.742	9		29.742	4		29.742	17		29.742	13		29.742	15
29.759	7		29.759	12		29.759	6		29.759	20		29.759	18		29.759	12
29.776	4		29.776	15		29.776	4		29.776	12		29.776	14		29.776	8
29.793	0		29.793	15		29.793	2		29.793	9		29.793	12		29.793	10
29.829	0		29.829	20		29.829	0		29.829	10		29.829	5		29.829	9
29.846	0		29.846	25		29.846	0		29.846	17		29.846	3		29.846	8
29.863	6		29.863	26		29.863	0		29.863	19		29.863	0		29.863	8
29.88	11		29.88	16		29.88	6		29.88	12		29.88	0		29.88	11
29.897	17		29.897	6		29.897	11		29.897	5		29.897	0		29.897	15
29.914	11		29.914	0		29.914	21		29.914	0		29.914	0		29.914	16
29.931	6		29.931	3		29.931	23		29.931	5		29.931	1		29.931	17
29.948	0		29.948	8		29.948	25		29.948	10		29.948	3		29.948	16
29.984	4		29.984	12		29.984	19		29.984	20		29.984	10		29.984	23
30.001	7		30.001	12		30.001	12		30.001	21		30.001	15		30.001	30
30.018	11		30.018	7		30.018	9		30.018	22		30.018	21		30.018	33
30.035	7		30.035	2		30.035	8		30.035	12		30.035	17		30.035	29
30.052	4		30.052	2		30.052	22		30.052	6		30.052	13		30.052	24
30.069	0		30.069	7		30.069	29		30.069	5		30.069	8		30.069	26
30.086	0		30.086	12		30.086	38		30.086	9		30.086	12		30.086	30
30.103	0		30.103	21		30.103	28		30.103	14		30.103	17		30.103	36
30.139	0		30.139	23		30.139	21		30.139	9		30.139	27		30.139	36
30.156	0		30.156	25		30.156	18		30.156	7		30.156	30		30.156	27
30.173	0		30.173	14		30.173	21		30.173	5		30.173	35		30.173	20
30.19	0		30.19	7		30.19	22		30.19	8		30.19	31		30.19	12
30.207	0		30.207	0		30.207	12		30.207	5		30.207	32		30.207	12
30.224	6		30.224	2		30.224	6		30.224	3		30.224	27		30.224	6
30.241	14		30.241	6		30.241	10		30.241	0		30.241	27		30.241	3
30.258	22		30.258	9		30.258	20		30.258	0		30.258	24		30.258	0
30.294	22		30.294	12		30.294	29		30.294	2		30.294	22		30.294	0
30.311	18		30.311	16		30.311	19		30.311	9		30.311	19		30.311	0
30.328	14		30.328	26		30.328	11		30.328	15		30.328	11		30.328	0
30.345	12		30.345	30		30.345	3		30.345	21		30.345	10		30.345	0
30.362	7		30.362	30		30.362	18		30.362	26		30.362	16		30.362	0
30.379	3		30.379	16		30.379	32		30.379	34		30.379	28		30.379	3
30.396	0		30.396	7		30.396	48		30.396	36		30.396	36		30.396	9
30.413	0		30.413	3		30.413	38		30.413	27		30.413	32		30.413	14
30.45	0		30.45	9		30.45	26		30.45	13		30.45	29		30.45	15
30.466	0		30.466	15		30.466	8		30.466	3		30.466	16		30.466	16
30.483	0		30.483	18		30.483	5		30.483	0		30.483	8		30.483	26
30.5	2		30.5	14		30.5	8		30.5	4		30.5	2		30.5	38
30.517	4		30.517	10		30.517	16		30.517	13		30.517	4		30.517	48
30.534	8		30.534	7		30.534	20		30.534	23		30.534	8		30.534	40
30.551	8		30.551	8		30.551	17		30.551	26		30.551	8		30.551	37
30.568	11		30.568	13		30.568	8		30.568	19		30.568	21		30.568	32
30.605	12		30.605	21		30.605	5		30.605	14		30.605	36		30.605	43
30.622	15		30.622	29		30.622	5		30.622	8		30.622	56		30.622	46
30.638	16		30.638	34		30.638	9		30.638	15		30.638	51		30.638	52
30.655	14		30.655	26		30.655	9		30.655	19		30.655	44		30.655	44
30.672	18		30.672	18		30.672	8		30.672	26		30.672	33		30.672	31
30.689	25		30.689	7		30.689	6		30.689	20		30.689	43		30.689	16
30.706	38		30.706	3		30.706	11		30.706	13		30.706	46		30.706	7
30.723	41		30.723	3		30.723	16		30.723	5		30.723	42		30.723	11
30.76	36		30.76	7		30.76	22		30.76	2		30.76	22		30.76	14
30.777	23		30.777	12		30.777	18		30.777	1		30.777	17		30.777	17
30.794	15		30.794	14		30.794	18		30.794	2		30.794	20		30.794	10
30.81	7		30.81	20		30.81	17		30.81	6		30.81	36		30.81	5
30.827	3		30.827	29		30.827	27		30.827	13		30.827	36		30.827	2
30.844	0		30.844	33		30.844	30		30.844	15		30.844	31		30.844	8
30.861	6		30.861	34		30.861	31		30.861	19		30.861	18		30.861	16
30.878	12		30.878	33		30.878	21		30.878	25		30.878	13		30.878	20
30.915	22		30.915	36		30.915	10		30.915	33		30.915	16		30.915	18
30.932	27		30.932	35		30.932	5		30.932	33		30.932	25		30.932	18
30.949	31		30.949	25		30.949	10		30.949	23		30.949	29		30.949	25
30.966	33		30.966	14		30.966	18		30.966	12		30.966	38		30.966	40
30.982	28		30.982	7		30.982	22		30.982	6		30.982	49		30.982	48
30.999	24		30.999	7		30.999	19		30.999	10		30.999	63		30.999	51
31.016	14		31.016	10		31.016	15		31.016	20		31.016	61		31.016	45
31.033	8		31.033	12		31.033	14		31.033	30		31.033	57		31.033	39
31.07	2		31.07	16		31.07	15		31.07	44		31.07	50		31.07	33
31.087	3		31.087	14		31.087	15		31.087	51		31.087	52		31.087	30
31.104	6		31.104	14		31.104	8		31.104	58		31.104	56		31.104	30
31.121	12		31.121	7		31.121	4		31.121	55		31.121	70		31.121	30
31.138	12		31.138	9		31.138	7		31.138	46		31.138	81		31.138	32
31.154	12		31.154	14		31.154	14		31.154	40		31.154	80		31.154	33
31.171	6		31.171	22		31.171	21		31.171	32		31.171	64		31.171	30
31.188	7		31.188	25		31.188	14		31.188	35		31.188	45		31.188	22
31.225	14		31.225	24		31.225	7		31.225	38		31.225	42		31.225	20
31.242	29		31.242	27		31.242	2		31.242	42		31.242	50		31.242	20
31.259	39		31.259	23		31.259	4		31.259	40		31.259	64		31.259	21
31.276	38		31.276	22		31.276	6		31.276	38		31.276	73		31.276	26
31.293	27		31.293	10		31.293	4		31.293	51		31.293	74		31.293	33
31.309	18		31.309	5		31.309	2		31.309	67		31.309	79		31.309	39
31.326	18		31.326	4		31.326	1		31.326	74		31.326	70		31.326	26
31.343	22		31.343	7		31.343	1		31.343	66		31.343	63		31.343	12
31.38	19		31.38	11		31.38	6		31.38	59		31.38	48		31.38	0
31.397	19		31.397	7		31.397	16		31.397	69		31.397	47		31.397	5
31.414	21		31.414	10		31.414	26		31.414	84		31.414	46		31.414	9
31.431	29		31.431	14		31.431	28		31.431	92		31.431	45		31.431	17
31.448	25		31.448	26		31.448	27		31.448	79		31.448	39		31.448	23
31.465	18		31.465	28		31.465	27		31.465	65		31.465	30		31.465	30
31.482	13		31.482	29		31.482	27		31.482	63		31.482	21		31.482	33
31.498	19		31.498	20		31.498	18		31.498	78		31.498	17		31.498	28
31.535	23		31.535	11		31.535	9		31.535	95		31.535	13		31.535	24
31.552	25		31.552	3		31.552	4		31.552	97		31.552	17		31.552	21
31.569	19		31.569	0		31.569	8		31.569	90		31.569	31		31.569	36
31.586	16		31.586	0		31.586	11		31.586	72		31.586	51		31.586	53
31.603	8		31.603	3		31.603	7		31.603	57		31.603	65		31.603	68
31.62	6		31.62	17		31.62	4		31.62	42		31.62	60		31.62	57
31.637	6		31.637	30		31.637	0		31.637	34		31.637	53		31.637	35
31.653	13		31.653	39		31.653	1		31.653	35		31.653	44		31.653	12
31.69	16		31.69	28		31.69	5		31.69	31		31.69	40		31.69	3
31.707	15		31.707	26		31.707	8		31.707	34		31.707	38		31.707	0
31.724	11		31.724	35		31.724	9		31.724	36		31.724	37		31.724	0
31.741	13		31.741	48		31.741	5		31.741	41		31.741	48		31.741	0
31.758	15		31.758	43		31.758	2		31.758	36		31.758	48		31.758	2
31.775	19		31.775	33		31.775	0		31.775	27		31.775	53		31.775	4
31.792	19		31.792	27		31.792	0		31.792	37		31.792	41		31.792	6
31.809	21		31.809	35		31.809	4		31.809	59		31.809	40		31.809	7
31.845	27		31.845	32		31.845	11		31.845	82		31.845	28		31.845	9
31.862	38		31.862	25		31.862	18		31.862	73		31.862	36		31.862	17
31.879	40		31.879	16		31.879	19		31.879	58		31.879	37		31.879	25
31.896	33		31.896	21		31.896	18		31.896	44		31.896	49		31.896	28
31.913	17		31.913	28		31.913	21		31.913	43		31.913	38		31.913	20
31.93	10		31.93	27		31.93	23		31.93	37		31.93	37		31.93	10
31.947	10		31.947	20		31.947	26		31.947	30		31.947	33		31.947	2
31.964	17		31.964	14		31.964	23		31.964	21		31.964	47		31.964	0
32	23		32	17		32	31		32	27		32	53		32	3
32.017	24		32.017	17		32.017	33		32.017	29		32.017	56		32.017	6
32.034	28		32.034	25		32.034	34		32.034	34		32.034	43		32.034	15
32.051	28		32.051	30		32.051	26		32.051	25		32.051	26		32.051	24
32.068	23		32.068	37		32.068	21		32.068	21		32.068	15		32.068	32
32.085	27		32.085	30		32.085	22		32.085	21		32.085	13		32.085	30
32.102	32		32.102	22		32.102	18		32.102	27		32.102	12		32.102	22
32.119	42		32.119	12		32.119	16		32.119	29		32.119	7		32.119	13
32.155	30		32.155	10		32.155	14		32.155	27		32.155	2		32.155	13
32.172	22		32.172	13		32.172	24		32.172	27		32.172	0		32.172	18
32.189	12		32.189	20		32.189	29		32.189	31		32.189	0		32.189	18
32.206	14		32.206	32		32.206	28		32.206	31		32.206	0		32.206	16
32.223	15		32.223	32		32.223	16		32.223	26		32.223	0		32.223	19
32.24	14		32.24	29		32.24	11		32.24	24		32.24	3		32.24	26
32.257	12		32.257	18		32.257	11		32.257	26		32.257	11		32.257	28
32.274	6		32.274	15		32.274	24		32.274	32		32.274	19		32.274	21
32.311	6		32.311	17		32.311	31		32.311	25		32.311	24		32.311	13
32.327	6		32.327	20		32.327	39		32.327	21		32.327	20		32.327	5
32.344	8		32.344	29		32.344	36		32.344	18		32.344	16		32.344	5
32.361	16		32.361	31		32.361	33		32.361	24		32.361	10		32.361	7
32.378	24		32.378	35		32.378	31		32.378	33		32.378	12		32.378	15
32.395	35		32.395	30		32.395	39		32.395	37		32.395	15		32.395	24
32.412	26		32.412	22		32.412	51		32.412	41		32.412	18		32.412	30
32.429	23		32.429	22		32.429	58		32.429	32		32.429	14		32.429	30
32.466	16		32.466	29		32.466	45		32.466	29		32.466	7		32.466	25
32.482	20		32.482	47		32.482	31		32.482	21		32.482	8		32.482	20
32.499	16		32.499	50		32.499	18		32.499	27		32.499	12		32.499	17
32.516	17		32.516	48		32.516	17		32.516	22		32.516	24		32.516	14
32.533	18		32.533	42		32.533	11		32.533	21		32.533	27		32.533	13
32.55	23		32.55	50		32.55	8		32.55	10		32.55	32		32.55	7
32.567	16		32.567	50		32.567	11		32.567	7		32.567	32		32.567	3
32.584	10		32.584	42		32.584	20		32.584	16		32.584	40		32.584	0
32.621	4		32.621	21		32.621	27		32.621	30		32.621	42		32.621	0
32.638	10		32.638	10		32.638	24		32.638	42		32.638	38		32.638	6
32.654	12		32.654	8		32.654	24		32.654	29		32.654	26		32.654	12
32.671	13		32.671	13		32.671	23		32.671	17		32.671	18		32.671	21
32.688	7		32.688	17		32.688	25		32.688	9		32.688	14		32.688	20
32.705	4		32.705	22		32.705	26		32.705	9		32.705	15		32.705	18
32.722	5		32.722	32		32.722	37		32.722	20		32.722	14		32.722	14
32.739	11		32.739	37		32.739	50		32.739	25		32.739	12		32.739	13
32.776	16		32.776	38		32.776	61		32.776	32		32.776	10		32.776	16
32.793	15		32.793	36		32.793	53		32.793	20		32.793	9		32.793	17
32.81	16		32.81	39		32.81	51		32.81	15		32.81	10		32.81	21
32.826	17		32.826	38		32.826	45		32.826	10		32.826	10		32.826	18
32.843	18		32.843	31		32.843	45		32.843	15		32.843	7		32.843	21
32.86	18		32.86	26		32.86	31		32.86	10		32.86	4		32.86	18
32.877	18		32.877	19		32.877	19		32.877	8		32.877	5		32.877	17
32.894	15		32.894	24		32.894	11		32.894	9		32.894	13		32.894	13
32.931	11		32.931	22		32.931	9		32.931	20		32.931	24		32.931	9
32.948	10		32.948	24		32.948	8		32.948	28		32.948	28		32.948	5
32.965	16		32.965	13		32.965	10		32.965	32		32.965	28		32.965	4
32.982	23		32.982	7		32.982	16		32.982	27		32.982	21		32.982	4
32.998	24		32.998	7		32.998	23		32.998	19		32.998	20		32.998	5
33.015	19		33.015	15		33.015	23		33.015	18		33.015	17		33.015	4
33.032	15		33.032	27		33.032	15		33.032	21		33.032	17		33.032	3
33.049	20		33.049	30		33.049	7		33.049	30		33.049	12		33.049	7
33.086	24		33.086	31		33.086	4		33.086	26		33.086	10		33.086	11
33.103	25		33.103	34		33.103	5		33.103	22		33.103	13		33.103	21
33.12	18		33.12	43		33.12	15		33.12	15		33.12	29		33.12	25
33.137	13		33.137	46		33.137	22		33.137	14		33.137	43		33.137	29
33.154	11		33.154	47		33.154	29		33.154	18		33.154	53		33.154	26
33.17	8		33.17	45		33.17	22		33.17	25		33.17	42		33.17	28
33.187	15		33.187	46		33.187	14		33.187	37		33.187	34		33.187	27
33.204	31		33.204	40		33.204	7		33.204	36		33.204	25		33.204	23
33.241	55		33.241	32		33.241	7		33.241	28		33.241	31		33.241	15
33.258	59		33.258	34		33.258	10		33.258	12		33.258	33		33.258	12
33.275	48		33.275	37		33.275	6		33.275	5		33.275	33		33.275	10
33.292	25		33.292	44		33.292	6		33.292	3		33.292	32		33.292	11
33.309	10		33.309	37		33.309	6		33.309	5		33.309	33		33.309	14
33.326	2		33.326	35		33.326	11		33.326	10		33.326	40		33.326	18
33.342	2		33.342	30		33.342	13		33.342	13		33.342	32		33.342	23
33.359	5		33.359	36		33.359	21		33.359	16		33.359	27		33.359	15
33.396	14		33.396	41		33.396	28		33.396	16		33.396	22		33.396	7
33.413	20		33.413	53		33.413	36		33.413	13		33.413	30		33.413	0
33.43	29		33.43	49		33.43	36		33.43	13		33.43	29		33.43	0
33.447	25		33.447	40		33.447	34		33.447	10		33.447	24		33.447	2
33.464	19		33.464	21		33.464	29		33.464	10		33.464	26		33.464	7
33.481	7		33.481	15		33.481	22		33.481	13		33.481	30		33.481	14
33.498	5		33.498	14		33.498	22		33.498	18		33.498	43		33.498	17
33.514	5		33.514	23		33.514	35		33.514	28		33.514	41		33.514	14
33.551	14		33.551	27		33.551	53		33.551	27		33.551	43		33.551	7
33.568	19		33.568	37		33.568	57		33.568	27		33.568	34		33.568	3
33.585	24		33.585	38		33.585	45		33.585	21		33.585	23		33.585	4
33.602	17		33.602	43		33.602	31		33.602	22		33.602	13		33.602	8
33.619	13		33.619	36		33.619	30		33.619	23		33.619	11		33.619	15
33.636	12		33.636	38		33.636	27		33.636	19		33.636	13		33.636	20
33.653	16		33.653	36		33.653	22		33.653	16		33.653	15		33.653	23
33.67	20		33.67	44		33.67	10		33.67	19		33.67	16		33.67	21
33.706	19		33.706	52		33.706	7		33.706	29		33.706	19		33.706	19
33.723	14		33.723	58		33.723	11		33.723	34		33.723	24		33.723	17
33.74	17		33.74	55		33.74	18		33.74	30		33.74	25		33.74	22
33.757	25		33.757	35		33.757	22		33.757	21		33.757	27		33.757	23
33.774	43		33.774	21		33.774	19		33.774	17		33.774	27		33.774	27
33.791	49		33.791	8		33.791	17		33.791	15		33.791	31		33.791	23
33.808	45		33.808	11		33.808	19		33.808	12		33.808	39		33.808	23
33.825	35		33.825	14		33.825	27		33.825	13		33.825	43		33.825	16
33.861	27		33.861	21		33.861	38		33.861	11		33.861	46		33.861	9
33.878	28		33.878	28		33.878	37		33.878	13		33.878	47		33.878	2
33.895	27		33.895	34		33.895	34		33.895	9		33.895	53		33.895	6
33.912	32		33.912	41		33.912	33		33.912	5		33.912	56		33.912	13
33.929	37		33.929	35		33.929	39		33.929	1		33.929	43		33.929	19
33.946	40		33.946	22		33.946	43		33.946	4		33.946	29		33.946	15
33.963	39		33.963	17		33.963	40		33.963	9		33.963	18		33.963	11
33.98	36		33.98	19		33.98	38		33.98	14		33.98	28		33.98	9
34.016	33		34.016	30		34.016	39		34.016	15		34.016	39		34.016	16
34.033	32		34.033	23		34.033	44		34.033	18		34.033	43		34.033	26
34.05	25		34.05	19		34.05	37		34.05	21		34.05	30		34.05	31
34.067	18		34.067	16		34.067	37		34.067	18		34.067	18		34.067	24
34.084	11		34.084	25		34.084	33		34.084	17		34.084	14		34.084	14
34.101	14		34.101	31		34.101	45		34.101	17		34.101	18		34.101	10
34.118	15		34.118	34		34.118	44		34.118	21		34.118	18		34.118	15
34.135	19		34.135	38		34.135	42		34.135	20		34.135	41		34.135	18
34.171	14		34.171	55		34.171	25		34.171	23		34.171	63		34.171	15
34.188	20		34.188	67		34.188	12		34.188	26		34.188	86		34.188	8
34.205	21		34.205	67		34.205	5		34.205	25		34.205	63		34.205	4
34.222	27		34.222	55		34.222	5		34.222	18		34.222	46		34.222	4
34.239	21		34.239	50		34.239	16		34.239	10		34.239	39		34.239	7
34.256	17		34.256	46		34.256	27		34.256	8		34.256	45		34.256	9
34.273	16		34.273	38		34.273	47		34.273	8		34.273	40		34.273	6
34.29	16		34.29	27		34.29	53		34.29	9		34.29	25		34.29	7
34.327	20		34.327	27		34.327	61		34.327	16		34.327	31		34.327	11
34.343	21		34.343	31		34.343	61		34.343	21		34.343	52		34.343	19
34.36	24		34.36	36		34.36	64		34.36	27		34.36	70		34.36	22
