# Supplementary material for: Comprehensive structural assignment of glycosaminoglycan oligo- and polysaccharides by protein nanopore
Source: Nat Commun. 2022 Aug 30;13:5113. doi: 10.1038/s41467-022-32800-4 (PMC9427770; doi:10.1038/s41467-022-32800-4)
Supplement: Supplementary file 5 — Source Data [file 41467_2022_32800_MOESM5_ESM.zip › Source Data/SI_source data files/Supplementary Fig. 8/Supplementary Fig. 8b.xlsx]

## Sheet: Feuil1
a) HP-dp10
[HP dp10−3H+5(NH3)]3−			[HP dp10−3H−SO3+3(NH3)]3−			[HP dp10−3H−2(SO3)+2(NH3)]3−			[HP dp10−3H−3(SO3)+2(NH3)]3−			[HP dp10−3H−4(SO3)+NH3]3−			[HP dp10−3H−5(SO3)]3−
Time (min)	Intensity		Time (min)	Intensity		Time (min)	Intensity		Time (min)	Intensity		Time (min)	Intensity		Time (min)	Intensity
0.054	0		0.054	18		0.054	13		0.054	0		0.054	10		0.054	8
0.071	0		0.071	17		0.071	16		0.071	0		0.071	7		0.071	7
0.087	4		0.087	12		0.087	21		0.087	1		0.087	3		0.087	4
0.104	8		0.104	10		0.104	19		0.104	1		0.104	0		0.104	2
0.121	12		0.121	8		0.121	16		0.121	4		0.121	0		0.121	3
0.138	8		0.138	5		0.138	17		0.138	6		0.138	3		0.138	5
0.155	10		0.155	3		0.155	25		0.155	8		0.155	6		0.155	8
0.172	13		0.172	0		0.172	28		0.172	5		0.172	10		0.172	5
0.209	19		0.209	3		0.209	24		0.209	3		0.209	11		0.209	3
0.226	16		0.226	8		0.226	15		0.226	0		0.226	12		0.226	0
0.243	13		0.243	15		0.243	10		0.243	0		0.243	9		0.243	0
0.259	10		0.259	16		0.259	10		0.259	0		0.259	8		0.259	6
0.276	9		0.276	13		0.276	15		0.276	0		0.276	7		0.276	12
0.293	9		0.293	6		0.293	27		0.293	0		0.293	11		0.293	19
0.31	9		0.31	2		0.31	30		0.31	0		0.31	15		0.31	17
0.327	11		0.327	5		0.327	29		0.327	0		0.327	17		0.327	15
0.364	12		0.364	13		0.364	17		0.364	0		0.364	13		0.364	13
0.381	12		0.381	23		0.381	14		0.381	0		0.381	12		0.381	9
0.398	7		0.398	22		0.398	17		0.398	0		0.398	10		0.398	4
0.415	4		0.415	19		0.415	28		0.415	0		0.415	12		0.415	0
0.431	18		0.431	12		0.431	32		0.431	0		0.431	10		0.431	0
0.448	35		0.448	9		0.448	35		0.448	3		0.448	9		0.448	0
0.465	49		0.465	8		0.465	33		0.465	10		0.465	7		0.465	0
0.482	32		0.482	16		0.482	38		0.482	17		0.482	10		0.482	0
0.519	17		0.519	23		0.519	27		0.519	19		0.519	10		0.519	5
0.536	6		0.536	28		0.536	22		0.536	11		0.536	9		0.536	10
0.553	10		0.553	20		0.553	15		0.553	4		0.553	4		0.553	15
0.57	12		0.57	17		0.57	24		0.57	2		0.57	2		0.57	10
0.587	8		0.587	21		0.587	29		0.587	15		0.587	6		0.587	5
0.603	3		0.603	30		0.603	28		0.603	27		0.603	12		0.603	0
0.62	5		0.62	42		0.62	19		0.62	38		0.62	21		0.62	0
0.637	10		0.637	40		0.637	13		0.637	30		0.637	23		0.637	0
0.674	19		0.674	42		0.674	17		0.674	25		0.674	30		0.674	0
0.691	21		0.691	29		0.691	29		0.691	16		0.691	30		0.691	0
0.708	21		0.708	27		0.708	39		0.708	16		0.708	26		0.708	0
0.725	16		0.725	15		0.725	49		0.725	12		0.725	16		0.725	0
0.742	9		0.742	17		0.742	53		0.742	10		0.742	12		0.742	0
0.759	3		0.759	12		0.759	53		0.759	5		0.759	13		0.759	0
0.775	0		0.775	12		0.775	38		0.775	5		0.775	16		0.775	4
0.792	3		0.792	15		0.792	24		0.792	6		0.792	12		0.792	8
0.829	16		0.829	20		0.829	23		0.829	8		0.829	11		0.829	12
0.846	49		0.846	29		0.846	50		0.846	6		0.846	12		0.846	27
0.863	101		0.863	47		0.863	128		0.863	3		0.863	32		0.863	51
0.88	162		0.88	72		0.88	241		0.88	0		0.88	60		0.88	100
0.897	192		0.897	106		0.897	362		0.897	0		0.897	89		0.897	139
0.914	184		0.914	101		0.914	423		0.914	2		0.914	88		0.914	164
0.931	130		0.931	84		0.931	387		0.931	10		0.931	66		0.931	160
0.947	78		0.947	54		0.947	285		0.947	18		0.947	33		0.947	130
0.984	39		0.984	48		0.984	153		0.984	25		0.984	16		0.984	113
1.001	23		1.001	53		1.001	77		1.001	23		1.001	13		1.001	92
1.018	18		1.018	53		1.018	38		1.018	25		1.018	20		1.018	90
1.035	13		1.035	51		1.035	36		1.035	21		1.035	25		1.035	80
1.052	11		1.052	55		1.052	28		1.052	20		1.052	25		1.052	71
1.069	4		1.069	63		1.069	30		1.069	11		1.069	20		1.069	64
1.086	5		1.086	68		1.086	30		1.086	5		1.086	11		1.086	53
1.103	6		1.103	57		1.103	27		1.103	1		1.103	4		1.103	47
1.139	8		1.139	42		1.139	16		1.139	0		1.139	0		1.139	29
1.156	7		1.156	31		1.156	8		1.156	2		1.156	0		1.156	16
1.173	5		1.173	24		1.173	8		1.173	4		1.173	0		1.173	7
1.19	3		1.19	31		1.19	8		1.19	6		1.19	0		1.19	7
1.207	4		1.207	36		1.207	11		1.207	6		1.207	0		1.207	6
1.224	8		1.224	42		1.224	8		1.224	7		1.224	2		1.224	6
1.241	11		1.241	31		1.241	7		1.241	14		1.241	4		1.241	6
1.258	11		1.258	19		1.258	3		1.258	19		1.258	6		1.258	9
1.294	6		1.294	9		1.294	2		1.294	22		1.294	4		1.294	6
1.311	5		1.311	4		1.311	1		1.311	18		1.311	6		1.311	3
1.328	6		1.328	3		1.328	4		1.328	15		1.328	8		1.328	0
1.345	9		1.345	2		1.345	16		1.345	18		1.345	14		1.345	0
1.362	6		1.362	8		1.362	31		1.362	21		1.362	14		1.362	1
1.379	3		1.379	11		1.379	43		1.379	24		1.379	14		1.379	4
1.396	0		1.396	14		1.396	35		1.396	18		1.396	10		1.396	6
1.413	0		1.413	8		1.413	19		1.413	11		1.413	9		1.413	11
1.449	0		1.449	8		1.449	8		1.449	7		1.449	7		1.449	11
1.466	0		1.466	10		1.466	9		1.466	38		1.466	4		1.466	10
1.483	0		1.483	26		1.483	14		1.483	132		1.483	2		1.483	5
1.5	0		1.5	39		1.5	24		1.5	295		1.5	2		1.5	3
1.517	0		1.517	52		1.517	30		1.517	453		1.517	5		1.517	2
1.534	0		1.534	54		1.534	45		1.534	531		1.534	9		1.534	4
1.551	0		1.551	57		1.551	52		1.551	459		1.551	9		1.551	6
1.568	2		1.568	53		1.568	61		1.568	308		1.568	8		1.568	4
1.604	4		1.604	49		1.604	52		1.604	135		1.604	4		1.604	2
1.621	6		1.621	37		1.621	36		1.621	41		1.621	7		1.621	0
1.638	4		1.638	28		1.638	24		1.638	3		1.638	9		1.638	2
1.655	2		1.655	18		1.655	18		1.655	6		1.655	14		1.655	4
1.672	1		1.672	17		1.672	21		1.672	9		1.672	9		1.672	7
1.689	0		1.689	13		1.689	18		1.689	6		1.689	8		1.689	4
1.706	0		1.706	21		1.706	19		1.706	3		1.706	12		1.706	2
1.723	0		1.723	28		1.723	20		1.723	3		1.723	30		1.723	3
1.76	5		1.76	43		1.76	31		1.76	9		1.76	48		1.76	13
1.776	9		1.776	45		1.776	49		1.776	14		1.776	54		1.776	25
1.793	14		1.793	39		1.793	60		1.793	18		1.793	42		1.793	31
1.81	9		1.81	26		1.81	57		1.81	18		1.81	26		1.81	24
1.827	5		1.827	19		1.827	43		1.827	20		1.827	20		1.827	14
1.844	0		1.844	16		1.844	32		1.844	16		1.844	23		1.844	8
1.861	3		1.861	14		1.861	29		1.861	11		1.861	21		1.861	7
1.878	6		1.878	8		1.878	30		1.878	7		1.878	15		1.878	9
1.915	9		1.915	9		1.915	28		1.915	6		1.915	8		1.915	10
1.932	8		1.932	13		1.932	30		1.932	6		1.932	7		1.932	15
1.948	7		1.948	19		1.948	29		1.948	6		1.948	4		1.948	16
1.965	8		1.965	13		1.965	40		1.965	6		1.965	2		1.965	17
1.982	8		1.982	9		1.982	41		1.982	4		1.982	2		1.982	13
1.999	9		1.999	10		1.999	49		1.999	2		1.999	14		1.999	12
2.016	6		2.016	17		2.016	53		2.016	0		2.016	28		2.016	10
2.033	6		2.033	21		2.033	68		2.033	0		2.033	38		2.033	10
2.07	2		2.07	19		2.07	75		2.07	0		2.07	30		2.07	13
2.087	1		2.087	24		2.087	62		2.087	0		2.087	15		2.087	17
2.104	0		2.104	27		2.104	37		2.104	4		2.104	3		2.104	14
2.12	0		2.12	31		2.12	15		2.12	8		2.12	0		2.12	8
2.137	0		2.137	23		2.137	8		2.137	12		2.137	3		2.137	6
2.154	0		2.154	19		2.154	8		2.154	8		2.154	6		2.154	7
2.171	0		2.171	13		2.171	9		2.171	6		2.171	9		2.171	11
2.188	0		2.188	12		2.188	12		2.188	5		2.188	10		2.188	7
2.225	0		2.225	9		2.225	19		2.225	7		2.225	12		2.225	4
2.242	0		2.242	13		2.242	25		2.242	5		2.242	13		2.242	3
2.259	0		2.259	22		2.259	22		2.259	5		2.259	9		2.259	6
2.276	0		2.276	26		2.276	12		2.276	5		2.276	4		2.276	9
2.292	0		2.292	22		2.292	3		2.292	8		2.292	0		2.292	6
2.309	5		2.309	22		2.309	0		2.309	5		2.309	0		2.309	3
2.326	10		2.326	25		2.326	2		2.326	3		2.326	3		2.326	0
2.343	16		2.343	36		2.343	19		2.343	3		2.343	8		2.343	0
2.38	10		2.38	30		2.38	36		2.38	7		2.38	17		2.38	0
2.397	11		2.397	28		2.397	50		2.397	14		2.397	21		2.397	5
2.414	12		2.414	17		2.414	41		2.414	13		2.414	20		2.414	16
2.431	18		2.431	17		2.431	34		2.431	13		2.431	11		2.431	36
2.447	13		2.447	8		2.447	25		2.447	6		2.447	4		2.447	44
2.464	7		2.464	4		2.464	19		2.464	3		2.464	4		2.464	43
2.481	3		2.481	0		2.481	9		2.481	0		2.481	9		2.481	24
2.498	7		2.498	2		2.498	14		2.498	0		2.498	15		2.498	12
2.535	13		2.535	4		2.535	24		2.535	4		2.535	13		2.535	6
2.552	14		2.552	11		2.552	36		2.552	8		2.552	10		2.552	8
2.569	10		2.569	21		2.569	28		2.569	12		2.569	4		2.569	5
2.586	7		2.586	31		2.586	19		2.586	8		2.586	7		2.586	3
2.603	8		2.603	35		2.603	22		2.603	4		2.603	15		2.603	0
2.619	10		2.619	26		2.619	31		2.619	1		2.619	29		2.619	0
2.636	12		2.636	17		2.636	47		2.636	2		2.636	34		2.636	0
2.653	7		2.653	6		2.653	39		2.653	5		2.653	30		2.653	0
2.69	3		2.69	5		2.69	39		2.69	6		2.69	24		2.69	0
2.707	0		2.707	5		2.707	31		2.707	8		2.707	28		2.707	3
2.724	3		2.724	8		2.724	42		2.724	5		2.724	32		2.724	5
2.741	6		2.741	11		2.741	44		2.741	7		2.741	31		2.741	10
2.758	9		2.758	17		2.758	40		2.758	10		2.758	17		2.758	13
2.775	6		2.775	24		2.775	24		2.775	14		2.775	9		2.775	15
2.792	3		2.792	23		2.792	15		2.792	10		2.792	5		2.792	13
2.808	0		2.808	17		2.808	20		2.808	5		2.808	9		2.808	8
2.845	0		2.845	16		2.845	34		2.845	0		2.845	9		2.845	3
2.862	0		2.862	19		2.862	49		2.862	0		2.862	8		2.862	0
2.879	3		2.879	19		2.879	53		2.879	0		2.879	7		2.879	5
2.896	6		2.896	12		2.896	49		2.896	0		2.896	8		2.896	10
2.913	15		2.913	4		2.913	34		2.913	0		2.913	8		2.913	14
2.93	19		2.93	0		2.93	29		2.93	0		2.93	6		2.93	10
2.947	27		2.947	0		2.947	27		2.947	0		2.947	4		2.947	5
2.963	28		2.963	13		2.963	31		2.963	1		2.963	5		2.963	0
3	37		3	26		3	19		3	1		3	7		3	0
3.017	36		3.017	46		3.017	12		3.017	2		3.017	9		3.017	0
3.034	32		3.034	40		3.034	4		3.034	4		3.034	6		3.034	0
3.051	16		3.051	35		3.051	10		3.051	7		3.051	3		3.051	0
3.068	6		3.068	19		3.068	15		3.068	9		3.068	0		3.068	0
3.085	2		3.085	17		3.085	23		3.085	6		3.085	0		3.085	0
3.102	7		3.102	15		3.102	22		3.102	8		3.102	3		3.102	3
3.119	11		3.119	10		3.119	20		3.119	10		3.119	6		3.119	5
3.155	15		3.155	5		3.155	18		3.155	16		3.155	17		3.155	8
3.172	14		3.172	0		3.172	33		3.172	13		3.172	22		3.172	5
3.189	13		3.189	0		3.189	48		3.189	18		3.189	33		3.189	8
3.206	8		3.206	0		3.206	59		3.206	23		3.206	27		3.206	11
3.223	4		3.223	0		3.223	46		3.223	33		3.223	24		3.223	17
3.24	1		3.24	4		3.24	28		3.24	27		3.24	13		3.24	11
3.257	5		3.257	12		3.257	20		3.257	21		3.257	10		3.257	6
3.274	9		3.274	20		3.274	24		3.274	9		3.274	18		3.274	2
3.31	20		3.31	24		3.31	39		3.31	4		3.31	29		3.31	11
3.327	24		3.327	21		3.327	35		3.327	0		3.327	41		3.327	20
3.344	27		3.344	18		3.344	36		3.344	7		3.344	33		3.344	24
3.361	20		3.361	10		3.361	23		3.361	20		3.361	21		3.361	15
3.378	20		3.378	9		3.378	20		3.378	36		3.378	10		3.378	9
3.395	21		3.395	8		3.395	14		3.395	38		3.395	11		3.395	5
3.412	19		3.412	21		3.412	16		3.412	27		3.412	15		3.412	8
3.429	11		3.429	31		3.429	17		3.429	11		3.429	19		3.429	5
3.465	3		3.465	47		3.465	15		3.465	2		3.465	13		3.465	3
3.482	0		3.482	44		3.482	13		3.482	0		3.482	14		3.482	5
3.499	0		3.499	42		3.499	25		3.499	0		3.499	16		3.499	10
3.516	3		3.516	31		3.516	38		3.516	4		3.516	30		3.516	15
3.533	6		3.533	34		3.533	52		3.533	7		3.533	27		3.533	10
3.55	11		3.55	35		3.55	43		3.55	11		3.55	25		3.55	7
3.567	10		3.567	35		3.567	34		3.567	12		3.567	12		3.567	4
3.584	12		3.584	28		3.584	29		3.584	12		3.584	11		3.584	6
3.621	24		3.621	20		3.621	30		3.621	13		3.621	11		3.621	7
3.637	41		3.637	12		3.637	30		3.637	9		3.637	15		3.637	7
3.654	55		3.654	9		3.654	24		3.654	8		3.654	10		3.654	8
3.671	40		3.671	9		3.671	23		3.671	10		3.671	8		3.671	5
3.688	20		3.688	11		3.688	20		3.688	20		3.688	11		3.688	6
3.705	4		3.705	14		3.705	16		3.705	25		3.705	19		3.705	6
3.722	4		3.722	9		3.722	13		3.722	24		3.722	24		3.722	9
3.739	13		3.739	5		3.739	12		3.739	17		3.739	19		3.739	6
3.776	23		3.776	5		3.776	20		3.776	13		3.776	15		3.776	6
3.793	35		3.793	9		3.793	24		3.793	7		3.793	7		3.793	6
3.809	37		3.809	14		3.809	33		3.809	3		3.809	3		3.809	9
3.826	35		3.826	9		3.826	29		3.826	0		3.826	0		3.826	8
3.843	34		3.843	7		3.843	29		3.843	0		3.843	7		3.843	8
3.86	35		3.86	6		3.86	21		3.86	0		3.86	21		3.86	10
3.877	31		3.877	13		3.877	15		3.877	0		3.877	38		3.877	12
3.894	19		3.894	14		3.894	10		3.894	0		3.894	43		3.894	15
3.931	10		3.931	21		3.931	5		3.931	2		3.931	37		3.931	12
3.948	6		3.948	28		3.948	8		3.948	4		3.948	26		3.948	7
3.964	4		3.964	37		3.964	16		3.964	6		3.964	25		3.964	2
3.981	2		3.981	32		3.981	29		3.981	4		3.981	32		3.981	2
3.998	12		3.998	22		3.998	34		3.998	6		3.998	36		3.998	7
4.015	24		4.015	11		4.015	34		4.015	8		4.015	31		4.015	13
4.032	37		4.032	5		4.032	27		4.032	12		4.032	19		4.032	14
4.049	24		4.049	2		4.049	23		4.049	8		4.049	12		4.049	12
4.086	12		4.086	2		4.086	19		4.086	4		4.086	6		4.086	12
4.103	0		4.103	5		4.103	23		4.103	0		4.103	3		4.103	14
4.12	0		4.12	7		4.12	30		4.12	4		4.12	0		4.12	13
4.136	3		4.136	5		4.136	36		4.136	8		4.136	2		4.136	7
4.153	6		4.153	2		4.153	34		4.153	12		4.153	4		4.153	4
4.17	9		4.17	0		4.17	26		4.17	10		4.17	5		4.17	4
4.187	6		4.187	2		4.187	17		4.187	8		4.187	4		4.187	6
4.204	3		4.204	5		4.204	14		4.204	6		4.204	4		4.204	4
4.241	7		4.241	19		4.241	11		4.241	12		4.241	8		4.241	2
4.258	15		4.258	29		4.258	11		4.258	17		4.258	14		4.258	3
4.275	24		4.275	39		4.275	9		4.275	23		4.275	16		4.275	6
4.292	19		4.292	34		4.292	17		4.292	16		4.292	10		4.292	11
4.308	15		4.308	32		4.308	31		4.308	8		4.308	9		4.308	10
4.325	11		4.325	30		4.325	42		4.325	3		4.325	15		4.325	9
4.342	15		4.342	20		4.342	40		4.342	10		4.342	25		4.342	7
4.359	13		4.359	12		4.359	34		4.359	19		4.359	30		4.359	7
4.396	11		4.396	8		4.396	30		4.396	23		4.396	27		4.396	8
4.413	4		4.413	13		4.413	29		4.413	18		4.413	23		4.413	5
4.43	2		4.43	14		4.43	22		4.43	12		4.43	12		4.43	3
4.447	0		4.447	18		4.447	11		4.447	8		4.447	9		4.447	4
4.464	0		4.464	22		4.464	3		4.464	8		4.464	10		4.464	7
4.48	0		4.48	28		4.48	2		4.48	5		4.48	17		4.48	11
4.497	0		4.497	24		4.497	4		4.497	3		4.497	20		4.497	7
4.514	5		4.514	26		4.514	7		4.514	0		4.514	12		4.514	4
4.551	10		4.551	33		4.551	7		4.551	0		4.551	5		4.551	0
4.568	14		4.568	42		4.568	16		4.568	4		4.568	2		4.568	0
4.585	10		4.585	39		4.585	27		4.585	9		4.585	3		4.585	0
4.602	7		4.602	29		4.602	36		4.602	18		4.602	7		4.602	0
4.619	5		4.619	20		4.619	28		4.619	18		4.619	8		4.619	0
4.636	11		4.636	17		4.636	19		4.636	18		4.636	12		4.636	0
4.652	12		4.652	14		4.652	15		4.652	9		4.652	11		4.652	3
4.669	18		4.669	8		4.669	19		4.669	10		4.669	13		4.669	7
4.706	18		4.706	3		4.706	17		4.706	11		4.706	7		4.706	10
4.723	21		4.723	0		4.723	10		4.723	17		4.723	3		4.723	7
4.74	15		4.74	0		4.74	5		4.74	11		4.74	2		4.74	5
4.757	11		4.757	0		4.757	8		4.757	6		4.757	5		4.757	4
4.774	4		4.774	0		4.774	19		4.774	2		4.774	8		4.774	6
4.791	5		4.791	1		4.791	27		4.791	5		4.791	10		4.791	9
4.808	6		4.808	2		4.808	28		4.808	7		4.808	16		4.808	12
4.824	9		4.824	3		4.824	23		4.824	5		4.824	21		4.824	15
4.861	6		4.861	2		4.861	19		4.861	2		4.861	21		4.861	10
4.878	3		4.878	4		4.878	21		4.878	0		4.878	16		4.878	5
4.895	2		4.895	6		4.895	23		4.895	4		4.895	11		4.895	0
4.912	4		4.912	9		4.912	31		4.912	15		4.912	11		4.912	0
4.929	9		4.929	6		4.929	39		4.929	25		4.929	7		4.929	4
4.946	13		4.946	3		4.946	53		4.946	26		4.946	6		4.946	8
4.963	16		4.963	0		4.963	55		4.963	16		4.963	5		4.963	22
4.98	16		4.98	2		4.98	50		4.98	6		4.98	10		4.98	26
5.016	14		5.016	4		5.016	38		5.016	7		5.016	10		5.016	34
5.033	15		5.033	6		5.033	29		5.033	13		5.033	10		5.033	24
5.05	18		5.05	4		5.05	26		5.05	20		5.05	5		5.05	17
5.067	23		5.067	8		5.067	20		5.067	16		5.067	5		5.067	9
5.084	20		5.084	11		5.084	14		5.084	16		5.084	5		5.084	13
5.101	12		5.101	17		5.101	9		5.101	25		5.101	7		5.101	17
5.118	4		5.118	11		5.118	10		5.118	34		5.118	5		5.118	16
5.135	3		5.135	6		5.135	25		5.135	43		5.135	3		5.135	10
5.171	5		5.171	6		5.171	33		5.171	34		5.171	1		5.171	3
5.188	8		5.188	11		5.188	43		5.188	28		5.188	2		5.188	0
5.205	5		5.205	19		5.205	29		5.205	13		5.205	3		5.205	0
5.222	3		5.222	14		5.222	22		5.222	11		5.222	8		5.222	0
5.239	1		5.239	10		5.239	16		5.239	8		5.239	19		5.239	0
5.256	2		5.256	3		5.256	21		5.256	10		5.256	27		5.256	0
5.273	3		5.273	2		5.273	22		5.273	6		5.273	27		5.273	0
5.29	2		5.29	4		5.29	16		5.29	3		5.29	19		5.29	0
5.326	6		5.326	9		5.326	13		5.326	0		5.326	12		5.326	0
5.343	9		5.343	19		5.343	10		5.343	0		5.343	9		5.343	0
5.36	14		5.36	28		5.36	12		5.36	0		5.36	6		5.36	0
5.377	17		5.377	34		5.377	11		5.377	0		5.377	3		5.377	0
5.394	20		5.394	29		5.394	6		5.394	0		5.394	0		5.394	0
5.411	27		5.411	18		5.411	9		5.411	0		5.411	3		5.411	0
5.428	23		5.428	12		5.428	13		5.428	0		5.428	7		5.428	1
5.445	19		5.445	11		5.445	20		5.445	0		5.445	11		5.445	1
5.481	10		5.481	11		5.481	18		5.481	2		5.481	8		5.481	4
5.498	8		5.498	8		5.498	17		5.498	5		5.498	7		5.498	6
5.515	7		5.515	9		5.515	16		5.515	7		5.515	6		5.515	9
5.532	4		5.532	10		5.532	22		5.532	5		5.532	7		5.532	6
5.549	2		5.549	14		5.549	29		5.549	2		5.549	5		5.549	3
5.566	0		5.566	11		5.566	35		5.566	0		5.566	2		5.566	0
5.583	0		5.583	10		5.583	26		5.583	0		5.583	0		5.583	0
5.6	0		5.6	8		5.6	16		5.6	2		5.6	0		5.6	4
5.637	0		5.637	10		5.637	6		5.637	8		5.637	0		5.637	8
5.653	0		5.653	16		5.653	6		5.653	14		5.653	0		5.653	13
5.67	0		5.67	21		5.67	6		5.67	16		5.67	0		5.67	15
5.687	0		5.687	20		5.687	6		5.687	10		5.687	0		5.687	16
5.704	3		5.704	12		5.704	4		5.704	4		5.704	8		5.704	16
5.721	6		5.721	5		5.721	2		5.721	2		5.721	16		5.721	16
5.738	9		5.738	3		5.738	0		5.738	4		5.738	24		5.738	16
5.755	8		5.755	2		5.755	1		5.755	13		5.755	21		5.755	17
5.792	8		5.792	1		5.792	4		5.792	25		5.792	17		5.792	16
5.809	7		5.809	5		5.809	13		5.809	37		5.809	13		5.809	19
5.825	5		5.825	10		5.825	23		5.825	36		5.825	14		5.825	16
5.842	2		5.842	15		5.842	27		5.842	22		5.842	17		5.842	15
5.859	0		5.859	11		5.859	24		5.859	8		5.859	21		5.859	7
5.876	0		5.876	6		5.876	17		5.876	0		5.876	25		5.876	4
5.893	3		5.893	0		5.893	15		5.893	0		5.893	23		5.893	0
5.91	6		5.91	4		5.91	11		5.91	0		5.91	24		5.91	2
5.947	9		5.947	8		5.947	10		5.947	0		5.947	17		5.947	4
5.964	8		5.964	18		5.964	12		5.964	0		5.964	14		5.964	6
5.981	8		5.981	19		5.981	21		5.981	0		5.981	5		5.981	4
5.997	7		5.997	21		5.997	30		5.997	0		5.997	3		5.997	2
6.014	5		6.014	11		6.014	30		6.014	0		6.014	5		6.014	0
6.031	3		6.031	9		6.031	27		6.031	3		6.031	9		6.031	0
6.048	6		6.048	8		6.048	27		6.048	6		6.048	16		6.048	0
6.065	11		6.065	12		6.065	23		6.065	8		6.065	14		6.065	0
6.102	15		6.102	8		6.102	17		6.102	6		6.102	15		6.102	0
6.119	17		6.119	4		6.119	9		6.119	3		6.119	12		6.119	0
6.136	20		6.136	0		6.136	9		6.136	0		6.136	18		6.136	0
6.153	23		6.153	0		6.153	13		6.153	0		6.153	16		6.153	4
6.169	16		6.169	0		6.169	15		6.169	3		6.169	16		6.169	8
6.186	9		6.186	0		6.186	12		6.186	7		6.186	8		6.186	12
6.203	1		6.203	0		6.203	6		6.203	12		6.203	4		6.203	8
6.22	1		6.22	0		6.22	4		6.22	15		6.22	0		6.22	4
6.257	3		6.257	0		6.257	4		6.257	15		6.257	9		6.257	0
6.274	6		6.274	2		6.274	6		6.274	15		6.274	19		6.274	0
6.291	9		6.291	4		6.291	11		6.291	9		6.291	28		6.291	4
6.308	6		6.308	9		6.308	18		6.308	4		6.308	31		6.308	7
6.325	8		6.325	10		6.325	28		6.325	4		6.325	34		6.325	11
6.341	11		6.341	16		6.341	35		6.341	7		6.341	37		6.341	7
6.358	16		6.358	18		6.358	45		6.358	11		6.358	24		6.358	4
6.375	10		6.375	22		6.375	58		6.375	7		6.375	19		6.375	2
6.412	5		6.412	21		6.412	60		6.412	4		6.412	21		6.412	5
6.429	0		6.429	22		6.429	57		6.429	0		6.429	38		6.429	7
6.446	5		6.446	22		6.446	56		6.446	2		6.446	41		6.446	5
6.463	9		6.463	14		6.463	68		6.463	4		6.463	33		6.463	2
6.48	16		6.48	16		6.48	78		6.48	7		6.48	27		6.48	0
6.497	26		6.497	17		6.497	61		6.497	8		6.497	29		6.497	5
6.513	35		6.513	27		6.513	37		6.513	9		6.513	31		6.513	9
6.53	42		6.53	27		6.53	23		6.53	10		6.53	28		6.53	14
6.567	36		6.567	26		6.567	38		6.567	11		6.567	25		6.567	12
6.584	37		6.584	23		6.584	64		6.584	11		6.584	26		6.584	10
6.601	38		6.601	18		6.601	75		6.601	11		6.601	23		6.601	11
6.618	45		6.618	19		6.618	62		6.618	10		6.618	19		6.618	11
6.635	42		6.635	22		6.635	34		6.635	10		6.635	13		6.635	11
6.652	36		6.652	37		6.652	17		6.652	10		6.652	20		6.652	8
6.669	25		6.669	44		6.669	16		6.669	10		6.669	32		6.669	7
6.685	22		6.685	47		6.685	24		6.685	13		6.685	38		6.685	6
6.722	18		6.722	36		6.722	37		6.722	15		6.722	31		6.722	4
6.739	18		6.739	26		6.739	46		6.739	20		6.739	15		6.739	2
6.756	13		6.756	18		6.756	59		6.756	13		6.756	7		6.756	0
6.773	11		6.773	14		6.773	57		6.773	7		6.773	11		6.773	0
6.79	11		6.79	9		6.79	54		6.79	2		6.79	25		6.79	3
6.807	10		6.807	6		6.807	38		6.807	9		6.807	37		6.807	6
6.824	11		6.824	5		6.824	33		6.824	17		6.824	37		6.824	9
6.841	8		6.841	10		6.841	37		6.841	20		6.841	30		6.841	8
6.877	10		6.877	11		6.877	51		6.877	13		6.877	28		6.877	7
6.894	7		6.894	11		6.894	52		6.894	5		6.894	34		6.894	6
6.911	7		6.911	9		6.911	38		6.911	0		6.911	37		6.911	5
6.928	3		6.928	9		6.928	20		6.928	0		6.928	27		6.928	4
6.945	2		6.945	9		6.945	10		6.945	0		6.945	13		6.945	3
6.962	0		6.962	6		6.962	8		6.962	0		6.962	3		6.962	5
6.979	0		6.979	3		6.979	6		6.979	0		6.979	0		6.979	7
6.996	0		6.996	0		6.996	8		6.996	0		6.996	0		6.996	8
7.032	0		7.032	0		7.032	10		7.032	0		7.032	0		7.032	6
7.049	0		7.049	2		7.049	22		7.049	4		7.049	0		7.049	3
7.066	3		7.066	6		7.066	26		7.066	8		7.066	3		7.066	0
7.083	7		7.083	15		7.083	33		7.083	12		7.083	6		7.083	0
7.1	13		7.1	20		7.1	29		7.1	8		7.1	10		7.1	0
7.117	13		7.117	24		7.117	32		7.117	4		7.117	6		7.117	0
7.134	12		7.134	18		7.134	30		7.134	0		7.134	3		7.134	0
7.151	6		7.151	23		7.151	27		7.151	0		7.151	0		7.151	0
7.187	3		7.187	24		7.187	24		7.187	1		7.187	6		7.187	2
7.204	0		7.204	33		7.204	23		7.204	1		7.204	31		7.204	4
7.221	0		7.221	32		7.221	25		7.221	1		7.221	57		7.221	6
7.238	0		7.238	35		7.238	24		7.238	5		7.238	75		7.238	6
7.255	5		7.255	31		7.255	23		7.255	10		7.255	55		7.255	8
7.272	10		7.272	20		7.272	20		7.272	14		7.272	33		7.272	10
7.289	24		7.289	8		7.289	18		7.289	11		7.289	15		7.289	10
7.306	27		7.306	11		7.306	16		7.306	7		7.306	16		7.306	6
7.342	35		7.342	21		7.342	20		7.342	7		7.342	21		7.342	2
7.359	26		7.359	35		7.359	18		7.359	9		7.359	18		7.359	0
7.376	23		7.376	27		7.376	18		7.376	11		7.376	14		7.376	0
7.393	12		7.393	22		7.393	11		7.393	6		7.393	5		7.393	0
7.41	9		7.41	14		7.41	10		7.41	10		7.41	3		7.41	0
7.427	11		7.427	16		7.427	5		7.427	14		7.427	6		7.427	0
7.444	18		7.444	13		7.444	6		7.444	21		7.444	16		7.444	0
7.461	25		7.461	11		7.461	8		7.461	14		7.461	25		7.461	0
7.498	20		7.498	11		7.498	12		7.498	7		7.498	27		7.498	0
7.514	15		7.514	15		7.514	17		7.514	3		7.514	21		7.514	3
7.531	10		7.531	17		7.531	21		7.531	6		7.531	18		7.531	7
7.548	10		7.548	20		7.548	31		7.548	8		7.548	16		7.548	12
7.565	11		7.565	25		7.565	28		7.565	6		7.565	14		7.565	11
7.582	12		7.582	32		7.582	25		7.582	3		7.582	7		7.582	10
7.599	8		7.599	36		7.599	11		7.599	0		7.599	2		7.599	4
7.616	5		7.616	40		7.616	6		7.616	0		7.616	3		7.616	2
7.653	2		7.653	42		7.653	0		7.653	4		7.653	7		7.653	4
7.67	5		7.67	40		7.67	0		7.67	7		7.67	10		7.67	9
7.686	6		7.686	30		7.686	3		7.686	11		7.686	7		7.686	13
7.703	12		7.703	17		7.703	10		7.703	7		7.703	3		7.703	12
7.72	14		7.72	9		7.72	17		7.72	4		7.72	0		7.72	11
7.737	18		7.737	4		7.737	22		7.737	0		7.737	0		7.737	10
7.754	14		7.754	5		7.754	21		7.754	4		7.754	2		7.754	7
7.771	11		7.771	5		7.771	20		7.771	7		7.771	4		7.771	3
7.808	9		7.808	7		7.808	14		7.808	11		7.808	6		7.808	0
7.825	6		7.825	5		7.825	8		7.825	7		7.825	4		7.825	0
7.842	6		7.842	2		7.842	5		7.842	4		7.842	2		7.842	0
7.858	9		7.858	8		7.858	8		7.858	2		7.858	5		7.858	2
7.875	16		7.875	15		7.875	16		7.875	2		7.875	11		7.875	4
7.892	22		7.892	26		7.892	22		7.892	2		7.892	30		7.892	8
7.909	25		7.909	21		7.909	24		7.909	4		7.909	42		7.909	9
7.926	27		7.926	20		7.926	19		7.926	7		7.926	53		7.926	9
7.963	24		7.963	13		7.963	16		7.963	11		7.963	38		7.963	5
7.98	17		7.98	14		7.98	14		7.98	7		7.98	27		7.98	2
7.997	10		7.997	7		7.997	20		7.997	4		7.997	10		7.997	5
8.014	4		8.014	7		8.014	26		8.014	0		8.014	6		8.014	9
8.03	2		8.03	10		8.03	38		8.03	1		8.03	2		8.03	14
8.047	2		8.047	17		8.047	44		8.047	2		8.047	11		8.047	9
8.064	4		8.064	17		8.064	40		8.064	3		8.064	24		8.064	5
8.081	6		8.081	14		8.081	28		8.081	2		8.081	38		8.081	3
8.118	4		8.118	12		8.118	26		8.118	1		8.118	32		8.118	7
8.135	2		8.135	18		8.135	33		8.135	0		8.135	24		8.135	13
8.152	0		8.152	19		8.152	34		8.152	0		8.152	11		8.152	12
8.169	2		8.169	20		8.169	32		8.169	0		8.169	9		8.169	15
8.186	5		8.186	12		8.186	29		8.186	0		8.186	5		8.186	12
8.202	8		8.202	12		8.202	38		8.202	3		8.202	5		8.202	13
8.219	6		8.219	13		8.219	38		8.219	5		8.219	5		8.219	7
8.236	4		8.236	16		8.236	35		8.236	8		8.236	9		8.236	4
8.273	1		8.273	15		8.273	28		8.273	5		8.273	11		8.273	0
8.29	1		8.29	12		8.29	31		8.29	3		8.29	17		8.29	0
8.307	0		8.307	16		8.307	30		8.307	0		8.307	19		8.307	0
8.324	0		8.324	22		8.324	29		8.324	4		8.324	19		8.324	2
8.341	6		8.341	30		8.341	23		8.341	8		8.341	10		8.341	7
8.358	16		8.358	33		8.358	21		8.358	14		8.358	4		8.358	13
8.374	26		8.374	33		8.374	16		8.374	13		8.374	7		8.374	17
8.391	25		8.391	29		8.391	11		8.391	12		8.391	18		8.391	15
8.428	16		8.428	20		8.428	6		8.428	5		8.428	29		8.428	17
8.445	10		8.445	13		8.445	12		8.445	5		8.445	25		8.445	16
8.462	11		8.462	12		8.462	16		8.462	4		8.462	17		8.462	19
8.479	16		8.479	15		8.479	28		8.479	6		8.479	9		8.479	14
8.496	15		8.496	21		8.496	36		8.496	4		8.496	12		8.496	8
8.513	9		8.513	23		8.513	48		8.513	2		8.513	14		8.513	2
8.53	9		8.53	26		8.53	45		8.53	0		8.53	15		8.53	3
8.546	11		8.546	19		8.546	31		8.546	3		8.546	9		8.546	5
8.583	19		8.583	14		8.583	13		8.583	7		8.583	4		8.583	11
8.6	16		8.6	5		8.6	2		8.6	10		8.6	0		8.6	16
8.617	13		8.617	14		8.617	3		8.617	10		8.617	7		8.617	20
8.634	6		8.634	35		8.634	7		8.634	9		8.634	14		8.634	19
8.651	6		8.651	58		8.651	16		8.651	8		8.651	20		8.651	11
8.668	5		8.668	58		8.668	22		8.668	6		8.668	14		8.668	4
8.685	6		8.685	35		8.685	33		8.685	4		8.685	7		8.685	0
8.701	9		8.701	12		8.701	32		8.701	1		8.701	2		8.701	0
8.738	12		8.738	13		8.738	28		8.738	0		8.738	5		8.738	4
8.755	14		8.755	27		8.755	19		8.755	0		8.755	7		8.755	8
8.772	12		8.772	41		8.772	19		8.772	0		8.772	5		8.772	14
8.789	14		8.789	30		8.789	22		8.789	0		8.789	2		8.789	12
8.806	15		8.806	18		8.806	34		8.806	0		8.806	0		8.806	10
8.823	18		8.823	6		8.823	42		8.823	0		8.823	0		8.823	4
8.84	18		8.84	8		8.84	52		8.84	0		8.84	0		8.84	2
8.857	23		8.857	10		8.857	40		8.857	0		8.857	13		8.857	0
8.893	27		8.893	6		8.893	29		8.893	0		8.893	25		8.893	0
8.91	28		8.91	3		8.91	22		8.91	0		8.91	40		8.91	0
8.927	17		8.927	0		8.927	31		8.927	0		8.927	34		8.927	3
8.944	11		8.944	2		8.944	41		8.944	0		8.944	28		8.944	5
8.961	10		8.961	4		8.961	40		8.961	0		8.961	17		8.961	8
8.978	14		8.978	10		8.978	37		8.978	0		8.978	21		8.978	5
8.995	12		8.995	11		8.995	37		8.995	6		8.995	24		8.995	8
9.012	10		9.012	13		9.012	48		9.012	12		9.012	30		9.012	11
9.048	10		9.048	15		9.048	63		9.048	25		9.048	20		9.048	19
9.065	10		9.065	22		9.065	64		9.065	27		9.065	10		9.065	16
9.082	10		9.082	31		9.082	48		9.082	29		9.082	2		9.082	13
9.099	5		9.099	28		9.099	25		9.099	16		9.099	10		9.099	5
9.116	2		9.116	22		9.116	10		9.116	8		9.116	22		9.116	3
9.133	0		9.133	8		9.133	20		9.133	4		9.133	32		9.133	0
9.15	0		9.15	3		9.15	34		9.15	7		9.15	28		9.15	0
9.167	0		9.167	0		9.167	57		9.167	15		9.167	19		9.167	0
9.203	0		9.203	2		9.203	57		9.203	15		9.203	7		9.203	0
9.22	0		9.22	4		9.22	53		9.22	15		9.22	12		9.22	3
9.237	4		9.237	6		9.237	30		9.237	13		9.237	21		9.237	6
9.254	13		9.254	6		9.254	15		9.254	13		9.254	31		9.254	9
9.271	21		9.271	6		9.271	8		9.271	14		9.271	21		9.271	6
9.288	24		9.288	11		9.288	13		9.288	10		9.288	10		9.288	13
9.305	26		9.305	16		9.305	22		9.305	5		9.305	0		9.305	32
9.322	37		9.322	23		9.322	19		9.322	0		9.322	0		9.322	58
9.358	47		9.358	24		9.358	17		9.358	0		9.358	2		9.358	65
9.375	48		9.375	24		9.375	17		9.375	4		9.375	4		9.375	48
9.392	31		9.392	20		9.392	29		9.392	7		9.392	6		9.392	25
9.409	17		9.409	15		9.409	36		9.409	11		9.409	4		9.409	13
9.426	16		9.426	8		9.426	39		9.426	14		9.426	5		9.426	11
9.443	29		9.443	3		9.443	32		9.443	28		9.443	7		9.443	14
9.46	39		9.46	2		9.46	25		9.46	43		9.46	13		9.46	28
9.477	40		9.477	6		9.477	20		9.477	53		9.477	14		9.477	42
9.514	36		9.514	10		9.514	31		9.514	45		9.514	14		9.514	51
9.531	30		9.531	22		9.531	40		9.531	37		9.531	7		9.531	42
9.547	24		9.547	30		9.547	46		9.547	28		9.547	4		9.547	32
9.564	19		9.564	37		9.564	33		9.564	22		9.564	5		9.564	18
9.581	17		9.581	29		9.581	28		9.581	15		9.581	25		9.581	14
9.598	23		9.598	28		9.598	31		9.598	7		9.598	45		9.598	9
9.615	26		9.615	26		9.615	45		9.615	13		9.615	55		9.615	18
9.632	23		9.632	32		9.632	46		9.632	22		9.632	35		9.632	22
9.669	19		9.669	28		9.669	38		9.669	35		9.669	15		9.669	28
9.686	22		9.686	22		9.686	28		9.686	37		9.686	0		9.686	20
9.702	28		9.702	24		9.702	28		9.702	36		9.702	0		9.702	19
9.719	25		9.719	28		9.719	31		9.719	38		9.719	0		9.719	19
9.736	19		9.736	37		9.736	32		9.736	33		9.736	2		9.736	31
9.753	14		9.753	36		9.753	36		9.753	25		9.753	4		9.753	39
9.77	13		9.77	35		9.77	40		9.77	13		9.77	10		9.77	64
9.787	12		9.787	40		9.787	54		9.787	9		9.787	13		9.787	90
9.824	12		9.824	51		9.824	51		9.824	8		9.824	15		9.824	116
9.841	11		9.841	64		9.841	49		9.841	5		9.841	9		9.841	102
9.858	7		9.858	60		9.858	38		9.858	3		9.858	4		9.858	80
9.874	3		9.874	47		9.874	34		9.874	0		9.874	0		9.874	88
9.891	0		9.891	33		9.891	30		9.891	0		9.891	4		9.891	124
9.908	4		9.908	27		9.908	33		9.908	1		9.908	9		9.908	172
9.925	8		9.925	24		9.925	56		9.925	1		9.925	13		9.925	181
9.942	17		9.942	20		9.942	76		9.942	1		9.942	18		9.942	208
9.979	19		9.979	16		9.979	83		9.979	1		9.979	29		9.979	250
9.996	21		9.996	18		9.996	61		9.996	0		9.996	41		9.996	307
10.013	16		10.013	25		10.013	45		10.013	1		10.013	40		10.013	326
10.03	16		10.03	30		10.03	36		10.03	3		10.03	34		10.03	305
10.046	17		10.046	30		10.046	28		10.046	5		10.046	28		10.046	278
10.063	18		10.063	26		10.063	15		10.063	9		10.063	33		10.063	285
10.08	14		10.08	32		10.08	7		10.08	9		10.08	25		10.08	312
10.097	11		10.097	36		10.097	22		10.097	21		10.097	28		10.097	324
10.134	6		10.134	41		10.134	41		10.134	31		10.134	26		10.134	304
10.151	8		10.151	36		10.151	58		10.151	44		10.151	34		10.151	316
10.168	15		10.168	52		10.168	57		10.168	33		10.168	29		10.168	334
10.185	30		10.185	69		10.185	56		10.185	19		10.185	43		10.185	378
10.202	37		10.202	80		10.202	44		10.202	8		10.202	59		10.202	374
10.218	36		10.218	58		10.218	37		10.218	28		10.218	77		10.218	388
10.235	19		10.235	36		10.235	42		10.235	47		10.235	60		10.235	380
10.252	7		10.252	23		10.252	55		10.252	60		10.252	63		10.252	380
10.289	8		10.289	22		10.289	72		10.289	54		10.289	63		10.289	393
10.306	16		10.306	14		10.306	61		10.306	51		10.306	93		10.306	413
10.323	24		10.323	8		10.323	55		10.323	53		10.323	86		10.323	445
10.34	16		10.34	5		10.34	50		10.34	42		10.34	92		10.34	458
10.357	15		10.357	9		10.357	60		10.357	32		10.357	84		10.357	459
10.374	13		10.374	13		10.374	57		10.374	21		10.374	87		10.374	460
10.39	25		10.39	17		10.39	60		10.39	24		10.39	90		10.39	438
10.407	25		10.407	19		10.407	93		10.407	26		10.407	127		10.407	424
10.444	24		10.444	28		10.444	143		10.444	31		10.444	201		10.444	385
10.461	12		10.461	40		10.461	163		10.461	33		10.461	261		10.461	341
10.478	13		10.478	57		10.478	129		10.478	37		10.478	286		10.478	283
10.495	16		10.495	60		10.495	79		10.495	43		10.495	265		10.495	237
10.512	30		10.512	67		10.512	61		10.512	53		10.512	275		10.512	233
10.529	34		10.529	61		10.529	70		10.529	53		10.529	315		10.529	254
10.546	34		10.546	68		10.546	92		10.546	45		10.546	410		10.546	292
10.562	23		10.562	62		10.562	100		10.562	37		10.562	511		10.562	311
10.599	15		10.599	70		10.599	91		10.599	30		10.599	629		10.599	315
10.616	9		10.616	61		10.616	72		10.616	26		10.616	708		10.616	315
10.633	14		10.633	52		10.633	57		10.633	21		10.633	755		10.633	338
10.65	16		10.65	60		10.65	55		10.65	12		10.65	730		10.65	419
10.667	19		10.667	73		10.667	51		10.667	11		10.667	733		10.667	512
10.684	14		10.684	91		10.684	43		10.684	16		10.684	758		10.684	568
10.701	13		10.701	65		10.701	55		10.701	37		10.701	853		10.701	512
10.718	11		10.718	47		10.718	71		10.718	51		10.718	938		10.718	412
10.754	7		10.754	36		10.754	101		10.754	57		10.754	985		10.754	323
10.771	10		10.771	48		10.771	88		10.771	42		10.771	950		10.771	354
10.788	13		10.788	53		10.788	80		10.788	26		10.788	889		10.788	434
10.805	22		10.805	49		10.805	61		10.805	11		10.805	877		10.805	534
10.822	27		10.822	42		10.822	59		10.822	34		10.822	905		10.822	555
10.839	29		10.839	36		10.839	56		10.839	65		10.839	951		10.839	523
10.856	32		10.856	33		10.856	53		10.856	98		10.856	1020		10.856	500
10.873	31		10.873	31		10.873	55		10.873	92		10.873	1130		10.873	495
10.909	34		10.909	41		10.909	49		10.909	84		10.909	1228		10.909	535
10.926	30		10.926	46		10.926	40		10.926	71		10.926	1218		10.926	515
10.943	24		10.943	58		10.943	42		10.943	60		10.943	1212		10.943	505
10.96	15		10.96	48		10.96	52		10.96	48		10.96	1223		10.96	473
10.977	13		10.977	44		10.977	65		10.977	37		10.977	1268		10.977	476
10.994	28		10.994	27		10.994	67		10.994	35		10.994	1229		10.994	467
11.011	47		11.011	16		11.011	74		11.011	33		11.011	1222		11.011	479
11.028	61		11.028	5		11.028	78		11.028	34		11.028	1235		11.028	476
11.064	59		11.064	8		11.064	86		11.064	36		11.064	1269		11.064	447
11.081	45		11.081	22		11.081	91		11.081	45		11.081	1157		11.081	390
11.098	35		11.098	41		11.098	104		11.098	50		11.098	1098		11.098	383
11.115	26		11.115	47		11.115	99		11.115	68		11.115	1049		11.115	398
11.132	25		11.132	42		11.132	75		11.132	83		11.132	1100		11.132	443
11.149	22		11.149	38		11.149	39		11.149	114		11.149	1094		11.149	443
11.166	19		11.166	40		11.166	18		11.166	124		11.166	1049		11.166	469
11.183	15		11.183	55		11.183	14		11.183	131		11.183	1035		11.183	476
11.219	10		11.219	58		11.219	19		11.219	139		11.219	932		11.219	454
11.236	8		11.236	68		11.236	31		11.236	156		11.236	866		11.236	395
11.253	20		11.253	65		11.253	32		11.253	186		11.253	733		11.253	314
11.27	31		11.27	66		11.27	35		11.27	180		11.27	714		11.27	278
11.287	41		11.287	52		11.287	31		11.287	171		11.287	719		11.287	234
11.304	28		11.304	43		11.304	38		11.304	134		11.304	801		11.304	212
11.321	17		11.321	30		11.321	55		11.321	114		11.321	810		11.321	188
11.338	16		11.338	26		11.338	67		11.338	111		11.338	767		11.338	206
11.375	31		11.375	27		11.375	84		11.375	141		11.375	624		11.375	221
11.391	46		11.391	46		11.391	83		11.391	194		11.391	506		11.391	227
11.408	49		11.408	60		11.408	98		11.408	244		11.408	410		11.408	218
11.425	44		11.425	69		11.425	89		11.425	297		11.425	361		11.425	211
11.442	53		11.442	61		11.442	81		11.442	375		11.442	350		11.442	215
11.459	58		11.459	49		11.459	51		11.459	425		11.459	381		11.459	220
11.476	62		11.476	39		11.476	35		11.476	447		11.476	412		11.476	240
11.493	40		11.493	30		11.493	27		11.493	383		11.493	423		11.493	220
11.53	25		11.53	39		11.53	39		11.53	350		11.53	393		11.53	198
11.547	8		11.547	43		11.547	53		11.547	340		11.547	386		11.547	177
11.563	4		11.563	58		11.563	66		11.563	366		11.563	399		11.563	198
11.58	5		11.58	51		11.58	59		11.58	364		11.58	409		11.58	209
11.597	10		11.597	44		11.597	55		11.597	314		11.597	406		11.597	181
11.614	22		11.614	31		11.614	51		11.614	266		11.614	357		11.614	144
11.631	25		11.631	22		11.631	61		11.631	239		11.631	315		11.631	111
11.648	27		11.648	18		11.648	62		11.648	268		11.648	272		11.648	111
11.685	15		11.685	11		11.685	62		11.685	344		11.685	278		11.685	100
11.702	14		11.702	9		11.702	57		11.702	423		11.702	283		11.702	107
11.719	14		11.719	18		11.719	50		11.719	481		11.719	281		11.719	120
11.735	21		11.735	35		11.735	46		11.735	477		11.735	272		11.735	150
11.752	17		11.752	53		11.752	36		11.752	482		11.752	311		11.752	166
11.769	13		11.769	58		11.769	42		11.769	474		11.769	340		11.769	150
11.786	9		11.786	62		11.786	47		11.786	517		11.786	334		11.786	116
11.803	10		11.803	61		11.803	55		11.803	517		11.803	255		11.803	78
11.84	16		11.84	49		11.84	59		11.84	537		11.84	185		11.84	87
11.857	22		11.857	29		11.857	57		11.857	492		11.857	179		11.857	127
11.874	22		11.874	21		11.874	68		11.874	477		11.874	221		11.874	180
11.891	13		11.891	29		11.891	54		11.891	466		11.891	294		11.891	176
11.907	4		11.907	50		11.907	53		11.907	501		11.907	300		11.907	148
11.924	12		11.924	56		11.924	36		11.924	539		11.924	284		11.924	109
11.941	31		11.941	59		11.941	35		11.941	559		11.941	222		11.941	115
11.958	50		11.958	56		11.958	34		11.958	567		11.958	207		11.958	141
11.995	46		11.995	64		11.995	39		11.995	578		11.995	188		11.995	176
12.012	28		12.012	71		12.012	54		12.012	584		12.012	196		12.012	173
12.029	10		12.029	67		12.029	52		12.029	572		12.029	153		12.029	143
12.046	5		12.046	47		12.046	61		12.046	545		12.046	131		12.046	96
12.063	4		12.063	22		12.063	55		12.063	494		12.063	113		12.063	74
12.079	3		12.079	20		12.079	69		12.079	480		12.079	124		12.079	68
12.096	1		12.096	31		12.096	64		12.096	452		12.096	157		12.096	66
12.113	0		12.113	55		12.113	68		12.113	485		12.113	181		12.113	74
12.15	4		12.15	54		12.15	58		12.15	484		12.15	218		12.15	73
12.167	9		12.167	51		12.167	58		12.167	469		12.167	187		12.167	81
12.184	13		12.184	37		12.184	48		12.184	417		12.184	170		12.184	56
12.201	9		12.201	30		12.201	46		12.201	386		12.201	140		12.201	35
12.218	4		12.218	33		12.218	37		12.218	383		12.218	157		12.218	22
12.235	0		12.235	36		12.235	28		12.235	369		12.235	131		12.235	26
12.251	9		12.251	51		12.251	22		12.251	331		12.251	118		12.251	42
12.268	18		12.268	49		12.268	25		12.268	295		12.268	86		12.268	44
12.305	27		12.305	57		12.305	38		12.305	295		12.305	97		12.305	48
12.322	18		12.322	52		12.322	61		12.322	328		12.322	95		12.322	34
12.339	9		12.339	50		12.339	83		12.339	335		12.339	99		12.339	26
12.356	0		12.356	51		12.356	101		12.356	301		12.356	74		12.356	17
12.373	7		12.373	54		12.373	90		12.373	217		12.373	50		12.373	17
12.39	16		12.39	56		12.39	70		12.39	187		12.39	51		12.39	18
12.407	28		12.407	34		12.407	49		12.407	192		12.407	60		12.407	19
12.423	30		12.423	15		12.423	49		12.423	230		12.423	79		12.423	25
12.46	31		12.46	2		12.46	45		12.46	212		12.46	70		12.46	39
12.477	29		12.477	4		12.477	38		12.477	180		12.477	76		12.477	46
12.494	32		12.494	11		12.494	29		12.494	162		12.494	66		12.494	52
12.511	30		12.511	15		12.511	29		12.511	185		12.511	64		12.511	54
12.528	25		12.528	26		12.528	38		12.528	198		12.528	49		12.528	71
12.545	16		12.545	29		12.545	40		12.545	185		12.545	48		12.545	78
12.562	10		12.562	34		12.562	52		12.562	145		12.562	39		12.562	70
12.578	7		12.578	24		12.578	49		12.578	133		12.578	43		12.578	44
12.615	5		12.615	16		12.615	48		12.615	134		12.615	38		12.615	34
12.632	2		12.632	8		12.632	33		12.632	138		12.632	48		12.632	30
12.649	0		12.649	7		12.649	26		12.649	130		12.649	37		12.649	32
12.666	0		12.666	7		12.666	29		12.666	116		12.666	33		12.666	18
12.683	0		12.683	9		12.683	32		12.683	109		12.683	20		12.683	8
12.7	0		12.7	12		12.7	36		12.7	97		12.7	20		12.7	6
12.717	0		12.717	11		12.717	35		12.717	100		12.717	24		12.717	20
12.734	2		12.734	12		12.734	43		12.734	107		12.734	28		12.734	34
12.77	5		12.77	13		12.77	51		12.77	109		12.77	36		12.77	36
12.787	7		12.787	20		12.787	44		12.787	90		12.787	26		12.787	22
12.804	5		12.804	20		12.804	33		12.804	70		12.804	22		12.804	13
12.821	2		12.821	19		12.821	29		12.821	52		12.821	17		12.821	22
12.838	0		12.838	9		12.838	39		12.838	46		12.838	22		12.838	45
12.855	0		12.855	6		12.855	44		12.855	55		12.855	27		12.855	59
12.872	0		12.872	10		12.872	36		12.872	62		12.872	31		12.872	46
12.889	0		12.889	20		12.889	21		12.889	68		12.889	35		12.889	27
12.925	0		12.925	31		12.925	12		12.925	49		12.925	30		12.925	13
12.942	3		12.942	33		12.942	13		12.942	42		12.942	18		12.942	12
12.959	5		12.959	29		12.959	29		12.959	39		12.959	19		12.959	8
12.976	9		12.976	22		12.976	51		12.976	38		12.976	25		12.976	4
12.993	10		12.993	14		12.993	65		12.993	28		12.993	38		12.993	4
13.01	11		13.01	9		13.01	58		13.01	17		13.01	25		13.01	8
13.027	9		13.027	4		13.027	33		13.027	19		13.027	16		13.027	12
13.044	6		13.044	2		13.044	13		13.044	34		13.044	6		13.044	16
13.08	2		13.08	6		13.08	7		13.08	51		13.08	10		13.08	19
13.097	2		13.097	11		13.097	16		13.097	62		13.097	6		13.097	23
13.114	4		13.114	17		13.114	25		13.114	65		13.114	6		13.114	15
13.131	7		13.131	17		13.131	28		13.131	67		13.131	6		13.131	8
13.148	4		13.148	16		13.148	27		13.148	69		13.148	15		13.148	0
13.165	2		13.165	16		13.165	25		13.165	63		13.165	25		13.165	0
13.182	0		13.182	10		13.182	31		13.182	53		13.182	37		13.182	0
13.199	0		13.199	13		13.199	35		13.199	45		13.199	37		13.199	0
13.236	0		13.236	20		13.236	37		13.236	53		13.236	26		13.236	0
13.252	5		13.252	33		13.252	28		13.252	70		13.252	11		13.252	9
13.269	11		13.269	30		13.269	24		13.269	74		13.269	2		13.269	18
13.286	16		13.286	23		13.286	27		13.286	67		13.286	7		13.286	37
13.303	11		13.303	16		13.303	36		13.303	53		13.303	21		13.303	38
13.32	5		13.32	21		13.32	41		13.32	43		13.32	37		13.32	42
13.337	0		13.337	29		13.337	31		13.337	34		13.337	38		13.337	27
13.354	0		13.354	37		13.354	21		13.354	23		13.354	30		13.354	21
13.391	0		13.391	39		13.391	12		13.391	17		13.391	21		13.391	8
13.408	0		13.408	25		13.408	16		13.408	10		13.408	24		13.408	4
13.424	0		13.424	11		13.424	24		13.424	8		13.424	28		13.424	0
13.441	2		13.441	0		13.441	38		13.441	14		13.441	29		13.441	0
13.458	4		13.458	0		13.458	48		13.458	20		13.458	25		13.458	0
13.475	7		13.475	4		13.475	48		13.475	31		13.475	29		13.475	0
13.492	5		13.492	9		13.492	36		13.492	26		13.492	31		13.492	0
13.509	2		13.509	18		13.509	26		13.509	30		13.509	30		13.509	2
13.546	0		13.546	22		13.546	25		13.546	22		13.546	26		13.546	5
13.563	0		13.563	29		13.563	40		13.563	27		13.563	25		13.563	7
13.58	0		13.58	27		13.58	44		13.58	21		13.58	24		13.58	5
13.596	0		13.596	22		13.596	43		13.596	20		13.596	15		13.596	7
13.613	0		13.613	10		13.613	29		13.613	9		13.613	6		13.613	9
13.63	13		13.63	3		13.63	29		13.63	5		13.63	1		13.63	13
13.647	32		13.647	5		13.647	28		13.647	0		13.647	1		13.647	9
13.664	52		13.664	10		13.664	27		13.664	3		13.664	6		13.664	4
13.701	46		13.701	21		13.701	19		13.701	6		13.701	10		13.701	0
13.718	26		13.718	22		13.718	15		13.718	15		13.718	13		13.718	0
13.735	17		13.735	22		13.735	16		13.735	17		13.735	11		13.735	0
13.752	20		13.752	18		13.752	19		13.752	24		13.752	9		13.752	3
13.768	33		13.768	18		13.768	18		13.768	20		13.768	7		13.768	6
13.785	25		13.785	21		13.785	18		13.785	20		13.785	4		13.785	9
13.802	19		13.802	17		13.802	15		13.802	10		13.802	2		13.802	7
13.819	9		13.819	12		13.819	17		13.819	5		13.819	5		13.819	5
13.856	11		13.856	4		13.856	14		13.856	0		13.856	14		13.856	2
13.873	15		13.873	2		13.873	15		13.873	0		13.873	30		13.873	5
13.89	24		13.89	4		13.89	28		13.89	0		13.89	36		13.89	8
13.907	31		13.907	11		13.907	45		13.907	3		13.907	38		13.907	16
13.924	29		13.924	18		13.924	65		13.924	6		13.924	27		13.924	17
13.94	24		13.94	21		13.94	57		13.94	9		13.94	21		13.94	21
13.957	14		13.957	23		13.957	51		13.957	15		13.957	10		13.957	14
13.974	10		13.974	26		13.974	42		13.974	22		13.974	5		13.974	11
14.011	11		14.011	25		14.011	48		14.011	34		14.011	0		14.011	7
14.028	15		14.028	16		14.028	53		14.028	29		14.028	0		14.028	10
14.045	19		14.045	14		14.045	57		14.045	25		14.045	0		14.045	13
14.062	17		14.062	18		14.062	54		14.062	20		14.062	0		14.062	20
14.079	14		14.079	33		14.079	44		14.079	30		14.079	12		14.079	21
14.095	16		14.095	34		14.095	39		14.095	40		14.095	24		14.095	22
14.112	17		14.112	31		14.112	42		14.112	35		14.112	36		14.112	13
14.129	25		14.129	32		14.129	46		14.129	24		14.129	27		14.129	7
14.166	24		14.166	42		14.166	51		14.166	12		14.166	18		14.166	2
14.183	28		14.183	55		14.183	54		14.183	11		14.183	13		14.183	4
14.2	16		14.2	52		14.2	59		14.2	12		14.2	18		14.2	6
14.217	8		14.217	40		14.217	55		14.217	16		14.217	22		14.217	5
14.234	3		14.234	31		14.234	53		14.234	25		14.234	17		14.234	3
14.251	6		14.251	20		14.251	45		14.251	29		14.251	21		14.251	1
14.267	8		14.267	15		14.267	41		14.267	27		14.267	34		14.267	0
14.284	10		14.284	5		14.284	33		14.284	14		14.284	51		14.284	2
14.321	11		14.321	5		14.321	25		14.321	6		14.321	56		14.321	4
14.338	16		14.338	5		14.338	27		14.338	0		14.338	46		14.338	7
14.355	14		14.355	15		14.355	30		14.355	4		14.355	36		14.355	4
14.372	15		14.372	20		14.372	42		14.372	8		14.372	23		14.372	4
14.389	11		14.389	28		14.389	36		14.389	23		14.389	15		14.389	4
14.406	12		14.406	25		14.406	30		14.406	30		14.406	8		14.406	6
14.423	15		14.423	30		14.423	23		14.423	38		14.423	11		14.423	4
14.439	19		14.439	27		14.439	32		14.439	23		14.439	11		14.439	2
14.476	27		14.476	26		14.476	44		14.476	21		14.476	11		14.476	0
14.493	25		14.493	17		14.493	45		14.493	18		14.493	5		14.493	0
14.51	24		14.51	12		14.51	39		14.51	27		14.51	3		14.51	4
14.527	19		14.527	15		14.527	35		14.527	18		14.527	4		14.527	11
14.544	17		14.544	18		14.544	38		14.544	9		14.544	8		14.544	18
14.561	14		14.561	23		14.561	41		14.561	4		14.561	12		14.561	16
14.578	8		14.578	22		14.578	35		14.578	9		14.578	8		14.578	9
14.595	4		14.595	29		14.595	24		14.595	15		14.595	4		14.595	2
14.631	0		14.631	31		14.631	10		14.631	13		14.631	0		14.631	0
14.648	0		14.648	34		14.648	10		14.648	11		14.648	0		14.648	0
14.665	2		14.665	28		14.665	16		14.665	9		14.665	0		14.665	0
14.682	8		14.682	23		14.682	35		14.682	10		14.682	6		14.682	0
14.699	13		14.699	16		14.699	37		14.699	20		14.699	11		14.699	0
14.716	13		14.716	13		14.716	47		14.716	24		14.716	17		14.716	0
14.733	8		14.733	8		14.733	36		14.733	28		14.733	17		14.733	0
14.75	3		14.75	10		14.75	37		14.75	16		14.75	20		14.75	0
14.786	0		14.786	11		14.786	28		14.786	8		14.786	32		14.786	0
14.803	1		14.803	12		14.803	34		14.803	5		14.803	38		14.803	6
14.82	1		14.82	15		14.82	31		14.82	9		14.82	42		14.82	13
14.837	4		14.837	18		14.837	28		14.837	14		14.837	29		14.837	21
14.854	5		14.854	23		14.854	30		14.854	9		14.854	24		14.854	18
14.871	6		14.871	17		14.871	36		14.871	5		14.871	18		14.871	12
14.888	3		14.888	12		14.888	46		14.888	0		14.888	17		14.888	7
14.905	4		14.905	6		14.905	34		14.905	0		14.905	13		14.905	10
14.941	5		14.941	8		14.941	28		14.941	8		14.941	8		14.941	10
14.958	8		14.958	9		14.958	22		14.958	16		14.958	10		14.958	12
14.975	5		14.975	11		14.975	27		14.975	23		14.975	13		14.975	10
14.992	3		14.992	9		14.992	21		14.992	19		14.992	15		14.992	12
15.009	0		15.009	16		15.009	14		15.009	19		15.009	9		15.009	10
15.026	4		15.026	22		15.026	6		15.026	19		15.026	4		15.026	13
15.043	9		15.043	27		15.043	5		15.043	21		15.043	2		15.043	15
15.06	15		15.06	17		15.06	5		15.06	17		15.06	8		15.06	23
15.096	13		15.096	14		15.096	7		15.096	17		15.096	14		15.096	26
15.113	10		15.113	16		15.113	16		15.113	17		15.113	18		15.113	25
15.13	4		15.13	25		15.13	28		15.13	22		15.13	15		15.13	18
15.147	1		15.147	21		15.147	44		15.147	20		15.147	12		15.147	15
15.164	3		15.164	14		15.164	41		15.164	21		15.164	6		15.164	11
15.181	7		15.181	9		15.181	31		15.181	15		15.181	3		15.181	10
15.198	10		15.198	14		15.198	18		15.198	9		15.198	5		15.198	5
15.215	7		15.215	16		15.215	18		15.215	7		15.215	10		15.215	2
15.252	3		15.252	14		15.252	20		15.252	8		15.252	15		15.252	0
15.268	0		15.268	14		15.268	25		15.268	12		15.268	10		15.268	0
15.285	3		15.285	16		15.285	24		15.285	8		15.285	9		15.285	0
15.302	6		15.302	19		15.302	31		15.302	6		15.302	9		15.302	0
15.319	9		15.319	19		15.319	33		15.319	7		15.319	13		15.319	0
15.336	6		15.336	23		15.336	37		15.336	11		15.336	11		15.336	0
15.353	8		15.353	26		15.353	26		15.353	14		15.353	8		15.353	0
15.37	9		15.37	27		15.37	22		15.37	12		15.37	6		15.37	0
15.407	18		15.407	20		15.407	22		15.407	12		15.407	4		15.407	0
15.424	16		15.424	13		15.424	27		15.424	10		15.424	2		15.424	0
15.44	15		15.44	10		15.44	31		15.44	9		15.44	1		15.44	3
15.457	7		15.457	10		15.457	29		15.457	4		15.457	0		15.457	6
15.474	4		15.474	15		15.474	33		15.474	10		15.474	0		15.474	13
15.491	0		15.491	18		15.491	37		15.491	16		15.491	9		15.491	20
15.508	0		15.508	24		15.508	40		15.508	29		15.508	18		15.508	37
15.525	0		15.525	24		15.525	37		15.525	29		15.525	30		15.525	47
15.562	0		15.562	22		15.562	31		15.562	28		15.562	24		15.562	45
15.579	0		15.579	16		15.579	30		15.579	17		15.579	20		15.579	26
15.596	0		15.596	8		15.596	30		15.596	13		15.596	19		15.596	9
15.612	0		15.612	3		15.612	32		15.612	9		15.612	30		15.612	0
15.629	1		15.629	0		15.629	32		15.629	9		15.629	42		15.629	5
15.646	5		15.646	0		15.646	33		15.646	6		15.646	40		15.646	9
15.663	8		15.663	9		15.663	35		15.663	3		15.663	30		15.663	14
15.68	9		15.68	19		15.68	31		15.68	0		15.68	13		15.68	9
15.717	6		15.717	30		15.717	25		15.717	0		15.717	11		15.717	5
15.734	2		15.734	23		15.734	15		15.734	0		15.734	14		15.734	0
15.751	0		15.751	13		15.751	10		15.751	0		15.751	20		15.751	2
15.768	0		15.768	2		15.768	5		15.768	0		15.768	14		15.768	4
15.784	0		15.784	0		15.784	7		15.784	1		15.784	7		15.784	7
15.801	0		15.801	6		15.801	12		15.801	4		15.801	0		15.801	8
15.818	0		15.818	17		15.818	23		15.818	7		15.818	7		15.818	9
15.835	0		15.835	27		15.835	29		15.835	11		15.835	18		15.835	11
15.872	2		15.872	27		15.872	31		15.872	11		15.872	34		15.872	7
15.889	5		15.889	21		15.889	29		15.889	11		15.889	35		15.889	4
15.906	7		15.906	14		15.906	30		15.906	6		15.906	30		15.906	0
15.923	5		15.923	19		15.923	32		15.923	3		15.923	18		15.923	0
15.94	2		15.94	25		15.94	29		15.94	3		15.94	23		15.94	0
15.956	0		15.956	30		15.956	26		15.956	5		15.956	38		15.956	0
15.973	0		15.973	22		15.973	20		15.973	7		15.973	48		15.973	0
15.99	0		15.99	15		15.99	19		15.99	5		15.99	41		15.99	5
16.027	7		16.027	8		16.027	15		16.027	8		16.027	21		16.027	9
16.044	14		16.044	5		16.044	13		16.044	15		16.044	10		16.044	14
16.061	21		16.061	6		16.061	13		16.061	25		16.061	7		16.061	9
16.078	14		16.078	7		16.078	27		16.078	23		16.078	13		16.078	9
16.095	11		16.095	16		16.095	43		16.095	14		16.095	20		16.095	10
16.112	7		16.112	17		16.112	53		16.112	6		16.112	27		16.112	14
16.128	11		16.128	25		16.128	45		16.128	4		16.128	29		16.128	10
16.145	10		16.145	25		16.145	32		16.145	6		16.145	19		16.145	5
16.182	16		16.182	28		16.182	21		16.182	7		16.182	8		16.182	0
16.199	23		16.199	20		16.199	24		16.199	11		16.199	7		16.199	0
16.216	27		16.216	12		16.216	30		16.216	22		16.216	14		16.216	0
16.233	17		16.233	4		16.233	38		16.233	29		16.233	23		16.233	0
16.25	7		16.25	2		16.25	28		16.25	32		16.25	18		16.25	0
16.267	0		16.267	2		16.267	17		16.267	19		16.267	27		16.267	0
16.284	0		16.284	1		16.284	6		16.284	8		16.284	31		16.284	0
16.3	0		16.3	2		16.3	6		16.3	0		16.3	47		16.3	0
16.337	0		16.337	7		16.337	10		16.337	0		16.337	36		16.337	0
16.354	0		16.354	11		16.354	12		16.354	0		16.354	27		16.354	2
16.371	1		16.371	11		16.371	17		16.371	0		16.371	9		16.371	4
16.388	1		16.388	8		16.388	22		16.388	0		16.388	5		16.388	6
16.405	2		16.405	6		16.405	25		16.405	0		16.405	0		16.405	4
16.422	2		16.422	10		16.422	21		16.422	0		16.422	0		16.422	2
16.439	2		16.439	12		16.439	16		16.439	0		16.439	0		16.439	0
16.456	1		16.456	15		16.456	14		16.456	0		16.456	0		16.456	2
16.492	1		16.492	8		16.492	16		16.492	0		16.492	0		16.492	4
16.509	0		16.509	7		16.509	17		16.509	0		16.509	0		16.509	6
16.526	0		16.526	6		16.526	18		16.526	0		16.526	8		16.526	7
16.543	0		16.543	8		16.543	23		16.543	0		16.543	16		16.543	9
16.56	0		16.56	6		16.56	20		16.56	0		16.56	23		16.56	11
16.577	0		16.577	3		16.577	20		16.577	5		16.577	16		16.577	11
16.594	3		16.594	6		16.594	13		16.594	10		16.594	13		16.594	6
16.611	6		16.611	15		16.611	16		16.611	16		16.611	15		16.611	2
16.647	9		16.647	24		16.647	17		16.647	10		16.647	24		16.647	0
16.664	6		16.664	27		16.664	20		16.664	5		16.664	23		16.664	0
16.681	3		16.681	25		16.681	16		16.681	0		16.681	21		16.681	0
16.698	0		16.698	25		16.698	13		16.698	4		16.698	22		16.698	0
16.715	0		16.715	21		16.715	16		16.715	8		16.715	28		16.715	3
16.732	0		16.732	16		16.732	23		16.732	12		16.732	23		16.732	5
16.749	0		16.749	10		16.749	27		16.749	8		16.749	16		16.749	8
16.766	0		16.766	9		16.766	23		16.766	4		16.766	14		16.766	5
16.802	0		16.802	8		16.802	35		16.802	2		16.802	20		16.802	3
16.819	4		16.819	5		16.819	51		16.819	6		16.819	24		16.819	0
16.836	8		16.836	2		16.836	59		16.836	11		16.836	15		16.836	0
16.853	16		16.853	0		16.853	37		16.853	11		16.853	12		16.853	0
16.87	17		16.87	4		16.87	15		16.87	6		16.87	11		16.87	0
16.887	18		16.887	8		16.887	0		16.887	2		16.887	16		16.887	0
16.904	9		16.904	15		16.904	2		16.904	0		16.904	11		16.904	0
16.921	5		16.921	19		16.921	6		16.921	0		16.921	5		16.921	1
16.957	0		16.957	22		16.957	12		16.957	0		16.957	0		16.957	3
16.974	0		16.974	20		16.974	14		16.974	0		16.974	0		16.974	9
16.991	0		16.991	15		16.991	18		16.991	0		16.991	3		16.991	13
17.008	0		17.008	14		17.008	18		17.008	0		17.008	7		17.008	18
17.025	0		17.025	16		17.025	19		17.025	0		17.025	12		17.025	15
17.042	0		17.042	20		17.042	19		17.042	4		17.042	18		17.042	11
17.059	1		17.059	20		17.059	24		17.059	8		17.059	20		17.059	8
17.076	1		17.076	19		17.076	29		17.076	16		17.076	25		17.076	5
17.113	4		17.113	11		17.113	24		17.113	15		17.113	24		17.113	2
17.129	8		17.129	10		17.129	19		17.129	14		17.129	27		17.129	2
17.146	11		17.146	12		17.146	22		17.146	9		17.146	27		17.146	4
17.163	9		17.163	23		17.163	33		17.163	7		17.163	24		17.163	6
17.18	6		17.18	26		17.18	37		17.18	6		17.18	17		17.18	8
17.197	4		17.197	26		17.197	26		17.197	4		17.197	8		17.197	14
17.214	3		17.214	18		17.214	19		17.214	5		17.214	3		17.214	20
17.231	1		17.231	15		17.231	24		17.231	7		17.231	0		17.231	21
17.268	5		17.268	11		17.268	36		17.268	10		17.268	0		17.268	15
17.285	11		17.285	13		17.285	43		17.285	7		17.285	0		17.285	10
17.301	16		17.301	14		17.301	31		17.301	3		17.301	6		17.301	7
17.318	11		17.318	13		17.318	19		17.318	0		17.318	12		17.318	13
17.335	5		17.335	8		17.335	6		17.335	6		17.335	18		17.335	19
17.352	3		17.352	5		17.352	3		17.352	12		17.352	12		17.352	22
17.369	9		17.369	5		17.369	3		17.369	20		17.369	6		17.369	14
17.386	16		17.386	9		17.386	5		17.386	16		17.386	6		17.386	8
17.423	17		17.423	9		17.423	8		17.423	25		17.423	13		17.423	5
17.44	11		17.44	13		17.44	5		17.44	31		17.44	23		17.44	7
17.457	4		17.457	13		17.457	5		17.457	43		17.457	20		17.457	10
17.473	2		17.473	17		17.473	9		17.473	27		17.473	18		17.473	14
17.49	7		17.49	12		17.49	18		17.49	14		17.49	8		17.49	19
17.507	11		17.507	12		17.507	24		17.507	0		17.507	4		17.507	15
17.524	11		17.524	10		17.524	20		17.524	0		17.524	0		17.524	8
17.541	7		17.541	14		17.541	10		17.541	0		17.541	0		17.541	8
17.578	10		17.578	14		17.578	6		17.578	0		17.578	0		17.578	14
17.595	19		17.595	12		17.595	10		17.595	0		17.595	0		17.595	29
17.612	32		17.612	9		17.612	17		17.612	0		17.612	0		17.612	34
17.629	29		17.629	4		17.629	27		17.629	5		17.629	0		17.629	37
17.645	21		17.645	4		17.645	28		17.645	9		17.645	2		17.645	28
17.662	8		17.662	4		17.662	33		17.662	14		17.662	4		17.662	23
17.679	3		17.679	6		17.679	32		17.679	9		17.679	13		17.679	14
17.696	0		17.696	10		17.696	39		17.696	5		17.696	18		17.696	11
17.733	0		17.733	18		17.733	41		17.733	0		17.733	23		17.733	5
17.75	0		17.75	31		17.75	41		17.75	3		17.75	18		17.75	6
17.767	0		17.767	35		17.767	38		17.767	5		17.767	15		17.767	7
17.784	0		17.784	36		17.784	42		17.784	8		17.784	12		17.784	11
17.801	0		17.801	29		17.801	36		17.801	5		17.801	8		17.801	10
17.817	0		17.817	28		17.817	27		17.817	3		17.817	4		17.817	9
17.834	0		17.834	19		17.834	23		17.834	0		17.834	0		17.834	12
17.851	3		17.851	11		17.851	27		17.851	0		17.851	0		17.851	12
17.888	6		17.888	13		17.888	40		17.888	0		17.888	9		17.888	13
17.905	9		17.905	20		17.905	32		17.905	0		17.905	17		17.905	7
17.922	6		17.922	34		17.922	27		17.922	0		17.922	29		17.922	3
17.939	3		17.939	33		17.939	16		17.939	0		17.939	25		17.939	4
17.956	0		17.956	34		17.956	17		17.956	0		17.956	20		17.956	9
17.972	0		17.972	31		17.972	16		17.972	0		17.972	12		17.972	13
17.989	0		17.989	28		17.989	14		17.989	0		17.989	14		17.989	9
18.006	2		18.006	19		18.006	12		18.006	0		18.006	15		18.006	4
18.043	4		18.043	16		18.043	11		18.043	0		18.043	16		18.043	0
18.06	7		18.06	12		18.06	11		18.06	0		18.06	17		18.06	0
18.077	4		18.077	11		18.077	12		18.077	0		18.077	18		18.077	0
18.094	5		18.094	5		18.094	8		18.094	3		18.094	12		18.094	0
18.111	6		18.111	2		18.111	4		18.111	5		18.111	6		18.111	0
18.128	11		18.128	9		18.128	0		18.128	12		18.128	0		18.128	0
18.145	11		18.145	19		18.145	4		18.145	13		18.145	0		18.145	0
18.161	12		18.161	28		18.161	7		18.161	14		18.161	4		18.161	0
18.198	9		18.198	19		18.198	11		18.198	7		18.198	9		18.198	0
18.215	5		18.215	13		18.215	7		18.215	4		18.215	14		18.215	0
18.232	2		18.232	11		18.232	4		18.232	0		18.232	13		18.232	0
18.249	0		18.249	18		18.249	0		18.249	0		18.249	12		18.249	0
18.266	0		18.266	18		18.266	0		18.266	0		18.266	10		18.266	0
18.283	0		18.283	11		18.283	0		18.283	0		18.283	10		18.283	0
18.3	0		18.3	6		18.3	2		18.3	2		18.3	9		18.3	0
18.316	0		18.316	5		18.316	4		18.316	5		18.316	4		18.316	0
18.353	0		18.353	7		18.353	9		18.353	13		18.353	2		18.353	0
18.37	0		18.37	5		18.37	8		18.37	16		18.37	0		18.37	0
18.387	0		18.387	7		18.387	11		18.387	22		18.387	10		18.387	5
18.404	3		18.404	8		18.404	10		18.404	25		18.404	21		18.404	10
18.421	7		18.421	19		18.421	16		18.421	30		18.421	32		18.421	15
18.438	10		18.438	24		18.438	17		18.438	35		18.438	27		18.438	10
18.455	7		18.455	36		18.455	20		18.455	29		18.455	18		18.455	8
18.472	3		18.472	35		18.472	12		18.472	23		18.472	9		18.472	6
18.508	0		18.508	37		18.508	6		18.508	10		18.508	9		18.508	10
18.525	0		18.525	27		18.525	0		18.525	5		18.525	17		18.525	6
18.542	11		18.542	26		18.542	0		18.542	0		18.542	25		18.542	6
18.559	22		18.559	22		18.559	0		18.559	0		18.559	28		18.559	5
18.576	33		18.576	26		18.576	3		18.576	0		18.576	17		18.576	7
18.593	22		18.593	23		18.593	8		18.593	0		18.593	6		18.593	5
18.61	11		18.61	19		18.61	19		18.61	0		18.61	0		18.61	2
18.627	0		18.627	9		18.627	24		18.627	0		18.627	5		18.627	0
18.663	0		18.663	5		18.663	24		18.663	0		18.663	10		18.663	0
18.68	0		18.68	4		18.68	13		18.68	0		18.68	18		18.68	2
18.697	0		18.697	6		18.697	5		18.697	0		18.697	16		18.697	4
18.714	0		18.714	8		18.714	0		18.714	0		18.714	17		18.714	6
18.731	0		18.731	10		18.731	0		18.731	0		18.731	12		18.731	8
18.748	6		18.748	12		18.748	0		18.748	0		18.748	11		18.748	10
18.765	11		18.765	13		18.765	3		18.765	0		18.765	5		18.765	12
18.782	19		18.782	15		18.782	5		18.782	0		18.782	2		18.782	8
18.818	16		18.818	20		18.818	8		18.818	0		18.818	2		18.818	4
18.835	12		18.835	19		18.835	6		18.835	0		18.835	4		18.835	0
18.852	4		18.852	17		18.852	4		18.852	0		18.852	6		18.852	0
18.869	2		18.869	12		18.869	2		18.869	0		18.869	6		18.869	0
18.886	0		18.886	12		18.886	4		18.886	0		18.886	6		18.886	0
18.903	0		18.903	13		18.903	6		18.903	0		18.903	6		18.903	0
18.92	0		18.92	9		18.92	7		18.92	0		18.92	8		18.92	0
18.937	0		18.937	14		18.937	9		18.937	0		18.937	9		18.937	0
18.974	0		18.974	19		18.974	10		18.974	0		18.974	10		18.974	4
18.99	0		18.99	28		18.99	14		18.99	0		18.99	7		18.99	7
19.007	2		19.007	21		19.007	14		19.007	3		19.007	3		19.007	11
19.024	4		19.024	13		19.024	14		19.024	5		19.024	0		19.024	11
19.041	6		19.041	8		19.041	12		19.041	8		19.041	0		19.041	11
19.058	7		19.058	9		19.058	10		19.058	5		19.058	0		19.058	16
19.075	8		19.075	16		19.075	11		19.075	3		19.075	0		19.075	17
19.092	10		19.092	17		19.092	8		19.092	0		19.092	0		19.092	18
19.129	6		19.129	26		19.129	8		19.129	0		19.129	0		19.129	17
19.146	3		19.146	28		19.146	6		19.146	0		19.146	0		19.146	19
19.162	0		19.162	33		19.162	6		19.162	0		19.162	0		19.162	24
19.179	0		19.179	29		19.179	6		19.179	0		19.179	0		19.179	19
19.196	0		19.196	20		19.196	10		19.196	0		19.196	4		19.196	17
19.213	0		19.213	12		19.213	19		19.213	14		19.213	7		19.213	15
19.23	6		19.23	5		19.23	27		19.23	28		19.23	11		19.23	20
19.247	13		19.247	3		19.247	28		19.247	42		19.247	7		19.247	20
19.284	19		19.284	3		19.284	25		19.284	28		19.284	4		19.284	12
19.301	13		19.301	5		19.301	24		19.301	14		19.301	0		19.301	5
19.317	11		19.317	8		19.317	24		19.317	5		19.317	4		19.317	2
19.334	8		19.334	5		19.334	19		19.334	10		19.334	9		19.334	5
19.351	11		19.351	3		19.351	14		19.351	16		19.351	13		19.351	7
19.368	7		19.368	0		19.368	12		19.368	10		19.368	13		19.368	5
19.385	3		19.385	0		19.385	17		19.385	5		19.385	13		19.385	2
19.402	0		19.402	0		19.402	14		19.402	0		19.402	13		19.402	1
19.439	1		19.439	3		19.439	13		19.439	0		19.439	9		19.439	2
19.456	2		19.456	5		19.456	8		19.456	0		19.456	6		19.456	3
19.473	3		19.473	8		19.473	8		19.473	5		19.473	4		19.473	2
19.49	2		19.49	5		19.49	4		19.49	10		19.49	6		19.49	1
19.506	1		19.506	3		19.506	2		19.506	14		19.506	4		19.506	0
19.523	0		19.523	0		19.523	0		19.523	10		19.523	2		19.523	0
19.54	0		19.54	0		19.54	0		19.54	5		19.54	0		19.54	0
19.557	0		19.557	0		19.557	0		19.557	0		19.557	0		19.557	0
19.594	0		19.594	1		19.594	0		19.594	0		19.594	0		19.594	0
19.611	0		19.611	1		19.611	0		19.611	0		19.611	0		19.611	0
19.628	0		19.628	3		19.628	0		19.628	0		19.628	0		19.628	2
19.645	0		19.645	4		19.645	0		19.645	0		19.645	0		19.645	5
19.662	0		19.662	5		19.662	0		19.662	0		19.662	0		19.662	7
19.678	0		19.678	6		19.678	0		19.678	0		19.678	1		19.678	5
19.695	0		19.695	12		19.695	0		19.695	0		19.695	1		19.695	2
19.712	10		19.712	18		19.712	3		19.712	0		19.712	1		19.712	0
19.749	21		19.749	21		19.749	5		19.749	0		19.749	0		19.749	0
19.766	31		19.766	13		19.766	10		19.766	0		19.766	5		19.766	0
19.783	21		19.783	5		19.783	11		19.783	3		19.783	9		19.783	0
19.8	11		19.8	0		19.8	18		19.8	6		19.8	14		19.8	0
19.817	0		19.817	0		19.817	22		19.817	9		19.817	9		19.817	1
19.833	0		19.833	0		19.833	29		19.833	6		19.833	5		19.833	1
19.85	0		19.85	0		19.85	21		19.85	3		19.85	0		19.85	1
19.867	0		19.867	0		19.867	15		19.867	0		19.867	0		19.867	0
19.904	0		19.904	0		19.904	12		19.904	0		19.904	0		19.904	0
19.921	0		19.921	0		19.921	17		19.921	0		19.921	0		19.921	0
19.938	2		19.938	0		19.938	17		19.938	0		19.938	0		19.938	0
19.955	5		19.955	0		19.955	17		19.955	0		19.955	0		19.955	0
19.972	7		19.972	3		19.972	17		19.972	0		19.972	1		19.972	1
19.989	6		19.989	6		19.989	24		19.989	2		19.989	1		19.989	2
20.005	6		20.005	10		20.005	21		20.005	4		20.005	1		20.005	3
20.022	5		20.022	10		20.022	20		20.022	6		20.022	0		20.022	2
20.059	4		20.059	11		20.059	14		20.059	4		20.059	0		20.059	1
20.076	2		20.076	9		20.076	14		20.076	5		20.076	0		20.076	0
20.093	0		20.093	10		20.093	11		20.093	6		20.093	5		20.093	0
20.11	0		20.11	5		20.11	9		20.11	9		20.11	10		20.11	2
20.127	0		20.127	3		20.127	6		20.127	6		20.127	15		20.127	7
20.144	0		20.144	2		20.144	6		20.144	3		20.144	10		20.144	11
20.161	2		20.161	9		20.161	4		20.161	6		20.161	5		20.161	13
20.177	5		20.177	16		20.177	2		20.177	11		20.177	0		20.177	8
20.214	7		20.214	18		20.214	0		20.214	17		20.214	3		20.214	3
20.231	5		20.231	12		20.231	3		20.231	11		20.231	6		20.231	0
20.248	2		20.248	5		20.248	5		20.248	6		20.248	9		20.248	0
20.265	0		20.265	6		20.265	8		20.265	2		20.265	6		20.265	0
20.282	0		20.282	11		20.282	5		20.282	8		20.282	7		20.282	0
20.299	0		20.299	17		20.299	3		20.299	14		20.299	9		20.299	5
20.316	0		20.316	11		20.316	0		20.316	16		20.316	15		20.316	9
20.333	0		20.333	6		20.333	0		20.333	10		20.333	21		20.333	14
20.369	0		20.369	0		20.369	0		20.369	4		20.369	23		20.369	9
20.386	2		20.386	9		20.386	0		20.386	0		20.386	25		20.386	5
20.403	8		20.403	18		20.403	0		20.403	4		20.403	15		20.403	0
20.42	17		20.42	28		20.42	4		20.42	12		20.42	10		20.42	0
20.437	21		20.437	19		20.437	20		20.437	20		20.437	5		20.437	0
20.454	17		20.454	11		20.454	36		20.454	19		20.454	8		20.454	0
20.471	9		20.471	3		20.471	44		20.471	11		20.471	9		20.471	0
20.488	2		20.488	2		20.488	28		20.488	4		20.488	10		20.488	3
20.524	0		20.524	1		20.524	12		20.524	3		20.524	11		20.524	6
20.541	0		20.541	0		20.541	0		20.541	11		20.541	7		20.541	9
20.558	0		20.558	2		20.558	0		20.558	18		20.558	4		20.558	6
20.575	0		20.575	3		20.575	0		20.575	20		20.575	0		20.575	3
20.592	0		20.592	5		20.592	2		20.592	13		20.592	3		20.592	0
20.609	0		20.609	3		20.609	9		20.609	7		20.609	6		20.609	0
20.626	3		20.626	2		20.626	16		20.626	6		20.626	13		20.626	2
20.643	6		20.643	0		20.643	25		20.643	10		20.643	13		20.643	11
20.679	8		20.679	0		20.679	23		20.679	10		20.679	13		20.679	21
20.696	9		20.696	0		20.696	22		20.696	6		20.696	6		20.696	26
20.713	9		20.713	0		20.713	11		20.713	2		20.713	9		20.713	17
20.73	12		20.73	0		20.73	9		20.73	0		20.73	12		20.73	11
20.747	11		20.747	0		20.747	6		20.747	0		20.747	22		20.747	7
20.764	9		20.764	0		20.764	11		20.764	0		20.764	20		20.764	11
20.781	6		20.781	0		20.781	10		20.781	2		20.781	19		20.781	7
20.798	6		20.798	3		20.798	8		20.798	4		20.798	9		20.798	4
20.834	6		20.834	6		20.834	3		20.834	6		20.834	4		20.834	0
20.851	9		20.851	9		20.851	9		20.851	4		20.851	0		20.851	0
20.868	12		20.868	6		20.868	15		20.868	2		20.868	0		20.868	4
20.885	15		20.885	3		20.885	22		20.885	0		20.885	2		20.885	8
20.902	10		20.902	0		20.902	15		20.902	0		20.902	4		20.902	12
20.919	5		20.919	0		20.919	7		20.919	4		20.919	11		20.919	9
20.936	0		20.936	0		20.936	0		20.936	7		20.936	12		20.936	8
20.953	0		20.953	0		20.953	0		20.953	11		20.953	14		20.953	7
20.99	0		20.99	2		20.99	2		20.99	7		20.99	8		20.99	8
21.006	0		21.006	6		21.006	5		21.006	4		21.006	4		21.006	5
21.023	0		21.023	9		21.023	7		21.023	0		21.023	0		21.023	5
21.04	0		21.04	7		21.04	5		21.04	0		21.04	6		21.04	8
21.057	0		21.057	4		21.057	2		21.057	0		21.057	13		21.057	13
21.074	0		21.074	1		21.074	6		21.074	0		21.074	20		21.074	13
21.091	0		21.091	0		21.091	12		21.091	0		21.091	18		21.091	8
21.108	0		21.108	0		21.108	21		21.108	0		21.108	14		21.108	2
21.145	0		21.145	0		21.145	18		21.145	0		21.145	9		21.145	0
21.162	0		21.162	1		21.162	15		21.162	0		21.162	5		21.162	0
21.178	0		21.178	1		21.178	6		21.178	0		21.178	3		21.178	0
21.195	0		21.195	2		21.195	3		21.195	3		21.195	0		21.195	0
21.212	0		21.212	1		21.212	2		21.212	6		21.212	0		21.212	0
21.229	0		21.229	1		21.229	5		21.229	9		21.229	0		21.229	0
21.246	0		21.246	0		21.246	11		21.246	6		21.246	0		21.246	0
21.263	0		21.263	0		21.263	19		21.263	9		21.263	0		21.263	7
21.3	0		21.3	0		21.3	35		21.3	11		21.3	3		21.3	19
21.317	2		21.317	0		21.317	43		21.317	17		21.317	12		21.317	30
21.334	5		21.334	0		21.334	41		21.334	11		21.334	21		21.334	33
21.35	7		21.35	2		21.35	25		21.35	10		21.35	23		21.35	26
21.367	5		21.367	4		21.367	19		21.367	10		21.367	14		21.367	19
21.384	2		21.384	6		21.384	20		21.384	14		21.384	6		21.384	10
21.401	0		21.401	4		21.401	28		21.401	10		21.401	2		21.401	5
21.418	0		21.418	9		21.418	22		21.418	5		21.418	5		21.418	0
21.455	0		21.455	14		21.455	16		21.455	0		21.455	7		21.455	12
21.472	0		21.472	21		21.472	6		21.472	0		21.472	5		21.472	23
21.489	0		21.489	22		21.489	7		21.489	0		21.489	7		21.489	35
21.506	5		21.506	23		21.506	14		21.506	0		21.506	10		21.506	23
21.522	9		21.522	28		21.522	28		21.522	0		21.522	19		21.522	12
21.539	14		21.539	25		21.539	42		21.539	0		21.539	21		21.539	0
21.556	9		21.556	22		21.556	45		21.556	0		21.556	23		21.556	0
21.573	5		21.573	9		21.573	41		21.573	0		21.573	15		21.573	0
21.61	0		21.61	5		21.61	30		21.61	0		21.61	11		21.61	0
21.627	0		21.627	0		21.627	22		21.627	0		21.627	8		21.627	0
21.644	0		21.644	5		21.644	20		21.644	2		21.644	11		21.644	0
21.661	0		21.661	10		21.661	18		21.661	4		21.661	11		21.661	4
21.678	0		21.678	14		21.678	18		21.678	6		21.678	8		21.678	9
21.694	0		21.694	12		21.694	9		21.694	6		21.694	13		21.694	16
21.711	0		21.711	12		21.711	8		21.711	6		21.711	21		21.711	20
21.728	4		21.728	13		21.728	10		21.728	6		21.728	31		21.728	24
21.765	7		21.765	18		21.765	18		21.765	4		21.765	24		21.765	22
21.782	11		21.782	16		21.782	19		21.782	2		21.782	18		21.782	14
21.799	7		21.799	13		21.799	20		21.799	0		21.799	14		21.799	5
21.816	4		21.816	6		21.816	16		21.816	2		21.816	18		21.816	0
21.833	0		21.833	3		21.833	21		21.833	4		21.833	23		21.833	0
21.85	0		21.85	0		21.85	17		21.85	6		21.85	22		21.85	0
21.866	0		21.866	0		21.866	15		21.866	4		21.866	17		21.866	0
21.883	0		21.883	2		21.883	9		21.883	2		21.883	9		21.883	0
21.92	0		21.92	4		21.92	10		21.92	4		21.92	8		21.92	0
21.937	0		21.937	11		21.937	10		21.937	10		21.937	12		21.937	0
21.954	0		21.954	14		21.954	10		21.954	16		21.954	20		21.954	0
21.971	0		21.971	16		21.971	29		21.971	15		21.971	17		21.971	0
21.988	0		21.988	17		21.988	50		21.988	9		21.988	10		21.988	0
22.005	0		22.005	19		22.005	77		22.005	3		22.005	2		22.005	0
22.022	3		22.022	22		22.022	61		22.022	0		22.022	0		22.022	0
22.038	6		22.038	14		22.038	42		22.038	2		22.038	3		22.038	0
22.075	9		22.075	7		22.075	18		22.075	8		22.075	7		22.075	0
22.092	6		22.092	0		22.092	18		22.092	13		22.092	10		22.092	0
22.109	3		22.109	2		22.109	18		22.109	14		22.109	7		22.109	4
22.126	0		22.126	4		22.126	17		22.126	9		22.126	6		22.126	8
22.143	0		22.143	6		22.143	12		22.143	3		22.143	9		22.143	13
22.16	0		22.16	11		22.16	7		22.16	0		22.16	16		22.16	11
22.177	0		22.177	23		22.177	7		22.177	3		22.177	19		22.177	9
22.194	0		22.194	34		22.194	10		22.194	7		22.194	12		22.194	13
22.23	0		22.23	36		22.23	15		22.23	10		22.23	7		22.23	18
22.247	0		22.247	29		22.247	18		22.247	7		22.247	9		22.247	24
22.264	0		22.264	22		22.264	20		22.264	3		22.264	20		22.264	20
22.281	0		22.281	23		22.281	31		22.281	0		22.281	28		22.281	13
22.298	0		22.298	21		22.298	40		22.298	2		22.298	27		22.298	4
22.315	0		22.315	21		22.315	47		22.315	4		22.315	24		22.315	4
22.332	2		22.332	16		22.332	35		22.332	6		22.332	22		22.332	6
22.349	4		22.349	20		22.349	22		22.349	8		22.349	19		22.349	12
22.385	6		22.385	20		22.385	8		22.385	10		22.385	16		22.385	11
22.402	9		22.402	22		22.402	8		22.402	12		22.402	14		22.402	10
22.419	11		22.419	15		22.419	10		22.419	8		22.419	15		22.419	7
22.436	14		22.436	10		22.436	19		22.436	7		22.436	10		22.436	8
22.453	9		22.453	4		22.453	18		22.453	6		22.453	5		22.453	8
22.47	5		22.47	3		22.47	16		22.47	8		22.47	0		22.47	5
22.487	0		22.487	2		22.487	7		22.487	9		22.487	2		22.487	3
22.504	0		22.504	1		22.504	8		22.504	9		22.504	4		22.504	0
22.54	0		22.54	1		22.54	8		22.54	13		22.54	6		22.54	3
22.557	0		22.557	0		22.557	20		22.557	13		22.557	4		22.557	16
22.574	0		22.574	0		22.574	24		22.574	13		22.574	2		22.574	29
22.591	0		22.591	4		22.591	28		22.591	7		22.591	0		22.591	35
22.608	0		22.608	10		22.608	21		22.608	4		22.608	0		22.608	22
22.625	0		22.625	16		22.625	22		22.625	1		22.625	0		22.625	10
22.642	0		22.642	15		22.642	25		22.642	0		22.642	4		22.642	4
22.659	0		22.659	12		22.659	26		22.659	0		22.659	8		22.659	8
22.695	0		22.695	10		22.695	30		22.695	2		22.695	12		22.695	11
22.712	0		22.712	15		22.712	34		22.712	10		22.712	11		22.712	7
22.729	0		22.729	16		22.729	43		22.729	17		22.729	10		22.729	4
22.746	0		22.746	16		22.746	36		22.746	21		22.746	9		22.746	2
22.763	0		22.763	11		22.763	21		22.763	13		22.763	6		22.763	5
22.78	0		22.78	10		22.78	19		22.78	5		22.78	3		22.78	12
22.797	0		22.797	9		22.797	31		22.797	0		22.797	0		22.797	15
22.814	0		22.814	8		22.814	48		22.814	0		22.814	3		22.814	21
22.851	2		22.851	7		22.851	47		22.851	0		22.851	6		22.851	18
22.867	4		22.867	6		22.867	37		22.867	4		22.867	11		22.867	18
22.884	6		22.884	4		22.884	31		22.884	16		22.884	18		22.884	11
22.901	4		22.901	2		22.901	21		22.901	27		22.901	26		22.901	7
22.918	2		22.918	0		22.918	16		22.918	29		22.918	33		22.918	2
22.935	0		22.935	0		22.935	11		22.935	18		22.935	28		22.935	0
22.952	0		22.952	0		22.952	14		22.952	11		22.952	26		22.952	0
22.969	1		22.969	0		22.969	20		22.969	8		22.969	20		22.969	0
23.006	1		23.006	0		23.006	18		23.006	11		23.006	18		23.006	0
23.023	2		23.023	1		23.023	17		23.023	8		23.023	15		23.023	1
23.039	1		23.039	1		23.039	12		23.039	4		23.039	14		23.039	2
23.056	1		23.056	4		23.056	16		23.056	2		23.056	19		23.056	4
23.073	0		23.073	5		23.073	16		23.073	9		23.073	17		23.073	3
23.09	0		23.09	9		23.09	15		23.09	21		23.09	33		23.09	3
23.107	0		23.107	10		23.107	8		23.107	27		23.107	43		23.107	1
23.124	0		23.124	10		23.124	3		23.124	35		23.124	59		23.124	1
23.161	0		23.161	6		23.161	0		23.161	36		23.161	37		23.161	0
23.178	0		23.178	3		23.178	4		23.178	40		23.178	19		23.178	3
23.195	0		23.195	12		23.195	8		23.195	30		23.195	0		23.195	5
23.211	0		23.211	24		23.211	11		23.211	19		23.211	0		23.211	8
23.228	0		23.228	39		23.228	13		23.228	9		23.228	0		23.228	5
23.245	0		23.245	30		23.245	14		23.245	8		23.245	0		23.245	3
23.262	0		23.262	24		23.262	15		23.262	6		23.262	0		23.262	0
23.279	0		23.279	11		23.279	17		23.279	3		23.279	0		23.279	2
23.316	0		23.316	10		23.316	20		23.316	4		23.316	0		23.316	5
23.333	0		23.333	4		23.333	26		23.333	18		23.333	0		23.333	7
23.35	0		23.35	2		23.35	23		23.35	32		23.35	1		23.35	7
23.367	3		23.367	0		23.367	23		23.367	37		23.367	2		23.367	6
23.383	6		23.383	1		23.383	18		23.383	23		23.383	4		23.383	6
23.4	8		23.4	2		23.4	20		23.4	15		23.4	2		23.4	4
23.417	6		23.417	7		23.417	18		23.417	10		23.417	1		23.417	4
23.434	3		23.434	14		23.434	11		23.434	15		23.434	0		23.434	5
23.471	0		23.471	20		23.471	4		23.471	17		23.471	0		23.471	7
23.488	0		23.488	20		23.488	2		23.488	19		23.488	0		23.488	5
23.505	0		23.505	13		23.505	4		23.505	25		23.505	7		23.505	2
23.522	0		23.522	7		23.522	6		23.522	23		23.522	15		23.522	0
23.539	0		23.539	4		23.539	6		23.539	21		23.539	30		23.539	0
23.555	1		23.555	5		23.555	5		23.555	10		23.555	31		23.555	0
23.572	2		23.572	7		23.572	17		23.572	5		23.572	41		23.572	0
23.589	3		23.589	12		23.589	26		23.589	6		23.589	34		23.589	0
23.626	2		23.626	12		23.626	36		23.626	18		23.626	35		23.626	0
23.643	1		23.643	16		23.643	26		23.643	31		23.643	18		23.643	0
23.66	0		23.66	16		23.66	18		23.66	37		23.66	9		23.66	0
23.677	0		23.677	18		23.677	14		23.677	29		23.677	0		23.677	0
23.694	0		23.694	19		23.694	16		23.694	28		23.694	0		23.694	0
23.711	0		23.711	18		23.711	18		23.711	22		23.711	0		23.711	4
23.727	0		23.727	20		23.727	14		23.727	23		23.727	0		23.727	8
23.744	0		23.744	18		23.744	8		23.744	12		23.744	0		23.744	12
23.781	0		23.781	17		23.781	5		23.781	6		23.781	0		23.781	8
23.798	0		23.798	12		23.798	5		23.798	0		23.798	0		23.798	10
23.815	0		23.815	7		23.815	13		23.815	0		23.815	5		23.815	12
23.832	0		23.832	2		23.832	20		23.832	0		23.832	10		23.832	18
23.849	0		23.849	7		23.849	28		23.849	0		23.849	18		23.849	12
23.866	0		23.866	15		23.866	24		23.866	0		23.866	15		23.866	6
23.882	0		23.882	31		23.882	16		23.882	0		23.882	13		23.882	0
23.899	0		23.899	33		23.899	8		23.899	0		23.899	5		23.899	0
23.936	0		23.936	35		23.936	8		23.936	0		23.936	3		23.936	0
23.953	0		23.953	18		23.953	9		23.953	2		23.953	0		23.953	0
23.97	0		23.97	16		23.97	10		23.97	8		23.97	0		23.97	2
23.987	0		23.987	13		23.987	7		23.987	13		23.987	3		23.987	5
24.004	0		24.004	19		24.004	7		24.004	14		24.004	6		24.004	10
24.021	0		24.021	13		24.021	8		24.021	9		24.021	9		24.021	10
24.038	0		24.038	6		24.038	11		24.038	3		24.038	10		24.038	10
24.055	0		24.055	5		24.055	10		24.055	3		24.055	11		24.055	5
24.091	0		24.091	11		24.091	9		24.091	7		24.091	12		24.091	2
24.108	2		24.108	16		24.108	7		24.108	10		24.108	8		24.108	0
24.125	4		24.125	11		24.125	8		24.125	7		24.125	4		24.125	0
24.142	10		24.142	9		24.142	5		24.142	3		24.142	0		24.142	0
24.159	11		24.159	7		24.159	5		24.159	0		24.159	0		24.159	3
24.176	13		24.176	11		24.176	5		24.176	2		24.176	0		24.176	11
24.193	7		24.193	7		24.193	7		24.193	6		24.193	3		24.193	22
24.21	4		24.21	4		24.21	11		24.21	10		24.21	10		24.21	27
24.246	0		24.246	0		24.246	17		24.246	9		24.246	20		24.246	22
24.263	0		24.263	0		24.263	23		24.263	5		24.263	26		24.263	11
24.28	0		24.28	0		24.28	24		24.28	2		24.28	29		24.28	3
24.297	0		24.297	0		24.297	22		24.297	0		24.297	25		24.297	0
24.314	0		24.314	0		24.314	21		24.314	4		24.314	19		24.314	0
24.331	0		24.331	0		24.331	20		24.331	8		24.331	10		24.331	0
24.348	0		24.348	0		24.348	21		24.348	11		24.348	4		24.348	0
24.365	4		24.365	0		24.365	22		24.365	8		24.365	2		24.365	0
24.401	13		24.401	0		24.401	27		24.401	4		24.401	4		24.401	0
24.418	22		24.418	0		24.418	35		24.418	0		24.418	9		24.418	0
24.435	23		24.435	0		24.435	37		24.435	0		24.435	11		24.435	1
24.452	14		24.452	0		24.452	28		24.452	0		24.452	12		24.452	1
24.469	5		24.469	0		24.469	14		24.469	3		24.469	10		24.469	2
24.486	0		24.486	4		24.486	7		24.486	6		24.486	10		24.486	1
24.503	0		24.503	7		24.503	8		24.503	9		24.503	10		24.503	1
24.52	3		24.52	15		24.52	11		24.52	10		24.52	6		24.52	0
24.556	9		24.556	15		24.556	8		24.556	11		24.556	3		24.556	0
24.573	16		24.573	15		24.573	4		24.573	12		24.573	0		24.573	2
24.59	18		24.59	8		24.59	0		24.59	8		24.59	0		24.59	5
24.607	14		24.607	4		24.607	0		24.607	4		24.607	0		24.607	12
24.624	11		24.624	0		24.624	0		24.624	0		24.624	0		24.624	14
24.641	5		24.641	0		24.641	0		24.641	0		24.641	0		24.641	16
24.658	3		24.658	0		24.658	4		24.658	2		24.658	3		24.658	12
24.675	0		24.675	0		24.675	8		24.675	4		24.675	6		24.675	10
24.712	3		24.712	3		24.712	12		24.712	7		24.712	9		24.712	7
24.728	6		24.728	6		24.728	12		24.728	5		24.728	6		24.728	5
24.745	9		24.745	9		24.745	11		24.745	5		24.745	3		24.745	2
24.762	6		24.762	6		24.762	10		24.762	4		24.762	6		24.762	0
24.779	3		24.779	3		24.779	10		24.779	6		24.779	12		24.779	0
24.796	0		24.796	1		24.796	13		24.796	4		24.796	19		24.796	0
24.813	0		24.813	1		24.813	18		24.813	2		24.813	12		24.813	0
24.83	0		24.83	2		24.83	19		24.83	0		24.83	11		24.83	2
24.867	0		24.867	1		24.867	15		24.867	0		24.867	9		24.867	4
24.884	0		24.884	1		24.884	7		24.884	7		24.884	17		24.884	6
24.9	0		24.9	14		24.9	2		24.9	14		24.9	15		24.9	4
24.917	0		24.917	29		24.917	0		24.917	21		24.917	13		24.917	2
24.934	0		24.934	43		24.934	8		24.934	14		24.934	6		24.934	0
24.951	0		24.951	32		24.951	16		24.951	7		24.951	3		24.951	0
24.968	0		24.968	21		24.968	30		24.968	0		24.968	0		24.968	0
24.985	0		24.985	9		24.985	31		24.985	0		24.985	0		24.985	0
25.022	0		25.022	6		25.022	33		25.022	3		25.022	0		25.022	0
25.039	8		25.039	3		25.039	29		25.039	12		25.039	0		25.039	0
25.056	17		25.056	0		25.056	26		25.056	23		25.056	0		25.056	0
25.072	25		25.072	4		25.072	23		25.072	31		25.072	0		25.072	0
25.089	17		25.089	10		25.089	16		25.089	31		25.089	0		25.089	0
25.106	8		25.106	16		25.106	9		25.106	26		25.106	0		25.106	0
25.123	0		25.123	14		25.123	5		25.123	17		25.123	0		25.123	0
25.14	0		25.14	12		25.14	5		25.14	9		25.14	0		25.14	0
25.177	0		25.177	9		25.177	9		25.177	2		25.177	0		25.177	11
25.194	0		25.194	11		25.194	9		25.194	0		25.194	0		25.194	21
25.211	0		25.211	7		25.211	8		25.211	0		25.211	0		25.211	32
25.228	0		25.228	4		25.228	4		25.228	0		25.228	0		25.228	21
25.244	0		25.244	0		25.244	2		25.244	0		25.244	1		25.244	11
25.261	0		25.261	0		25.261	0		25.261	0		25.261	1		25.261	0
25.278	0		25.278	1		25.278	0		25.278	0		25.278	6		25.278	3
25.295	0		25.295	7		25.295	0		25.295	0		25.295	12		25.295	6
25.332	0		25.332	12		25.332	4		25.332	0		25.332	17		25.332	9
25.349	0		25.349	15		25.349	8		25.349	0		25.349	12		25.349	6
25.366	0		25.366	10		25.366	12		25.366	0		25.366	6		25.366	3
25.383	0		25.383	4		25.383	8		25.383	0		25.383	0		25.383	3
25.399	0		25.399	0		25.399	4		25.399	6		25.399	0		25.399	6
25.416	2		25.416	0		25.416	0		25.416	12		25.416	0		25.416	9
25.433	5		25.433	0		25.433	0		25.433	18		25.433	3		25.433	6
25.45	7		25.45	0		25.45	4		25.45	12		25.45	7		25.45	3
25.487	5		25.487	3		25.487	8		25.487	6		25.487	10		25.487	0
25.504	2		25.504	6		25.504	11		25.504	0		25.504	7		25.504	0
25.521	2		25.521	15		25.521	8		25.521	0		25.521	3		25.521	0
25.538	4		25.538	17		25.538	4		25.538	0		25.538	4		25.538	0
25.555	12		25.555	22		25.555	0		25.555	0		25.555	8		25.555	0
25.571	16		25.571	16		25.571	0		25.571	0		25.571	12		25.571	2
25.588	20		25.588	13		25.588	0		25.588	1		25.588	8		25.588	4
25.605	12		25.605	7		25.605	0		25.605	1		25.605	4		25.605	6
25.642	6		25.642	7		25.642	0		25.642	1		25.642	0		25.642	4
25.659	0		25.659	6		25.659	0		25.659	6		25.659	0		25.659	4
25.676	0		25.676	4		25.676	0		25.676	12		25.676	0		25.676	4
25.693	0		25.693	2		25.693	0		25.693	20		25.693	0		25.693	6
25.71	0		25.71	0		25.71	0		25.71	16		25.71	0		25.71	4
25.727	0		25.727	0		25.727	0		25.727	13		25.727	5		25.727	2
25.743	0		25.743	2		25.743	0		25.743	5		25.743	12		25.743	2
25.76	0		25.76	5		25.76	0		25.76	2		25.76	20		25.76	4
25.797	0		25.797	7		25.797	0		25.797	0		25.797	18		25.797	6
25.814	0		25.814	5		25.814	6		25.814	0		25.814	11		25.814	4
25.831	0		25.831	2		25.831	16		25.831	3		25.831	3		25.831	2
25.848	0		25.848	0		25.848	26		25.848	6		25.848	0		25.848	0
25.865	0		25.865	0		25.865	25		25.865	9		25.865	0		25.865	0
25.882	0		25.882	0		25.882	15		25.882	6		25.882	0		25.882	0
25.899	0		25.899	0		25.899	5		25.899	3		25.899	0		25.899	0
25.915	0		25.915	0		25.915	0		25.915	0		25.915	0		25.915	0
25.952	0		25.952	2		25.952	0		25.952	0		25.952	0		25.952	0
25.969	0		25.969	4		25.969	0		25.969	0		25.969	0		25.969	0
25.986	0		25.986	6		25.986	0		25.986	0		25.986	0		25.986	0
26.003	0		26.003	4		26.003	0		26.003	0		26.003	0		26.003	0
26.02	0		26.02	2		26.02	0		26.02	0		26.02	0		26.02	0
26.037	0		26.037	4		26.037	2		26.037	0		26.037	0		26.037	0
26.054	0		26.054	8		26.054	4		26.054	2		26.054	0		26.054	0
26.071	0		26.071	15		26.071	6		26.071	5		26.071	0		26.071	1
26.107	0		26.107	14		26.107	4		26.107	7		26.107	0		26.107	2
26.124	0		26.124	12		26.124	2		26.124	5		26.124	0		26.124	2
26.141	0		26.141	5		26.141	0		26.141	2		26.141	0		26.141	5
26.158	0		26.158	3		26.158	0		26.158	4		26.158	0		26.158	8
26.175	0		26.175	2		26.175	0		26.175	8		26.175	0		26.175	11
26.192	0		26.192	5		26.192	0		26.192	12		26.192	3		26.192	7
26.209	0		26.209	7		26.209	0		26.209	8		26.209	6		26.209	4
26.226	0		26.226	5		26.226	3		26.226	4		26.226	9		26.226	0
26.262	0		26.262	2		26.262	11		26.262	0		26.262	6		26.262	0
26.279	0		26.279	0		26.279	19		26.279	0		26.279	3		26.279	0
26.296	0		26.296	2		26.296	26		26.296	0		26.296	0		26.296	0
26.313	0		26.313	12		26.313	25		26.313	0		26.313	0		26.313	0
26.33	0		26.33	21		26.33	28		26.33	0		26.33	0		26.33	0
26.347	0		26.347	27		26.347	26		26.347	0		26.347	6		26.347	0
26.364	0		26.364	17		26.364	29		26.364	0		26.364	11		26.364	0
26.381	0		26.381	8		26.381	25		26.381	0		26.381	17		26.381	0
26.417	2		26.417	0		26.417	16		26.417	0		26.417	11		26.417	0
26.434	4		26.434	0		26.434	6		26.434	0		26.434	6		26.434	0
26.451	6		26.451	0		26.451	0		26.451	0		26.451	0		26.451	0
26.468	4		26.468	0		26.468	0		26.468	0		26.468	0		26.468	0
26.485	2		26.485	0		26.485	0		26.485	6		26.485	0		26.485	0
26.502	0		26.502	0		26.502	6		26.502	13		26.502	0		26.502	0
26.519	0		26.519	0		26.519	15		26.519	19		26.519	0		26.519	0
26.536	0		26.536	5		26.536	25		26.536	13		26.536	0		26.536	0
26.573	0		26.573	10		26.573	21		26.573	6		26.573	2		26.573	3
26.589	0		26.589	15		26.589	16		26.589	0		26.589	4		26.589	6
26.606	0		26.606	10		26.606	14		26.606	0		26.606	6		26.606	10
26.623	0		26.623	5		26.623	18		26.623	0		26.623	7		26.623	6
26.64	3		26.64	0		26.64	17		26.64	0		26.64	8		26.64	3
26.657	5		26.657	1		26.657	10		26.657	0		26.657	9		26.657	0
26.674	8		26.674	2		26.674	3		26.674	0		26.674	6		26.674	0
26.691	11		26.691	3		26.691	0		26.691	0		26.691	3		26.691	0
26.728	14		26.728	2		26.728	0		26.728	0		26.728	0		26.728	0
26.744	17		26.744	1		26.744	0		26.744	0		26.744	3		26.744	0
26.761	11		26.761	2		26.761	0		26.761	0		26.761	5		26.761	0
26.778	6		26.778	5		26.778	0		26.778	0		26.778	8		26.778	0
26.795	0		26.795	7		26.795	0		26.795	0		26.795	5		26.795	5
26.812	0		26.812	7		26.812	0		26.812	0		26.812	3		26.812	11
26.829	0		26.829	7		26.829	0		26.829	0		26.829	0		26.829	16
26.846	0		26.846	7		26.846	3		26.846	0		26.846	4		26.846	11
26.883	2		26.883	5		26.883	7		26.883	0		26.883	11		26.883	5
26.9	5		26.9	2		26.9	10		26.9	0		26.9	17		26.9	0
26.916	7		26.916	0		26.916	7		26.916	0		26.916	18		26.916	0
26.933	5		26.933	0		26.933	3		26.933	0		26.933	14		26.933	0
26.95	2		26.95	0		26.95	0		26.95	0		26.95	11		26.95	0
26.967	0		26.967	0		26.967	4		26.967	0		26.967	7		26.967	0
26.984	0		26.984	0		26.984	8		26.984	0		26.984	5		26.984	0
27.001	0		27.001	0		27.001	12		27.001	0		27.001	3		27.001	0
27.038	0		27.038	0		27.038	12		27.038	0		27.038	2		27.038	0
27.055	0		27.055	0		27.055	12		27.055	0		27.055	1		27.055	0
27.072	0		27.072	0		27.072	13		27.072	0		27.072	0		27.072	0
27.088	0		27.088	0		27.088	8		27.088	0		27.088	0		27.088	0
27.105	0		27.105	0		27.105	4		27.105	0		27.105	0		27.105	0
27.122	0		27.122	5		27.122	3		27.122	0		27.122	2		27.122	0
27.139	0		27.139	10		27.139	6		27.139	0		27.139	4		27.139	0
27.156	0		27.156	15		27.156	13		27.156	0		27.156	7		27.156	0
27.193	0		27.193	10		27.193	12		27.193	0		27.193	4		27.193	0
27.21	0		27.21	5		27.21	12		27.21	0		27.21	2		27.21	0
27.227	3		27.227	0		27.227	8		27.227	0		27.227	0		27.227	2
27.244	6		27.244	0		27.244	8		27.244	0		27.244	0		27.244	5
27.26	9		27.26	2		27.26	11		27.26	0		27.26	0		27.26	7
27.277	6		27.277	4		27.277	12		27.277	0		27.277	0		27.277	5
27.294	3		27.294	6		27.294	14		27.294	0		27.294	0		27.294	2
27.311	0		27.311	4		27.311	8		27.311	0		27.311	0		27.311	0
27.348	0		27.348	2		27.348	4		27.348	0		27.348	0		27.348	0
27.365	0		27.365	0		27.365	0		27.365	0		27.365	0		27.365	0
27.382	0		27.382	0		27.382	0		27.382	0		27.382	0		27.382	0
27.399	0		27.399	0		27.399	0		27.399	0		27.399	2		27.399	0
27.416	0		27.416	0		27.416	0		27.416	0		27.416	5		27.416	0
27.432	0		27.432	0		27.432	0		27.432	0		27.432	7		27.432	0
27.449	0		27.449	0		27.449	0		27.449	0		27.449	5		27.449	2
27.466	0		27.466	2		27.466	0		27.466	0		27.466	2		27.466	5
27.503	0		27.503	4		27.503	0		27.503	0		27.503	0		27.503	7
27.52	0		27.52	7		27.52	0		27.52	0		27.52	0		27.52	5
27.537	0		27.537	5		27.537	3		27.537	0		27.537	0		27.537	2
27.554	0		27.554	6		27.554	6		27.554	0		27.554	0		27.554	0
27.571	0		27.571	7		27.571	14		27.571	0		27.571	0		27.571	0
27.588	0		27.588	9		27.588	16		27.588	0		27.588	0		27.588	0
27.604	0		27.604	5		27.604	18		27.604	0		27.604	0		27.604	0
27.621	0		27.621	2		27.621	10		27.621	0		27.621	0		27.621	0
27.658	0		27.658	0		27.658	5		27.658	0		27.658	0		27.658	0
27.675	0		27.675	0		27.675	0		27.675	0		27.675	0		27.675	0
27.692	0		27.692	0		27.692	0		27.692	0		27.692	4		27.692	0
27.709	0		27.709	10		27.709	0		27.709	0		27.709	7		27.709	0
27.726	0		27.726	20		27.726	0		27.726	2		27.726	11		27.726	0
27.743	0		27.743	30		27.743	0		27.743	4		27.743	7		27.743	0
27.76	0		27.76	20		27.76	0		27.76	6		27.76	4		27.76	0
27.776	0		27.776	13		27.776	0		27.776	4		27.776	0		27.776	0
27.813	0		27.813	6		27.813	3		27.813	2		27.813	1		27.813	0
27.83	0		27.83	9		27.83	6		27.83	0		27.83	1		27.83	0
27.847	0		27.847	6		27.847	10		27.847	0		27.847	5		27.847	0
27.864	0		27.864	6		27.864	8		27.864	0		27.864	7		27.864	0
27.881	0		27.881	6		27.881	8		27.881	0		27.881	9		27.881	0
27.898	0		27.898	9		27.898	6		27.898	0		27.898	6		27.898	0
27.915	0		27.915	6		27.915	9		27.915	5		27.915	3		27.915	0
27.932	0		27.932	3		27.932	9		27.932	11		27.932	6		27.932	0
27.968	0		27.968	0		27.968	12		27.968	16		27.968	13		27.968	0
27.985	0		27.985	6		27.985	13		27.985	11		27.985	19		27.985	0
28.002	0		28.002	11		28.002	15		28.002	5		28.002	13		28.002	0
28.019	0		28.019	16		28.019	17		28.019	0		28.019	6		28.019	3
28.036	0		28.036	14		28.036	15		28.036	3		28.036	2		28.036	6
28.053	0		28.053	11		28.053	14		28.053	7		28.053	4		28.053	9
28.07	0		28.07	8		28.07	8		28.07	10		28.07	6		28.07	6
28.087	0		28.087	6		28.087	4		28.087	7		28.087	4		28.087	3
28.123	3		28.123	3		28.123	0		28.123	3		28.123	2		28.123	0
28.14	5		28.14	0		28.14	0		28.14	0		28.14	0		28.14	2
28.157	8		28.157	3		28.157	7		28.157	0		28.157	2		28.157	5
28.174	5		28.174	7		28.174	14		28.174	0		28.174	3		28.174	7
28.191	3		28.191	10		28.191	22		28.191	0		28.191	5		28.191	5
28.208	0		28.208	7		28.208	14		28.208	0		28.208	3		28.208	2
28.225	0		28.225	3		28.225	7		28.225	0		28.225	4		28.225	0
28.242	0		28.242	7		28.242	3		28.242	0		28.242	4		28.242	0
28.278	0		28.278	14		28.278	10		28.278	0		28.278	7		28.278	0
28.295	0		28.295	21		28.295	18		28.295	0		28.295	4		28.295	0
28.312	0		28.312	14		28.312	20		28.312	0		28.312	2		28.312	0
28.329	0		28.329	7		28.329	17		28.329	0		28.329	0		28.329	0
28.346	0		28.346	0		28.346	17		28.346	0		28.346	0		28.346	0
28.363	0		28.363	0		28.363	19		28.363	0		28.363	0		28.363	0
28.38	0		28.38	0		28.38	16		28.38	3		28.38	0		28.38	0
28.397	5		28.397	0		28.397	9		28.397	7		28.397	0		28.397	0
28.433	9		28.433	2		28.433	2		28.433	10		28.433	0		28.433	0
28.45	19		28.45	4		28.45	4		28.45	7		28.45	0		28.45	0
28.467	20		28.467	7		28.467	8		28.467	3		28.467	0		28.467	0
28.484	22		28.484	4		28.484	13		28.484	0		28.484	0		28.484	0
28.501	11		28.501	2		28.501	8		28.501	0		28.501	2		28.501	0
28.518	6		28.518	3		28.518	4		28.518	0		28.518	4		28.518	0
28.535	0		28.535	6		28.535	0		28.535	0		28.535	6		28.535	0
28.552	3		28.552	9		28.552	0		28.552	0		28.552	4		28.552	2
28.589	5		28.589	6		28.589	3		28.589	0		28.589	2		28.589	4
28.605	8		28.605	3		28.605	6		28.605	0		28.605	0		28.605	7
28.622	6		28.622	3		28.622	9		28.622	0		28.622	0		28.622	4
28.639	3		28.639	6		28.639	6		28.639	0		28.639	0		28.639	2
28.656	0		28.656	9		28.656	5		28.656	0		28.656	0		28.656	0
28.673	8		28.673	6		28.673	4		28.673	0		28.673	3		28.673	0
28.69	16		28.69	3		28.69	6		28.69	0		28.69	5		28.69	0
28.707	25		28.707	0		28.707	9		28.707	4		28.707	8		28.707	0
28.744	16		28.744	0		28.744	12		28.744	8		28.744	5		28.744	0
28.761	8		28.761	0		28.761	23		28.761	15		28.761	3		28.761	0
28.777	0		28.777	0		28.777	31		28.777	14		28.777	0		28.777	0
28.794	0		28.794	0		28.794	39		28.794	14		28.794	0		28.794	0
28.811	0		28.811	0		28.811	34		28.811	7		28.811	0		28.811	0
28.828	0		28.828	0		28.828	24		28.828	3		28.828	0		28.828	0
28.845	0		28.845	0		28.845	13		28.845	2		28.845	0		28.845	0
28.862	0		28.862	0		28.862	5		28.862	4		28.862	0		28.862	0
28.899	0		28.899	0		28.899	3		28.899	7		28.899	0		28.899	0
28.916	8		28.916	0		28.916	0		28.916	4		28.916	0		28.916	0
28.933	16		28.933	3		28.933	7		28.933	4		28.933	0		28.933	0
28.949	24		28.949	5		28.949	14		28.949	4		28.949	4		28.949	0
28.966	16		28.966	8		28.966	20		28.966	6		28.966	11		28.966	3
28.983	10		28.983	5		28.983	16		28.983	4		28.983	18		28.983	5
29	4		29	3		29	11		29	2		29	16		29	13
29.017	6		29.017	0		29.017	7		29.017	0		29.017	9		29.017	15
29.054	4		29.054	8		29.054	5		29.054	0		29.054	5		29.054	18
29.071	2		29.071	16		29.071	2		29.071	0		29.071	5		29.071	10
29.088	0		29.088	24		29.088	0		29.088	0		29.088	7		29.088	5
29.105	0		29.105	16		29.105	0		29.105	0		29.105	5		29.105	1
29.121	0		29.121	8		29.121	4		29.121	0		29.121	2		29.121	3
29.138	0		29.138	0		29.138	12		29.138	0		29.138	0		29.138	4
29.155	0		29.155	0		29.155	21		29.155	0		29.155	0		29.155	3
29.172	0		29.172	0		29.172	21		29.172	0		29.172	0		29.172	1
29.209	0		29.209	0		29.209	13		29.209	0		29.209	0		29.209	0
29.226	0		29.226	0		29.226	4		29.226	0		29.226	0		29.226	0
29.243	0		29.243	0		29.243	0		29.243	2		29.243	2		29.243	0
29.26	0		29.26	0		29.26	1		29.26	4		29.26	4		29.26	0
29.277	0		29.277	0		29.277	1		29.277	6		29.277	6		29.277	0
29.293	0		29.293	0		29.293	5		29.293	4		29.293	8		29.293	0
29.31	0		29.31	0		29.31	7		29.31	2		29.31	13		29.31	0
29.327	0		29.327	5		29.327	10		29.327	0		29.327	25		29.327	0
29.364	0		29.364	10		29.364	6		29.364	0		29.364	32		29.364	0
29.381	0		29.381	15		29.381	8		29.381	0		29.381	31		29.381	0
29.398	0		29.398	10		29.398	14		29.398	0		29.398	17		29.398	0
29.415	0		29.415	10		29.415	22		29.415	0		29.415	7		29.415	0
29.432	0		29.432	11		29.432	21		29.432	0		29.432	0		29.432	2
29.449	0		29.449	18		29.449	12		29.449	0		29.449	0		29.449	4
29.465	0		29.465	15		29.465	3		29.465	0		29.465	0		29.465	6
29.482	0		29.482	12		29.482	0		29.482	0		29.482	0		29.482	4
29.519	0		29.519	11		29.519	0		29.519	0		29.519	0		29.519	2
29.536	0		29.536	16		29.536	0		29.536	0		29.536	0		29.536	0
29.553	0		29.553	18		29.553	0		29.553	0		29.553	3		29.553	0
29.57	0		29.57	14		29.57	0		29.57	2		29.57	9		29.57	5
29.587	0		29.587	7		29.587	0		29.587	5		29.587	15		29.587	13
29.604	0		29.604	2		29.604	2		29.604	7		29.604	15		29.604	21
29.621	0		29.621	3		29.621	8		29.621	5		29.621	11		29.621	19
29.637	0		29.637	10		29.637	22		29.637	2		29.637	7		29.637	13
29.674	0		29.674	19		29.674	32		29.674	5		29.674	7		29.674	7
29.691	0		29.691	22		29.691	37		29.691	10		29.691	5		29.691	14
29.708	0		29.708	16		29.708	25		29.708	14		29.708	2		29.708	25
29.725	0		29.725	13		29.725	19		29.725	10		29.725	0		29.725	35
29.742	0		29.742	12		29.742	11		29.742	10		29.742	0		29.742	29
29.759	0		29.759	17		29.759	12		29.759	10		29.759	0		29.759	17
29.776	3		29.776	11		29.776	8		29.776	16		29.776	0		29.776	8
29.792	14		29.792	6		29.792	7		29.792	10		29.792	0		29.792	8
29.829	27		29.829	0		29.829	6		29.829	5		29.829	0		29.829	9
29.846	35		29.846	0		29.846	4		29.846	2		29.846	3		29.846	6
29.863	25		29.863	0		29.863	2		29.863	4		29.863	6		29.863	5
29.88	12		29.88	0		29.88	0		29.88	6		29.88	11		29.88	5
29.897	1		29.897	0		29.897	0		29.897	4		29.897	10		29.897	13
29.914	0		29.914	0		29.914	8		29.914	2		29.914	9		29.914	15
29.931	4		29.931	0		29.931	24		29.931	0		29.931	4		29.931	19
29.948	7		29.948	0		29.948	41		29.948	0		29.948	2		29.948	14
29.984	13		29.984	0		29.984	43		29.984	0		29.984	0		29.984	11
30.001	12		30.001	0		30.001	31		30.001	0		30.001	6		30.001	4
30.018	10		30.018	0		30.018	19		30.018	0		30.018	12		30.018	6
30.035	4		30.035	0		30.035	11		30.035	0		30.035	19		30.035	7
30.052	2		30.052	0		30.052	11		30.052	0		30.052	14		30.052	11
30.069	0		30.069	0		30.069	15		30.069	3		30.069	9		30.069	10
30.086	0		30.086	0		30.086	23		30.086	5		30.086	5		30.086	14
30.103	0		30.103	5		30.103	25		30.103	8		30.103	3		30.103	18
30.139	3		30.139	13		30.139	22		30.139	8		30.139	2		30.139	19
30.156	6		30.156	21		30.156	15		30.156	8		30.156	0		30.156	12
30.173	9		30.173	19		30.173	12		30.173	8		30.173	0		30.173	7
30.19	11		30.19	11		30.19	7		30.19	9		30.19	0		30.19	9
30.207	13		30.207	8		30.207	4		30.207	9		30.207	0		30.207	20
30.224	15		30.224	10		30.224	0		30.224	10		30.224	0		30.224	27
30.241	10		30.241	16		30.241	0		30.241	10		30.241	0		30.241	29
30.258	5		30.258	10		30.258	3		30.258	10		30.258	1		30.258	20
30.294	0		30.294	5		30.294	6		30.294	10		30.294	3		30.294	17
30.311	1		30.311	3		30.311	8		30.311	8		30.311	4		30.311	11
30.328	3		30.328	6		30.328	6		30.328	7		30.328	8		30.328	10
30.345	4		30.345	13		30.345	3		30.345	10		30.345	8		30.345	4
30.362	5		30.362	15		30.362	5		30.362	16		30.362	8		30.362	2
30.379	9		30.379	17		30.379	16		30.379	17		30.379	4		30.379	0
30.396	13		30.396	10		30.396	30		30.396	10		30.396	2		30.396	0
30.413	13		30.413	10		30.413	34		30.413	7		30.413	3		30.413	4
30.45	10		30.45	9		30.45	33		30.45	6		30.45	5		30.45	9
30.466	8		30.466	12		30.466	26		30.466	9		30.466	8		30.466	13
30.483	15		30.483	12		30.483	25		30.483	6		30.483	5		30.483	9
30.5	25		30.5	12		30.5	15		30.5	3		30.5	3		30.5	5
30.517	31		30.517	12		30.517	8		30.517	0		30.517	0		30.517	0
30.534	25		30.534	8		30.534	0		30.534	3		30.534	0		30.534	4
30.551	13		30.551	4		30.551	0		30.551	6		30.551	2		30.551	7
30.568	4		30.568	3		30.568	0		30.568	9		30.568	7		30.568	11
30.605	4		30.605	11		30.605	0		30.605	14		30.605	14		30.605	7
30.622	11		30.622	19		30.622	2		30.622	19		30.622	23		30.622	4
30.638	19		30.638	25		30.638	19		30.638	24		30.638	31		30.638	0
30.655	19		30.655	22		30.655	35		30.655	16		30.655	35		30.655	0
30.672	16		30.672	22		30.672	58		30.672	12		30.672	28		30.672	0
30.689	13		30.689	15		30.689	52		30.689	9		30.689	18		30.689	1
30.706	11		30.706	13		30.706	46		30.706	13		30.706	10		30.706	1
30.723	7		30.723	5		30.723	34		30.723	11		30.723	8		30.723	3
30.76	3		30.76	3		30.76	44		30.76	11		30.76	13		30.76	4
30.777	0		30.777	2		30.777	56		30.777	15		30.777	21		30.777	4
30.794	0		30.794	4		30.794	56		30.794	19		30.794	33		30.794	2
30.81	0		30.81	9		30.81	45		30.81	18		30.81	35		30.81	1
30.827	0		30.827	11		30.827	26		30.827	11		30.827	32		30.827	1
30.844	1		30.844	13		30.844	19		30.844	11		30.844	24		30.844	3
30.861	0		30.861	11		30.861	18		30.861	15		30.861	18		30.861	4
30.878	0		30.878	9		30.878	22		30.878	25		30.878	11		30.878	3
30.915	5		30.915	8		30.915	26		30.915	28		30.915	5		30.915	2
30.932	10		30.932	10		30.932	26		30.932	25		30.932	4		30.932	4
30.949	17		30.949	9		30.949	25		30.949	14		30.949	6		30.949	8
30.965	14		30.965	5		30.965	23		30.965	5		30.965	15		30.965	11
30.982	11		30.982	1		30.982	24		30.982	0		30.982	20		30.982	8
30.999	4		30.999	0		30.999	27		30.999	0		30.999	22		30.999	6
31.016	2		31.016	0		31.016	34		31.016	0		31.016	16		31.016	4
31.033	0		31.033	0		31.033	46		31.033	0		31.033	11		31.033	6
31.07	0		31.07	3		31.07	47		31.07	0		31.07	4		31.07	4
31.087	0		31.087	6		31.087	37		31.087	6		31.087	2		31.087	2
31.104	0		31.104	10		31.104	18		31.104	12		31.104	0		31.104	0
31.121	4		31.121	9		31.121	5		31.121	18		31.121	0		31.121	0
31.138	11		31.138	10		31.138	0		31.138	12		31.138	0		31.138	0
31.154	20		31.154	10		31.154	3		31.154	6		31.154	0		31.154	5
31.171	25		31.171	21		31.171	8		31.171	0		31.171	2		31.171	10
31.188	24		31.188	27		31.188	14		31.188	5		31.188	5		31.188	14
31.225	17		31.225	30		31.225	19		31.225	9		31.225	12		31.225	10
31.242	9		31.242	17		31.242	23		31.242	14		31.242	16		31.242	5
31.259	3		31.259	7		31.259	30		31.259	9		31.259	26		31.259	0
31.276	1		31.276	6		31.276	32		31.276	5		31.276	26		31.276	0
31.293	4		31.293	16		31.293	30		31.293	6		31.293	31		31.293	0
31.309	7		31.309	29		31.309	28		31.309	14		31.309	32		31.309	0
31.326	14		31.326	31		31.326	31		31.326	28		31.326	44		31.326	5
31.343	13		31.343	24		31.343	41		31.343	30		31.343	42		31.343	15
31.38	13		31.38	19		31.38	40		31.38	37		31.38	37		31.38	24
31.397	6		31.397	23		31.397	30		31.397	32		31.397	26		31.397	26
31.414	6		31.414	37		31.414	17		31.414	33		31.414	36		31.414	20
31.431	5		31.431	40		31.431	20		31.431	21		31.431	46		31.431	13
31.448	13		31.448	38		31.448	28		31.448	15		31.448	54		31.448	6
31.465	17		31.465	34		31.465	37		31.465	12		31.465	38		31.465	3
31.481	24		31.481	38		31.481	46		31.481	24		31.481	31		31.481	2
31.498	26		31.498	42		31.498	53		31.498	35		31.498	34		31.498	3
31.535	27		31.535	40		31.535	60		31.535	40		31.535	54		31.535	5
31.552	24		31.552	33		31.552	50		31.552	28		31.552	61		31.552	3
31.569	14		31.569	22		31.569	39		31.569	14		31.569	51		31.569	3
31.586	13		31.586	11		31.586	25		31.586	4		31.586	28		31.586	3
31.603	19		31.603	4		31.603	17		31.603	4		31.603	13		31.603	4
31.62	35		31.62	7		31.62	13		31.62	6		31.62	11		31.62	3
31.637	35		31.637	14		31.637	12		31.637	7		31.637	16		31.637	4
31.653	27		31.653	21		31.653	16		31.653	12		31.653	22		31.653	6
31.69	18		31.69	14		31.69	22		31.69	28		31.69	27		31.69	11
31.707	17		31.707	7		31.707	40		31.707	40		31.707	32		31.707	12
31.724	23		31.724	0		31.724	54		31.724	43		31.724	33		31.724	13
31.741	27		31.741	0		31.741	62		31.741	25		31.741	25		31.741	10
31.758	35		31.758	0		31.758	48		31.758	14		31.758	13		31.758	6
31.775	36		31.775	3		31.775	33		31.775	6		31.775	17		31.775	2
31.792	29		31.792	6		31.792	22		31.792	10		31.792	29		31.792	0
31.809	15		31.809	13		31.809	25		31.809	9		31.809	44		31.809	1
31.845	4		31.845	13		31.845	34		31.845	13		31.845	32		31.845	1
31.862	0		31.862	13		31.862	34		31.862	16		31.862	20		31.862	2
31.879	0		31.879	7		31.879	38		31.879	17		31.879	16		31.879	4
31.896	0		31.896	3		31.896	41		31.896	13		31.896	22		31.896	6
31.913	0		31.913	4		31.913	47		31.913	9		31.913	32		31.913	8
31.93	3		31.93	9		31.93	51		31.93	8		31.93	31		31.93	9
31.947	6		31.947	13		31.947	63		31.947	5		31.947	33		31.947	9
31.964	10		31.964	9		31.964	79		31.964	3		31.964	27		31.964	10
32	10		32	4		32	76		32	0		32	32		32	7
32.017	10		32.017	0		32.017	55		32.017	3		32.017	40		32.017	3
32.034	13		32.034	0		32.034	33		32.034	8		32.034	62		32.034	0
32.051	15		32.051	7		32.051	35		32.051	13		32.051	70		32.051	0
32.068	18		32.068	14		32.068	43		32.068	12		32.068	84		32.068	0
32.085	23		32.085	24		32.085	69		32.085	8		32.085	77		32.085	4
32.102	27		32.102	19		32.102	77		32.102	4		32.102	76		32.102	8
32.119	38		32.119	15		32.119	103		32.119	3		32.119	54		32.119	12
32.155	37		32.155	6		32.155	94		32.155	2		32.155	46		32.155	8
32.172	35		32.172	3		32.172	90		32.172	1		32.172	38		32.172	4
32.189	41		32.189	0		32.189	57		32.189	0		32.189	38		32.189	0
32.206	57		32.206	0		32.206	42		32.206	0		32.206	41		32.206	0
32.223	73		32.223	2		32.223	30		32.223	0		32.223	36		32.223	0
32.24	57		32.24	4		32.24	49		32.24	0		32.24	34		32.24	3
32.257	39		32.257	6		32.257	64		32.257	0		32.257	22		32.257	6
32.274	24		32.274	6		32.274	82		32.274	4		32.274	20		32.274	8
32.311	24		32.311	9		32.311	67		32.311	11		32.311	21		32.311	6
32.327	15		32.327	12		32.327	56		32.327	17		32.327	21		32.327	3
32.344	6		32.344	13		32.344	46		32.344	19		32.344	19		32.344	0
32.361	0		32.361	8		32.361	50		32.361	18		32.361	19		32.361	0
32.378	0		32.378	3		32.378	49		32.378	18		32.378	23		32.378	0
32.395	0		32.395	2		32.395	38		32.395	19		32.395	28		32.395	0
32.412	3		32.412	4		32.412	34		32.412	17		32.412	23		32.412	0
32.429	6		32.429	6		32.429	38		32.429	13		32.429	17		32.429	0
32.466	8		32.466	4		32.466	48		32.466	6		32.466	7		32.466	0
32.482	8		32.482	4		32.482	60		32.482	3		32.482	7		32.482	0
32.499	9		32.499	5		32.499	60		32.499	0		32.499	16		32.499	0
32.516	14		32.516	7		32.516	62		32.516	1		32.516	30		32.516	4
32.533	20		32.533	7		32.533	49		32.533	2		32.533	39		32.533	8
32.55	28		32.55	7		32.55	42		32.55	3		32.55	40		32.55	18
32.567	30		32.567	7		32.567	45		32.567	2		32.567	36		32.567	21
32.584	26		32.584	5		32.584	51		32.584	1		32.584	31		32.584	24
32.621	19		32.621	8		32.621	59		32.621	7		32.621	18		32.621	14
32.638	16		32.638	22		32.638	51		32.638	13		32.638	11		32.638	9
32.654	26		32.654	39		32.654	43		32.654	20		32.654	14		32.654	5
32.671	39		32.671	45		32.671	32		32.671	13		32.671	30		32.671	7
32.688	50		32.688	33		32.688	34		32.688	7		32.688	41		32.688	5
32.705	46		32.705	23		32.705	43		32.705	0		32.705	38		32.705	2
32.722	34		32.722	18		32.722	55		32.722	0		32.722	27		32.722	3
32.739	21		32.739	19		32.739	64		32.739	0		32.739	31		32.739	6
32.776	20		32.776	18		32.776	68		32.776	3		32.776	48		32.776	8
32.793	25		32.793	17		32.793	78		32.793	6		32.793	66		32.793	6
32.81	27		32.81	15		32.81	80		32.81	11		32.81	68		32.81	3
32.826	33		32.826	13		32.826	75		32.826	17		32.826	50		32.826	0
32.843	34		32.843	14		32.843	56		32.843	22		32.843	39		32.843	0
32.86	38		32.86	17		32.86	43		32.86	23		32.86	25		32.86	2
32.877	27		32.877	15		32.877	36		32.877	20		32.877	22		32.877	5
32.894	18		32.894	8		32.894	38		32.894	18		32.894	14		32.894	6
32.931	13		32.931	2		32.931	48		32.931	19		32.931	15		32.931	9
32.948	13		32.948	14		32.948	60		32.948	18		32.948	19		32.948	11
32.965	12		32.965	29		32.965	69		32.965	13		32.965	21		32.965	14
32.982	12		32.982	47		32.982	66		32.982	8		32.982	21		32.982	9
32.998	16		32.998	36		32.998	56		32.998	4		32.998	17		32.998	5
33.015	30		33.015	25		33.015	53		33.015	2		33.015	13		33.015	10
33.032	34		33.032	11		33.032	47		33.032	0		33.032	9		33.032	20
33.049	38		33.049	11		33.049	52		33.049	3		33.049	10		33.049	29
33.086	21		33.086	13		33.086	51		33.086	6		33.086	14		33.086	20
33.103	10		33.103	14		33.103	64		33.103	9		33.103	22		33.103	10
33.12	0		33.12	15		33.12	73		33.12	6		33.12	29		33.12	0
33.137	3		33.137	16		33.137	70		33.137	3		33.137	39		33.137	0
33.154	8		33.154	15		33.154	61		33.154	0		33.154	37		33.154	0
33.17	14		33.17	15		33.17	47		33.17	0		33.17	29		33.17	0
33.187	14		33.187	8		33.187	45		33.187	0		33.187	23		33.187	7
33.204	25		33.204	6		33.204	50		33.204	0		33.204	24		33.204	14
33.241	36		33.241	4		33.241	67		33.241	0		33.241	40		33.241	21
33.258	50		33.258	9		33.258	82		33.258	0		33.258	44		33.258	14
33.275	38		33.275	15		33.275	75		33.275	0		33.275	50		33.275	11
33.292	23		33.292	21		33.292	57		33.292	2		33.292	32		33.292	8
33.309	9		33.309	21		33.309	44		33.309	7		33.309	24		33.309	12
33.326	7		33.326	18		33.326	45		33.326	14		33.326	13		33.326	8
33.342	9		33.342	14		33.342	57		33.342	16		33.342	18		33.342	4
33.359	11		33.359	13		33.359	72		33.359	19		33.359	27		33.359	0
33.396	16		33.396	14		33.396	81		33.396	17		33.396	39		33.396	2
33.413	19		33.413	15		33.413	81		33.413	17		33.413	51		33.413	4
33.43	21		33.43	21		33.43	63		33.43	10		33.43	53		33.43	7
33.447	17		33.447	21		33.447	51		33.447	5		33.447	56		33.447	8
33.464	9		33.464	30		33.464	40		33.464	2		33.464	52		33.464	8
33.481	2		33.481	37		33.481	47		33.481	7		33.481	54		33.481	9
33.498	0		33.498	49		33.498	57		33.498	11		33.498	54		33.498	6
33.514	2		33.514	45		33.514	70		33.514	12		33.514	63		33.514	3
33.551	6		33.551	31		33.551	62		33.551	11		33.551	65		33.551	0
33.568	19		33.568	15		33.568	55		33.568	11		33.568	66		33.568	0
33.585	28		33.585	8		33.585	42		33.585	13		33.585	57		33.585	0
33.602	36		33.602	10		33.602	51		33.602	8		33.602	48		33.602	0
33.619	26		33.619	12		33.619	45		33.619	4		33.619	29		33.619	4
33.636	18		33.636	17		33.636	47		33.636	8		33.636	16		33.636	7
33.653	6		33.653	20		33.653	34		33.653	15		33.653	8		33.653	11
33.67	8		33.67	20		33.67	36		33.67	25		33.67	5		33.67	10
33.706	10		33.706	14		33.706	30		33.706	19		33.706	13		33.706	8
33.723	14		33.723	7		33.723	28		33.723	15		33.723	20		33.723	14
33.74	10		33.74	2		33.74	27		33.74	14		33.74	32		33.74	19
33.757	9		33.757	0		33.757	34		33.757	21		33.757	35		33.757	25
33.774	7		33.774	0		33.774	50		33.774	23		33.774	38		33.774	17
33.791	12		33.791	0		33.791	58		33.791	15		33.791	42		33.791	11
33.808	11		33.808	4		33.808	63		33.808	9		33.808	39		33.808	2
33.825	11		33.825	12		33.825	55		33.825	6		33.825	36		33.825	4
33.861	7		33.861	19		33.861	44		33.861	9		33.861	32		33.861	5
33.878	8		33.878	21		33.878	31		33.878	6		33.878	28		33.878	7
33.895	8		33.895	16		33.895	26		33.895	3		33.895	25		33.895	9
33.912	10		33.912	11		33.912	22		33.912	0		33.912	19		33.912	10
33.929	12		33.929	13		33.929	25		33.929	0		33.929	27		33.929	12
33.946	15		33.946	19		33.946	26		33.946	0		33.946	34		33.946	8
33.963	17		33.963	25		33.963	33		33.963	0		33.963	36		33.963	4
33.98	14		33.98	17		33.98	32		33.98	0		33.98	24		33.98	4
34.016	12		34.016	18		34.016	31		34.016	2		34.016	16		34.016	8
34.033	11		34.033	20		34.033	31		34.033	5		34.033	16		34.033	13
34.05	9		34.05	34		34.05	35		34.05	7		34.05	22		34.05	8
34.067	5		34.067	27		34.067	38		34.067	5		34.067	30		34.067	4
34.084	1		34.084	20		34.084	38		34.084	5		34.084	33		34.084	4
34.101	2		34.101	10		34.101	29		34.101	6		34.101	32		34.101	8
34.118	6		34.118	10		34.118	18		34.118	9		34.118	19		34.118	13
34.135	11		34.135	12		34.135	14		34.135	8		34.135	15		34.135	8
34.171	11		34.171	11		34.171	16		34.171	7		34.171	15		34.171	4
34.188	7		34.188	10		34.188	21		34.188	6		34.188	26		34.188	0
34.205	2		34.205	4		34.205	21		34.205	6		34.205	26		34.205	0
34.222	0		34.222	8		34.222	25		34.222	7		34.222	26		34.222	2
34.239	0		34.239	17		34.239	31		34.239	7		34.239	24		34.239	7
34.256	0		34.256	32		34.256	33		34.256	5		34.256	23		34.256	12
34.273	4		34.273	35		34.273	32		34.273	2		34.273	23		34.273	12
34.29	10		34.29	28		34.29	30		34.29	0		34.29	19		34.29	7
34.327	16		34.327	15		34.327	30		34.327	0		34.327	14		34.327	3
34.343	15		34.343	9		34.343	27		34.343	0		34.343	8		34.343	0
34.36	12		34.36	8		34.36	20		34.36	0		34.36	7		34.36	0
