# Supplementary material for: Comprehensive structural assignment of glycosaminoglycan oligo- and polysaccharides by protein nanopore
Source: Nat Commun. 2022 Aug 30;13:5113. doi: 10.1038/s41467-022-32800-4 (PMC9427770; doi:10.1038/s41467-022-32800-4)
Supplement: Supplementary file 5 — Source Data [file 41467_2022_32800_MOESM5_ESM.zip › Source Data/SI_source data files/Supplementary Fig. 9/HA oligosaccharides.xlsx]

## Sheet: Sheet1
HA dp6	Max Response	7421.76				HA dp8	Max Response	7680.37			HA dp10	Max Response	7567.48
Raw Data						Raw Data					Raw Data
RT (mins)	Response Trace 1	Baseline subtraction	Normalized Response			RT (mins)	Response Trace 1	Normalized Response			RT (mins)	Response Trace 1	Normalized Response
0	387.94	-1112.06	-0.149838			0	77.49	0.0100894			0	81.49	0.0107684
0.00833333	389.504	-1110.5	-0.149627			0.00833333	77.8773	0.0101398			0.00833333	81.6049	0.0107836
0.0166667	391.15	-1108.85	-0.149405			0.0166667	78.1852	0.0101799			0.0166667	81.7065	0.0107971
0.025	392.835	-1107.16	-0.149178			0.025	78.4407	0.0102131			0.025	81.9862	0.010834
0.0333333	394.558	-1105.44	-0.148946			0.0333333	78.7056	0.0102476			0.0333333	82.242	0.0108678
0.0416667	396.315	-1103.69	-0.148709			0.0416667	78.9287	0.0102767			0.0416667	82.5004	0.010902
0.05	398.017	-1101.98	-0.14848			0.05	79.0624	0.0102941			0.05	82.7638	0.0109368
0.0583333	399.699	-1100.3	-0.148253			0.0583333	79.1874	0.0103104			0.0583333	83.017	0.0109702
0.0666667	401.248	-1098.75	-0.148045			0.0666667	79.248	0.0103183			0.0666667	83.1989	0.0109943
0.075	402.815	-1097.19	-0.147834			0.075	79.2033	0.0103124			0.075	83.3296	0.0110115
0.0833333	404.28	-1095.72	-0.147636			0.0833333	79.0381	0.0102909			0.0833333	83.4355	0.0110255
0.0916667	405.637	-1094.36	-0.147453			0.0916667	78.8032	0.0102603			0.0916667	83.4581	0.0110285
0.1	406.906	-1093.09	-0.147282			0.1	78.495	0.0102202			0.1	83.3636	0.011016
0.108333	408.075	-1091.92	-0.147125			0.108333	78.0535	0.0101627			0.108333	83.1061	0.010982
0.116667	409.236	-1090.76	-0.146968			0.116667	77.5316	0.0100948			0.116667	82.7765	0.0109385
0.125	410.345	-1089.66	-0.146819			0.125	77.0255	0.0100289			0.125	82.3918	0.0108876
0.133333	411.429	-1088.57	-0.146673			0.133333	76.5731	0.00996998			0.133333	81.9843	0.0108338
0.141667	412.676	-1087.32	-0.146505			0.141667	76.1349	0.00991293			0.141667	81.6989	0.010796
0.15	414.08	-1085.92	-0.146316			0.15	75.9248	0.00988557			0.15	81.5846	0.0107809
0.158333	415.795	-1084.21	-0.146085			0.158333	75.9743	0.00989201			0.158333	81.8623	0.0108176
0.166667	417.621	-1082.38	-0.145839			0.166667	76.1784	0.00991859			0.166667	82.2684	0.0108713
0.175	419.708	-1080.29	-0.145557			0.175	76.671	0.00998273			0.175	83.0041	0.0109685
0.183333	421.832	-1078.17	-0.145271			0.183333	77.353	0.0100715			0.183333	83.7855	0.0110718
0.191667	423.967	-1076.03	-0.144984			0.191667	78.0652	0.0101643			0.191667	84.5491	0.0111727
0.2	425.853	-1074.15	-0.144729			0.2	78.8066	0.0102608			0.2	85.1049	0.0112461
0.208333	427.417	-1072.58	-0.144519			0.208333	79.2614	0.01032			0.208333	85.3174	0.0112742
0.216667	428.478	-1071.52	-0.144376			0.216667	79.4089	0.0103392			0.216667	84.9528	0.011226
0.225	428.81	-1071.19	-0.144331			0.225	79.0933	0.0102981			0.225	83.982	0.0110977
0.233333	428.422	-1071.58	-0.144383			0.233333	78.1519	0.0101755			0.233333	82.3205	0.0108782
0.241667	427.33	-1072.67	-0.14453			0.241667	76.4661	0.00995605			0.241667	79.9497	0.0105649
0.25	425.571	-1074.43	-0.144767			0.25	74.1584	0.00965558			0.25	77.0112	0.0101766
0.258333	423.396	-1076.6	-0.14506			0.258333	71.2732	0.00927993			0.258333	73.6847	0.00973702
0.266667	421.012	-1078.99	-0.145382			0.266667	68.113	0.00886845			0.266667	70.3058	0.00929052
0.275	418.822	-1081.18	-0.145677			0.275	64.8027	0.00843745			0.275	67.0754	0.00886365
0.283333	417.08	-1082.92	-0.145912			0.283333	61.6875	0.00803184			0.283333	64.3149	0.00849886
0.291667	415.98	-1084.02	-0.14606			0.291667	59.0654	0.00769044			0.291667	62.1735	0.00821589
0.3	415.683	-1084.32	-0.1461			0.3	57.0698	0.00743062			0.3	60.7384	0.00802624
0.308333	416.236	-1083.76	-0.146025			0.308333	55.8629	0.00727347			0.308333	60.1094	0.00794312
0.316667	417.57	-1082.43	-0.145845			0.316667	55.3191	0.00720267			0.316667	60.1541	0.00794902
0.325	419.503	-1080.5	-0.145585			0.325	55.4255	0.00721651			0.325	60.7824	0.00803206
0.333333	421.801	-1078.2	-0.145275			0.333333	56.0409	0.00729664			0.333333	61.7927	0.00816556
0.341667	424.388	-1075.61	-0.144927			0.341667	56.9411	0.00741385			0.341667	63.159	0.0083461
0.35	427.199	-1072.8	-0.144548			0.35	58.0548	0.00755886			0.35	64.6946	0.00854903
0.358333	429.98	-1070.02	-0.144173			0.358333	59.2316	0.00771209			0.358333	66.2823	0.00875884
0.366667	432.786	-1067.21	-0.143795			0.366667	60.4033	0.00786464			0.366667	67.9587	0.00898037
0.375	435.708	-1064.29	-0.143402			0.375	61.5054	0.00800814			0.375	69.5951	0.00919661
0.383333	438.566	-1061.43	-0.143017			0.383333	62.6784	0.00816086			0.383333	71.2136	0.00941048
0.391667	441.487	-1058.51	-0.142623			0.391667	63.7677	0.00830269			0.391667	72.8357	0.00962483
0.4	444.453	-1055.55	-0.142223			0.4	64.9049	0.00845076			0.4	74.4847	0.00984274
0.408333	447.506	-1052.49	-0.141812			0.408333	66.0421	0.00859882			0.408333	76.1137	0.010058
0.416667	450.607	-1049.39	-0.141394			0.416667	67.1291	0.00874035			0.416667	77.6549	0.0102617
0.425	453.67	-1046.33	-0.140981			0.425	68.3493	0.00889922			0.425	79.2784	0.0104762
0.433333	456.719	-1043.28	-0.140571			0.433333	69.52	0.00905166			0.433333	80.771	0.0106734
0.441667	459.678	-1040.32	-0.140172			0.441667	70.6864	0.00920352			0.441667	82.0542	0.010843
0.45	462.335	-1037.67	-0.139814			0.45	71.8616	0.00935654			0.45	83.2592	0.0110022
0.458333	464.61	-1035.39	-0.139507			0.458333	72.9654	0.00950025			0.458333	84.3106	0.0111412
0.466667	466.064	-1033.94	-0.139311			0.466667	74.0406	0.00964024			0.466667	85.1585	0.0112532
0.475	466.498	-1033.5	-0.139253			0.475	75.11	0.00977949			0.475	85.876	0.011348
0.483333	465.682	-1034.32	-0.139363			0.483333	76.0226	0.00989831			0.483333	86.5944	0.011443
0.491667	464.023	-1035.98	-0.139586			0.491667	76.8688	0.0100085			0.491667	87.1872	0.0115213
0.5	461.967	-1038.03	-0.139864			0.5	77.679	0.010114			0.5	87.8359	0.011607
0.508333	460.012	-1039.99	-0.140127			0.508333	78.4287	0.0102116			0.508333	88.5107	0.0116962
0.516667	458.813	-1041.19	-0.140288			0.516667	79.0942	0.0102982			0.516667	89.1984	0.0117871
0.525	459.085	-1040.91	-0.140252			0.525	79.7705	0.0103863			0.525	89.832	0.0118708
0.533333	461.233	-1038.77	-0.139962			0.533333	80.3258	0.0104586			0.533333	90.5416	0.0119646
0.541667	465.127	-1034.87	-0.139438			0.541667	80.8404	0.0105256			0.541667	91.1904	0.0120503
0.55	470.222	-1029.78	-0.138751			0.55	81.2152	0.0105744			0.55	91.8517	0.0121377
0.558333	475.826	-1024.17	-0.137996			0.558333	81.5445	0.0106173			0.558333	92.5469	0.0122296
0.566667	481.331	-1018.67	-0.137254			0.566667	81.8097	0.0106518			0.566667	93.224	0.012319
0.575	486.255	-1013.74	-0.136591			0.575	81.9983	0.0106764			0.575	93.9026	0.0124087
0.583333	490.278	-1009.72	-0.136049			0.583333	82.1903	0.0107014			0.583333	94.5537	0.0124947
0.591667	493.381	-1006.62	-0.135631			0.591667	82.4409	0.010734			0.591667	95.2027	0.0125805
0.6	495.612	-1004.39	-0.13533			0.6	82.6557	0.0107619			0.6	95.7717	0.0126557
0.608333	497.374	-1002.63	-0.135093			0.608333	83.0411	0.0108121			0.608333	96.3111	0.012727
0.616667	498.95	-1001.05	-0.13488			0.616667	83.4035	0.0108593			0.616667	96.8558	0.012799
0.625	500.552	-999.448	-0.134665			0.625	83.8473	0.0109171			0.625	97.2889	0.0128562
0.633333	502.082	-997.918	-0.134458			0.633333	84.1381	0.010955			0.633333	97.8354	0.0129284
0.641667	503.677	-996.323	-0.134244			0.641667	84.3401	0.0109813			0.641667	98.428	0.0130067
0.65	505.302	-994.698	-0.134025			0.65	84.4642	0.0109974			0.65	99.0099	0.0130836
0.658333	506.883	-993.117	-0.133812			0.658333	84.4515	0.0109958			0.658333	99.7491	0.0131813
0.666667	508.539	-991.461	-0.133588			0.666667	84.3772	0.0109861			0.666667	100.5	0.0132806
0.675	510.108	-989.892	-0.133377			0.675	84.3791	0.0109863			0.675	101.274	0.0133828
0.683333	511.747	-988.253	-0.133156			0.683333	84.4337	0.0109934			0.683333	102.047	0.0134849
0.691667	513.313	-986.687	-0.132945			0.691667	84.6533	0.011022			0.691667	102.757	0.0135788
0.7	514.816	-985.184	-0.132743			0.7	84.9764	0.0110641			0.7	103.41	0.013665
0.708333	516.3	-983.7	-0.132543			0.708333	85.3646	0.0111147			0.708333	103.925	0.0137331
0.716667	517.727	-982.273	-0.13235			0.716667	85.788	0.0111698			0.716667	104.353	0.0137897
0.725	519.132	-980.868	-0.132161			0.725	86.2391	0.0112285			0.725	104.648	0.0138287
0.733333	520.448	-979.552	-0.131984			0.733333	86.5613	0.0112705			0.733333	104.824	0.013852
0.741667	521.804	-978.196	-0.131801			0.741667	86.7964	0.0113011			0.741667	104.958	0.0138697
0.75	523.048	-976.952	-0.131633			0.75	86.8808	0.0113121			0.75	105.029	0.013879
0.758333	524.287	-975.713	-0.131467			0.758333	86.8182	0.0113039			0.758333	105.025	0.0138785
0.766667	525.594	-974.406	-0.13129			0.766667	86.799	0.0113014			0.766667	104.979	0.0138724
0.775	526.879	-973.121	-0.131117			0.775	86.6821	0.0112862			0.775	104.956	0.0138694
0.783333	528.214	-971.786	-0.130937			0.783333	86.6274	0.0112791			0.783333	104.92	0.0138646
0.791667	529.536	-970.464	-0.130759			0.791667	86.5823	0.0112732			0.791667	104.877	0.0138589
0.8	530.892	-969.108	-0.130577			0.8	86.7488	0.0112949			0.8	104.856	0.0138561
0.808333	532.191	-967.809	-0.130402			0.808333	86.9487	0.0113209			0.808333	104.923	0.013865
0.816667	533.622	-966.378	-0.130209			0.816667	87.3356	0.0113713			0.816667	104.98	0.0138726
0.825	534.968	-965.032	-0.130027			0.825	87.7379	0.0114237			0.825	105.008	0.0138762
0.833333	536.388	-963.612	-0.129836			0.833333	88.2055	0.0114845			0.833333	105.146	0.0138945
0.841667	537.882	-962.118	-0.129635			0.841667	88.6223	0.0115388			0.841667	105.278	0.0139119
0.85	539.42	-960.58	-0.129428			0.85	88.9694	0.011584			0.85	105.353	0.0139218
0.858333	541.038	-958.962	-0.129209			0.858333	89.2334	0.0116184			0.858333	105.534	0.0139457
0.866667	542.79	-957.21	-0.128974			0.866667	89.4293	0.0116439			0.866667	105.736	0.0139724
0.875	544.468	-955.532	-0.128747			0.875	89.6346	0.0116706			0.875	105.968	0.0140031
0.883333	546.166	-953.834	-0.128519			0.883333	89.917	0.0117074			0.883333	106.103	0.014021
0.891667	547.79	-952.21	-0.1283			0.891667	90.4863	0.0117815			0.891667	106.32	0.0140495
0.9	549.305	-950.695	-0.128096			0.9	91.2383	0.0118794			0.9	106.432	0.0140644
0.908333	550.687	-949.313	-0.127909			0.908333	92.2323	0.0120088			0.908333	106.443	0.0140659
0.916667	552.048	-947.952	-0.127726			0.916667	93.2761	0.0121447			0.916667	106.377	0.0140571
0.925	553.349	-946.651	-0.127551			0.925	94.287	0.0122764			0.925	106.321	0.0140497
0.933333	554.644	-945.356	-0.127376			0.933333	95.0026	0.0123695			0.933333	106.231	0.0140378
0.941667	555.936	-944.064	-0.127202			0.941667	95.2764	0.0124052			0.941667	106.125	0.0140238
0.95	557.281	-942.719	-0.127021			0.95	95.0084	0.0123703			0.95	106.058	0.014015
0.958333	558.637	-941.363	-0.126838			0.958333	94.318	0.0122804			0.958333	106.003	0.0140077
0.966667	560.114	-939.886	-0.126639			0.966667	93.4752	0.0121707			0.966667	105.882	0.0139917
0.975	561.612	-938.388	-0.126437			0.975	92.5657	0.0120522			0.975	105.729	0.0139715
0.983333	563.269	-936.731	-0.126214			0.983333	91.7476	0.0119457			0.983333	105.306	0.0139157
0.991667	564.901	-935.099	-0.125994			0.991667	91.0908	0.0118602			0.991667	104.763	0.0138438
1	566.522	-933.478	-0.125776			1	90.7248	0.0118126			1	104.112	0.0137578
1.00833	568.168	-931.832	-0.125554			1.00833	90.5088	0.0117844			1.00833	103.335	0.0136551
1.01667	569.797	-930.203	-0.125335			1.01667	90.4777	0.0117804			1.01667	102.711	0.0135726
1.025	571.291	-928.709	-0.125133			1.025	90.4797	0.0117807			1.025	102.261	0.0135132
1.03333	572.725	-927.275	-0.12494			1.03333	90.4792	0.0117806			1.03333	102.116	0.013494
1.04167	574.109	-925.891	-0.124754			1.04167	90.4895	0.0117819			1.04167	102.287	0.0135167
1.05	575.431	-924.569	-0.124575			1.05	90.5914	0.0117952			1.05	102.673	0.0135676
1.05833	576.794	-923.206	-0.124392			1.05833	90.7218	0.0118122			1.05833	103.212	0.0136388
1.06667	578.211	-921.789	-0.124201			1.06667	90.901	0.0118355			1.06667	103.726	0.0137069
1.075	579.634	-920.366	-0.124009			1.075	91.0992	0.0118613			1.075	104.248	0.0137758
1.08333	581.128	-918.872	-0.123808			1.08333	91.2825	0.0118852			1.08333	104.702	0.0138358
1.09167	582.708	-917.292	-0.123595			1.09167	91.5028	0.0119139			1.09167	105.111	0.0138898
1.1	584.323	-915.677	-0.123377			1.1	91.7158	0.0119416			1.1	105.382	0.0139256
1.10833	585.816	-914.184	-0.123176			1.10833	91.8745	0.0119623			1.10833	105.712	0.0139692
1.11667	587.051	-912.949	-0.12301			1.11667	92.0246	0.0119818			1.11667	106.07	0.0140165
1.125	587.573	-912.427	-0.122939			1.125	92.2047	0.0120052			1.125	106.577	0.0140836
1.13333	586.91	-913.09	-0.123029			1.13333	92.4579	0.0120382			1.13333	107.031	0.0141435
1.14167	584.937	-915.063	-0.123295			1.14167	92.7295	0.0120736			1.14167	107.477	0.0142025
1.15	581.985	-918.015	-0.123692			1.15	93.0804	0.0121193			1.15	107.841	0.0142506
1.15833	578.423	-921.577	-0.124172			1.15833	93.4661	0.0121695			1.15833	108.17	0.014294
1.16667	575.004	-924.996	-0.124633			1.16667	93.8948	0.0122253			1.16667	108.419	0.0143269
1.175	572.582	-927.418	-0.124959			1.175	94.3971	0.0122907			1.175	108.558	0.0143453
1.18333	572.005	-927.995	-0.125037			1.18333	95.0973	0.0123819			1.18333	108.631	0.0143549
1.19167	573.882	-926.118	-0.124784			1.19167	96.0927	0.0125115			1.19167	108.699	0.014364
1.2	578.079	-921.921	-0.124219			1.2	97.4859	0.0126929			1.2	108.755	0.0143714
1.20833	583.803	-916.197	-0.123447			1.20833	99.2705	0.0129252			1.20833	108.85	0.0143839
1.21667	590.215	-909.785	-0.122583			1.21667	101.208	0.0131775			1.21667	108.961	0.0143985
1.225	596.523	-903.477	-0.121734			1.225	103.081	0.0134214			1.225	108.96	0.0143984
1.23333	602.092	-897.908	-0.120983			1.23333	104.631	0.0136232			1.23333	109.078	0.014414
1.24167	606.416	-893.584	-0.120401			1.24167	105.577	0.0137464			1.24167	109.019	0.0144062
1.25	609.483	-890.517	-0.119987			1.25	105.428	0.013727			1.25	109.099	0.0144168
1.25833	611.509	-888.491	-0.119714			1.25833	104.407	0.013594			1.25833	109.159	0.0144248
1.26667	612.937	-887.063	-0.119522			1.26667	102.628	0.0133624			1.26667	109.224	0.0144333
1.275	614.215	-885.785	-0.11935			1.275	100.506	0.013086			1.275	109.287	0.0144417
1.28333	615.564	-884.436	-0.119168			1.28333	98.3491	0.0128053			1.28333	109.348	0.0144497
1.29167	616.992	-883.008	-0.118976			1.29167	96.5148	0.0125664			1.29167	109.472	0.0144661
1.3	618.567	-881.433	-0.118763			1.3	95.1284	0.0123859			1.3	109.557	0.0144773
1.30833	620.261	-879.739	-0.118535			1.30833	94.2768	0.012275			1.30833	109.725	0.0144996
1.31667	621.945	-878.055	-0.118308			1.31667	93.9336	0.0122304			1.31667	109.802	0.0145098
1.325	623.631	-876.369	-0.118081			1.325	93.9335	0.0122303			1.325	109.937	0.0145275
1.33333	625.321	-874.679	-0.117853			1.33333	94.0413	0.0122444			1.33333	110.119	0.0145516
1.34167	626.957	-873.043	-0.117633			1.34167	94.2337	0.0122694			1.34167	110.254	0.0145695
1.35	628.509	-871.491	-0.117424			1.35	94.366	0.0122867			1.35	110.449	0.0145952
1.35833	629.94	-870.06	-0.117231			1.35833	94.5573	0.0123116			1.35833	110.651	0.0146219
1.36667	631.423	-868.577	-0.117031			1.36667	94.6884	0.0123286			1.36667	110.795	0.0146409
1.375	632.847	-867.153	-0.116839			1.375	94.7888	0.0123417			1.375	110.888	0.0146532
1.38333	634.23	-865.77	-0.116653			1.38333	94.7966	0.0123427			1.38333	110.93	0.0146587
1.39167	635.646	-864.354	-0.116462			1.39167	94.8523	0.01235			1.39167	110.985	0.0146661
1.4	637.069	-862.931	-0.11627			1.4	94.9231	0.0123592			1.4	110.991	0.0146669
1.40833	638.517	-861.483	-0.116075			1.40833	95.0584	0.0123768			1.40833	111.056	0.0146754
1.41667	640.074	-859.926	-0.115866			1.41667	95.2743	0.0124049			1.41667	111.165	0.0146898
1.425	641.518	-858.482	-0.115671			1.425	95.5305	0.0124383			1.425	111.448	0.0147272
1.43333	643.031	-856.969	-0.115467			1.43333	95.8385	0.0124784			1.43333	111.69	0.0147593
1.44167	644.54	-855.46	-0.115264			1.44167	96.107	0.0125133			1.44167	112.05	0.0148068
1.45	646.089	-853.911	-0.115055			1.45	96.4218	0.0125543			1.45	112.39	0.0148517
1.45833	647.652	-852.348	-0.114845			1.45833	96.6835	0.0125884			1.45833	112.841	0.0149113
1.46667	649.279	-850.721	-0.114625			1.46667	96.8746	0.0126133			1.46667	113.179	0.0149559
1.475	650.878	-849.122	-0.11441			1.475	97.0901	0.0126413			1.475	113.417	0.0149874
1.48333	652.424	-847.576	-0.114201			1.48333	97.3599	0.0126765			1.48333	113.651	0.0150183
1.49167	653.987	-846.013	-0.113991			1.49167	97.6034	0.0127082			1.49167	113.827	0.0150417
1.5	655.544	-844.456	-0.113781			1.5	97.9773	0.0127569			1.5	113.857	0.0150456
1.50833	657.101	-842.899	-0.113571			1.50833	98.3067	0.0127997			1.50833	113.974	0.015061
1.51667	658.531	-841.469	-0.113379			1.51667	98.7018	0.0128512			1.51667	113.967	0.0150601
1.525	659.92	-840.08	-0.113192			1.525	99.076	0.0128999			1.525	113.974	0.0150611
1.53333	661.222	-838.778	-0.113016			1.53333	99.3119	0.0129306			1.53333	113.945	0.0150572
1.54167	662.432	-837.568	-0.112853			1.54167	99.4435	0.0129478			1.54167	113.865	0.0150466
1.55	663.649	-836.351	-0.112689			1.55	99.4343	0.0129466			1.55	113.904	0.0150518
1.55833	664.825	-835.175	-0.112531			1.55833	99.1939	0.0129153			1.55833	113.861	0.0150461
1.56667	665.991	-834.009	-0.112373			1.56667	98.8652	0.0128725			1.56667	113.804	0.0150385
1.575	667.163	-832.837	-0.112216			1.575	98.4685	0.0128208			1.575	114.108	0.0150788
1.58333	668.324	-831.676	-0.112059			1.58333	98.0829	0.0127706			1.58333	115.33	0.0152402
1.59167	669.576	-830.424	-0.111891			1.59167	97.903	0.0127472			1.59167	118.177	0.0156164
1.6	670.741	-829.259	-0.111734			1.6	97.9162	0.0127489			1.6	123.243	0.0162858
1.60833	671.936	-828.064	-0.111572			1.60833	98.2544	0.0127929			1.60833	130.511	0.0172463
1.61667	673.169	-826.831	-0.111406			1.61667	98.7752	0.0128607			1.61667	139.069	0.0183772
1.625	674.293	-825.707	-0.111255			1.625	99.4406	0.0129474			1.625	148.001	0.0195575
1.63333	675.523	-824.477	-0.111089			1.63333	100.127	0.0130368			1.63333	156.01	0.0206158
1.64167	676.676	-823.324	-0.110934			1.64167	100.639	0.0131034			1.64167	161.403	0.0213286
1.65	677.876	-822.124	-0.110772			1.65	101.075	0.0131602			1.65	162.89	0.021525
1.65833	679.216	-820.784	-0.110592			1.65833	101.261	0.0131843			1.65833	159.967	0.0211388
1.66667	680.58	-819.42	-0.110408			1.66667	101.32	0.0131921			1.66667	153.42	0.0202736
1.675	681.998	-818.002	-0.110217			1.675	101.255	0.0131836			1.675	144.781	0.019132
1.68333	683.476	-816.524	-0.110018			1.68333	101.126	0.0131669			1.68333	135.658	0.0179265
1.69167	685.067	-814.933	-0.109803			1.69167	101.145	0.0131693			1.69167	127.262	0.0168169
1.7	686.547	-813.453	-0.109604			1.7	101.24	0.0131817			1.7	120.412	0.0159118
1.70833	688.042	-811.958	-0.109402			1.70833	101.432	0.0132067			1.70833	115.869	0.0153114
1.71667	689.486	-810.514	-0.109208			1.71667	101.746	0.0132475			1.71667	113.497	0.014998
1.725	690.854	-809.146	-0.109024			1.725	102.201	0.0133067			1.725	112.647	0.0148856
1.73333	692.275	-807.725	-0.108832			1.73333	102.593	0.0133578			1.73333	112.447	0.0148593
1.74167	693.507	-806.493	-0.108666			1.74167	103.032	0.0134149			1.74167	112.549	0.0148727
1.75	694.723	-805.277	-0.108502			1.75	103.453	0.0134698			1.75	112.714	0.0148946
1.75833	695.79	-804.21	-0.108358			1.75833	103.835	0.0135195			1.75833	112.869	0.0149151
1.76667	696.8	-803.2	-0.108222			1.76667	104.15	0.0135605			1.76667	112.999	0.0149322
1.775	697.843	-802.157	-0.108082			1.775	104.474	0.0136028			1.775	113.009	0.0149336
1.78333	698.811	-801.189	-0.107951			1.78333	104.722	0.013635			1.78333	112.954	0.0149262
1.79167	699.819	-800.181	-0.107816			1.79167	104.872	0.0136545			1.79167	112.849	0.0149124
1.8	700.944	-799.056	-0.107664			1.8	105.124	0.0136874			1.8	112.675	0.0148894
1.80833	702.186	-797.814	-0.107497			1.80833	105.267	0.013706			1.80833	112.514	0.0148681
1.81667	703.543	-796.457	-0.107314			1.81667	105.441	0.0137286			1.81667	112.354	0.0148469
1.825	704.903	-795.097	-0.107131			1.825	105.642	0.0137549			1.825	112.338	0.0148448
1.83333	706.394	-793.606	-0.10693			1.83333	105.77	0.0137715			1.83333	112.404	0.0148536
1.84167	707.946	-792.054	-0.10672			1.84167	105.919	0.0137908			1.84167	112.484	0.0148642
1.85	709.411	-790.589	-0.106523			1.85	106.104	0.013815			1.85	112.688	0.0148911
1.85833	710.84	-789.16	-0.106331			1.85833	106.351	0.0138471			1.85833	112.914	0.014921
1.86667	712.221	-787.779	-0.106145			1.86667	106.771	0.0139017			1.86667	113.135	0.0149502
1.875	713.592	-786.408	-0.10596			1.875	107.281	0.0139683			1.875	113.329	0.0149758
1.88333	714.956	-785.044	-0.105776			1.88333	107.856	0.0140431			1.88333	113.526	0.0150018
1.89167	716.376	-783.624	-0.105585			1.89167	108.513	0.0141286			1.89167	113.778	0.0150351
1.9	717.84	-782.16	-0.105387			1.9	109.22	0.0142207			1.9	113.95	0.0150578
1.90833	719.409	-780.591	-0.105176			1.90833	109.858	0.0143038			1.90833	114.082	0.0150753
1.91667	720.989	-779.011	-0.104963			1.91667	110.287	0.0143596			1.91667	114.18	0.0150883
1.925	722.673	-777.327	-0.104736			1.925	110.56	0.0143952			1.925	114.193	0.01509
1.93333	724.245	-775.755	-0.104524			1.93333	110.709	0.0144146			1.93333	114.143	0.0150834
1.94167	725.871	-774.129	-0.104305			1.94167	110.639	0.0144055			1.94167	114.003	0.0150648
1.95	727.388	-772.612	-0.104101			1.95	110.497	0.014387			1.95	113.815	0.01504
1.95833	728.829	-771.171	-0.103907			1.95833	110.309	0.0143624			1.95833	113.613	0.0150134
1.96667	730.155	-769.845	-0.103728			1.96667	110.256	0.0143555			1.96667	113.453	0.0149921
1.975	731.431	-768.569	-0.103556			1.975	110.255	0.0143554			1.975	113.324	0.0149751
1.98333	732.615	-767.385	-0.103397			1.98333	110.351	0.014368			1.98333	113.188	0.0149572
1.99167	733.898	-766.102	-0.103224			1.99167	110.612	0.0144019			1.99167	113.183	0.0149565
2	735.086	-764.914	-0.103064			2	110.934	0.0144439			2	113.313	0.0149737
2.00833	736.382	-763.618	-0.102889			2.00833	111.276	0.0144884			2.00833	113.467	0.0149941
2.01667	737.738	-762.262	-0.102706			2.01667	111.67	0.0145396			2.01667	113.659	0.0150194
2.025	739.137	-760.863	-0.102518			2.025	112.054	0.0145897			2.025	113.885	0.0150492
2.03333	740.539	-759.461	-0.102329			2.03333	112.452	0.0146414			2.03333	114.198	0.0150906
2.04167	742.029	-757.971	-0.102128			2.04167	112.784	0.0146847			2.04167	114.524	0.0151337
2.05	743.396	-756.604	-0.101944			2.05	113.04	0.0147181			2.05	114.788	0.0151686
2.05833	744.838	-755.162	-0.10175			2.05833	113.291	0.0147508			2.05833	115.045	0.0152025
2.06667	746.215	-753.785	-0.101564			2.06667	113.501	0.0147781			2.06667	115.312	0.0152379
2.075	747.508	-752.492	-0.10139			2.075	113.763	0.0148122			2.075	115.531	0.0152668
2.08333	748.792	-751.208	-0.101217			2.08333	114.068	0.0148519			2.08333	115.737	0.0152939
2.09167	750.162	-749.838	-0.101032			2.09167	114.393	0.0148942			2.09167	115.816	0.0153045
2.1	751.396	-748.604	-0.100866			2.1	114.716	0.0149362			2.1	115.882	0.0153132
2.10833	752.692	-747.308	-0.100692			2.10833	115.059	0.0149809			2.10833	115.87	0.0153115
2.11667	753.934	-746.066	-0.100524			2.11667	115.495	0.0150376			2.11667	115.8	0.0153023
2.125	755.218	-744.782	-0.100351			2.125	115.941	0.0150958			2.125	115.742	0.0152947
2.13333	756.444	-743.556	-0.100186			2.13333	116.43	0.0151594			2.13333	115.658	0.0152836
2.14167	757.631	-742.369	-0.100026			2.14167	116.883	0.0152184			2.14167	115.698	0.0152889
2.15	758.849	-741.151	-0.0998619			2.15	117.336	0.0152774			2.15	115.769	0.0152982
2.15833	760.162	-739.838	-0.099685			2.15833	117.73	0.0153287			2.15833	115.971	0.015325
2.16667	761.502	-738.498	-0.0995044			2.16667	118.108	0.015378			2.16667	116.222	0.0153581
2.175	762.866	-737.134	-0.0993207			2.175	118.431	0.0154199			2.175	116.539	0.0153999
2.18333	764.339	-735.661	-0.0991221			2.18333	118.717	0.0154573			2.18333	116.872	0.015444
2.19167	765.802	-734.198	-0.0989251			2.19167	118.976	0.0154909			2.19167	117.11	0.0154754
2.2	767.308	-732.692	-0.0987221			2.2	119.233	0.0155243			2.2	117.433	0.0155181
2.20833	768.731	-731.269	-0.0985305			2.20833	119.499	0.015559			2.20833	117.578	0.0155372
2.21667	770.075	-729.925	-0.0983493			2.21667	119.83	0.0156021			2.21667	117.696	0.0155529
2.225	771.284	-728.716	-0.0981864			2.225	120.242	0.0156558			2.225	117.749	0.0155599
2.23333	772.425	-727.575	-0.0980327			2.23333	120.691	0.0157142			2.23333	117.83	0.0155706
2.24167	773.494	-726.506	-0.0978886			2.24167	121.235	0.0157851			2.24167	117.845	0.0155726
2.25	774.472	-725.528	-0.0977569			2.25	121.769	0.0158545			2.25	117.937	0.0155847
2.25833	775.505	-724.495	-0.0976177			2.25833	122.403	0.0159371			2.25833	118.131	0.0156103
2.26667	776.534	-723.466	-0.097479			2.26667	123.049	0.0160212			2.26667	118.327	0.0156363
2.275	777.532	-722.468	-0.0973446			2.275	123.7	0.016106			2.275	118.634	0.0156768
2.28333	778.649	-721.351	-0.0971941			2.28333	124.322	0.016187			2.28333	119.072	0.0157347
2.29167	779.765	-720.235	-0.0970437			2.29167	124.916	0.0162643			2.29167	119.495	0.0157906
2.3	781.043	-718.957	-0.0968716			2.3	125.444	0.016333			2.3	119.902	0.0158444
2.30833	782.29	-717.71	-0.0967035			2.30833	126.075	0.0164152			2.30833	120.355	0.0159042
2.31667	783.585	-716.415	-0.0965291			2.31667	126.595	0.0164829			2.31667	120.736	0.0159547
2.325	784.951	-715.049	-0.096345			2.325	127.058	0.0165432			2.325	120.96	0.0159841
2.33333	786.307	-713.693	-0.0961622			2.33333	127.56	0.0166086			2.33333	121.04	0.0159948
2.34167	787.706	-712.294	-0.0959737			2.34167	128.019	0.0166683			2.34167	121.093	0.0160017
2.35	789.129	-710.871	-0.095782			2.35	128.416	0.01672			2.35	121.002	0.0159898
2.35833	790.613	-709.387	-0.0955821			2.35833	128.913	0.0167847			2.35833	120.951	0.015983
2.36667	792.105	-707.895	-0.095381			2.36667	129.317	0.0168374			2.36667	120.828	0.0159668
2.375	793.605	-706.395	-0.095179			2.375	129.762	0.0168952			2.375	120.759	0.0159576
2.38333	795.149	-704.851	-0.0949709			2.38333	130.056	0.0169335			2.38333	120.706	0.0159507
2.39167	796.656	-703.344	-0.0947678			2.39167	130.183	0.0169501			2.39167	120.696	0.0159494
2.4	798.234	-701.766	-0.0945552			2.4	129.973	0.0169227			2.4	120.587	0.0159349
2.40833	799.726	-700.274	-0.0943541			2.40833	129.361	0.0168431			2.40833	120.448	0.0159165
2.41667	801.342	-698.658	-0.0941365			2.41667	128.243	0.0166975			2.41667	120.382	0.0159078
2.425	802.84	-697.16	-0.0939345			2.425	126.998	0.0165354			2.425	120.311	0.0158984
2.43333	804.467	-695.533	-0.0937154			2.43333	125.669	0.0163624			2.43333	120.174	0.0158803
2.44167	806.11	-693.89	-0.093494			2.44167	124.609	0.0162243			2.44167	120.079	0.0158678
2.45	807.806	-692.194	-0.0932654			2.45	124.052	0.0161518			2.45	120.097	0.0158701
2.45833	809.477	-690.523	-0.0930403			2.45833	124.341	0.0161895			2.45833	120.054	0.0158644
2.46667	811.282	-688.718	-0.0927972			2.46667	125.496	0.0163398			2.46667	120.034	0.0158618
2.475	813.033	-686.967	-0.0925613			2.475	127.291	0.0165736			2.475	120.088	0.015869
2.48333	814.789	-685.211	-0.0923246			2.48333	129.539	0.0168663			2.48333	119.97	0.0158534
2.49167	816.547	-683.453	-0.0920877			2.49167	131.994	0.0171859			2.49167	119.976	0.0158542
2.5	818.276	-681.724	-0.0918547			2.5	134.278	0.0174833			2.5	119.866	0.0158396
2.50833	819.95	-680.05	-0.0916293			2.50833	136.312	0.0177481			2.50833	119.78	0.0158283
2.51667	821.692	-678.308	-0.0913945			2.51667	137.955	0.0179621			2.51667	119.661	0.0158125
2.525	823.391	-676.609	-0.0911656			2.525	139.227	0.0181276			2.525	119.591	0.0158033
2.53333	825.017	-674.983	-0.0909465			2.53333	140.188	0.0182527			2.53333	119.522	0.0157942
2.54167	826.769	-673.231	-0.0907104			2.54167	140.958	0.018353			2.54167	119.474	0.0157878
2.55	828.445	-671.555	-0.0904846			2.55	141.599	0.0184365			2.55	119.499	0.0157911
2.55833	830.138	-669.862	-0.0902564			2.55833	142.076	0.0184986			2.55833	119.561	0.0157993
2.56667	831.787	-668.213	-0.0900343			2.56667	142.527	0.0185573			2.56667	119.67	0.0158137
2.575	833.402	-666.598	-0.0898167			2.575	142.984	0.0186168			2.575	119.797	0.0158306
2.58333	835.029	-664.971	-0.0895975			2.58333	143.325	0.0186612			2.58333	119.992	0.0158563
2.59167	836.583	-663.417	-0.0893881			2.59167	143.709	0.0187112			2.59167	120.319	0.0158995
2.6	838.168	-661.832	-0.0891746			2.6	144.114	0.0187639			2.6	120.639	0.0159418
2.60833	839.729	-660.271	-0.0889642			2.60833	144.585	0.0188253			2.60833	121.004	0.01599
2.61667	841.25	-658.75	-0.0887593			2.61667	144.983	0.0188771			2.61667	121.325	0.0160324
2.625	842.813	-657.187	-0.0885487			2.625	145.472	0.0189407			2.625	121.532	0.0160598
2.63333	844.374	-655.626	-0.0883384			2.63333	145.942	0.0190019			2.63333	121.717	0.0160842
2.64167	845.868	-654.132	-0.0881371			2.64167	146.457	0.019069			2.64167	121.842	0.0161007
2.65	847.437	-652.563	-0.0879257			2.65	146.899	0.0191265			2.65	121.751	0.0160887
2.65833	848.965	-651.035	-0.0877198			2.65833	147.374	0.0191884			2.65833	121.602	0.016069
2.66667	850.481	-649.519	-0.0875155			2.66667	147.908	0.019258			2.66667	121.373	0.0160387
2.675	852.089	-647.911	-0.0872989			2.675	148.348	0.0193152			2.675	121.026	0.015993
2.68333	853.769	-646.231	-0.0870725			2.68333	148.671	0.0193573			2.68333	120.628	0.0159403
2.69167	855.459	-644.541	-0.0868448			2.69167	149.057	0.0194075			2.69167	120.302	0.0158973
2.7	857.279	-642.721	-0.0865996			2.7	149.243	0.0194318			2.7	119.976	0.0158541
2.70833	859.102	-640.898	-0.086354			2.70833	149.424	0.0194553			2.70833	119.673	0.0158141
2.71667	860.892	-639.108	-0.0861128			2.71667	149.52	0.0194678			2.71667	119.384	0.015776
2.725	862.612	-637.388	-0.0858811			2.725	149.579	0.0194755			2.725	119.084	0.0157363
2.73333	864.197	-635.803	-0.0856674			2.73333	149.652	0.0194851			2.73333	118.934	0.0157165
2.74167	865.694	-634.306	-0.0854657			2.74167	149.71	0.0194925			2.74167	118.691	0.0156844
2.75	866.989	-633.011	-0.0852912			2.75	149.833	0.0195085			2.75	118.494	0.0156583
2.75833	868.268	-631.732	-0.0851188			2.75833	149.898	0.0195171			2.75833	118.315	0.0156347
2.76667	869.425	-630.575	-0.084963			2.76667	149.959	0.019525			2.76667	118.164	0.0156147
2.775	870.577	-629.423	-0.0848078			2.775	150.058	0.0195379			2.775	117.997	0.0155926
2.78333	871.883	-628.117	-0.0846319			2.78333	150.202	0.0195566			2.78333	117.878	0.0155769
2.79167	873.251	-626.749	-0.0844475			2.79167	150.264	0.0195647			2.79167	117.737	0.0155583
2.8	874.684	-625.316	-0.0842544			2.8	150.397	0.0195819			2.8	117.679	0.0155506
2.80833	876.259	-623.741	-0.0840422			2.80833	150.459	0.0195901			2.80833	117.679	0.0155506
2.81667	877.862	-622.138	-0.0838262			2.81667	150.598	0.0196082			2.81667	117.694	0.0155526
2.825	879.412	-620.588	-0.0836173			2.825	150.734	0.0196259			2.825	117.765	0.0155619
2.83333	880.984	-619.016	-0.0834056			2.83333	150.827	0.0196379			2.83333	117.826	0.0155701
2.84167	882.444	-617.556	-0.0832089			2.84167	150.88	0.0196448			2.84167	117.947	0.015586
2.85	883.863	-616.137	-0.0830177			2.85	151.001	0.0196607			2.85	118.021	0.0155958
2.85833	885.282	-614.718	-0.0828265			2.85833	151.137	0.0196784			2.85833	118.143	0.0156119
2.86667	886.568	-613.432	-0.0826531			2.86667	151.277	0.0196965			2.86667	118.197	0.015619
2.875	887.874	-612.126	-0.0824772			2.875	151.501	0.0197257			2.875	118.269	0.0156285
2.88333	889.162	-610.838	-0.0823036			2.88333	151.766	0.0197603			2.88333	118.338	0.0156377
2.89167	890.473	-609.527	-0.0821271			2.89167	152.021	0.0197935			2.89167	118.347	0.0156389
2.9	891.714	-608.286	-0.0819598			2.9	152.288	0.0198282			2.9	118.407	0.0156468
2.90833	893.077	-606.923	-0.0817762			2.90833	152.485	0.0198539			2.90833	118.469	0.015655
2.91667	894.495	-605.505	-0.0815851			2.91667	152.665	0.0198773			2.91667	118.606	0.0156731
2.925	895.969	-604.031	-0.0813865			2.925	152.788	0.0198934			2.925	118.767	0.0156944
2.93333	897.533	-602.467	-0.0811758			2.93333	152.96	0.0199157			2.93333	119.046	0.0157313
2.94167	899.132	-600.868	-0.0809603			2.94167	153.098	0.0199337			2.94167	119.262	0.0157599
2.95	900.706	-599.294	-0.0807482			2.95	153.38	0.0199704			2.95	119.495	0.0157906
2.95833	902.264	-597.736	-0.0805383			2.95833	153.707	0.020013			2.95833	119.815	0.0158329
2.96667	903.809	-596.191	-0.0803302			2.96667	154.11	0.0200654			2.96667	119.949	0.0158506
2.975	905.243	-594.757	-0.0801369			2.975	154.548	0.0201225			2.975	120.065	0.0158659
2.98333	906.755	-593.245	-0.0799332			2.98333	154.939	0.0201734			2.98333	120.097	0.0158702
2.99167	908.158	-591.842	-0.0797441			2.99167	155.299	0.0202203			2.99167	120.058	0.0158649
3	909.607	-590.393	-0.0795489			3	155.568	0.0202553			3	120.003	0.0158577
3.00833	911.111	-588.889	-0.0793463			3.00833	155.828	0.0202891			3.00833	119.815	0.0158329
3.01667	912.662	-587.338	-0.0791373			3.01667	156.144	0.0203303			3.01667	119.812	0.0158324
3.025	914.301	-585.699	-0.0789165			3.025	156.333	0.0203549			3.025	119.818	0.0158332
3.03333	916.018	-583.982	-0.0786851			3.03333	156.526	0.0203801			3.03333	119.915	0.0158461
3.04167	917.745	-582.255	-0.0784524			3.04167	156.725	0.0204059			3.04167	120.039	0.0158625
3.05	919.423	-580.577	-0.0782263			3.05	156.844	0.0204214			3.05	120.209	0.015885
3.05833	921.116	-578.884	-0.0779982			3.05833	156.85	0.0204222			3.05833	120.415	0.0159122
3.06667	922.682	-577.318	-0.0777872			3.06667	156.849	0.0204221			3.06667	120.491	0.0159222
3.075	924.176	-575.824	-0.0775859			3.075	156.773	0.0204122			3.075	120.563	0.0159318
3.08333	925.643	-574.357	-0.0773883			3.08333	156.623	0.0203927			3.08333	120.668	0.0159455
3.09167	926.998	-573.002	-0.0772057			3.09167	156.439	0.0203687			3.09167	120.684	0.0159477
3.1	928.324	-571.676	-0.077027			3.1	156.398	0.0203634			3.1	120.709	0.015951
3.10833	929.61	-570.39	-0.0768537			3.10833	156.39	0.0203624			3.10833	120.758	0.0159574
3.11667	930.917	-569.083	-0.0766776			3.11667	156.563	0.0203849			3.11667	120.827	0.0159667
3.125	932.156	-567.844	-0.0765107			3.125	156.819	0.0204181			3.125	120.95	0.0159829
3.13333	933.464	-566.536	-0.0763345			3.13333	157.185	0.0204659			3.13333	121.002	0.0159897
3.14167	934.856	-565.144	-0.0761469			3.14167	157.71	0.0205341			3.14167	121.095	0.016002
3.15	936.288	-563.712	-0.075954			3.15	158.301	0.0206112			3.15	121.224	0.0160191
3.15833	937.709	-562.291	-0.0757626			3.15833	158.923	0.0206921			3.15833	121.361	0.0160372
3.16667	939.192	-560.808	-0.0755627			3.16667	159.441	0.0207596			3.16667	121.487	0.0160538
3.175	940.685	-559.315	-0.0753616			3.175	160.024	0.0208355			3.175	121.68	0.0160793
3.18333	942.318	-557.682	-0.0751415			3.18333	160.481	0.0208949			3.18333	121.873	0.0161049
3.19167	943.926	-556.074	-0.0749249			3.19167	160.985	0.0209606			3.19167	122.088	0.0161333
3.2	945.614	-554.386	-0.0746974			3.2	161.463	0.0210228			3.2	122.328	0.0161649
3.20833	947.369	-552.631	-0.074461			3.20833	161.95	0.0210862			3.20833	122.478	0.0161847
3.21667	949.126	-550.874	-0.0742242			3.21667	162.451	0.0211515			3.21667	122.598	0.0162007
3.225	950.818	-549.182	-0.0739963			3.225	162.974	0.0212195			3.225	122.739	0.0162193
3.23333	952.566	-547.434	-0.0737607			3.23333	163.488	0.0212866			3.23333	122.744	0.0162199
3.24167	954.169	-545.831	-0.0735447			3.24167	164.073	0.0213626			3.24167	122.794	0.0162265
3.25	955.706	-544.294	-0.0733376			3.25	164.557	0.0214256			3.25	122.806	0.0162282
3.25833	957.134	-542.866	-0.0731452			3.25833	165.016	0.0214855			3.25833	122.916	0.0162427
3.26667	958.45	-541.55	-0.0729679			3.26667	165.425	0.0215387			3.26667	123.039	0.0162589
3.275	959.637	-540.363	-0.0728079			3.275	165.769	0.0215834			3.275	123.226	0.0162837
3.28333	960.746	-539.254	-0.0726585			3.28333	166.026	0.021617			3.28333	123.428	0.0163103
3.29167	961.853	-538.147	-0.0725094			3.29167	166.26	0.0216474			3.29167	123.733	0.0163507
3.3	963.027	-536.973	-0.0723511			3.3	166.431	0.0216696			3.3	123.96	0.0163806
3.30833	964.215	-535.785	-0.0721911			3.30833	166.635	0.0216962			3.30833	124.248	0.0164187
3.31667	965.526	-534.474	-0.0720145			3.31667	166.792	0.0217167			3.31667	124.385	0.0164367
3.325	966.941	-533.059	-0.0718239			3.325	166.994	0.021743			3.325	124.519	0.0164545
3.33333	968.49	-531.51	-0.0716151			3.33333	167.19	0.0217685			3.33333	124.53	0.0164559
3.34167	970.048	-529.952	-0.0714051			3.34167	167.389	0.0217944			3.34167	124.532	0.0164561
3.35	971.612	-528.388	-0.0711945			3.35	167.672	0.0218312			3.35	124.52	0.0164546
3.35833	973.145	-526.855	-0.0709879			3.35833	168.118	0.0218894			3.35833	124.447	0.016445
3.36667	974.627	-525.373	-0.0707882			3.36667	168.682	0.0219627			3.36667	124.417	0.016441
3.375	976.126	-523.874	-0.0705863			3.375	169.305	0.0220439			3.375	124.417	0.016441
3.38333	977.512	-522.488	-0.0703995			3.38333	170.061	0.0221423			3.38333	124.474	0.0164485
3.39167	978.75	-521.25	-0.0702327			3.39167	170.906	0.0222523			3.39167	124.599	0.0164651
3.4	979.987	-520.013	-0.070066			3.4	171.81	0.0223701			3.4	124.733	0.0164827
3.40833	981.223	-518.777	-0.0698994			3.40833	172.649	0.0224793			3.40833	124.963	0.0165131
3.41667	982.453	-517.547	-0.0697337			3.41667	173.473	0.0225866			3.41667	125.191	0.0165432
3.425	983.682	-516.318	-0.0695682			3.425	174.205	0.0226818			3.425	125.388	0.0165693
3.43333	984.957	-515.043	-0.0693964			3.43333	174.874	0.022769			3.43333	125.483	0.0165818
3.44167	986.327	-513.673	-0.0692117			3.44167	175.457	0.0228449			3.44167	125.55	0.0165907
3.45	987.633	-512.367	-0.0690358			3.45	175.969	0.0229115			3.45	125.476	0.0165809
3.45833	989.07	-510.93	-0.0688421			3.45833	176.42	0.0229702			3.45833	125.312	0.0165593
3.46667	990.513	-509.487	-0.0686477			3.46667	176.868	0.0230286			3.46667	125.057	0.0165256
3.475	992.013	-507.987	-0.0684457			3.475	177.176	0.0230687			3.475	124.907	0.0165057
3.48333	993.552	-506.448	-0.0682383			3.48333	177.424	0.0231009			3.48333	124.817	0.0164939
3.49167	995.161	-504.839	-0.0680214			3.49167	177.685	0.023135			3.49167	124.923	0.0165079
3.5	996.848	-503.152	-0.0677941			3.5	178.002	0.0231762			3.5	125.131	0.0165354
3.50833	998.511	-501.489	-0.0675702			3.50833	178.197	0.0232016			3.50833	125.58	0.0165947
3.51667	1000.07	-499.928	-0.0673597			3.51667	178.482	0.0232387			3.51667	126.006	0.016651
3.525	1001.54	-498.458	-0.0671618			3.525	178.809	0.0232813			3.525	126.51	0.0167176
3.53333	1002.86	-497.139	-0.0669839			3.53333	179.183	0.02333			3.53333	126.92	0.0167718
3.54167	1004.06	-495.94	-0.0668224			3.54167	179.509	0.0233725			3.54167	127.257	0.0168163
3.55	1005.11	-494.895	-0.0666816			3.55	179.961	0.0234314			3.55	127.514	0.0168502
3.55833	1006.08	-493.916	-0.0665497			3.55833	180.34	0.0234807			3.55833	127.582	0.0168592
3.56667	1007.11	-492.889	-0.0664113			3.56667	180.736	0.0235322			3.56667	127.741	0.0168803
3.575	1008.09	-491.912	-0.0662797			3.575	181.131	0.0235837			3.575	127.896	0.0169008
3.58333	1009.24	-490.762	-0.0661247			3.58333	181.491	0.0236305			3.58333	128.132	0.0169319
3.59167	1010.57	-489.425	-0.0659446			3.59167	181.757	0.0236652			3.59167	128.464	0.0169758
3.6	1011.99	-488.01	-0.065754			3.6	182.021	0.0236996			3.6	128.845	0.0170262
3.60833	1013.5	-486.502	-0.0655508			3.60833	182.214	0.0237247			3.60833	129.311	0.0170877
3.61667	1015.11	-484.891	-0.0653337			3.61667	182.34	0.0237411			3.61667	129.803	0.0171527
3.625	1016.67	-483.333	-0.0651238			3.625	182.455	0.0237561			3.625	130.165	0.0172005
3.63333	1018.19	-481.811	-0.0649187			3.63333	182.479	0.0237592			3.63333	130.459	0.0172394
3.64167	1019.69	-480.306	-0.0647159			3.64167	182.514	0.0237637			3.64167	130.686	0.0172695
3.65	1021.08	-478.918	-0.0645289			3.65	182.582	0.0237725			3.65	130.767	0.0172801
3.65833	1022.44	-477.558	-0.0643457			3.65833	182.706	0.0237887			3.65833	130.835	0.0172891
3.66667	1023.73	-476.271	-0.0641722			3.66667	182.92	0.0238165			3.66667	130.945	0.0173037
3.675	1024.93	-475.066	-0.0640098			3.675	183.249	0.0238594			3.675	130.962	0.0173059
3.68333	1026.16	-473.839	-0.0638446			3.68333	183.595	0.0239045			3.68333	131.141	0.0173296
3.69167	1027.39	-472.613	-0.0636793			3.69167	184.024	0.0239603			3.69167	131.291	0.0173494
3.7	1028.56	-471.44	-0.0635214			3.7	184.523	0.0240253			3.7	131.468	0.0173728
3.70833	1029.67	-470.334	-0.0633722			3.70833	185.107	0.0241014			3.70833	131.665	0.0173988
3.71667	1030.78	-469.224	-0.0632227			3.71667	185.689	0.0241771			3.71667	131.925	0.0174331
3.725	1031.85	-468.145	-0.0630774			3.725	186.366	0.0242652			3.725	132.129	0.0174601
3.73333	1032.93	-467.065	-0.0629319			3.73333	187.047	0.0243539			3.73333	132.372	0.0174923
3.74167	1034.11	-465.89	-0.0627735			3.74167	187.762	0.024447			3.74167	132.553	0.0175161
3.75	1035.31	-464.688	-0.0626115			3.75	188.541	0.0245485			3.75	132.803	0.0175492
3.75833	1036.65	-463.346	-0.0624307			3.75833	189.328	0.024651			3.75833	132.948	0.0175683
3.76667	1038.09	-461.914	-0.0622379			3.76667	190.05	0.0247449			3.76667	133.137	0.0175933
3.775	1039.59	-460.411	-0.0620353			3.775	190.806	0.0248433			3.775	133.203	0.017602
3.78333	1041.13	-458.867	-0.0618273			3.78333	191.473	0.0249302			3.78333	133.255	0.0176089
3.79167	1042.62	-457.381	-0.061627			3.79167	192.106	0.0250126			3.79167	133.251	0.0176084
3.8	1044.12	-455.876	-0.0614242			3.8	192.653	0.0250838			3.8	133.22	0.0176043
3.80833	1045.56	-454.444	-0.0612313			3.80833	193.206	0.0251558			3.80833	133.09	0.0175871
3.81667	1046.99	-453.012	-0.0610383			3.81667	193.597	0.0252067			3.81667	133.081	0.0175858
3.825	1048.3	-451.703	-0.0608619			3.825	193.979	0.0252565			3.825	132.946	0.0175681
3.83333	1049.66	-450.342	-0.0606786			3.83333	194.24	0.0252905			3.83333	132.899	0.0175619
3.84167	1050.9	-449.097	-0.0605108			3.84167	194.448	0.0253176			3.84167	132.795	0.0175482
3.85	1052.26	-447.744	-0.0603286			3.85	194.572	0.0253338			3.85	132.731	0.0175396
3.85833	1053.55	-446.453	-0.0601546			3.85833	194.701	0.0253505			3.85833	132.746	0.0175417
3.86667	1054.89	-445.115	-0.0599743			3.86667	194.884	0.0253743			3.86667	132.685	0.0175336
3.875	1056.19	-443.806	-0.0597979			3.875	195.138	0.0254074			3.875	132.687	0.0175339
3.88333	1057.47	-442.526	-0.0596254			3.88333	195.483	0.0254524			3.88333	132.811	0.0175502
3.89167	1058.75	-441.247	-0.0594532			3.89167	195.964	0.0255149			3.89167	132.926	0.0175654
3.9	1060.06	-439.939	-0.059277			3.9	196.546	0.0255907			3.9	133.176	0.0175984
3.90833	1061.36	-438.642	-0.0591021			3.90833	197.196	0.0256753			3.90833	133.4	0.0176281
3.91667	1062.78	-437.225	-0.0589112			3.91667	197.895	0.0257664			3.91667	133.653	0.0176615
3.925	1064.21	-435.794	-0.0587184			3.925	198.613	0.0258598			3.925	133.981	0.0177049
3.93333	1065.7	-434.298	-0.0585168			3.93333	199.315	0.0259512			3.93333	134.222	0.0177367
3.94167	1067.28	-432.725	-0.0583049			3.94167	199.958	0.0260349			3.94167	134.35	0.0177536
3.95	1068.91	-431.086	-0.0580841			3.95	200.485	0.0261036			3.95	134.453	0.0177672
3.95833	1070.45	-429.545	-0.0578765			3.95833	200.935	0.0261621			3.95833	134.553	0.0177804
3.96667	1072	-427.997	-0.0576679			3.96667	201.355	0.0262169			3.96667	134.595	0.0177859
3.975	1073.39	-426.606	-0.0574804			3.975	201.627	0.0262523			3.975	134.59	0.0177853
3.98333	1074.75	-425.25	-0.0572977			3.98333	201.821	0.0262775			3.98333	134.593	0.0177857
3.99167	1075.99	-424.007	-0.0571303			3.99167	201.869	0.0262837			3.99167	134.665	0.0177953
4	1077.25	-422.747	-0.0569605			4	201.895	0.0262871			4	134.737	0.0178047
4.00833	1078.42	-421.58	-0.0568032			4.00833	201.887	0.0262861			4.00833	134.751	0.0178066
4.01667	1079.54	-420.458	-0.056652			4.01667	201.94	0.026293			4.01667	134.849	0.0178196
4.025	1080.69	-419.305	-0.0564967			4.025	202.074	0.0263104			4.025	134.881	0.0178238
4.03333	1081.81	-418.191	-0.0563466			4.03333	202.264	0.0263352			4.03333	134.932	0.0178305
4.04167	1082.99	-417.011	-0.0561876			4.04167	202.524	0.026369			4.04167	135.061	0.0178476
4.05	1084.19	-415.813	-0.0560261			4.05	202.869	0.026414			4.05	135.197	0.0178655
4.05833	1085.33	-414.672	-0.0558725			4.05833	203.262	0.0264651			4.05833	135.325	0.0178824
4.06667	1086.57	-413.429	-0.0557049			4.06667	203.673	0.0265187			4.06667	135.444	0.0178982
4.075	1087.85	-412.147	-0.0555322			4.075	203.911	0.0265496			4.075	135.626	0.0179223
4.08333	1089.09	-410.905	-0.0553649			4.08333	204.103	0.0265747			4.08333	135.766	0.0179407
4.09167	1090.46	-409.54	-0.055181			4.09167	204.171	0.0265835			4.09167	135.835	0.0179499
4.1	1091.88	-408.119	-0.0549896			4.1	204.173	0.0265837			4.1	135.915	0.0179604
4.10833	1093.25	-406.751	-0.0548052			4.10833	204.147	0.0265803			4.10833	136.046	0.0179778
4.11667	1094.72	-405.28	-0.054607			4.11667	204.102	0.0265745			4.11667	136.175	0.0179947
4.125	1096.21	-403.791	-0.0544064			4.125	204.144	0.02658			4.125	136.296	0.0180107
4.13333	1097.76	-402.237	-0.054197			4.13333	204.316	0.0266023			4.13333	136.538	0.0180427
4.14167	1099.19	-400.807	-0.0540044			4.14167	204.568	0.0266352			4.14167	136.675	0.0180608
4.15	1100.63	-399.371	-0.0538108			4.15	204.832	0.0266696			4.15	136.865	0.0180859
4.15833	1102.03	-397.967	-0.0536216			4.15833	205.089	0.0267031			4.15833	136.999	0.0181037
4.16667	1103.26	-396.741	-0.0534565			4.16667	205.343	0.0267361			4.16667	137.054	0.0181109
4.175	1104.43	-395.57	-0.0532987			4.175	205.422	0.0267464			4.175	136.972	0.0181001
4.18333	1105.5	-394.499	-0.0531544			4.18333	205.368	0.0267393			4.18333	136.862	0.0180855
4.19167	1106.54	-393.46	-0.0530144			4.19167	205.188	0.0267159			4.19167	136.735	0.0180687
4.2	1107.53	-392.47	-0.052881			4.2	204.859	0.026673			4.2	136.536	0.0180425
4.20833	1108.62	-391.379	-0.052734			4.20833	204.388	0.0266117			4.20833	136.368	0.0180203
4.21667	1109.68	-390.321	-0.0525914			4.21667	203.875	0.0265449			4.21667	136.315	0.0180133
4.225	1110.77	-389.232	-0.0524448			4.225	203.285	0.0264682			4.225	136.254	0.0180052
4.23333	1111.75	-388.248	-0.0523121			4.23333	202.672	0.0263883			4.23333	136.101	0.0179849
4.24167	1112.69	-387.312	-0.052186			4.24167	202.043	0.0263064			4.24167	135.956	0.0179659
4.25	1113.35	-386.653	-0.0520972			4.25	201.33	0.0262135			4.25	135.64	0.0179241
4.25833	1113.89	-386.111	-0.0520242			4.25833	200.598	0.0261183			4.25833	135.116	0.0178548
4.26667	1114.1	-385.9	-0.0519957			4.26667	199.747	0.0260074			4.26667	134.471	0.0177696
4.275	1114.16	-385.84	-0.0519877			4.275	198.887	0.0258955			4.275	133.558	0.017649
4.28333	1113.92	-386.08	-0.0520201			4.28333	197.894	0.0257662			4.28333	132.467	0.0175048
4.29167	1113.6	-386.405	-0.0520638			4.29167	196.813	0.0256255			4.29167	131.209	0.0173385
4.3	1113.1	-386.899	-0.0521303			4.3	195.592	0.0254665			4.3	129.727	0.0171427
4.30833	1112.39	-387.61	-0.0522262			4.30833	194.215	0.0252872			4.30833	128.094	0.0169269
4.31667	1111.64	-388.362	-0.0523275			4.31667	192.648	0.0250832			4.31667	126.163	0.0166718
4.325	1110.6	-389.405	-0.052468			4.325	190.918	0.024858			4.325	124.017	0.0163881
4.33333	1109.44	-390.56	-0.0526237			4.33333	188.869	0.0245911			4.33333	121.618	0.0160712
4.34167	1108.04	-391.961	-0.0528125			4.34167	186.5	0.0242828			4.34167	118.868	0.0157077
4.35	1106.32	-393.675	-0.0530434			4.35	183.882	0.0239418			4.35	115.794	0.0153015
4.35833	1104.31	-395.685	-0.0533142			4.35833	180.775	0.0235373			4.35833	112.358	0.0148474
4.36667	1101.87	-398.129	-0.0536435			4.36667	177.27	0.0230809			4.36667	108.636	0.0143557
4.375	1099.12	-400.885	-0.0540148			4.375	173.28	0.0225614			4.375	104.654	0.0138294
4.38333	1095.99	-404.01	-0.0544359			4.38333	168.846	0.0219841			4.38333	100.31	0.0132554
4.39167	1092.43	-407.565	-0.0549149			4.39167	163.742	0.0213195			4.39167	95.673	0.0126427
4.4	1088.54	-411.458	-0.0554395			4.4	158.028	0.0205755			4.4	90.6873	0.0119838
4.40833	1084.23	-415.771	-0.0560205			4.40833	151.709	0.0197528			4.40833	85.3344	0.0112765
4.41667	1079.73	-420.274	-0.0566272			4.41667	144.728	0.0188439			4.41667	79.3828	0.01049
4.425	1074.85	-425.155	-0.0572849			4.425	137.14	0.0178559			4.425	72.85	0.00962672
4.43333	1069.59	-430.41	-0.057993			4.43333	128.959	0.0167907			4.43333	65.6663	0.00867743
4.44167	1064	-436.003	-0.0587466			4.44167	120.187	0.0156485			4.44167	57.7108	0.00762616
4.45	1058.03	-441.97	-0.0595505			4.45	110.751	0.0144201			4.45	49.0606	0.00648309
4.45833	1051.54	-448.463	-0.0604254			4.45833	100.758	0.0131189			4.45833	39.7407	0.00525151
4.46667	1044.59	-455.41	-0.0613614			4.46667	90.178	0.0117414			4.46667	29.681	0.00392218
4.475	1037.05	-462.949	-0.0623772			4.475	78.9905	0.0102847			4.475	18.9358	0.00250226
4.48333	1028.99	-471.006	-0.0634628			4.48333	67.1004	0.00873662			4.48333	7.5711	0.00100048
4.49167	1020.37	-479.628	-0.0646246			4.49167	54.4807	0.0070935			4.49167	-4.43269	-0.000585755
4.5	1011.23	-488.765	-0.0658557			4.5	41.2603	0.00537218			4.5	-17.1631	-0.00226801
4.50833	1001.64	-498.357	-0.067148			4.50833	27.2607	0.0035494			4.50833	-30.4753	-0.00402714
4.51667	991.672	-508.328	-0.0684916			4.51667	12.5698	0.00163661			4.51667	-44.5751	-0.00589035
4.525	981.316	-518.684	-0.0698869			4.525	-2.85963	-0.000372329			4.525	-59.3739	-0.00784593
4.53333	970.605	-529.395	-0.0713301			4.53333	-19.0657	-0.00248239			4.53333	-74.9722	-0.00990716
4.54167	959.577	-540.423	-0.0728161			4.54167	-36.0616	-0.0046953			4.54167	-91.2053	-0.0120523
4.55	948.196	-551.804	-0.0743495			4.55	-53.7016	-0.00699207			4.55	-108.088	-0.0142832
4.55833	936.528	-563.472	-0.0759216			4.55833	-72.1283	-0.00939126			4.55833	-125.551	-0.0165909
4.56667	924.547	-575.453	-0.0775359			4.56667	-91.213	-0.0118761			4.56667	-143.544	-0.0189685
4.575	912.402	-587.598	-0.0791723			4.575	-110.958	-0.0144469			4.575	-161.914	-0.021396
4.58333	900.07	-599.93	-0.080834			4.58333	-131.497	-0.0171213			4.58333	-180.686	-0.0238766
4.59167	887.724	-612.276	-0.0824975			4.59167	-152.562	-0.0198639			4.59167	-199.966	-0.0264244
4.6	875.482	-624.518	-0.0841469			4.6	-174.183	-0.022679			4.6	-219.663	-0.0290272
4.60833	863.379	-636.621	-0.0857776			4.60833	-196.224	-0.0255488			4.60833	-239.778	-0.0316854
4.61667	851.549	-648.451	-0.0873715			4.61667	-218.416	-0.0284382			4.61667	-260.233	-0.0343884
4.625	839.991	-660.009	-0.0889289			4.625	-240.734	-0.031344			4.625	-281.116	-0.0371479
4.63333	828.596	-671.404	-0.0904643			4.63333	-262.981	-0.0342406			4.63333	-302.287	-0.0399456
4.64167	817.594	-682.406	-0.0919466			4.64167	-285.002	-0.0371078			4.64167	-323.631	-0.042766
4.65	806.867	-693.133	-0.093392			4.65	-306.722	-0.0399359			4.65	-345.11	-0.0456044
4.65833	796.418	-703.582	-0.0947999			4.65833	-328.076	-0.0427162			4.65833	-366.494	-0.0484301
4.66667	786.457	-713.543	-0.096142			4.66667	-348.88	-0.045425			4.66667	-387.769	-0.0512416
4.675	776.872	-723.128	-0.0974334			4.675	-369.239	-0.0480757			4.675	-408.769	-0.0540165
4.68333	767.863	-732.137	-0.0986473			4.68333	-388.878	-0.0506327			4.68333	-429.394	-0.056742
4.69167	759.406	-740.594	-0.0997869			4.69167	-407.783	-0.0530942			4.69167	-449.484	-0.0593969
4.7	751.694	-748.306	-0.100826			4.7	-425.923	-0.0554561			4.7	-468.995	-0.0619751
4.70833	744.643	-755.357	-0.101776			4.70833	-443.138	-0.0576975			4.70833	-487.742	-0.0644523
4.71667	738.349	-761.651	-0.102624			4.71667	-459.278	-0.059799			4.71667	-505.538	-0.066804
4.725	732.892	-767.108	-0.103359			4.725	-474.451	-0.0617745			4.725	-522.332	-0.0690232
4.73333	728.203	-771.797	-0.103991			4.73333	-488.446	-0.0635967			4.73333	-538.127	-0.0711105
4.74167	724.458	-775.542	-0.104496			4.74167	-501.302	-0.0652706			4.74167	-552.769	-0.0730453
4.75	721.663	-778.337	-0.104872			4.75	-512.869	-0.0667766			4.75	-566.356	-0.0748408
4.75833	719.819	-780.181	-0.105121			4.75833	-523.027	-0.0680993			4.75833	-578.644	-0.0764645
4.76667	718.986	-781.014	-0.105233			4.76667	-531.439	-0.0691946			4.76667	-589.807	-0.0779398
4.775	719.184	-780.816	-0.105206			4.775	-537.561	-0.0699916			4.775	-599.695	-0.0792463
4.78333	720.374	-779.626	-0.105046			4.78333	-541.47	-0.0705006			4.78333	-608.43	-0.0804006
4.79167	722.611	-777.389	-0.104745			4.79167	-543.009	-0.0707009			4.79167	-615.839	-0.0813796
4.8	725.713	-774.287	-0.104327			4.8	-542.718	-0.0706631			4.8	-621.889	-0.0821792
4.80833	729.822	-770.178	-0.103773			4.80833	-540.956	-0.0704336			4.80833	-626.561	-0.0827966
4.81667	734.693	-765.307	-0.103117			4.81667	-538.359	-0.0700955			4.81667	-629.834	-0.0832291
4.825	740.36	-759.64	-0.102353			4.825	-535.649	-0.0697426			4.825	-631.608	-0.0834635
4.83333	746.808	-753.192	-0.101484			4.83333	-533.234	-0.0694282			4.83333	-631.848	-0.0834952
4.84167	753.933	-746.067	-0.100524			4.84167	-531.278	-0.0691735			4.84167	-630.635	-0.0833349
4.85	761.653	-738.347	-0.099484			4.85	-529.156	-0.0688973			4.85	-627.794	-0.0829595
4.85833	769.909	-730.091	-0.0983717			4.85833	-526.384	-0.0685363			4.85833	-623.578	-0.0824023
4.86667	778.797	-721.203	-0.0971741			4.86667	-522.358	-0.0680121			4.86667	-618.102	-0.0816787
4.875	788.098	-711.902	-0.095921			4.875	-516.723	-0.0672784			4.875	-611.287	-0.0807782
4.88333	797.943	-702.057	-0.0945944			4.88333	-509.114	-0.0662878			4.88333	-603.367	-0.0797316
4.89167	808.244	-691.756	-0.0932065			4.89167	-499.468	-0.0650318			4.89167	-594.433	-0.078551
4.9	818.976	-681.024	-0.0917605			4.9	-488.031	-0.0635427			4.9	-584.446	-0.0772313
4.90833	830.152	-669.848	-0.0902546			4.90833	-475.208	-0.0618731			4.90833	-573.501	-0.075785
4.91667	841.67	-658.33	-0.0887026			4.91667	-461.314	-0.060064			4.91667	-561.643	-0.074218
4.925	853.538	-646.462	-0.0871037			4.925	-446.548	-0.0581416			4.925	-548.774	-0.0725174
4.93333	865.601	-634.399	-0.0854782			4.93333	-431.035	-0.0561217			4.93333	-535.142	-0.0707161
4.94167	877.828	-622.172	-0.0838308			4.94167	-414.944	-0.0540266			4.94167	-520.615	-0.0687964
4.95	890.282	-609.718	-0.0821528			4.95	-398.328	-0.0518631			4.95	-505.296	-0.066772
4.95833	902.616	-597.384	-0.0804908			4.95833	-381.195	-0.0496324			4.95833	-489.363	-0.0646666
4.96667	915.029	-584.971	-0.0788184			4.96667	-363.635	-0.0473461			4.96667	-472.748	-0.062471
4.975	927.376	-572.624	-0.0771547			4.975	-345.877	-0.0450339			4.975	-455.665	-0.0602136
4.98333	939.568	-560.432	-0.075512			4.98333	-327.781	-0.0426778			4.98333	-438.113	-0.0578942
4.99167	951.556	-548.444	-0.0738968			4.99167	-309.431	-0.0402886			4.99167	-420.261	-0.0555352
5	963.38	-536.62	-0.0723036			5	-290.89	-0.0378745			5	-402.11	-0.0531366
5.00833	974.979	-525.021	-0.0707408			5.00833	-272.128	-0.0354317			5.00833	-383.922	-0.0507331
5.01667	986.271	-513.729	-0.0692193			5.01667	-253.425	-0.0329964			5.01667	-365.722	-0.0483281
5.025	997.279	-502.721	-0.067736			5.025	-234.727	-0.0305619			5.025	-347.677	-0.0459436
5.03333	1007.94	-492.059	-0.0662995			5.03333	-216.195	-0.028149			5.03333	-329.75	-0.0435746
5.04167	1018.27	-481.726	-0.0649072			5.04167	-197.904	-0.0257675			5.04167	-312.161	-0.0412503
5.05	1028.26	-471.743	-0.0635622			5.05	-180.013	-0.0234381			5.05	-294.791	-0.038955
5.05833	1037.93	-462.074	-0.0622593			5.05833	-162.487	-0.0211561			5.05833	-277.847	-0.0367159
5.06667	1047.35	-452.655	-0.0609902			5.06667	-145.499	-0.0189443			5.06667	-261.294	-0.0345286
5.075	1056.38	-443.625	-0.0597735			5.075	-128.958	-0.0167907			5.075	-245.212	-0.0324034
5.08333	1065.22	-434.776	-0.0585813			5.08333	-112.839	-0.0146919			5.08333	-229.612	-0.0303419
5.09167	1073.75	-426.252	-0.0574328			5.09167	-97.2494	-0.0126621			5.09167	-214.563	-0.0283533
5.1	1082.08	-417.915	-0.0563094			5.1	-82.1548	-0.0106967			5.1	-199.948	-0.026422
5.10833	1090.15	-409.847	-0.0552223			5.10833	-67.5328	-0.00879291			5.10833	-185.838	-0.0245575
5.11667	1097.99	-402.006	-0.0541659			5.11667	-53.355	-0.00694694			5.11667	-171.981	-0.0227264
5.125	1105.7	-394.305	-0.0531282			5.125	-39.703	-0.00516941			5.125	-158.524	-0.0209481
5.13333	1113.17	-386.83	-0.0521211			5.13333	-26.5786	-0.00346059			5.13333	-145.243	-0.019193
5.14167	1120.28	-379.719	-0.0511629			5.14167	-14.0226	-0.00182578			5.14167	-132.256	-0.0174769
5.15	1127.19	-372.806	-0.0502315			5.15	-1.98129	-0.000257968			5.15	-119.462	-0.0157862
5.15833	1133.86	-366.139	-0.0493331			5.15833	9.57529	0.00124672			5.15833	-107.025	-0.0141427
5.16667	1140.15	-359.852	-0.0484861			5.16667	20.5455	0.00267507			5.16667	-94.899	-0.0125404
5.175	1146.08	-353.923	-0.0476872			5.175	31.1073	0.00405024			5.175	-83.2891	-0.0110062
5.18333	1151.65	-348.353	-0.0469368			5.18333	41.0762	0.00534821			5.18333	-72.0929	-0.00952667
5.19167	1156.91	-343.092	-0.0462278			5.19167	50.4911	0.00657404			5.19167	-61.3949	-0.00811299
5.2	1161.89	-338.111	-0.0455568			5.2	59.3989	0.00773386			5.2	-51.3226	-0.00678199
5.20833	1166.66	-333.344	-0.0449144			5.20833	67.7013	0.00881486			5.20833	-41.6926	-0.00550945
5.21667	1171.21	-328.793	-0.0443012			5.21667	75.3819	0.00981488			5.21667	-32.5903	-0.00430662
5.225	1175.66	-324.341	-0.0437013			5.225	82.4683	0.0107375			5.225	-23.9972	-0.0031711
5.23333	1179.86	-320.137	-0.0431349			5.23333	89.0513	0.0115947			5.23333	-15.8211	-0.00209067
5.24167	1184.02	-315.977	-0.0425744			5.24167	95.1795	0.0123926			5.24167	-7.99554	-0.00105657
5.25	1187.93	-312.07	-0.0420481			5.25	100.933	0.0131417			5.25	-0.605765	-8.00485e-05
5.25833	1191.62	-308.38	-0.0415508			5.25833	106.422	0.0138564			5.25833	6.47603	0.000855771
5.26667	1195.08	-304.917	-0.0410842			5.26667	111.872	0.014566			5.26667	13.2044	0.00174489
5.275	1198.39	-301.612	-0.0406389			5.275	117.26	0.0152675			5.275	19.5496	0.00258336
5.28333	1201.47	-298.532	-0.0402239			5.28333	122.708	0.0159768			5.28333	25.5988	0.00338274
5.29167	1204.42	-295.584	-0.0398267			5.29167	128.083	0.0166766			5.29167	31.2659	0.00413161
5.3	1207.2	-292.802	-0.0394519			5.3	133.315	0.017358			5.3	36.5097	0.00482455
5.30833	1209.88	-290.118	-0.0390901			5.30833	138.323	0.0180099			5.30833	41.4395	0.005476
5.31667	1212.49	-287.511	-0.0387389			5.31667	142.993	0.018618			5.31667	46.1033	0.00609229
5.325	1214.97	-285.034	-0.0384052			5.325	147.343	0.0191844			5.325	50.4548	0.00666732
5.33333	1217.43	-282.568	-0.0380729			5.33333	151.334	0.019704			5.33333	54.5985	0.00721489
5.34167	1219.81	-280.187	-0.037752			5.34167	154.932	0.0201725			5.34167	58.5746	0.0077403
5.35	1222.12	-277.881	-0.0374414			5.35	158.218	0.0206003			5.35	62.3302	0.00823658
5.35833	1224.38	-275.619	-0.0371367			5.35833	161.283	0.0209994			5.35833	65.9763	0.0087184
5.36667	1226.66	-273.34	-0.0368295			5.36667	164.159	0.0213738			5.36667	69.3419	0.00916314
5.375	1228.87	-271.129	-0.0365316			5.375	166.961	0.0217387			5.375	72.5918	0.0095926
5.38333	1231.14	-268.86	-0.0362259			5.38333	169.63	0.0220862			5.38333	75.6414	0.00999559
5.39167	1233.36	-266.638	-0.0359266			5.39167	172.269	0.0224297			5.39167	78.5829	0.0103843
5.4	1235.59	-264.409	-0.0356262			5.4	174.743	0.0227519			5.4	81.2679	0.0107391
5.40833	1237.75	-262.249	-0.0353351			5.40833	177.12	0.0230613			5.40833	83.8693	0.0110829
5.41667	1239.94	-260.062	-0.0350405			5.41667	179.316	0.0233474			5.41667	86.3052	0.0114048
5.425	1241.97	-258.035	-0.0347673			5.425	181.465	0.0236271			5.425	88.6615	0.0117161
5.43333	1243.97	-256.028	-0.034497			5.43333	183.304	0.0238665			5.43333	90.8711	0.0120081
5.44167	1245.83	-254.165	-0.034246			5.44167	185.099	0.0241003			5.44167	92.9301	0.0122802
5.45	1247.56	-252.436	-0.034013			5.45	186.677	0.0243058			5.45	94.8447	0.0125332
5.45833	1249.24	-250.755	-0.0337865			5.45833	188.128	0.0244947			5.45833	96.7272	0.012782
5.46667	1250.94	-249.063	-0.0335585			5.46667	189.552	0.02468			5.46667	98.5856	0.0130275
5.475	1252.58	-247.42	-0.0333371			5.475	190.986	0.0248668			5.475	100.336	0.0132588
5.48333	1254.2	-245.804	-0.0331194			5.48333	192.408	0.0250519			5.48333	102.155	0.0134992
5.49167	1255.89	-244.113	-0.0328916			5.49167	193.84	0.0252384			5.49167	103.851	0.0137234
5.5	1257.66	-242.342	-0.0326528			5.5	195.268	0.0254243			5.5	105.655	0.0139617
5.50833	1259.47	-240.527	-0.0324084			5.50833	196.702	0.025611			5.50833	107.286	0.0141773
5.51667	1261.35	-238.648	-0.0321552			5.51667	198.063	0.0257883			5.51667	108.781	0.0143748
5.525	1263.35	-236.646	-0.0318855			5.525	199.316	0.0259514			5.525	110.116	0.0145513
5.53333	1265.31	-234.685	-0.0316212			5.53333	200.446	0.0260985			5.53333	111.305	0.0147083
5.54167	1267.26	-232.736	-0.0313586			5.54167	201.486	0.0262339			5.54167	112.349	0.0148463
5.55	1269.15	-230.854	-0.0311051			5.55	202.436	0.0263576			5.55	113.355	0.0149792
5.55833	1271.01	-228.989	-0.0308537			5.55833	203.265	0.0264655			5.55833	114.233	0.0150952
5.56667	1272.8	-227.197	-0.0306122			5.56667	204.144	0.02658			5.56667	115.157	0.0152174
5.575	1274.47	-225.532	-0.030388			5.575	205.052	0.0266982			5.575	116.067	0.0153376
5.58333	1276.09	-223.912	-0.0301697			5.58333	205.962	0.0268167			5.58333	117.042	0.0154664
5.59167	1277.71	-222.293	-0.0299515			5.59167	206.874	0.0269354			5.59167	118.075	0.0156029
5.6	1279.26	-220.741	-0.0297424			5.6	207.842	0.0270615			5.6	119.115	0.0157404
5.60833	1280.75	-219.252	-0.0295418			5.60833	208.73	0.0271771			5.60833	120.138	0.0158756
5.61667	1282.25	-217.75	-0.0293394			5.61667	209.595	0.0272897			5.61667	121.112	0.0160042
5.625	1283.71	-216.287	-0.0291423			5.625	210.476	0.0274044			5.625	122.057	0.0161291
5.63333	1285.09	-214.908	-0.0289565			5.63333	211.322	0.0275146			5.63333	122.91	0.0162418
5.64167	1286.45	-213.546	-0.0287729			5.64167	212.109	0.027617			5.64167	123.754	0.0163534
5.65	1287.74	-212.255	-0.028599			5.65	212.828	0.0277107			5.65	124.54	0.0164573
5.65833	1288.9	-211.098	-0.0284431			5.65833	213.6	0.0278112			5.65833	125.316	0.0165598
5.66667	1290.1	-209.9	-0.0282816			5.66667	214.283	0.0279001			5.66667	126.1	0.0166634
5.675	1291.29	-208.708	-0.0281211			5.675	214.962	0.0279884			5.675	126.858	0.0167636
5.68333	1292.56	-207.441	-0.0279504			5.68333	215.65	0.0280781			5.68333	127.482	0.016846
5.69167	1293.75	-206.252	-0.0277902			5.69167	216.192	0.0281487			5.69167	128.116	0.0169298
5.7	1295.09	-204.906	-0.0276088			5.7	216.71	0.0282161			5.7	128.7	0.017007
5.70833	1296.46	-203.542	-0.0274251			5.70833	217.301	0.028293			5.70833	129.291	0.0170851
5.71667	1297.8	-202.199	-0.0272441			5.71667	217.86	0.0283658			5.71667	129.845	0.0171584
5.725	1299.12	-200.879	-0.0270662			5.725	218.397	0.0284357			5.725	130.416	0.0172337
5.73333	1300.45	-199.546	-0.0268867			5.73333	219.031	0.0285183			5.73333	131.084	0.017322
5.74167	1301.79	-198.206	-0.026706			5.74167	219.637	0.0285973			5.74167	131.717	0.0174057
5.75	1303.16	-196.837	-0.0265217			5.75	220.216	0.0286726			5.75	132.475	0.0175059
5.75833	1304.46	-195.541	-0.026347			5.75833	220.734	0.0287401			5.75833	133.26	0.0176096
5.76667	1305.73	-194.271	-0.0261759			5.76667	221.183	0.0287985			5.76667	134.038	0.0177124
5.775	1306.77	-193.235	-0.0260363			5.775	221.537	0.0288446			5.775	134.805	0.0178137
5.78333	1307.61	-192.394	-0.0259229			5.78333	221.87	0.0288879			5.78333	135.491	0.0179044
5.79167	1308.29	-191.706	-0.0258303			5.79167	222.153	0.0289248			5.79167	136.053	0.0179787
5.8	1308.89	-191.11	-0.02575			5.8	222.403	0.0289574			5.8	136.519	0.0180402
5.80833	1309.48	-190.521	-0.0256706			5.80833	222.669	0.028992			5.80833	136.849	0.0180839
5.81667	1310.21	-189.792	-0.0255723			5.81667	222.993	0.0290341			5.81667	137.177	0.0181272
5.825	1311.29	-188.706	-0.025426			5.825	223.329	0.0290779			5.825	137.466	0.0181654
5.83333	1312.77	-187.228	-0.0252269			5.83333	223.751	0.0291329			5.83333	137.669	0.0181922
5.84167	1314.55	-185.45	-0.0249874			5.84167	224.228	0.0291949			5.84167	138.017	0.0182381
5.85	1316.53	-183.469	-0.0247205			5.85	224.897	0.029282			5.85	138.362	0.0182838
5.85833	1318.61	-181.39	-0.0244404			5.85833	225.664	0.0293819			5.85833	138.794	0.0183409
5.86667	1320.49	-179.507	-0.0241865			5.86667	226.569	0.0294998			5.86667	139.304	0.0184082
5.875	1322.28	-177.725	-0.0239465			5.875	227.436	0.0296126			5.875	139.717	0.0184628
5.88333	1323.73	-176.268	-0.0237502			5.88333	228.376	0.0297351			5.88333	140.213	0.0185284
5.89167	1324.9	-175.097	-0.0235924			5.89167	229.233	0.0298467			5.89167	140.514	0.0185681
5.9	1325.8	-174.199	-0.0234714			5.9	229.905	0.0299342			5.9	140.817	0.0186081
5.90833	1326.58	-173.421	-0.0233666			5.90833	230.42	0.0300012			5.90833	141.093	0.0186447
5.91667	1327.36	-172.638	-0.0232611			5.91667	230.937	0.0300685			5.91667	141.237	0.0186636
5.925	1328.07	-171.928	-0.0231654			5.925	231.265	0.0301112			5.925	141.423	0.0186882
5.93333	1328.88	-171.124	-0.023057			5.93333	231.645	0.0301607			5.93333	141.64	0.0187169
5.94167	1329.76	-170.245	-0.0229386			5.94167	231.985	0.0302049			5.94167	141.897	0.0187509
5.95	1330.66	-169.342	-0.022817			5.95	232.42	0.0302616			5.95	142.226	0.0187944
5.95833	1331.62	-168.379	-0.0226873			5.95833	232.872	0.0303204			5.95833	142.673	0.0188534
5.96667	1332.59	-167.407	-0.0225563			5.96667	233.332	0.0303803			5.96667	143.131	0.0189139
5.975	1333.63	-166.365	-0.0224159			5.975	233.774	0.0304379			5.975	143.701	0.0189893
5.98333	1334.65	-165.348	-0.0222789			5.98333	234.081	0.0304779			5.98333	144.251	0.0190619
5.99167	1335.67	-164.331	-0.0221418			5.99167	234.321	0.0305092			5.99167	144.84	0.0191397
6	1336.77	-163.227	-0.0219931			6	234.503	0.0305328			6	145.317	0.0192029
6.00833	1337.96	-162.037	-0.0218327			6.00833	234.703	0.0305589			6.00833	145.801	0.0192668
6.01667	1339.2	-160.797	-0.0216657			6.01667	234.839	0.0305766			6.01667	146.201	0.0193196
6.025	1340.49	-159.506	-0.0214917			6.025	235.034	0.030602			6.025	146.524	0.0193623
6.03333	1341.79	-158.209	-0.0213169			6.03333	235.295	0.0306359			6.03333	146.718	0.0193879
6.04167	1342.98	-157.016	-0.0211561			6.04167	235.592	0.0306746			6.04167	146.896	0.0194115
6.05	1344.2	-155.802	-0.0209926			6.05	235.959	0.0307223			6.05	147.02	0.0194279
6.05833	1345.31	-154.691	-0.0208429			6.05833	236.326	0.0307701			6.05833	147.118	0.0194408
6.06667	1346.4	-153.6	-0.0206959			6.06667	236.66	0.0308137			6.06667	147.164	0.0194469
6.075	1347.39	-152.614	-0.0205631			6.075	237.049	0.0308643			6.075	147.349	0.0194714
6.08333	1348.36	-151.636	-0.0204313			6.08333	237.255	0.0308912			6.08333	147.556	0.0194986
6.09167	1349.39	-150.611	-0.0202931			6.09167	237.565	0.0309315			6.09167	147.886	0.0195422
6.1	1350.41	-149.592	-0.0201559			6.1	237.71	0.0309503			6.1	148.227	0.0195874
6.10833	1351.52	-148.483	-0.0200064			6.10833	237.887	0.0309734			6.10833	148.657	0.0196441
6.11667	1352.67	-147.334	-0.0198516			6.11667	238.037	0.0309929			6.11667	149.119	0.0197053
6.125	1353.83	-146.167	-0.0196943			6.125	238.163	0.0310093			6.125	149.57	0.0197648
6.13333	1355	-145.005	-0.0195378			6.13333	238.295	0.0310265			6.13333	150.016	0.0198238
6.14167	1356.04	-143.962	-0.0193973			6.14167	238.555	0.0310604			6.14167	150.333	0.0198657
6.15	1357.16	-142.838	-0.0192458			6.15	238.757	0.0310866			6.15	150.663	0.0199093
6.15833	1358.18	-141.821	-0.0191088			6.15833	239.036	0.031123			6.15833	150.994	0.019953
6.16667	1359.02	-140.976	-0.0189949			6.16667	239.231	0.0311484			6.16667	151.313	0.0199952
6.175	1359.93	-140.069	-0.0188728			6.175	239.543	0.031189			6.175	151.684	0.0200441
6.18333	1360.72	-139.284	-0.0187669			6.18333	239.742	0.0312149			6.18333	152.184	0.0201103
6.19167	1361.49	-138.507	-0.0186622			6.19167	240.001	0.0312487			6.19167	152.712	0.02018
6.2	1362.27	-137.731	-0.0185578			6.2	240.212	0.0312761			6.2	153.29	0.0202564
6.20833	1363.09	-136.905	-0.0184465			6.20833	240.413	0.0313023			6.20833	153.805	0.0203244
6.21667	1364.02	-135.978	-0.0183216			6.21667	240.606	0.0313274			6.21667	154.299	0.0203897
6.225	1364.92	-135.081	-0.0182007			6.225	240.875	0.0313624			6.225	154.655	0.0204368
6.23333	1365.89	-134.113	-0.0180703			6.23333	241.135	0.0313962			6.23333	154.929	0.020473
6.24167	1366.92	-133.077	-0.0179306			6.24167	241.457	0.0314382			6.24167	155.055	0.0204897
6.25	1367.97	-132.027	-0.0177892			6.25	241.779	0.0314802			6.25	155.138	0.0205007
6.25833	1369.02	-130.982	-0.0176484			6.25833	242.107	0.0315228			6.25833	155.227	0.0205124
6.26667	1369.98	-130.024	-0.0175192			6.26667	242.402	0.0315613			6.26667	155.243	0.0205146
6.275	1370.99	-129.011	-0.0173828			6.275	242.662	0.0315951			6.275	155.354	0.0205292
6.28333	1371.91	-128.091	-0.0172588			6.28333	242.867	0.0316219			6.28333	155.533	0.0205528
6.29167	1372.81	-127.19	-0.0171374			6.29167	243.063	0.0316473			6.29167	155.784	0.020586
6.3	1373.79	-126.208	-0.0170051			6.3	243.127	0.0316557			6.3	155.914	0.0206032
6.30833	1374.77	-125.232	-0.0168736			6.30833	243.189	0.0316638			6.30833	156.121	0.0206306
6.31667	1375.88	-124.117	-0.0167234			6.31667	243.261	0.0316731			6.31667	156.294	0.0206533
6.325	1377.22	-122.778	-0.016543			6.325	243.276	0.0316751			6.325	156.375	0.0206641
6.33333	1378.83	-121.175	-0.016327			6.33333	243.331	0.0316822			6.33333	156.491	0.0206794
6.34167	1380.85	-119.151	-0.0160542			6.34167	243.339	0.0316833			6.34167	156.566	0.0206894
6.35	1383.46	-116.54	-0.0157025			6.35	243.408	0.0316922			6.35	156.689	0.0207056
6.35833	1386.5	-113.501	-0.015293			6.35833	243.454	0.0316982			6.35833	156.757	0.0207146
6.36667	1389.95	-110.045	-0.0148274			6.36667	243.445	0.0316971			6.36667	156.943	0.0207391
6.375	1393.74	-106.263	-0.0143177			6.375	243.48	0.0317016			6.375	157.142	0.0207655
6.38333	1397.63	-102.368	-0.0137929			6.38333	243.558	0.0317118			6.38333	157.315	0.0207883
6.39167	1401.33	-98.6703	-0.0132947			6.39167	243.609	0.0317184			6.39167	157.459	0.0208073
6.4	1404.65	-95.3452	-0.0128467			6.4	243.797	0.0317429			6.4	157.584	0.0208239
6.40833	1407.4	-92.5979	-0.0124765			6.40833	243.993	0.0317684			6.40833	157.712	0.0208408
6.41667	1409.73	-90.2726	-0.0121632			6.41667	244.187	0.0317936			6.41667	157.831	0.0208565
6.425	1411.41	-88.5874	-0.0119362			6.425	244.407	0.0318223			6.425	157.852	0.0208593
6.43333	1412.75	-87.2514	-0.0117562			6.43333	244.67	0.0318566			6.43333	157.936	0.0208704
6.44167	1413.83	-86.1687	-0.0116103			6.44167	244.937	0.0318913			6.44167	157.97	0.0208748
6.45	1414.8	-85.1951	-0.0114791			6.45	245.077	0.0319096			6.45	158.028	0.0208826
6.45833	1415.77	-84.2255	-0.0113485			6.45833	245.216	0.0319277			6.45833	158.025	0.0208821
6.46667	1416.77	-83.2286	-0.0112141			6.46667	245.324	0.0319417			6.46667	157.945	0.0208715
6.475	1417.79	-82.2107	-0.011077			6.475	245.412	0.0319532			6.475	157.794	0.0208516
6.48333	1418.76	-81.2362	-0.0109457			6.48333	245.508	0.0319657			6.48333	157.563	0.0208211
6.49167	1419.65	-80.3519	-0.0108265			6.49167	245.621	0.0319804			6.49167	157.301	0.0207865
6.5	1420.45	-79.5485	-0.0107183			6.5	245.696	0.0319901			6.5	156.992	0.0207456
6.50833	1420.98	-79.0179	-0.0106468			6.50833	245.763	0.0319988			6.50833	156.602	0.020694
6.51667	1421.42	-78.5798	-0.0105878			6.51667	245.833	0.0320079			6.51667	156.214	0.0206428
6.525	1421.7	-78.3002	-0.0105501			6.525	245.954	0.0320237			6.525	155.868	0.0205971
6.53333	1421.88	-78.1176	-0.0105255			6.53333	246.015	0.0320317			6.53333	155.557	0.0205559
6.54167	1422.12	-77.8829	-0.0104939			6.54167	246.039	0.0320347			6.54167	155.225	0.0205121
6.55	1422.38	-77.6244	-0.010459			6.55	246.083	0.0320405			6.55	154.98	0.0204798
6.55833	1422.74	-77.2555	-0.0104093			6.55833	246.09	0.0320415			6.55833	154.713	0.0204444
6.56667	1423.21	-76.7877	-0.0103463			6.56667	246.092	0.0320417			6.56667	154.522	0.0204192
6.575	1423.83	-76.1725	-0.0102634			6.575	246.076	0.0320397			6.575	154.261	0.0203847
6.58333	1424.54	-75.4622	-0.0101677			6.58333	246.037	0.0320346			6.58333	154.094	0.0203626
6.59167	1425.36	-74.6405	-0.010057			6.59167	246.031	0.0320338			6.59167	154.002	0.0203504
6.6	1426.27	-73.733	-0.00993471			6.6	246.121	0.0320455			6.6	153.938	0.020342
6.60833	1427.28	-72.7199	-0.0097982			6.60833	246.247	0.0320619			6.60833	153.969	0.0203461
6.61667	1428.39	-71.6103	-0.0096487			6.61667	246.508	0.0320959			6.61667	154.158	0.0203711
6.625	1429.55	-70.4465	-0.00949189			6.625	246.85	0.0321404			6.625	154.316	0.020392
6.63333	1430.76	-69.2407	-0.00932942			6.63333	247.309	0.0322002			6.63333	154.752	0.0204496
6.64167	1432.07	-67.9262	-0.00915231			6.64167	247.801	0.0322643			6.64167	155.189	0.0205074
6.65	1433.36	-66.6428	-0.00897938			6.65	248.283	0.032327			6.65	155.771	0.0205842
6.65833	1434.71	-65.2943	-0.00879769			6.65833	248.728	0.0323849			6.65833	156.418	0.0206697
6.66667	1436.07	-63.93	-0.00861386			6.66667	249.19	0.0324451			6.66667	157.19	0.0207718
6.675	1437.43	-62.567	-0.00843022			6.675	249.648	0.0325048			6.675	158.04	0.0208841
6.68333	1438.8	-61.2043	-0.0082466			6.68333	250.149	0.0325699			6.68333	158.927	0.0210013
6.69167	1440.16	-59.8411	-0.00806293			6.69167	250.508	0.0326167			6.69167	159.799	0.0211166
6.7	1441.52	-58.4792	-0.00787943			6.7	250.989	0.0326793			6.7	160.651	0.0212291
6.70833	1442.89	-57.1129	-0.00769533			6.70833	251.367	0.0327285			6.70833	161.419	0.0213306
6.71667	1444.2	-55.797	-0.00751802			6.71667	251.751	0.0327785			6.71667	162.153	0.0214276
6.725	1445.44	-54.5609	-0.00735148			6.725	251.955	0.0328051			6.725	162.678	0.021497
6.73333	1446.58	-53.4178	-0.00719746			6.73333	252.212	0.0328385			6.73333	163.184	0.0215638
6.74167	1447.62	-52.38	-0.00705763			6.74167	252.356	0.0328573			6.74167	163.513	0.0216073
6.75	1448.6	-51.3957	-0.006925			6.75	252.455	0.0328702			6.75	163.789	0.0216438
6.75833	1449.45	-50.5511	-0.0068112			6.75833	252.504	0.0328765			6.75833	163.879	0.0216557
6.76667	1450.35	-49.6479	-0.00668951			6.76667	252.545	0.0328819			6.76667	163.874	0.021655
6.775	1451.2	-48.7987	-0.00657509			6.775	252.671	0.0328983			6.775	163.758	0.0216397
6.78333	1452.12	-47.884	-0.00645184			6.78333	252.678	0.0328992			6.78333	163.557	0.0216132
6.79167	1453.02	-46.9766	-0.00632958			6.79167	252.722	0.032905			6.79167	163.281	0.0215767
6.8	1453.93	-46.0723	-0.00620774			6.8	252.64	0.0328943			6.8	162.966	0.021535
6.80833	1454.84	-45.1556	-0.00608422			6.80833	252.551	0.0328827			6.80833	162.555	0.0214807
6.81667	1455.72	-44.2833	-0.00596668			6.81667	252.335	0.0328546			6.81667	162.179	0.0214311
6.825	1456.44	-43.5621	-0.00586951			6.825	252.014	0.0328128			6.825	161.922	0.0213971
6.83333	1457.09	-42.9064	-0.00578117			6.83333	251.744	0.0327776			6.83333	161.733	0.0213721
6.84167	1457.66	-42.3431	-0.00570527			6.84167	251.429	0.0327366			6.84167	161.75	0.0213743
6.85	1458.18	-41.8241	-0.00563534			6.85	251.175	0.0327035			6.85	161.83	0.0213849
6.85833	1458.68	-41.3151	-0.00556675			6.85833	250.935	0.0326723			6.85833	162.005	0.021408
6.86667	1459.29	-40.7111	-0.00548537			6.86667	250.785	0.0326528			6.86667	162.195	0.0214332
6.875	1459.94	-40.0617	-0.00539788			6.875	250.706	0.0326424			6.875	162.389	0.0214588
6.88333	1460.65	-39.3504	-0.00530203			6.88333	250.702	0.032642			6.88333	162.531	0.0214776
6.89167	1461.44	-38.5589	-0.00519538			6.89167	250.833	0.032659			6.89167	162.534	0.0214779
6.9	1462.3	-37.6992	-0.00507955			6.9	250.904	0.0326682			6.9	162.485	0.0214715
6.90833	1463.21	-36.7866	-0.00495659			6.90833	251.011	0.0326822			6.90833	162.282	0.0214446
6.91667	1464.11	-35.8857	-0.0048352			6.91667	251.11	0.0326951			6.91667	162.011	0.0214089
6.925	1465.12	-34.8793	-0.00469961			6.925	251.204	0.0327074			6.925	161.721	0.0213706
6.93333	1466.16	-33.8355	-0.00455896			6.93333	251.21	0.0327081			6.93333	161.469	0.0213373
6.94167	1467.21	-32.7922	-0.00441839			6.94167	251.211	0.0327082			6.94167	161.205	0.0213023
6.95	1468.3	-31.701	-0.00427136			6.95	251.198	0.0327065			6.95	161.042	0.0212809
6.95833	1469.32	-30.6793	-0.00413369			6.95833	251.127	0.0326973			6.95833	160.963	0.0212703
6.96667	1470.21	-29.79	-0.00401387			6.96667	251.068	0.0326895			6.96667	160.892	0.0212609
6.975	1471.11	-28.885	-0.00389194			6.975	250.991	0.0326796			6.975	160.899	0.0212619
6.98333	1471.81	-28.1876	-0.00379797			6.98333	250.979	0.0326779			6.98333	160.942	0.0212675
6.99167	1472.47	-27.5337	-0.00370986			6.99167	250.979	0.032678			6.99167	161.067	0.0212841
7	1473.1	-26.8978	-0.00362419			7	250.915	0.0326696			7	161.262	0.0213099
7.00833	1473.69	-26.3116	-0.0035452			7.00833	250.873	0.0326642			7.00833	161.482	0.0213389
7.01667	1474.38	-25.6243	-0.0034526			7.01667	250.817	0.0326569			7.01667	161.712	0.0213693
7.025	1475.08	-24.9173	-0.00335733			7.025	250.728	0.0326453			7.025	161.941	0.0213996
7.03333	1475.9	-24.102	-0.00324748			7.03333	250.556	0.0326229			7.03333	162.195	0.0214331
7.04167	1476.69	-23.3064	-0.00314028			7.04167	250.482	0.0326132			7.04167	162.524	0.0214766
7.05	1477.47	-22.5272	-0.00303529			7.05	250.358	0.0325972			7.05	162.708	0.0215009
7.05833	1478.31	-21.6894	-0.00292241			7.05833	250.294	0.0325888			7.05833	162.928	0.02153
7.06667	1479.08	-20.9215	-0.00281894			7.06667	250.23	0.0325805			7.06667	163.148	0.0215592
7.075	1479.9	-20.1038	-0.00270877			7.075	250.348	0.0325959			7.075	163.267	0.0215749
7.08333	1480.7	-19.3024	-0.00260078			7.08333	250.498	0.0326154			7.08333	163.357	0.0215868
7.09167	1481.53	-18.4678	-0.00248833			7.09167	250.735	0.0326462			7.09167	163.417	0.0215947
7.1	1482.31	-17.6899	-0.00238352			7.1	251.059	0.0326884			7.1	163.42	0.021595
7.10833	1483.08	-16.9234	-0.00228024			7.10833	251.454	0.0327399			7.10833	163.42	0.0215951
7.11667	1483.79	-16.2077	-0.00218382			7.11667	251.819	0.0327874			7.11667	163.42	0.021595
7.125	1484.48	-15.5228	-0.00209152			7.125	252.155	0.0328311			7.125	163.421	0.0215952
7.13333	1485.13	-14.8737	-0.00200406			7.13333	252.407	0.0328639			7.13333	163.416	0.0215945
7.14167	1485.72	-14.2789	-0.00192393			7.14167	252.542	0.0328815			7.14167	163.466	0.0216011
7.15	1486.42	-13.5765	-0.00182928			7.15	252.669	0.0328981			7.15	163.589	0.0216173
7.15833	1487.21	-12.7943	-0.00172389			7.15833	252.736	0.0329067			7.15833	163.718	0.0216344
7.16667	1488.15	-11.8474	-0.0015963			7.16667	252.81	0.0329163			7.16667	163.804	0.0216458
7.175	1489.21	-10.7892	-0.00145372			7.175	252.96	0.0329359			7.175	163.982	0.0216693
7.18333	1490.39	-9.6143	-0.00129542			7.18333	253.033	0.0329454			7.18333	164.145	0.0216908
7.19167	1491.63	-8.37153	-0.00112797			7.19167	253.188	0.0329656			7.19167	164.292	0.0217103
7.2	1492.87	-7.13349	-0.000961159			7.2	253.334	0.0329847			7.2	164.477	0.0217347
7.20833	1494.04	-5.96421	-0.000803611			7.20833	253.405	0.0329939			7.20833	164.605	0.0217517
7.21667	1495.19	-4.80553	-0.000647492			7.21667	253.465	0.0330016			7.21667	164.673	0.0217607
7.225	1496.3	-3.70008	-0.000498545			7.225	253.459	0.0330009			7.225	164.743	0.0217698
7.23333	1497.36	-2.63633	-0.000355217			7.23333	253.46	0.033001			7.23333	164.778	0.0217745
7.24167	1498.45	-1.55202	-0.000209118			7.24167	253.462	0.0330014			7.24167	164.735	0.0217688
7.25	1499.51	-0.492245	-6.63246e-05			7.25	253.417	0.0329954			7.25	164.715	0.0217661
7.25833	1500.54	0.544652	7.33859e-05			7.25833	253.229	0.032971			7.25833	164.77	0.0217735
7.26667	1501.64	1.64075	0.000221074			7.26667	253.036	0.0329458			7.26667	164.775	0.0217742
7.275	1502.64	2.64476	0.000356352			7.275	252.837	0.0329199			7.275	164.848	0.0217838
7.28333	1503.56	3.55798	0.000479399			7.28333	252.538	0.032881			7.28333	164.936	0.0217954
7.29167	1504.36	4.3562	0.00058695			7.29167	252.226	0.0328404			7.29167	165.074	0.0218136
7.3	1505.07	5.06744	0.000682782			7.3	251.797	0.0327845			7.3	165.159	0.0218249
7.30833	1505.68	5.68171	0.000765548			7.30833	251.401	0.0327329			7.30833	165.217	0.0218325
7.31667	1506.14	6.13565	0.000826711			7.31667	251.009	0.0326819			7.31667	165.21	0.0218316
7.325	1506.57	6.56812	0.000884982			7.325	250.621	0.0326314			7.325	165.013	0.0218056
7.33333	1506.88	6.87512	0.000926346			7.33333	250.217	0.0325788			7.33333	164.777	0.0217744
7.34167	1507.24	7.23583	0.000974949			7.34167	249.742	0.032517			7.34167	164.308	0.0217124
7.35	1507.63	7.62874	0.00102789			7.35	249.376	0.0324692			7.35	163.747	0.0216382
7.35833	1508.06	8.06449	0.0010866			7.35833	249.06	0.0324281			7.35833	163.068	0.0215486
7.36667	1508.58	8.58018	0.00115608			7.36667	248.735	0.0323859			7.36667	162.287	0.0214453
7.375	1509.23	9.23291	0.00124403			7.375	248.548	0.0323615			7.375	161.508	0.0213424
7.38333	1509.98	9.9848	0.00134534			7.38333	248.43	0.0323462			7.38333	160.761	0.0212437
7.39167	1510.82	10.824	0.00145842			7.39167	248.419	0.0323446			7.39167	160.271	0.021179
7.4	1511.77	11.7709	0.001586			7.4	248.521	0.0323579			7.4	159.943	0.0211355
7.40833	1512.87	12.8702	0.00173412			7.40833	248.739	0.0323864			7.40833	159.86	0.0211245
7.41667	1514.03	14.0281	0.00189013			7.41667	249.053	0.0324273			7.41667	160.094	0.0211555
7.425	1515.27	15.2657	0.00205688			7.425	249.518	0.0324877			7.425	160.548	0.0212155
7.43333	1516.57	16.566	0.00223208			7.43333	250.123	0.0325665			7.43333	161.167	0.0212973
7.44167	1517.99	17.9936	0.00242444			7.44167	250.857	0.0326621			7.44167	161.877	0.0213911
7.45	1519.6	19.5989	0.00264074			7.45	251.744	0.0327776			7.45	162.653	0.0214937
7.45833	1521.26	21.2639	0.00286508			7.45833	252.68	0.0328995			7.45833	163.511	0.0216071
7.46667	1522.99	22.9947	0.00309828			7.46667	253.644	0.033025			7.46667	164.353	0.0217183
7.475	1524.82	24.8155	0.00334362			7.475	254.496	0.033136			7.475	165.197	0.0218298
7.48333	1526.62	26.6239	0.00358728			7.48333	255.408	0.0332547			7.48333	166.09	0.0219479
7.49167	1528.36	28.3551	0.00382054			7.49167	256.207	0.0333587			7.49167	166.95	0.0220615
7.5	1530.05	30.0523	0.00404921			7.5	256.911	0.0334504			7.5	167.839	0.022179
7.50833	1531.63	31.6258	0.00426123			7.50833	257.594	0.0335393			7.50833	168.685	0.0222908
7.51667	1533.07	33.0749	0.00445648			7.51667	258.198	0.0336179			7.51667	169.438	0.0223903
7.525	1534.33	34.3342	0.00462615			7.525	258.725	0.0336865			7.525	170.092	0.0224767
7.53333	1535.5	35.4982	0.00478299			7.53333	259.245	0.0337543			7.53333	170.611	0.0225453
7.54167	1536.57	36.5741	0.00492796			7.54167	259.75	0.03382			7.54167	171.051	0.0226034
7.55	1537.52	37.5176	0.00505508			7.55	260.207	0.0338795			7.55	171.321	0.0226392
7.55833	1538.43	38.4252	0.00517738			7.55833	260.62	0.0339333			7.55833	171.489	0.0226613
7.56667	1539.29	39.2945	0.0052945			7.56667	261.06	0.0339905			7.56667	171.492	0.0226617
7.575	1540.09	40.0944	0.00540227			7.575	261.452	0.0340416			7.575	171.308	0.0226374
7.58333	1540.75	40.7474	0.00549026			7.58333	261.907	0.0341008			7.58333	171.109	0.0226111
7.59167	1541.39	41.3936	0.00557733			7.59167	262.238	0.0341439			7.59167	170.775	0.022567
7.6	1541.93	41.9327	0.00564997			7.6	262.596	0.0341906			7.6	170.376	0.0225142
7.60833	1542.42	42.419	0.00571549			7.60833	262.874	0.0342268			7.60833	169.874	0.0224479
7.61667	1542.83	42.8269	0.00577046			7.61667	263.137	0.0342609			7.61667	169.402	0.0223855
7.625	1543.14	43.1439	0.00581316			7.625	263.272	0.0342785			7.625	168.896	0.0223187
7.63333	1543.41	43.4149	0.00584968			7.63333	263.398	0.0342949			7.63333	168.438	0.0222582
7.64167	1543.73	43.7321	0.00589241			7.64167	263.537	0.0343131			7.64167	167.988	0.0221987
7.65	1544	43.9985	0.00592831			7.65	263.642	0.0343267			7.65	167.775	0.0221706
7.65833	1544.3	44.3009	0.00596905			7.65833	263.604	0.0343218			7.65833	167.641	0.0221528
7.66667	1544.62	44.6204	0.00601211			7.66667	263.543	0.0343139			7.66667	167.569	0.0221433
7.675	1545.01	45.0133	0.00606505			7.675	263.437	0.0343			7.675	167.616	0.0221495
7.68333	1545.46	45.4626	0.00612558			7.68333	263.252	0.034276			7.68333	167.793	0.0221729
7.69167	1545.97	45.9723	0.00619427			7.69167	263.109	0.0342573			7.69167	167.991	0.0221991
7.7	1546.55	46.5478	0.0062718			7.7	262.85	0.0342237			7.7	168.187	0.022225
7.70833	1547.12	47.1197	0.00634885			7.70833	262.565	0.0341866			7.70833	168.359	0.0222477
7.71667	1547.83	47.8274	0.00644421			7.71667	262.27	0.0341481			7.71667	168.486	0.0222645
7.725	1548.45	48.4541	0.00652865			7.725	262.009	0.0341142			7.725	168.622	0.0222825
7.73333	1549.17	49.1672	0.00662474			7.73333	261.795	0.0340862			7.73333	168.694	0.022292
7.74167	1549.77	49.7673	0.0067056			7.74167	261.611	0.0340623			7.74167	168.879	0.0223165
7.75	1550.41	50.405	0.00679152			7.75	261.412	0.0340364			7.75	169.013	0.0223342
7.75833	1550.91	50.9142	0.00686012			7.75833	261.238	0.0340138			7.75833	169.191	0.0223577
7.76667	1551.44	51.4387	0.0069308			7.76667	261.064	0.0339911			7.76667	169.385	0.0223832
7.775	1551.95	51.9526	0.00700004			7.775	260.795	0.033956			7.775	169.706	0.0224258
7.78333	1552.51	52.5122	0.00707544			7.78333	260.504	0.0339181			7.78333	169.897	0.0224509
7.79167	1553.1	53.102	0.00715491			7.79167	260.112	0.0338672			7.79167	170.157	0.0224852
7.8	1553.68	53.6793	0.00723269			7.8	259.843	0.0338321			7.8	170.292	0.0225031
7.80833	1554.28	54.2849	0.00731429			7.80833	259.593	0.0337996			7.80833	170.471	0.0225268
7.81667	1555.03	55.0349	0.00741535			7.81667	259.43	0.0337783			7.81667	170.552	0.0225376
7.825	1555.77	55.7719	0.00751465			7.825	259.439	0.0337795			7.825	170.632	0.022548
7.83333	1556.57	56.5685	0.00762198			7.83333	259.5	0.0337875			7.83333	170.612	0.0225454
7.84167	1557.37	57.3738	0.00773049			7.84167	259.714	0.0338153			7.84167	170.667	0.0225527
7.85	1558.15	58.1467	0.00783462			7.85	259.982	0.0338502			7.85	170.619	0.0225464
7.85833	1558.92	58.9225	0.00793916			7.85833	260.233	0.0338829			7.85833	170.56	0.0225386
7.86667	1559.7	59.6983	0.00804368			7.86667	260.407	0.0339056			7.86667	170.532	0.0225348
7.875	1560.37	60.3723	0.00813451			7.875	260.541	0.033923			7.875	170.418	0.0225198
7.88333	1561.07	61.0667	0.00822806			7.88333	260.593	0.0339297			7.88333	170.326	0.0225077
7.89167	1561.69	61.6862	0.00831154			7.89167	260.632	0.0339348			7.89167	170.19	0.0224896
7.9	1562.27	62.2698	0.00839016			7.9	260.709	0.0339449			7.9	170.113	0.0224795
7.90833	1562.85	62.8512	0.0084685			7.90833	260.717	0.0339459			7.90833	170.054	0.0224717
7.91667	1563.51	63.513	0.00855767			7.91667	260.83	0.0339606			7.91667	169.992	0.0224636
7.925	1564.15	64.1523	0.00864382			7.925	260.822	0.0339595			7.925	170.022	0.0224674
7.93333	1564.83	64.8317	0.00873535			7.93333	260.787	0.0339551			7.93333	170.087	0.0224761
7.94167	1565.58	65.577	0.00883578			7.94167	260.734	0.0339482			7.94167	170.175	0.0224877
7.95	1566.47	66.4666	0.00895564			7.95	260.56	0.0339255			7.95	170.419	0.02252
7.95833	1567.38	67.3812	0.00907887			7.95833	260.426	0.0339081			7.95833	170.676	0.0225539
7.96667	1568.42	68.4221	0.00921912			7.96667	260.24	0.0338838			7.96667	171.019	0.0225992
7.975	1569.48	69.4769	0.00936124			7.975	260.192	0.0338776			7.975	171.398	0.0226492
7.98333	1570.55	70.5526	0.00950619			7.98333	260.244	0.0338843			7.98333	171.84	0.0227077
7.99167	1571.62	71.6202	0.00965003			7.99167	260.406	0.0339054			7.99167	172.381	0.0227792
8	1572.78	72.7773	0.00980594			8	260.739	0.0339488			8	172.833	0.0228389
8.00833	1573.94	73.9443	0.00996317			8.00833	261.249	0.0340152			8.00833	173.453	0.0229208
8.01667	1575.19	75.189	0.0101309			8.01667	261.771	0.0340832			8.01667	174.174	0.0230161
8.025	1576.62	76.6178	0.0103234			8.025	262.368	0.0341609			8.025	175.045	0.0231312
8.03333	1578.08	78.0759	0.0105199			8.03333	263.023	0.0342462			8.03333	176.065	0.023266
8.04167	1579.74	79.7411	0.0107442			8.04167	263.7	0.0343343			8.04167	177.235	0.0234207
8.05	1581.54	81.5417	0.0109868			8.05	264.448	0.0344317			8.05	178.511	0.0235893
8.05833	1583.41	83.4095	0.0112385			8.05833	265.338	0.0345475			8.05833	179.864	0.0237681
8.06667	1585.35	85.3478	0.0114997			8.06667	266.308	0.0346739			8.06667	181.173	0.0239409
8.075	1587.29	87.2942	0.0117619			8.075	267.557	0.0348365			8.075	182.33	0.0240939
8.08333	1589.15	89.151	0.0120121			8.08333	268.866	0.035007			8.08333	183.399	0.0242352
8.09167	1590.97	90.9743	0.0122578			8.09167	270.244	0.0351864			8.09167	184.333	0.0243586
8.1	1592.73	92.7265	0.0124939			8.1	271.539	0.0353549			8.1	185.018	0.0244491
8.10833	1594.32	94.3231	0.012709			8.10833	272.683	0.0355039			8.10833	185.503	0.0245132
8.11667	1595.71	95.7057	0.0128953			8.11667	273.61	0.0356246			8.11667	185.844	0.0245582
8.125	1596.99	96.992	0.0130686			8.125	274.182	0.0356991			8.125	185.958	0.0245733
8.13333	1598.04	98.0413	0.01321			8.13333	274.383	0.0357253			8.13333	185.788	0.0245508
8.14167	1598.84	98.8443	0.0133182			8.14167	274.273	0.035711			8.14167	185.396	0.0244991
8.15	1599.39	99.389	0.0133916			8.15	273.799	0.0356492			8.15	184.771	0.0244164
8.15833	1599.68	99.6828	0.0134312			8.15833	273.167	0.0355669			8.15833	183.965	0.02431
8.16667	1599.78	99.7849	0.0134449			8.16667	272.359	0.0354618			8.16667	183.02	0.0241851
8.175	1599.66	99.6648	0.0134287			8.175	271.392	0.0353358			8.175	181.916	0.0240392
8.18333	1599.51	99.5099	0.0134079			8.18333	270.341	0.035199			8.18333	180.828	0.0238955
8.19167	1599.2	99.2041	0.0133667			8.19167	269.261	0.0350583			8.19167	179.791	0.0237584
8.2	1599.03	99.0272	0.0133428			8.2	268.193	0.0349194			8.2	178.764	0.0236226
8.20833	1598.82	98.8157	0.0133143			8.20833	267.112	0.0347786			8.20833	177.874	0.0235051
8.21667	1598.72	98.7221	0.0133017			8.21667	266.134	0.0346513			8.21667	177.028	0.0233932
8.225	1598.72	98.72	0.0133014			8.225	265.161	0.0345246			8.225	176.299	0.023297
8.23333	1598.79	98.7945	0.0133115			8.23333	264.377	0.0344225			8.23333	175.607	0.0232055
8.24167	1599.06	99.0593	0.0133472			8.24167	263.715	0.0343363			8.24167	175.107	0.0231395
8.25	1599.39	99.3893	0.0133916			8.25	263.301	0.0342824			8.25	174.683	0.0230834
8.25833	1599.84	99.84	0.0134523			8.25833	262.969	0.0342391			8.25833	174.466	0.0230548
8.26667	1600.47	100.473	0.0135376			8.26667	262.836	0.0342218			8.26667	174.432	0.0230502
8.275	1601.19	101.195	0.0136349			8.275	262.939	0.0342353			8.275	174.534	0.0230637
8.28333	1602.04	102.035	0.0137481			8.28333	263.082	0.0342538			8.28333	174.854	0.0231059
8.29167	1603.03	103.027	0.0138818			8.29167	263.345	0.0342881			8.29167	175.347	0.0231712
8.3	1604.13	104.132	0.0140307			8.3	263.593	0.0343203			8.3	175.998	0.0232572
8.30833	1605.27	105.269	0.0141838			8.30833	263.93	0.0343642			8.30833	176.705	0.0233505
8.31667	1606.41	106.412	0.0143378			8.31667	264.197	0.034399			8.31667	177.495	0.0234549
8.325	1607.46	107.46	0.014479			8.325	264.488	0.0344369			8.325	178.266	0.0235568
8.33333	1608.5	108.5	0.0146192			8.33333	264.7	0.0344645			8.33333	179.05	0.0236605
8.34167	1609.4	109.401	0.0147406			8.34167	264.834	0.034482			8.34167	179.812	0.0237612
8.35	1610.3	110.303	0.0148622			8.35	265.017	0.0345058			8.35	180.457	0.0238464
8.35833	1611.13	111.132	0.0149738			8.35833	265.163	0.0345248			8.35833	181.09	0.02393
8.36667	1612.02	112.023	0.0150939			8.36667	265.363	0.0345509			8.36667	181.659	0.0240052
8.375	1612.88	112.884	0.0152098			8.375	265.596	0.0345811			8.375	182.296	0.0240893
8.38333	1613.78	113.777	0.0153302			8.38333	265.907	0.0346217			8.38333	182.896	0.0241687
8.39167	1614.63	114.625	0.0154445			8.39167	266.295	0.0346721			8.39167	183.476	0.0242453
8.4	1615.53	115.53	0.0155664			8.4	266.639	0.034717			8.4	184.123	0.0243309
8.40833	1616.38	116.375	0.0156803			8.40833	267.083	0.0347748			8.40833	184.656	0.0244013
8.41667	1617.15	117.152	0.015785			8.41667	267.501	0.0348292			8.41667	185.142	0.0244654
8.425	1617.91	117.912	0.0158874			8.425	267.908	0.0348822			8.425	185.581	0.0245235
8.43333	1618.63	118.632	0.0159843			8.43333	268.393	0.0349454			8.43333	186.017	0.0245811
8.44167	1619.41	119.41	0.0160892			8.44167	268.916	0.0350135			8.44167	186.415	0.0246337
8.45	1620.13	120.129	0.016186			8.45	269.376	0.0350734			8.45	186.875	0.0246945
8.45833	1620.91	120.914	0.0162919			8.45833	269.825	0.0351318			8.45833	187.389	0.0247624
8.46667	1621.68	121.682	0.0163952			8.46667	270.286	0.0351918			8.46667	187.971	0.0248393
8.475	1622.54	122.54	0.0165109			8.475	270.708	0.0352468			8.475	188.588	0.0249208
8.48333	1623.41	123.408	0.0166279			8.48333	271.042	0.0352903			8.48333	189.213	0.0250034
8.49167	1624.29	124.294	0.0167472			8.49167	271.364	0.0353322			8.49167	189.813	0.0250827
8.5	1625.27	125.269	0.0168787			8.5	271.699	0.0353757			8.5	190.388	0.0251587
8.50833	1626.19	126.192	0.017003			8.50833	272.02	0.0354176			8.50833	190.895	0.0252257
8.51667	1627.22	127.218	0.0171412			8.51667	272.349	0.0354605			8.51667	191.353	0.0252862
8.525	1628.25	128.253	0.0172807			8.525	272.637	0.0354979			8.525	191.777	0.0253423
8.53333	1629.32	129.317	0.0174241			8.53333	272.897	0.0355317			8.53333	192.16	0.0253928
8.54167	1630.41	130.408	0.0175711			8.54167	273.15	0.0355647			8.54167	192.601	0.0254512
8.55	1631.51	131.508	0.0177192			8.55	273.414	0.035599			8.55	193.053	0.0255108
8.55833	1632.54	132.54	0.0178583			8.55833	273.478	0.0356074			8.55833	193.571	0.0255793
8.56667	1633.49	133.493	0.0179868			8.56667	273.596	0.0356228			8.56667	194.124	0.0256524
8.575	1634.38	134.384	0.0181068			8.575	273.552	0.0356171			8.575	194.759	0.0257363
8.58333	1635.15	135.147	0.0182096			8.58333	273.478	0.0356075			8.58333	195.339	0.0258129
8.59167	1635.86	135.863	0.0183061			8.59167	273.424	0.0356003			8.59167	195.873	0.0258835
8.6	1636.52	136.517	0.0183942			8.6	273.305	0.0355848			8.6	196.393	0.0259522
8.60833	1637.24	137.235	0.0184909			8.60833	273.161	0.0355662			8.60833	196.857	0.0260136
8.61667	1638.02	138.015	0.018596			8.61667	272.98	0.0355425			8.61667	197.28	0.0260695
8.625	1638.79	138.787	0.0187001			8.625	272.817	0.0355214			8.625	197.626	0.0261152
8.63333	1639.63	139.629	0.0188135			8.63333	272.55	0.0354865			8.63333	197.954	0.0261585
8.64167	1640.55	140.55	0.0189376			8.64167	272.245	0.0354468			8.64167	198.217	0.0261933
8.65	1641.4	141.398	0.0190518			8.65	271.925	0.0354052			8.65	198.368	0.0262132
8.65833	1642.25	142.25	0.0191666			8.65833	271.538	0.0353548			8.65833	198.559	0.0262385
8.66667	1642.96	142.957	0.0192618			8.66667	271.281	0.0353213			8.66667	198.73	0.0262611
8.675	1643.62	143.624	0.0193518			8.675	270.949	0.0352782			8.675	198.727	0.0262606
8.68333	1644.13	144.131	0.01942			8.68333	270.79	0.0352574			8.68333	198.814	0.0262722
8.69167	1644.61	144.613	0.019485			8.69167	270.687	0.0352441			8.69167	198.785	0.0262683
8.7	1645.07	145.067	0.0195462			8.7	270.643	0.0352383			8.7	198.82	0.026273
8.70833	1645.52	145.521	0.0196073			8.70833	270.708	0.0352467			8.70833	198.829	0.0262742
8.71667	1645.98	145.98	0.0196692			8.71667	270.829	0.0352625			8.71667	198.957	0.026291
8.725	1646.58	146.579	0.0197499			8.725	270.915	0.0352737			8.725	199.099	0.0263098
8.73333	1647.16	147.156	0.0198276			8.73333	271.15	0.0353043			8.73333	199.315	0.0263384
8.74167	1647.77	147.769	0.0199102			8.74167	271.371	0.0353331			8.74167	199.605	0.0263766
8.75	1648.43	148.426	0.0199987			8.75	271.605	0.0353636			8.75	200.02	0.0264315
8.75833	1649.12	149.12	0.0200922			8.75833	271.924	0.0354051			8.75833	200.478	0.0264921
8.76667	1649.9	149.904	0.0201979			8.76667	272.249	0.0354474			8.76667	201.051	0.0265678
8.775	1650.83	150.832	0.020323			8.775	272.636	0.0354978			8.775	201.643	0.026646
8.78333	1651.9	151.904	0.0204673			8.78333	273.076	0.0355551			8.78333	202.326	0.0267362
8.79167	1653.13	153.134	0.0206331			8.79167	273.663	0.0356315			8.79167	203.142	0.0268441
8.8	1654.53	154.53	0.0208213			8.8	274.359	0.0357222			8.8	204.027	0.026961
8.80833	1656.23	156.232	0.0210506			8.80833	275.195	0.0358309			8.80833	204.978	0.0270866
8.81667	1658.04	158.044	0.0212947			8.81667	276.151	0.0359554			8.81667	206.13	0.0272389
8.825	1660.01	160.012	0.0215598			8.825	277.264	0.0361004			8.825	207.314	0.0273954
8.83333	1662.16	162.155	0.0218486			8.83333	278.441	0.0362536			8.83333	208.77	0.0275878
8.84167	1664.34	164.343	0.0221434			8.84167	279.731	0.0364216			8.84167	210.265	0.0277853
8.85	1666.66	166.661	0.0224557			8.85	281.093	0.0365989			8.85	211.783	0.027986
8.85833	1668.99	168.995	0.0227702			8.85833	282.541	0.0367874			8.85833	213.396	0.0281991
8.86667	1671.34	171.337	0.0230858			8.86667	284.04	0.0369826			8.86667	214.919	0.0284004
8.875	1673.67	173.668	0.0233998			8.875	285.476	0.0371696			8.875	216.34	0.0285881
8.88333	1675.85	175.848	0.0236936			8.88333	286.95	0.0373616			8.88333	217.603	0.028755
8.89167	1677.77	177.775	0.0239532			8.89167	288.301	0.0375373			8.89167	218.612	0.0288884
8.9	1679.47	179.469	0.0241815			8.9	289.485	0.0376916			8.9	219.507	0.0290066
8.90833	1680.91	180.906	0.0243751			8.90833	290.408	0.0378118			8.90833	220.132	0.0290893
8.91667	1681.96	181.956	0.0245166			8.91667	291.004	0.0378894			8.91667	220.396	0.0291242
8.925	1682.57	182.572	0.0245996			8.925	291.22	0.0379175			8.925	220.409	0.0291259
8.93333	1682.86	182.859	0.0246382			8.93333	291.121	0.0379046			8.93333	220.059	0.0290795
8.94167	1682.64	182.641	0.0246089			8.94167	290.548	0.03783			8.94167	219.337	0.0289842
8.95	1682.06	182.061	0.0245307			8.95	289.681	0.0377171			8.95	218.23	0.0288379
8.95833	1681.1	181.1	0.0244012			8.95833	288.469	0.0375592			8.95833	216.785	0.0286469
8.96667	1679.81	179.806	0.0242268			8.96667	286.937	0.0373598			8.96667	215.033	0.0284154
8.975	1678.27	178.272	0.0240201			8.975	285.254	0.0371406			8.975	213.161	0.028168
8.98333	1676.58	176.585	0.0237929			8.98333	283.252	0.03688			8.98333	211.086	0.0278938
8.99167	1674.83	174.826	0.0235558			8.99167	281.232	0.036617			8.99167	209.02	0.0276208
9	1673.11	173.109	0.0233245			9	279.172	0.0363488			9	207.021	0.0273567
9.00833	1671.57	171.571	0.0231173			9.00833	277.145	0.0360848			9.00833	205.157	0.0271104
9.01667	1670.31	170.308	0.0229471			9.01667	275.332	0.0358488			9.01667	203.542	0.026897
9.025	1669.29	169.289	0.0228099			9.025	273.791	0.0356481			9.025	202.073	0.0267028
9.03333	1668.62	168.622	0.02272			9.03333	272.602	0.0354934			9.03333	200.953	0.0265549
9.04167	1668.32	168.318	0.022679			9.04167	271.721	0.0353787			9.04167	200.135	0.0264467
9.05	1668.25	168.254	0.0226704			9.05	271.219	0.0353133			9.05	199.608	0.0263771
9.05833	1668.46	168.46	0.0226981			9.05833	270.966	0.0352803			9.05833	199.425	0.0263528
9.06667	1668.95	168.95	0.0227642			9.06667	271.026	0.0352881			9.06667	199.51	0.0263642
9.075	1669.88	169.878	0.0228891			9.075	271.272	0.0353202			9.075	199.73	0.0263932
9.08333	1671.26	171.26	0.0230754			9.08333	271.699	0.0353758			9.08333	200.157	0.0264497
9.09167	1673.08	173.081	0.0233207			9.09167	272.227	0.0354446			9.09167	200.75	0.026528
9.1	1675.3	175.303	0.0236202			9.1	272.962	0.0355403			9.1	201.469	0.026623
9.10833	1677.9	177.902	0.0239703			9.10833	273.752	0.0356431			9.10833	202.293	0.0267319
9.11667	1680.55	180.551	0.0243272			9.11667	274.657	0.0357609			9.11667	203.233	0.0268562
9.125	1682.99	182.993	0.0246563			9.125	275.731	0.0359007			9.125	204.293	0.0269961
9.13333	1685.03	185.03	0.0249307			9.13333	276.78	0.0360374			9.13333	205.442	0.027148
9.14167	1686.47	186.474	0.0251254			9.14167	277.884	0.036181			9.14167	206.74	0.0273195
9.15	1687.34	187.345	0.0252426			9.15	278.901	0.0363136			9.15	208.034	0.0274905
9.15833	1687.87	187.867	0.025313			9.15833	279.823	0.0364336			9.15833	209.337	0.0276627
9.16667	1688.21	188.215	0.0253598			9.16667	280.75	0.0365543			9.16667	210.635	0.0278343
9.175	1688.56	188.564	0.0254069			9.175	281.625	0.0366682			9.175	211.888	0.0279998
9.18333	1689.08	189.081	0.0254766			9.18333	282.441	0.0367745			9.18333	213.202	0.0281734
9.19167	1689.96	189.959	0.0255949			9.19167	283.274	0.0368829			9.19167	214.741	0.0283768
9.2	1691.07	191.069	0.0257444			9.2	284.117	0.0369926			9.2	216.439	0.0286012
9.20833	1692.48	192.477	0.0259341			9.20833	284.963	0.0371029			9.20833	218.446	0.0288665
9.21667	1693.92	193.922	0.0261288			9.21667	285.785	0.0372098			9.21667	220.717	0.0291665
9.225	1695.32	195.318	0.0263169			9.225	286.571	0.0373122			9.225	223.026	0.0294716
9.23333	1696.67	196.67	0.0264992			9.23333	287.259	0.0374017			9.23333	225.278	0.0297693
9.24167	1697.87	197.869	0.0266607			9.24167	287.902	0.0374855			9.24167	227.167	0.0300189
9.25	1698.9	198.903	0.0268			9.25	288.494	0.0375625			9.25	228.673	0.0302178
9.25833	1699.88	199.875	0.026931			9.25833	289.005	0.0376291			9.25833	229.493	0.0303262
9.26667	1700.76	200.764	0.0270507			9.26667	289.435	0.0376851			9.26667	229.694	0.0303527
9.275	1701.58	201.575	0.02716			9.275	289.825	0.0377358			9.275	229.508	0.0303283
9.28333	1702.39	202.385	0.0272692			9.28333	290.214	0.0377865			9.28333	229.087	0.0302725
9.29167	1703.23	203.232	0.0273832			9.29167	290.564	0.037832			9.29167	228.624	0.0302113
9.3	1704.13	204.133	0.0275046			9.3	290.826	0.0378662			9.3	228.284	0.0301664
9.30833	1705.23	205.234	0.027653			9.30833	291.028	0.0378924			9.30833	228.226	0.0301588
9.31667	1706.41	206.413	0.0278119			9.31667	291.275	0.0379246			9.31667	228.415	0.0301838
9.325	1707.68	207.678	0.0279823			9.325	291.464	0.0379492			9.325	228.866	0.0302433
9.33333	1708.99	208.993	0.0281595			9.33333	291.665	0.0379754			9.33333	229.385	0.030312
9.34167	1710.2	210.195	0.0283215			9.34167	291.85	0.0379995			9.34167	229.956	0.0303874
9.35	1711.36	211.362	0.0284787			9.35	292.153	0.0380389			9.35	230.492	0.0304582
9.35833	1712.4	212.404	0.028619			9.35833	292.477	0.0380811			9.35833	231.014	0.0305273
9.36667	1713.31	213.313	0.0287415			9.36667	292.819	0.0381257			9.36667	231.649	0.0306111
9.375	1714.22	214.223	0.0288642			9.375	293.269	0.0381843			9.375	232.155	0.030678
9.38333	1715.13	215.128	0.0289862			9.38333	293.615	0.0382293			9.38333	232.683	0.0307478
9.39167	1716.04	216.039	0.0291088			9.39167	293.984	0.0382774			9.39167	233.165	0.0308114
9.4	1716.99	216.99	0.0292371			9.4	294.326	0.0383219			9.4	233.566	0.0308644
9.40833	1718.03	218.026	0.0293765			9.40833	294.649	0.0383639			9.40833	233.958	0.0309163
9.41667	1719.07	219.073	0.0295176			9.41667	294.916	0.0383987			9.41667	234.281	0.0309589
9.425	1720.14	220.143	0.0296618			9.425	295.14	0.0384279			9.425	234.606	0.0310019
9.43333	1721.16	221.16	0.0297988			9.43333	295.272	0.0384451			9.43333	234.927	0.0310443
9.44167	1722.24	222.24	0.0299444			9.44167	295.333	0.038453			9.44167	235.258	0.031088
9.45	1723.27	223.27	0.0300831			9.45	295.368	0.0384576			9.45	235.534	0.0311246
9.45833	1724.32	224.317	0.0302242			9.45833	295.382	0.0384594			9.45833	235.85	0.0311662
9.46667	1725.24	225.235	0.030348			9.46667	295.324	0.0384518			9.46667	236.104	0.0311999
9.475	1726.2	226.198	0.0304777			9.475	295.269	0.0384447			9.475	236.301	0.0312259
9.48333	1727.13	227.125	0.0306026			9.48333	295.244	0.0384414			9.48333	236.48	0.0312496
9.49167	1728.07	228.075	0.0307306			9.49167	295.237	0.0384405			9.49167	236.58	0.0312628
9.5	1728.98	228.981	0.0308527			9.5	295.275	0.0384455			9.5	236.602	0.0312656
9.50833	1729.83	229.831	0.0309672			9.50833	295.269	0.0384446			9.50833	236.602	0.0312656
9.51667	1730.74	230.738	0.0310894			9.51667	295.27	0.0384448			9.51667	236.539	0.0312573
9.525	1731.58	231.577	0.0312024			9.525	295.188	0.0384342			9.525	236.416	0.031241
9.53333	1732.44	232.442	0.0313191			9.53333	294.999	0.0384095			9.53333	236.357	0.0312333
9.54167	1733.33	233.328	0.0314384			9.54167	294.77	0.0383797			9.54167	236.282	0.0312234
9.55	1734.2	234.204	0.0315564			9.55	294.542	0.03835			9.55	236.294	0.0312249
9.55833	1735.11	235.113	0.0316789			9.55833	294.312	0.03832			9.55833	236.353	0.0312327
9.56667	1736.02	236.022	0.0318014			9.56667	294.042	0.0382849			9.56667	236.528	0.0312559
9.575	1736.93	236.933	0.031924			9.575	293.844	0.0382592			9.575	236.721	0.0312814
9.58333	1737.76	237.761	0.0320356			9.58333	293.668	0.0382363			9.58333	236.861	0.0312999
9.59167	1738.53	238.533	0.0321397			9.59167	293.52	0.038217			9.59167	237.028	0.031322
9.6	1739.32	239.323	0.0322461			9.6	293.325	0.0381915			9.6	237.056	0.0313256
9.60833	1740.05	240.048	0.0323438			9.60833	293.129	0.038166			9.60833	237.013	0.0313199
9.61667	1740.82	240.82	0.0324478			9.61667	292.932	0.0381404			9.61667	236.898	0.0313047
9.625	1741.48	241.476	0.0325363			9.625	292.736	0.0381148			9.625	236.705	0.0312793
9.63333	1742.33	242.327	0.0326508			9.63333	292.545	0.03809			9.63333	236.519	0.0312547
9.64167	1743.11	243.109	0.0327562			9.64167	292.436	0.0380758			9.64167	236.373	0.0312354
9.65	1743.95	243.949	0.0328694			9.65	292.382	0.0380688			9.65	236.221	0.0312153
9.65833	1744.87	244.873	0.032994			9.65833	292.503	0.0380845			9.65833	236.162	0.0312075
9.66667	1745.76	245.761	0.0331136			9.66667	292.7	0.0381101			9.66667	236.182	0.0312101
9.675	1746.55	246.55	0.0332199			9.675	293.007	0.0381501			9.675	236.315	0.0312276
9.68333	1747.26	247.264	0.0333161			9.68333	293.331	0.0381923			9.68333	236.442	0.0312444
9.69167	1747.9	247.9	0.0334018			9.69167	293.646	0.0382334			9.69167	236.572	0.0312616
9.7	1748.44	248.438	0.0334743			9.7	293.893	0.0382655			9.7	236.679	0.0312758
9.70833	1748.86	248.863	0.0335316			9.70833	294.018	0.0382818			9.70833	236.745	0.0312846
9.71667	1749.21	249.206	0.0335777			9.71667	294.039	0.0382846			9.71667	236.784	0.0312897
9.725	1749.53	249.53	0.0336214			9.725	293.935	0.038271			9.725	236.661	0.0312734
9.73333	1749.85	249.855	0.0336652			9.73333	293.807	0.0382543			9.73333	236.596	0.0312649
9.74167	1750.38	250.378	0.0337357			9.74167	293.651	0.038234			9.74167	236.386	0.0312371
9.75	1750.92	250.92	0.0338086			9.75	293.364	0.0381966			9.75	236.12	0.031202
9.75833	1751.63	251.63	0.0339044			9.75833	293.222	0.0381781			9.75833	235.874	0.0311694
9.76667	1752.44	252.44	0.0340134			9.76667	293.021	0.038152			9.76667	235.534	0.0311245
9.775	1753.39	253.389	0.0341414			9.775	292.837	0.038128			9.775	235.189	0.0310789
9.78333	1754.37	254.366	0.034273			9.78333	292.577	0.0380941			9.78333	234.86	0.0310354
9.79167	1755.28	255.282	0.0343965			9.79167	292.386	0.0380693			9.79167	234.487	0.0309862
9.8	1756.25	256.252	0.0345271			9.8	292.242	0.0380506			9.8	234.216	0.0309503
9.80833	1757.11	257.113	0.0346431			9.80833	292.087	0.0380304			9.80833	233.905	0.0309092
9.81667	1757.85	257.852	0.0347427			9.81667	292.038	0.0380239			9.81667	233.684	0.03088
9.825	1758.52	258.522	0.034833			9.825	291.965	0.0380145			9.825	233.532	0.0308599
9.83333	1759.12	259.123	0.0349139			9.83333	291.903	0.0380064			9.83333	233.456	0.0308499
9.84167	1759.65	259.646	0.0349844			9.84167	291.901	0.0380061			9.84167	233.389	0.030841
9.85	1760.22	260.224	0.0350623			9.85	291.887	0.0380043			9.85	233.388	0.030841
9.85833	1760.85	260.847	0.0351463			9.85833	291.729	0.0379838			9.85833	233.411	0.030844
9.86667	1761.57	261.572	0.0352439			9.86667	291.537	0.0379588			9.86667	233.451	0.0308493
9.875	1762.32	262.316	0.0353441			9.875	291.293	0.0379269			9.875	233.486	0.0308538
9.88333	1763.14	263.14	0.0354552			9.88333	291.078	0.037899			9.88333	233.555	0.0308631
9.89167	1764.05	264.049	0.0355776			9.89167	290.892	0.0378747			9.89167	233.56	0.0308637
9.9	1764.89	264.892	0.0356913			9.9	290.819	0.0378652			9.9	233.56	0.0308637
9.90833	1765.72	265.725	0.0358035			9.90833	290.794	0.0378619			9.90833	233.56	0.0308636
9.91667	1766.48	266.476	0.0359047			9.91667	290.929	0.0378795			9.91667	233.56	0.0308636
9.925	1767.15	267.152	0.0359958			9.925	291.185	0.0379129			9.925	233.561	0.0308638
9.93333	1767.79	267.795	0.0360824			9.93333	291.638	0.0379719			9.93333	233.557	0.0308633
9.94167	1768.45	268.451	0.0361708			9.94167	292.085	0.0380301			9.94167	233.611	0.0308703
9.95	1769.16	269.156	0.0362658			9.95	292.602	0.0380975			9.95	233.804	0.0308959
9.95833	1769.94	269.94	0.0363715			9.95833	293.115	0.0381642			9.95833	234.066	0.0309305
9.96667	1770.73	270.732	0.0364782			9.96667	293.557	0.0382218			9.96667	234.42	0.0309773
9.975	1771.58	271.579	0.0365923			9.975	293.878	0.0382636			9.975	234.781	0.031025
9.98333	1772.44	272.438	0.036708			9.98333	294.139	0.0382976			9.98333	235.139	0.0310723
9.99167	1773.22	273.223	0.0368137			9.99167	294.298	0.0383182			9.99167	235.543	0.0311256
10	1774.06	274.06	0.0369266			10	294.37	0.0383276			10	235.87	0.0311689
10.0083	1774.78	274.775	0.0370229			10.0083	294.363	0.0383267			10.0083	236.24	0.0312178
10.0167	1775.48	275.483	0.0371182			10.0167	294.29	0.0383172			10.0167	236.52	0.0312548
10.025	1776.1	276.095	0.0372008			10.025	294.256	0.0383128			10.025	236.957	0.0313125
10.0333	1776.67	276.673	0.0372787			10.0333	294.261	0.0383134			10.0333	237.363	0.0313662
10.0417	1777.27	277.27	0.0373591			10.0417	294.259	0.0383131			10.0417	237.851	0.0314307
10.05	1777.8	277.799	0.0374303			10.05	294.302	0.0383187			10.05	238.309	0.0314913
10.0583	1778.32	278.317	0.0375002			10.0583	294.493	0.0383437			10.0583	238.892	0.0315682
10.0667	1778.85	278.849	0.0375719			10.0667	294.623	0.0383605			10.0667	239.391	0.0316342
10.075	1779.41	279.406	0.0376469			10.075	294.773	0.0383801			10.075	239.947	0.0317077
10.0833	1779.98	279.977	0.0377238			10.0833	294.969	0.0384057			10.0833	240.465	0.0317762
10.0917	1780.64	280.641	0.0378133			10.0917	295.206	0.0384365			10.0917	240.967	0.0318425
10.1	1781.24	281.238	0.0378937			10.1	295.418	0.0384641			10.1	241.333	0.0318908
10.1083	1781.88	281.879	0.0379801			10.1083	295.613	0.0384894			10.1083	241.664	0.0319345
10.1167	1782.6	282.598	0.0380769			10.1167	295.87	0.0385228			10.1167	241.837	0.0319574
10.125	1783.3	283.297	0.0381712			10.125	296.132	0.038557			10.125	241.874	0.0319622
10.1333	1783.93	283.934	0.0382569			10.1333	296.387	0.0385902			10.1333	241.761	0.0319474
10.1417	1784.62	284.617	0.038349			10.1417	296.679	0.0386283			10.1417	241.688	0.0319378
10.15	1785.35	285.35	0.0384478			10.15	297.053	0.038677			10.15	241.518	0.0319153
10.1583	1785.94	285.941	0.0385274			10.1583	297.393	0.0387212			10.1583	241.489	0.0319114
10.1667	1786.59	286.594	0.0386154			10.1667	297.771	0.0387704			10.1667	241.493	0.031912
10.175	1787.17	287.168	0.0386927			10.175	298.089	0.0388118			10.175	241.66	0.031934
10.1833	1787.76	287.756	0.0387719			10.1833	298.423	0.0388554			10.1833	242.01	0.0319802
10.1917	1788.34	288.337	0.0388502			10.1917	298.719	0.0388938			10.1917	242.468	0.0320408
10.2	1788.93	288.928	0.0389298			10.2	298.974	0.038927			10.2	242.99	0.0321098
10.2083	1789.51	289.508	0.039008			10.2083	299.235	0.0389611			10.2083	243.559	0.032185
10.2167	1790.1	290.097	0.0390873			10.2167	299.435	0.0389871			10.2167	244.084	0.0322543
10.225	1790.73	290.73	0.0391726			10.225	299.633	0.0390128			10.225	244.591	0.0323214
10.2333	1791.25	291.253	0.0392431			10.2333	299.821	0.0390373			10.2333	244.964	0.0323707
10.2417	1791.84	291.843	0.0393226			10.2417	300.039	0.0390657			10.2417	245.23	0.0324058
10.25	1792.43	292.434	0.0394022			10.25	300.305	0.0391003			10.25	245.427	0.0324319
10.2583	1793.01	293.007	0.0394795			10.2583	300.562	0.0391339			10.2583	245.529	0.0324453
10.2667	1793.65	293.649	0.0395659			10.2667	300.877	0.0391749			10.2667	245.529	0.0324453
10.275	1794.24	294.245	0.0396462			10.275	301.269	0.0392259			10.275	245.597	0.0324542
10.2833	1794.98	294.977	0.0397449			10.2833	301.644	0.0392747			10.2833	245.677	0.0324648
10.2917	1795.78	295.776	0.0398525			10.2917	302.09	0.0393327			10.2917	245.799	0.032481
10.3	1796.62	296.624	0.0399668			10.3	302.558	0.0393937			10.3	245.995	0.0325069
10.3083	1797.47	297.467	0.0400804			10.3083	302.933	0.0394425			10.3083	246.213	0.0325357
10.3167	1798.32	298.315	0.0401947			10.3167	303.379	0.0395006			10.3167	246.465	0.032569
10.325	1799.21	299.212	0.0403156			10.325	303.776	0.0395522			10.325	246.666	0.0325955
10.3333	1800	300.005	0.0404223			10.3333	304.24	0.0396126			10.3333	246.793	0.0326123
10.3417	1800.82	300.818	0.0405319			10.3417	304.741	0.039678			10.3417	246.906	0.0326272
10.35	1801.55	301.545	0.0406299			10.35	305.212	0.0397392			10.35	246.969	0.0326355
10.3583	1802.33	302.326	0.0407351			10.3583	305.746	0.0398088			10.3583	246.995	0.032639
10.3667	1803.11	303.106	0.0408402			10.3667	306.215	0.0398699			10.3667	246.984	0.0326376
10.375	1803.88	303.884	0.0409451			10.375	306.72	0.0399356			10.375	247.049	0.0326462
10.3833	1804.61	304.611	0.041043			10.3833	307.11	0.0399864			10.3833	247.055	0.0326469
10.3917	1805.44	305.435	0.041154			10.3917	307.409	0.0400253			10.3917	247.221	0.0326688
10.4	1806.16	306.162	0.0412519			10.4	307.573	0.0400467			10.4	247.481	0.0327033
10.4083	1806.91	306.912	0.0413529			10.4083	307.676	0.04006			10.4083	247.802	0.0327457
10.4167	1807.63	307.632	0.04145			10.4167	307.686	0.0400613			10.4167	248.232	0.0328025
10.425	1808.24	308.244	0.0415325			10.425	307.747	0.0400693			10.425	248.801	0.0328776
10.4333	1808.82	308.823	0.0416104			10.4333	307.753	0.0400701			10.4333	249.381	0.0329543
10.4417	1809.46	309.464	0.0416968			10.4417	307.884	0.0400872			10.4417	249.952	0.0330297
10.45	1810.05	310.054	0.0417763			10.45	308.025	0.0401056			10.45	250.4	0.033089
10.4583	1810.77	310.771	0.041873			10.4583	308.246	0.0401343			10.4583	250.815	0.0331438
10.4667	1811.55	311.553	0.0419783			10.4667	308.559	0.040175			10.4667	251.054	0.0331753
10.475	1812.38	312.378	0.0420895			10.475	308.838	0.0402114			10.475	251.196	0.0331941
10.4833	1813.22	313.223	0.0422033			10.4833	309.039	0.0402375			10.4833	251.27	0.0332039
10.4917	1814.06	314.061	0.0423163			10.4917	309.168	0.0402543			10.4917	251.332	0.0332121
10.5	1814.84	314.843	0.0424216			10.5	309.27	0.0402676			10.5	251.472	0.0332307
10.5083	1815.6	315.598	0.0425234			10.5083	309.253	0.0402653			10.5083	251.716	0.0332628
10.5167	1816.3	316.3	0.0426179			10.5167	309.295	0.0402709			10.5167	252.082	0.0333112
10.525	1817.07	317.072	0.042722			10.525	309.36	0.0402794			10.525	252.515	0.0333684
10.5333	1817.73	317.731	0.0428108			10.5333	309.524	0.0403006			10.5333	253.019	0.033435
10.5417	1818.51	318.506	0.0429152			10.5417	309.788	0.040335			10.5417	253.672	0.0335214
10.55	1819.16	319.162	0.0430036			10.55	310.146	0.0403816			10.55	254.33	0.0336083
10.5583	1819.95	319.954	0.0431103			10.5583	310.649	0.0404471			10.5583	255.032	0.033701
10.5667	1820.74	320.736	0.0432156			10.5667	311.166	0.0405145			10.5667	255.674	0.0337859
10.575	1821.47	321.474	0.043315			10.575	311.672	0.0405803			10.575	256.289	0.0338672
10.5833	1822.19	322.186	0.043411			10.5833	312.177	0.0406461			10.5833	256.831	0.0339388
10.5917	1822.9	322.903	0.0435076			10.5917	312.582	0.0406988			10.5917	257.222	0.0339904
10.6	1823.54	323.544	0.043594			10.6	313.034	0.0407577			10.6	257.597	0.03404
10.6083	1824.13	324.126	0.0436724			10.6083	313.505	0.040819			10.6083	257.787	0.0340652
10.6167	1824.71	324.714	0.0437516			10.6167	314.05	0.04089			10.6167	257.927	0.0340837
10.625	1825.26	325.264	0.0438257			10.625	314.656	0.0409689			10.625	258.025	0.0340966
10.6333	1825.79	325.786	0.043896			10.6333	315.408	0.0410667			10.6333	258.109	0.0341077
10.6417	1826.24	326.244	0.0439577			10.6417	316.186	0.0411681			10.6417	258.221	0.0341225
10.65	1826.76	326.761	0.0440275			10.65	316.97	0.0412702			10.65	258.421	0.0341489
10.6583	1827.28	327.281	0.0440975			10.6583	317.751	0.0413718			10.6583	258.753	0.0341928
10.6667	1827.79	327.793	0.0441665			10.6667	318.494	0.0414686			10.6667	259.052	0.0342323
10.675	1828.37	328.372	0.0442445			10.675	319.132	0.0415517			10.675	259.34	0.0342704
10.6833	1829.03	329.03	0.0443332			10.6833	319.747	0.0416317			10.6833	259.672	0.0343142
10.6917	1829.67	329.671	0.0444195			10.6917	320.288	0.0417022			10.6917	259.954	0.0343515
10.7	1830.38	330.383	0.0445154			10.7	320.677	0.0417529			10.7	260.143	0.0343765
10.7083	1831.1	331.097	0.0446116			10.7083	321.133	0.0418122			10.7083	260.328	0.0344008
10.7167	1831.83	331.827	0.04471			10.7167	321.516	0.0418621			10.7167	260.25	0.0343906
10.725	1832.61	332.609	0.0448154			10.725	321.856	0.0419064			10.725	259.986	0.0343557
10.7333	1833.4	333.397	0.0449215			10.7333	322.104	0.0419387			10.7333	259.672	0.0343142
10.7417	1834.11	334.115	0.0450183			10.7417	322.369	0.0419731			10.7417	260.001	0.0343576
10.75	1834.95	334.945	0.0451302			10.75	322.572	0.0419996			10.75	261.868	0.0346044
10.7583	1835.67	335.666	0.0452272			10.7583	322.772	0.0420256			10.7583	266.281	0.0351876
10.7667	1836.46	336.456	0.0453337			10.7667	323.036	0.04206			10.7667	273.537	0.0361463
10.775	1837.31	337.312	0.045449			10.775	323.313	0.042096			10.775	283.153	0.037417
10.7833	1838.13	338.127	0.0455589			10.7833	323.63	0.0421374			10.7833	294.209	0.0388781
10.7917	1838.89	338.893	0.0456621			10.7917	324.045	0.0421914			10.7917	305.208	0.0403315
10.8	1839.72	339.715	0.0457728			10.8	324.503	0.042251			10.8	314.005	0.0414941
10.8083	1840.69	340.689	0.0459041			10.8083	324.953	0.0423095			10.8083	318.83	0.0421316
10.8167	1841.68	341.675	0.046037			10.8167	325.349	0.0423611			10.8167	318.313	0.0420633
10.825	1842.78	342.784	0.0461863			10.825	325.814	0.0424217			10.825	312.973	0.0413576
10.8333	1843.94	343.939	0.046342			10.8333	326.233	0.0424762			10.8333	304.194	0.0401975
10.8417	1845.15	345.149	0.046505			10.8417	326.664	0.0425324			10.8417	293.771	0.0388202
10.85	1846.3	346.302	0.0466603			10.85	327.071	0.0425854			10.85	283.467	0.0374586
10.8583	1847.53	347.534	0.0468263			10.8583	327.564	0.0426495			10.8583	274.757	0.0363076
10.8667	1848.64	348.639	0.0469753			10.8667	328.087	0.0427177			10.8667	268.56	0.0354887
10.875	1849.65	349.655	0.0471121			10.875	328.689	0.042796			10.875	264.976	0.0350152
10.8833	1850.64	350.641	0.047245			10.8833	329.363	0.0428837			10.8833	263.589	0.0348318
10.8917	1851.54	351.538	0.0473659			10.8917	330.082	0.0429774			10.8917	263.367	0.0348025
10.9	1852.42	352.425	0.0474853			10.9	330.804	0.0430714			10.9	263.515	0.0348221
10.9083	1853.29	353.286	0.0476014			10.9083	331.461	0.0431569			10.9083	263.779	0.0348569
10.9167	1854.13	354.13	0.0477151			10.9167	332.105	0.0432408			10.9167	263.981	0.0348836
10.925	1855.1	355.104	0.0478464			10.925	332.622	0.043308			10.925	264.214	0.0349145
10.9333	1856.09	356.094	0.0479798			10.9333	333.13	0.0433743			10.9333	264.392	0.0349379
10.9417	1857.15	357.151	0.0481221			10.9417	333.541	0.0434278			10.9417	264.671	0.0349748
10.95	1858.34	358.343	0.0482828			10.95	333.976	0.0434844			10.95	264.929	0.0350089
10.9583	1859.58	359.58	0.0484494			10.9583	334.343	0.0435322			10.9583	265.266	0.0350535
10.9667	1860.87	360.868	0.048623			10.9667	334.664	0.043574			10.9667	265.644	0.0351034
10.975	1862.1	362.101	0.048789			10.975	334.99	0.0436164			10.975	265.974	0.035147
10.9833	1863.24	363.242	0.0489429			10.9833	335.292	0.0436557			10.9833	266.347	0.0351963
10.9917	1864.24	364.239	0.0490772			10.9917	335.596	0.0436953			10.9917	266.6	0.0352297
11	1865.01	365.008	0.0491809			11	335.959	0.0437426			11	266.822	0.0352591
11.0083	1865.6	365.605	0.0492612			11.0083	336.324	0.0437901			11.0083	267.03	0.0352865
11.0167	1866.09	366.087	0.0493262			11.0167	336.718	0.0438414			11.0167	267.101	0.0352959
11.025	1866.47	366.468	0.0493776			11.025	337.165	0.0438996			11.025	267.287	0.0353205
11.0333	1866.81	366.806	0.0494231			11.0333	337.623	0.0439592			11.0333	267.364	0.0353306
11.0417	1867.3	367.3	0.0494897			11.0417	338.165	0.0440298			11.0417	267.598	0.0353616
11.05	1867.81	367.805	0.0495577			11.05	338.783	0.0441103			11.05	267.807	0.0353892
11.0583	1868.44	368.444	0.0496437			11.0583	339.438	0.0441955			11.0583	268.136	0.0354327
11.0667	1869.21	369.206	0.0497465			11.0667	340.041	0.0442741			11.0667	268.421	0.0354704
11.075	1870.11	370.106	0.0498677			11.075	340.617	0.0443491			11.075	268.798	0.0355202
11.0833	1871.08	371.075	0.0499983			11.0833	341.189	0.0444235			11.0833	269.12	0.0355627
11.0917	1872.05	372.054	0.0501301			11.0917	341.585	0.0444751			11.0917	269.45	0.0356063
11.1	1873	372.996	0.0502571			11.1	342.009	0.0445302			11.1	269.742	0.035645
11.1083	1873.95	373.953	0.050386			11.1083	342.248	0.0445614			11.1083	270.053	0.035686
11.1167	1874.79	374.792	0.0504991			11.1167	342.444	0.044587			11.1167	270.24	0.0357107
11.125	1875.56	375.562	0.0506028			11.125	342.583	0.044605			11.125	270.364	0.0357272
11.1333	1876.22	376.222	0.0506918			11.1333	342.71	0.0446216			11.1333	270.367	0.0357275
11.1417	1876.78	376.781	0.0507671			11.1417	342.835	0.0446378			11.1417	270.3	0.0357186
11.15	1877.23	377.228	0.0508274			11.15	342.905	0.044647			11.15	270.125	0.0356956
11.1583	1877.69	377.695	0.0508902			11.1583	343.047	0.0446655			11.1583	269.829	0.0356564
11.1667	1878.05	378.051	0.0509382			11.1667	343.176	0.0446823			11.1667	269.509	0.0356141
11.175	1878.48	378.48	0.050996			11.175	343.306	0.0446992			11.175	269.129	0.0355639
11.1833	1878.93	378.934	0.0510572			11.1833	343.38	0.0447089			11.1833	268.798	0.0355201
11.1917	1879.46	379.46	0.051128			11.1917	343.447	0.0447175			11.1917	268.603	0.0354944
11.2	1880.07	380.069	0.0512101			11.2	343.58	0.0447349			11.2	268.411	0.035469
11.2083	1880.69	380.693	0.0512941			11.2083	343.761	0.0447584			11.2083	268.36	0.0354623
11.2167	1881.27	381.268	0.0513717			11.2167	343.983	0.0447873			11.2167	268.487	0.035479
11.225	1881.86	381.86	0.0514514			11.225	344.264	0.0448239			11.225	268.553	0.0354877
11.2333	1882.34	382.337	0.0515157			11.2333	344.645	0.0448735			11.2333	268.729	0.035511
11.2417	1882.79	382.788	0.0515765			11.2417	345.23	0.0449497			11.2417	268.863	0.0355288
11.25	1883.23	383.228	0.0516357			11.25	345.803	0.0450243			11.25	268.863	0.0355287
11.2583	1883.63	383.628	0.0516896			11.2583	346.416	0.045104			11.2583	268.825	0.0355237
11.2667	1884.16	384.16	0.0517614			11.2667	347.043	0.0451857			11.2667	268.649	0.0355005
11.275	1884.7	384.698	0.0518338			11.275	347.542	0.0452507			11.275	268.418	0.03547
11.2833	1885.31	385.312	0.0519165			11.2833	347.986	0.0453085			11.2833	268.111	0.0354294
11.2917	1886.03	386.026	0.0520127			11.2917	348.447	0.0453686			11.2917	267.722	0.035378
11.3	1886.74	386.74	0.052109			11.3	348.704	0.045402			11.3	267.407	0.0353363
11.3083	1887.47	387.47	0.0522072			11.3083	349.03	0.0454444			11.3083	267.167	0.0353046
11.3167	1888.25	388.254	0.052313			11.3167	349.241	0.0454719			11.3167	266.999	0.0352825
11.325	1889.03	389.033	0.0524179			11.325	349.514	0.0455074			11.325	266.904	0.0352699
11.3333	1889.81	389.805	0.0525219			11.3333	349.801	0.0455449			11.3333	266.887	0.0352676
11.3417	1890.59	390.589	0.0526276			11.3417	350.048	0.045577			11.3417	266.892	0.0352682
11.35	1891.36	391.361	0.0527316			11.35	350.38	0.0456202			11.35	266.826	0.0352596
11.3583	1892.06	392.061	0.0528259			11.3583	350.728	0.0456655			11.3583	266.741	0.0352483
11.3667	1892.71	392.711	0.0529135			11.3667	351.163	0.0457221			11.3667	266.566	0.0352252
11.375	1893.34	393.339	0.0529981			11.375	351.606	0.0457799			11.375	266.372	0.0351995
11.3833	1893.86	393.862	0.0530686			11.3833	352.171	0.0458534			11.3833	266.146	0.0351697
11.3917	1894.45	394.447	0.0531473			11.3917	352.801	0.0459354			11.3917	265.906	0.035138
11.4	1894.91	394.907	0.0532093			11.4	353.514	0.0460282			11.4	265.706	0.0351116
11.4083	1895.42	395.422	0.0532787			11.4083	354.178	0.0461147			11.4083	265.634	0.035102
11.4167	1895.87	395.866	0.0533386			11.4167	354.865	0.0462042			11.4167	265.5	0.0350844
11.425	1896.34	396.343	0.0534028			11.425	355.584	0.0462978			11.425	265.538	0.0350893
11.4333	1896.95	396.953	0.053485			11.4333	356.248	0.0463843			11.4333	265.623	0.0351006
11.4417	1897.54	397.539	0.053564			11.4417	356.915	0.0464711			11.4417	265.834	0.0351285
11.45	1898.3	398.298	0.0536662			11.45	357.584	0.0465582			11.45	266.046	0.0351565
11.4583	1899.14	399.14	0.0537797			11.4583	358.235	0.046643			11.4583	266.236	0.0351815
11.4667	1900	399.999	0.0538955			11.4667	358.952	0.0467363			11.4667	266.506	0.0352172
11.475	1900.89	400.893	0.054016			11.475	359.659	0.0468284			11.475	266.741	0.0352484
11.4833	1901.73	401.731	0.0541289			11.4833	360.373	0.0469214			11.4833	266.903	0.0352698
11.4917	1902.54	402.542	0.0542381			11.4917	361.102	0.0470162			11.4917	267.035	0.0352872
11.5	1903.2	403.203	0.0543271			11.5	361.701	0.0470942			11.5	267.11	0.035297
11.5083	1903.86	403.856	0.0544151			11.5083	362.286	0.0471705			11.5083	267.055	0.0352899
11.5167	1904.31	404.309	0.0544762			11.5167	362.804	0.0472378			11.5167	266.917	0.0352716
11.525	1904.82	404.819	0.0545449			11.525	363.318	0.0473047			11.525	266.721	0.0352457
11.5333	1905.27	405.265	0.054605			11.5333	363.688	0.047353			11.5333	266.492	0.0352154
11.5417	1905.73	405.727	0.0546673			11.5417	364.11	0.0474079			11.5417	266.256	0.0351842
11.55	1906.16	406.165	0.0547262			11.55	364.41	0.047447			11.55	266.118	0.0351661
11.5583	1906.74	406.743	0.0548041			11.5583	364.785	0.0474958			11.5583	265.991	0.0351493
11.5667	1907.27	407.269	0.054875			11.5667	365.108	0.0475378			11.5667	265.922	0.0351401
11.575	1907.95	407.946	0.0549662			11.575	365.434	0.0475803			11.575	265.879	0.0351344
11.5833	1908.63	408.625	0.0550578			11.5833	365.751	0.0476216			11.5833	265.86	0.035132
11.5917	1909.35	409.354	0.0551559			11.5917	366.114	0.0476688			11.5917	265.777	0.035121
11.6	1909.99	409.995	0.0552423			11.6	366.503	0.0477195			11.6	265.757	0.0351184
11.6083	1910.69	410.689	0.0553358			11.6083	366.95	0.0477777			11.6083	265.761	0.0351188
11.6167	1911.27	411.272	0.0554144			11.6167	367.353	0.0478301			11.6167	265.762	0.035119
11.625	1911.78	411.783	0.0554833			11.625	368.001	0.0479146			11.625	265.835	0.0351287
11.6333	1912.24	412.241	0.0555449			11.6333	368.595	0.0479919			11.6333	265.898	0.0351369
11.6417	1912.67	412.668	0.0556025			11.6417	369.255	0.0480778			11.6417	265.966	0.035146
11.65	1913.04	413.044	0.0556531			11.65	369.864	0.0481571			11.65	265.992	0.0351494
11.6583	1913.54	413.54	0.05572			11.6583	370.445	0.0482327			11.6583	265.993	0.0351494
11.6667	1914.05	414.05	0.0557887			11.6667	370.97	0.0483011			11.6667	265.93	0.0351412
11.675	1914.71	414.708	0.0558773			11.675	371.405	0.0483577			11.675	265.797	0.0351236
11.6833	1915.37	415.365	0.0559659			11.6833	371.655	0.0483903			11.6833	265.593	0.0350966
11.6917	1916.09	416.094	0.0560641			11.6917	371.919	0.0484246			11.6917	265.425	0.0350744
11.7	1916.77	416.773	0.0561555			11.7	372.171	0.0484575			11.7	265.3	0.0350579
11.7083	1917.41	417.408	0.0562411			11.7083	372.477	0.0484973			11.7083	265.207	0.0350456
11.7167	1918.12	418.118	0.0563368			11.7167	372.804	0.0485399			11.7167	265.2	0.0350447
11.725	1918.77	418.769	0.0564245			11.725	373.318	0.0486068			11.725	265.202	0.035045
11.7333	1919.5	419.497	0.0565226			11.7333	373.863	0.0486777			11.7333	265.283	0.0350557
11.7417	1920.29	420.29	0.0566294			11.7417	374.59	0.0487724			11.7417	265.418	0.0350736
11.75	1921.17	421.173	0.0567483			11.75	375.29	0.0488636			11.75	265.512	0.0350859
11.7583	1922.08	422.082	0.0568709			11.7583	376.093	0.0489681			11.7583	265.616	0.0350996
11.7667	1923.04	423.044	0.0570006			11.7667	376.891	0.049072			11.7667	265.71	0.0351121
11.775	1923.96	423.962	0.0571242			11.775	377.609	0.0491655			11.775	265.649	0.035104
11.7833	1924.85	424.846	0.0572434			11.7833	378.327	0.049259			11.7833	265.586	0.0350957
11.7917	1925.54	425.539	0.0573366			11.7917	379.025	0.0493499			11.7917	265.429	0.0350749
11.8	1926.14	426.139	0.0574175			11.8	379.676	0.0494346			11.8	265.246	0.0350508
11.8083	1926.61	426.613	0.0574814			11.8083	380.252	0.0495097			11.8083	264.996	0.0350177
11.8167	1927.08	427.078	0.057544			11.8167	380.766	0.0495765			11.8167	264.834	0.0349963
11.825	1927.41	427.413	0.0575892			11.825	381.241	0.0496384			11.825	264.648	0.0349718
11.8333	1927.86	427.863	0.0576499			11.8333	381.566	0.0496808			11.8333	264.583	0.0349631
11.8417	1928.39	428.392	0.0577211			11.8417	381.897	0.0497238			11.8417	264.655	0.0349727
11.85	1929.02	429.021	0.0578058			11.85	382.179	0.0497605			11.85	264.741	0.034984
11.8583	1929.79	429.785	0.0579088			11.8583	382.364	0.0497846			11.8583	264.872	0.0350014
11.8667	1930.5	430.504	0.0580057			11.8667	382.56	0.0498102			11.8667	265.003	0.0350187
11.875	1931.38	431.381	0.0581238			11.875	382.703	0.0498287			11.875	265.083	0.0350292
11.8833	1932.23	432.231	0.0582384			11.8833	382.895	0.0498537			11.8833	265.151	0.0350383
11.8917	1933.08	433.077	0.0583524			11.8917	383.085	0.0498784			11.8917	265.22	0.0350473
11.9	1933.9	433.905	0.0584638			11.9	383.386	0.0499176			11.9	265.342	0.0350634
11.9083	1934.65	434.655	0.058565			11.9083	383.808	0.0499727			11.9083	265.415	0.0350731
11.9167	1935.32	435.325	0.0586552			11.9167	384.291	0.0500356			11.9167	265.581	0.0350951
11.925	1935.98	435.983	0.0587439			11.925	384.904	0.0501153			11.925	265.839	0.0351291
11.9333	1936.57	436.57	0.058823			11.9333	385.615	0.0502079			11.9333	266.042	0.035156
11.9417	1937.16	437.159	0.0589024			11.9417	386.332	0.0503012			11.9417	266.288	0.0351885
11.95	1937.73	437.726	0.0589787			11.95	387.04	0.0503934			11.95	266.411	0.0352047
11.9583	1938.24	438.235	0.0590473			11.9583	387.786	0.0504906			11.9583	266.535	0.0352211
11.9667	1938.8	438.796	0.0591229			11.9667	388.473	0.05058			11.9667	266.528	0.0352202
11.975	1939.37	439.368	0.0591999			11.975	389.044	0.0506543			11.975	266.452	0.0352102
11.9833	1940.06	440.063	0.0592936			11.9833	389.588	0.0507252			11.9833	266.393	0.0352024
11.9917	1940.72	440.716	0.0593816			11.9917	389.987	0.0507772			11.9917	266.205	0.0351775
12	1941.44	441.439	0.059479			12	390.417	0.0508331			12	266.147	0.0351698
12.0083	1942.12	442.125	0.0595714			12.0083	390.68	0.0508674			12.0083	265.996	0.0351499
12.0167	1942.83	442.833	0.0596668			12.0167	391.021	0.0509118			12.0167	265.932	0.0351415
12.025	1943.58	443.579	0.0597674			12.025	391.294	0.0509474			12.025	265.854	0.0351312
12.0333	1944.29	444.292	0.0598635			12.0333	391.597	0.0509867			12.0333	265.819	0.0351265
12.0417	1944.95	444.945	0.0599515			12.0417	391.923	0.0510293			12.0417	265.762	0.035119
12.05	1945.66	445.658	0.0600476			12.05	392.257	0.0510727			12.05	265.712	0.0351123
12.0583	1946.28	446.283	0.0601318			12.0583	392.719	0.0511329			12.0583	265.674	0.0351073
12.0667	1946.9	446.901	0.060215			12.0667	393.211	0.0511969			12.0667	265.48	0.0350817
12.075	1947.48	447.479	0.0602929			12.075	393.837	0.0512784			12.075	265.378	0.0350683
12.0833	1948.04	448.045	0.060369			12.0833	394.532	0.0513689			12.0833	265.147	0.0350377
12.0917	1948.58	448.576	0.0604406			12.0917	395.252	0.0514627			12.0917	264.936	0.0350099
12.1	1949.15	449.148	0.0605178			12.1	395.958	0.0515545			12.1	264.685	0.0349766
12.1083	1949.67	449.672	0.0605883			12.1083	396.661	0.0516462			12.1083	264.438	0.034944
12.1167	1950.29	450.287	0.0606712			12.1167	397.206	0.0517171			12.1167	264.324	0.034929
12.125	1950.92	450.923	0.0607569			12.125	397.607	0.0517693			12.125	264.181	0.03491
12.1333	1951.66	451.662	0.0608564			12.1333	397.804	0.0517949			12.1333	264.141	0.0349047
12.1417	1952.4	452.397	0.0609555			12.1417	397.888	0.0518059			12.1417	264.088	0.0348977
12.15	1953.16	453.163	0.0610587			12.15	397.831	0.0517984			12.15	264.08	0.0348967
12.1583	1953.93	453.935	0.0611627			12.1583	397.763	0.0517897			12.1583	264.011	0.0348876
12.1667	1954.62	454.622	0.0612554			12.1667	397.549	0.0517618			12.1667	263.955	0.0348802
12.175	1955.19	455.191	0.061332			12.175	397.411	0.0517438			12.175	263.868	0.0348687
12.1833	1955.8	455.799	0.0614138			12.1833	397.346	0.0517352			12.1833	263.698	0.0348463
12.1917	1956.24	456.236	0.0614728			12.1917	397.371	0.0517386			12.1917	263.503	0.0348205
12.2	1956.74	456.737	0.0615402			12.2	397.437	0.0517471			12.2	263.259	0.0347881
12.2083	1957.13	457.126	0.0615926			12.2083	397.506	0.0517562			12.2083	262.993	0.034753
12.2167	1957.6	457.603	0.0616569			12.2167	397.644	0.0517741			12.2167	262.748	0.0347207
12.225	1958.12	458.119	0.0617265			12.225	397.859	0.0518021			12.225	262.55	0.0346945
12.2333	1958.67	458.671	0.0618009			12.2333	398.132	0.0518377			12.2333	262.393	0.0346738
12.2417	1959.21	459.213	0.0618738			12.2417	398.34	0.0518647			12.2417	262.216	0.0346504
12.25	1959.78	459.778	0.06195			12.25	398.642	0.051904			12.25	262.118	0.0346375
12.2583	1960.42	460.423	0.0620369			12.2583	398.851	0.0519312			12.2583	261.999	0.0346218
12.2667	1961.02	461.015	0.0621167			12.2667	399.108	0.0519647			12.2667	261.88	0.034606
12.275	1961.67	461.672	0.0622052			12.275	399.368	0.0519985			12.275	261.79	0.034594
12.2833	1962.29	462.286	0.0622879			12.2833	399.64	0.052034			12.2833	261.556	0.0345631
12.2917	1962.93	462.933	0.0623751			12.2917	400.017	0.0520831			12.2917	261.309	0.0345306
12.3	1963.66	463.655	0.0624724			12.3	400.353	0.0521268			12.3	260.915	0.0344784
12.3083	1964.37	464.368	0.0625685			12.3083	400.784	0.0521829			12.3083	260.401	0.0344106
12.3167	1965.14	465.141	0.0626726			12.3167	401.249	0.0522435			12.3167	259.815	0.0343331
12.325	1965.94	465.935	0.0627796			12.325	401.762	0.0523102			12.325	259.226	0.0342553
12.3333	1966.78	466.781	0.0628936			12.3333	402.202	0.0523676			12.3333	258.587	0.0341708
12.3417	1967.63	467.634	0.0630085			12.3417	402.668	0.0524282			12.3417	258.034	0.0340978
12.35	1968.4	468.396	0.0631112			12.35	403.077	0.0524815			12.35	257.554	0.0340343
12.3583	1969.1	469.105	0.0632067			12.3583	403.463	0.0525317			12.3583	257.201	0.0339877
12.3667	1969.82	469.822	0.0633033			12.3667	403.856	0.0525829			12.3667	256.997	0.0339608
12.375	1970.47	470.468	0.0633903			12.375	404.177	0.0526247			12.375	256.87	0.0339439
12.3833	1971.11	471.111	0.063477			12.3833	404.514	0.0526686			12.3833	256.734	0.0339259
12.3917	1971.79	471.789	0.0635684			12.3917	404.941	0.0527242			12.3917	256.601	0.0339084
12.4	1972.49	472.493	0.0636632			12.4	405.357	0.0527783			12.4	256.518	0.0338974
12.4083	1973.35	473.348	0.0637785			12.4083	405.789	0.0528346			12.4083	256.36	0.0338765
12.4167	1974.2	474.204	0.0638937			12.4167	406.239	0.0528932			12.4167	256.157	0.0338498
12.425	1975.12	475.123	0.0640176			12.425	406.755	0.0529603			12.425	255.966	0.0338245
12.4333	1976.14	476.137	0.0641543			12.4333	407.213	0.0530201			12.4333	255.634	0.0337806
12.4417	1977.11	477.105	0.0642846			12.4417	407.643	0.053076			12.4417	255.292	0.0337355
12.45	1978.16	478.163	0.0644272			12.45	408.054	0.0531295			12.45	254.863	0.0336788
12.4583	1979.16	479.162	0.0645617			12.4583	408.531	0.0531917			12.4583	254.413	0.0336192
12.4667	1980.26	480.262	0.0647099			12.4667	408.875	0.0532364			12.4667	253.901	0.0335516
12.475	1981.24	481.24	0.0648418			12.475	409.25	0.0532853			12.475	253.444	0.0334912
12.4833	1982.28	482.284	0.0649824			12.4833	409.508	0.0533188			12.4833	252.856	0.0334136
12.4917	1983.31	483.308	0.0651204			12.4917	409.786	0.053355			12.4917	252.36	0.033348
12.5	1984.28	484.277	0.0652509			12.5	410.084	0.0533938			12.5	251.934	0.0332916
12.5083	1985.26	485.263	0.0653838			12.5083	410.387	0.0534333			12.5083	251.578	0.0332446
12.5167	1986.13	486.125	0.0655			12.5167	410.652	0.0534678			12.5167	251.314	0.0332097
12.525	1987.08	487.082	0.0656289			12.525	411.028	0.0535167			12.525	251.046	0.0331743
12.5333	1987.94	487.942	0.0657448			12.5333	411.426	0.0535685			12.5333	250.913	0.0331567
12.5417	1988.82	488.823	0.0658636			12.5417	411.859	0.0536249			12.5417	250.727	0.0331321
12.55	1989.62	489.621	0.0659711			12.55	412.324	0.0536854			12.55	250.579	0.0331127
12.5583	1990.44	490.437	0.066081			12.5583	412.853	0.0537543			12.5583	250.411	0.0330904
12.5667	1991.21	491.211	0.0661852			12.5667	413.346	0.0538185			12.5667	250.281	0.0330733
12.575	1991.99	491.994	0.0662907			12.575	413.769	0.0538736			12.575	250.152	0.0330562
12.5833	1992.71	492.714	0.0663878			12.5833	414.094	0.0539159			12.5833	250.026	0.0330396
12.5917	1993.56	493.555	0.0665011			12.5917	414.415	0.0539577			12.5917	249.95	0.0330295
12.6	1994.31	494.306	0.0666023			12.6	414.618	0.0539841			12.6	249.836	0.0330144
12.6083	1995.01	495.014	0.0666976			12.6083	414.81	0.0540091			12.6083	249.747	0.0330027
12.6167	1995.77	495.77	0.0667996			12.6167	414.992	0.0540329			12.6167	249.62	0.0329859
12.625	1996.5	496.503	0.0668983			12.625	415.216	0.054062			12.625	249.442	0.0329623
12.6333	1997.22	497.218	0.0669946			12.6333	415.476	0.0540958			12.6333	249.243	0.0329361
12.6417	1997.93	497.932	0.0670909			12.6417	415.738	0.0541299			12.6417	249.047	0.0329102
12.65	1998.66	498.661	0.0671891			12.65	416.021	0.0541668			12.65	248.851	0.0328843
12.6583	1999.44	499.436	0.0672935			12.6583	416.407	0.0542171			12.6583	248.682	0.032862
12.6667	2000.27	500.267	0.0674054			12.6667	416.682	0.0542529			12.6667	248.555	0.0328452
12.675	2001.01	501.01	0.0675055			12.675	416.947	0.0542874			12.675	248.423	0.0328277
12.6833	2001.78	501.779	0.0676092			12.6833	417.156	0.0543146			12.6833	248.345	0.0328174
12.6917	2002.5	502.497	0.067706			12.6917	417.354	0.0543403			12.6917	248.29	0.0328101
12.7	2003.14	503.143	0.0677929			12.7	417.6	0.0543724			12.7	248.272	0.0328078
12.7083	2003.79	503.789	0.06788			12.7083	417.806	0.0543992			12.7083	248.127	0.0327887
12.7167	2004.44	504.444	0.0679682			12.7167	418.075	0.0544343			12.7167	247.981	0.0327693
12.725	2005.09	505.089	0.0680551			12.725	418.324	0.0544666			12.725	247.734	0.0327367
12.7333	2005.79	505.791	0.0681498			12.7333	418.646	0.0545086			12.7333	247.532	0.03271
12.7417	2006.5	506.497	0.0682448			12.7417	418.909	0.0545428			12.7417	247.222	0.0326689
12.75	2007.28	507.278	0.0683501			12.75	419.154	0.0545748			12.75	246.905	0.0326271
12.7583	2007.98	507.985	0.0684453			12.7583	419.281	0.0545913			12.7583	246.628	0.0325905
12.7667	2008.69	508.695	0.068541			12.7667	419.417	0.054609			12.7667	246.315	0.0325491
12.775	2009.41	509.411	0.0686375			12.775	419.502	0.05462			12.775	246.132	0.0325249
12.7833	2010.13	510.128	0.0687341			12.7833	419.652	0.0546396			12.7833	246.001	0.0325076
12.7917	2010.84	510.843	0.0688304			12.7917	419.904	0.0546724			12.7917	245.934	0.0324988
12.8	2011.56	511.556	0.0689265			12.8	420.172	0.0547073			12.8	245.867	0.03249
12.8083	2012.21	512.213	0.0690151			12.8083	420.569	0.0547589			12.8083	245.881	0.0324917
12.8167	2012.91	512.909	0.0691089			12.8167	421.053	0.0548219			12.8167	245.956	0.0325017
12.825	2013.59	513.59	0.0692006			12.825	421.574	0.0548899			12.825	245.976	0.0325043
12.8333	2014.23	514.232	0.0692871			12.8333	422.101	0.0549584			12.8333	246.029	0.0325113
12.8417	2014.75	514.753	0.0693573			12.8417	422.563	0.0550185			12.8417	245.99	0.0325063
12.85	2015.27	515.274	0.0694275			12.85	423.013	0.0550772			12.85	245.929	0.0324982
12.8583	2015.67	515.67	0.0694808			12.8583	423.274	0.0551111			12.8583	245.785	0.0324792
12.8667	2016.12	516.122	0.0695418			12.8667	423.537	0.0551454			12.8667	245.592	0.0324536
12.875	2016.6	516.604	0.0696067			12.875	423.775	0.0551764			12.875	245.424	0.0324315
12.8833	2017.09	517.09	0.0696721			12.8833	423.968	0.0552015			12.8833	245.253	0.0324088
12.8917	2017.62	517.623	0.0697439			12.8917	424.103	0.0552191			12.8917	245.153	0.0323956
12.9	2018.28	518.276	0.069832			12.9	424.404	0.0552583			12.9	245.036	0.0323802
12.9083	2018.93	518.927	0.0699197			12.9083	424.663	0.055292			12.9083	244.968	0.0323712
12.9167	2019.64	519.639	0.0700156			12.9167	424.994	0.0553351			12.9167	244.972	0.0323716
12.925	2020.25	520.253	0.0700984			12.925	425.295	0.0553744			12.925	244.964	0.0323707
12.9333	2020.84	520.844	0.0701779			12.9333	425.563	0.0554092			12.9333	245.005	0.032376
12.9417	2021.35	521.347	0.0702457			12.9417	425.737	0.0554318			12.9417	245.032	0.0323796
12.95	2021.75	521.752	0.0703003			12.95	425.91	0.0554544			12.95	245.034	0.0323798
12.9583	2022.01	522.015	0.0703357			12.9583	426.053	0.055473			12.9583	244.969	0.0323713
12.9667	2022.2	522.203	0.0703611			12.9667	426.171	0.0554884			12.9667	244.969	0.0323713
12.975	2022.35	522.351	0.070381			12.975	426.264	0.0555005			12.975	244.989	0.0323739
12.9833	2022.53	522.525	0.0704045			12.9833	426.46	0.055526			12.9833	245.032	0.0323797
12.9917	2022.65	522.646	0.0704207			12.9917	426.696	0.0555568			12.9917	245.058	0.032383
13	2022.82	522.824	0.0704448			13	426.954	0.0555903			13	245.126	0.0323921
13.0083	2023.02	523.022	0.0704715			13.0083	427.266	0.0556309			13.0083	245.243	0.0324075
13.0167	2023.22	523.217	0.0704978			13.0167	427.658	0.055682			13.0167	245.435	0.0324329
13.025	2023.41	523.41	0.0705237			13.025	428.047	0.0557327			13.025	245.556	0.0324489
13.0333	2023.56	523.561	0.0705441			13.0333	428.462	0.0557866			13.0333	245.722	0.0324708
13.0417	2023.65	523.648	0.0705558			13.0417	428.897	0.0558433			13.0417	245.851	0.0324878
13.05	2023.78	523.78	0.0705736			13.05	429.23	0.0558867			13.05	245.917	0.0324966
13.0583	2023.92	523.917	0.070592			13.0583	429.606	0.0559357			13.0583	245.931	0.0324984
13.0667	2024.05	524.046	0.0706094			13.0667	429.88	0.0559713			13.0667	245.93	0.0324983
13.075	2024.25	524.245	0.0706363			13.075	430.199	0.0560128			13.075	245.935	0.0324989
13.0833	2024.55	524.552	0.0706776			13.0833	430.444	0.0560447			13.0833	245.89	0.032493
13.0917	2025.03	525.026	0.0707414			13.0917	430.743	0.0560837			13.0917	245.804	0.0324816
13.1	2025.48	525.476	0.0708021			13.1	431.032	0.0561213			13.1	245.758	0.0324755
13.1083	2025.94	525.938	0.0708643			13.1083	431.334	0.0561606			13.1083	245.516	0.0324435
13.1167	2026.39	526.387	0.0709248			13.1167	431.709	0.0562094			13.1167	245.364	0.0324235
13.125	2026.9	526.896	0.0709934			13.125	432.171	0.0562697			13.125	245.18	0.0323992
13.1333	2027.19	527.191	0.0710332			13.1333	432.605	0.0563261			13.1333	244.963	0.0323705
13.1417	2027.45	527.453	0.0710685			13.1417	433.023	0.0563805			13.1417	244.757	0.0323432
13.15	2027.69	527.685	0.0710998			13.15	433.413	0.0564313			13.15	244.756	0.0323432
13.1583	2027.87	527.873	0.0711251			13.1583	433.731	0.0564727			13.1583	244.705	0.0323364
13.1667	2028.12	528.115	0.0711577			13.1667	434.008	0.0565088			13.1667	244.685	0.0323338
13.175	2028.44	528.437	0.071201			13.175	434.262	0.0565419			13.175	244.751	0.0323425
13.1833	2028.85	528.846	0.0712562			13.1833	434.529	0.0565767			13.1833	244.758	0.0323434
13.1917	2029.39	529.39	0.0713294			13.1917	434.762	0.0566069			13.1917	244.802	0.0323492
13.2	2029.98	529.975	0.0714083			13.2	434.987	0.0566362			13.2	244.825	0.0323523
13.2083	2030.56	530.563	0.0714876			13.2083	435.243	0.0566695			13.2083	244.898	0.0323619
13.2167	2031.15	531.15	0.0715666			13.2167	435.558	0.0567105			13.2167	244.951	0.0323689
13.225	2031.67	531.673	0.071637			13.225	435.768	0.0567379			13.225	245.138	0.0323936
13.2333	2032.25	532.253	0.0717152			13.2333	435.957	0.0567625			13.2333	245.271	0.0324112
13.2417	2032.68	532.682	0.071773			13.2417	436.101	0.0567812			13.2417	245.455	0.0324355
13.25	2033.07	533.069	0.0718251			13.25	436.25	0.0568007			13.25	245.607	0.0324557
13.2583	2033.45	533.453	0.0718769			13.2583	436.369	0.0568162			13.2583	245.747	0.032474
13.2667	2033.85	533.854	0.0719309			13.2667	436.563	0.0568415			13.2667	245.795	0.0324804
13.275	2034.19	534.185	0.0719756			13.275	436.863	0.0568804			13.275	245.867	0.03249
13.2833	2034.58	534.576	0.0720282			13.2833	437.254	0.0569315			13.2833	245.87	0.0324903
13.2917	2035.03	535.033	0.0720898			13.2917	437.641	0.0569818			13.2917	245.865	0.0324896
13.3	2035.6	535.595	0.0721656			13.3	438.079	0.0570388			13.3	245.912	0.032496
13.3083	2036.25	536.248	0.0722535			13.3083	438.549	0.0571			13.3083	245.976	0.0325044
13.3167	2036.93	536.928	0.0723452			13.3167	438.914	0.0571476			13.3167	246.087	0.032519
13.325	2037.71	537.706	0.0724499			13.325	439.367	0.0572066			13.325	246.293	0.0325463
13.3333	2038.48	538.48	0.0725542			13.3333	439.65	0.0572434			13.3333	246.49	0.0325723
13.3417	2039.31	539.306	0.0726655			13.3417	439.913	0.0572776			13.3417	246.636	0.0325916
13.35	2039.96	539.957	0.0727533			13.35	440.213	0.0573167			13.35	246.939	0.0326317
13.3583	2040.65	540.648	0.0728463			13.3583	440.397	0.0573406			13.3583	247.172	0.0326623
13.3667	2041.15	541.147	0.0729135			13.3667	440.595	0.0573664			13.3667	247.478	0.0327028
13.375	2041.59	541.593	0.0729737			13.375	440.795	0.0573924			13.375	247.734	0.0327367
13.3833	2042	542	0.0730285			13.3833	440.935	0.0574107			13.3833	247.938	0.0327636
13.3917	2042.33	542.33	0.0730729			13.3917	441.008	0.0574202			13.3917	248.131	0.0327892
13.4	2042.79	542.795	0.0731356			13.4	441.126	0.0574355			13.4	248.26	0.0328062
13.4083	2043.26	543.262	0.0731985			13.4083	441.216	0.0574473			13.4083	248.345	0.0328174
13.4167	2043.79	543.789	0.0732695			13.4167	441.285	0.0574562			13.4167	248.371	0.0328209
13.425	2044.31	544.307	0.0733394			13.425	441.314	0.05746			13.425	248.404	0.0328252
13.4333	2044.83	544.827	0.0734094			13.4333	441.335	0.0574628			13.4333	248.4	0.0328246
13.4417	2045.35	545.347	0.0734794			13.4417	441.28	0.0574555			13.4417	248.4	0.0328247
13.45	2045.78	545.781	0.073538			13.45	441.28	0.0574556			13.45	248.393	0.0328238
13.4583	2046.12	546.117	0.0735833			13.4583	441.291	0.057457			13.4583	248.32	0.0328142
13.4667	2046.49	546.488	0.0736332			13.4667	441.361	0.0574662			13.4667	248.271	0.0328077
13.475	2046.84	546.836	0.0736801			13.475	441.42	0.0574738			13.475	248.127	0.0327886
13.4833	2047.28	547.279	0.0737398			13.4833	441.572	0.0574936			13.4833	247.929	0.0327625
13.4917	2047.73	547.726	0.0738			13.4917	441.771	0.0575195			13.4917	247.681	0.0327297
13.5	2048.32	548.315	0.0738794			13.5	441.968	0.0575452			13.5	247.481	0.0327033
13.5083	2048.96	548.961	0.0739665			13.5083	442.15	0.0575688			13.5083	247.218	0.0326685
13.5167	2049.62	549.624	0.0740558			13.5167	442.297	0.057588			13.5167	246.975	0.0326364
13.525	2050.38	550.384	0.0741582			13.525	442.472	0.0576108			13.525	246.785	0.0326113
13.5333	2051.14	551.136	0.0742595			13.5333	442.556	0.0576217			13.5333	246.587	0.0325851
13.5417	2051.79	551.788	0.0743473			13.5417	442.619	0.05763			13.5417	246.398	0.0325601
13.55	2052.5	552.499	0.0744432			13.55	442.743	0.0576461			13.55	246.257	0.0325415
13.5583	2053.19	553.189	0.0745361			13.5583	442.79	0.0576522			13.5583	246.128	0.0325244
13.5667	2053.78	553.784	0.0746163			13.5667	442.804	0.0576541			13.5667	246.019	0.0325101
13.575	2054.44	554.439	0.0747045			13.575	442.883	0.0576643			13.575	245.925	0.0324976
13.5833	2055.09	555.086	0.0747917			13.5833	442.938	0.0576715			13.5833	245.833	0.0324854
13.5917	2055.78	555.781	0.0748854			13.5917	443.051	0.0576863			13.5917	245.719	0.0324704
13.6	2056.45	556.449	0.0749754			13.6	443.234	0.05771			13.6	245.652	0.0324616
13.6083	2057.03	557.029	0.0750535			13.6083	443.434	0.057736			13.6083	245.508	0.0324425
13.6167	2057.6	557.598	0.0751302			13.6167	443.701	0.0577709			13.6167	245.352	0.0324219
13.625	2058.01	558.014	0.0751862			13.625	443.954	0.0578038			13.625	245.321	0.0324177
13.6333	2058.42	558.415	0.0752403			13.6333	444.232	0.05784			13.6333	245.231	0.0324059
13.6417	2058.67	558.673	0.0752749			13.6417	444.361	0.0578568			13.6417	245.325	0.0324183
13.65	2058.86	558.86	0.0753002			13.65	444.415	0.0578638			13.65	245.507	0.0324424
13.6583	2059.06	559.056	0.0753266			13.6583	444.418	0.0578642			13.6583	245.827	0.0324846
13.6667	2059.19	559.19	0.0753447			13.6667	444.27	0.0578449			13.6667	246.278	0.0325443
13.675	2059.38	559.385	0.0753709			13.675	444.024	0.0578129			13.675	246.689	0.0325986
13.6833	2059.64	559.638	0.075405			13.6833	443.832	0.0577879			13.6833	247.209	0.0326673
13.6917	2059.95	559.952	0.0754474			13.6917	443.665	0.0577661			13.6917	247.589	0.0327174
13.7	2060.43	560.428	0.0755115			13.7	443.635	0.0577622			13.7	247.819	0.0327479
13.7083	2060.9	560.9	0.075575			13.7083	443.688	0.0577691			13.7083	247.89	0.0327572
13.7167	2061.41	561.405	0.0756432			13.7167	443.834	0.0577882			13.7167	247.818	0.0327478
13.725	2061.86	561.859	0.0757042			13.725	444.094	0.057822			13.725	247.539	0.032711
13.7333	2062.32	562.324	0.075767			13.7333	444.378	0.0578589			13.7333	247.319	0.0326818
13.7417	2062.71	562.713	0.0758194			13.7417	444.712	0.0579024			13.7417	247.079	0.0326501
13.75	2063.03	563.034	0.0758626			13.75	444.991	0.0579388			13.75	246.897	0.0326261
13.7583	2063.3	563.299	0.0758984			13.7583	445.195	0.0579653			13.7583	246.834	0.0326178
13.7667	2063.56	563.563	0.0759339			13.7667	445.391	0.0579909			13.7667	246.836	0.032618
13.775	2063.83	563.828	0.0759695			13.775	445.569	0.058014			13.775	247.027	0.0326433
13.7833	2064.14	564.139	0.0760115			13.7833	445.618	0.0580204			13.7833	247.235	0.0326707
13.7917	2064.41	564.414	0.0760485			13.7917	445.697	0.0580307			13.7917	247.541	0.0327112
13.8	2064.8	564.802	0.0761008			13.8	445.724	0.0580343			13.8	247.817	0.0327477
13.8083	2065.08	565.08	0.0761382			13.8083	445.716	0.0580332			13.8083	248.125	0.0327883
13.8167	2065.46	565.456	0.076189			13.8167	445.77	0.0580402			13.8167	248.398	0.0328244
13.825	2065.84	565.839	0.0762406			13.825	445.764	0.0580395			13.825	248.645	0.0328571
13.8333	2066.22	566.223	0.0762923			13.8333	445.814	0.058046			13.8333	248.859	0.0328854
13.8417	2066.69	566.69	0.0763553			13.8417	445.973	0.0580666			13.8417	249.08	0.0329145
13.85	2067.24	567.239	0.0764292			13.85	446.09	0.0580819			13.85	249.201	0.0329306
13.8583	2067.85	567.854	0.076512			13.8583	446.335	0.0581138			13.8583	249.281	0.0329411
13.8667	2068.5	568.501	0.0765993			13.8667	446.605	0.0581489			13.8667	249.407	0.0329578
13.875	2069.27	569.269	0.0767027			13.875	446.808	0.0581754			13.875	249.348	0.0329499
13.8833	2069.99	569.99	0.0767999			13.8833	447.115	0.0582154			13.8833	249.333	0.032948
13.8917	2070.78	570.785	0.0769069			13.8917	447.309	0.0582406			13.8917	249.21	0.0329317
13.9	2071.52	571.524	0.0770065			13.9	447.586	0.0582766			13.9	249.186	0.0329285
13.9083	2072.27	572.272	0.0771074			13.9083	447.8	0.0583046			13.9083	249.217	0.0329326
13.9167	2073.06	573.056	0.077213			13.9167	447.993	0.0583297			13.9167	249.334	0.0329481
13.925	2073.89	573.894	0.0773259			13.925	448.191	0.0583554			13.925	249.471	0.0329662
13.9333	2074.79	574.788	0.0774463			13.9333	448.313	0.0583713			13.9333	249.794	0.0330088
13.9417	2075.65	575.649	0.0775624			13.9417	448.371	0.0583788			13.9417	250.016	0.0330382
13.95	2076.51	576.515	0.077679			13.95	448.467	0.0583914			13.95	250.127	0.0330529
13.9583	2077.33	577.328	0.0777885			13.9583	448.562	0.0584037			13.9583	250.092	0.0330483
13.9667	2078.09	578.092	0.0778915			13.9667	448.667	0.0584174			13.9667	249.85	0.0330163
13.975	2078.63	578.633	0.0779644			13.975	448.85	0.0584412			13.975	249.599	0.0329831
13.9833	2079.09	579.094	0.0780265			13.9833	449.05	0.0584672			13.9833	249.151	0.032924
13.9917	2079.47	579.471	0.0780773			13.9917	449.305	0.0585004			13.9917	248.709	0.0328655
14	2079.8	579.803	0.0781221			14	449.517	0.058528			14	248.432	0.0328289
14.0083	2080.22	580.223	0.0781787			14.0083	449.744	0.0585576			14.0083	248.271	0.0328076
14.0167	2080.73	580.731	0.078247			14.0167	449.977	0.058588			14.0167	248.212	0.0327999
14.025	2081.24	581.243	0.078316			14.025	450.188	0.0586155			14.025	248.372	0.032821
14.0333	2081.88	581.881	0.078402			14.0333	450.383	0.0586409			14.0333	248.625	0.0328544
14.0417	2082.46	582.46	0.07848			14.0417	450.586	0.0586673			14.0417	248.959	0.0328985
14.05	2083.03	583.025	0.0785562			14.05	450.856	0.0587025			14.05	249.336	0.0329484
14.0583	2083.41	583.414	0.0786085			14.0583	451.098	0.058734			14.0583	249.665	0.0329918
14.0667	2083.71	583.708	0.0786482			14.0667	451.411	0.0587746			14.0667	249.908	0.0330239
14.075	2083.87	583.874	0.0786706			14.075	451.678	0.0588095			14.075	250.159	0.0330571
14.0833	2083.99	583.991	0.0786863			14.0833	452.054	0.0588583			14.0833	250.305	0.0330764
14.0917	2084.25	584.246	0.0787206			14.0917	452.381	0.0589009			14.0917	250.426	0.0330925
14.1	2084.39	584.393	0.0787406			14.1	452.794	0.0589548			14.1	250.521	0.033105
14.1083	2084.76	584.763	0.0787903			14.1083	453.206	0.0590084			14.1083	250.674	0.0331252
14.1167	2085.14	585.144	0.0788417			14.1167	453.518	0.059049			14.1167	250.792	0.0331407
14.125	2085.62	585.622	0.0789061			14.125	453.842	0.0590913			14.125	250.95	0.0331616
14.1333	2086.14	586.144	0.0789765			14.1333	454.169	0.0591337			14.1333	251.128	0.0331851
14.1417	2086.72	586.718	0.0790538			14.1417	454.438	0.0591687			14.1417	251.325	0.0332112
14.15	2087.31	587.307	0.0791332			14.15	454.694	0.0592021			14.15	251.535	0.033239
14.1583	2087.87	587.868	0.0792087			14.1583	454.953	0.0592359			14.1583	251.874	0.0332837
14.1667	2088.39	588.392	0.0792793			14.1667	455.237	0.0592728			14.1667	252.16	0.0333215
14.175	2088.84	588.843	0.0793401			14.175	455.558	0.0593146			14.175	252.493	0.0333656
14.1833	2089.18	589.182	0.0793857			14.1833	455.939	0.0593642			14.1833	252.847	0.0334123
14.1917	2089.44	589.442	0.0794209			14.1917	456.269	0.0594072			14.1917	253.171	0.0334552
14.2	2089.71	589.709	0.0794568			14.2	456.658	0.0594578			14.2	253.426	0.0334888
14.2083	2089.94	589.943	0.0794883			14.2083	456.974	0.059499			14.2083	253.697	0.0335247
14.2167	2090.2	590.2	0.0795229			14.2167	457.307	0.0595424			14.2167	253.905	0.0335522
14.225	2090.62	590.618	0.0795792			14.225	457.574	0.059577			14.225	254.027	0.0335683
14.2333	2090.98	590.978	0.0796278			14.2333	457.708	0.0595945			14.2333	254.166	0.0335866
14.2417	2091.54	591.537	0.0797031			14.2417	457.856	0.0596138			14.2417	254.238	0.0335962
14.25	2092.06	592.064	0.079774			14.25	457.798	0.0596063			14.25	254.241	0.0335965
14.2583	2092.65	592.652	0.0798533			14.2583	457.789	0.0596051			14.2583	254.321	0.0336071
14.2667	2093.25	593.249	0.0799338			14.2667	457.631	0.0595846			14.2667	254.447	0.0336238
14.275	2093.88	593.876	0.0800182			14.275	457.429	0.0595582			14.275	254.599	0.0336438
14.2833	2094.47	594.47	0.0800983			14.2833	457.248	0.0595347			14.2833	254.839	0.0336755
14.2917	2094.96	594.957	0.0801639			14.2917	456.944	0.0594951			14.2917	255.146	0.0337161
14.3	2095.4	595.401	0.0802237			14.3	456.733	0.0594677			14.3	255.533	0.0337673
14.3083	2095.91	595.912	0.0802925			14.3083	456.477	0.0594343			14.3083	255.916	0.0338179
14.3167	2096.3	596.301	0.080345			14.3167	456.225	0.0594015			14.3167	256.296	0.0338681
14.325	2096.65	596.651	0.0803922			14.325	456.04	0.0593774			14.325	256.617	0.0339105
14.3333	2096.87	596.867	0.0804213			14.3333	455.848	0.0593524			14.3333	256.913	0.0339496
14.3417	2097.02	597.018	0.0804416			14.3417	455.653	0.0593271			14.3417	257.166	0.033983
14.35	2097.1	597.096	0.0804521			14.35	455.452	0.0593008			14.35	257.428	0.0340177
14.3583	2097.1	597.096	0.0804521			14.3583	455.319	0.0592835			14.3583	257.752	0.0340605
14.3667	2096.96	596.96	0.0804337			14.3667	455.053	0.0592489			14.3667	258.129	0.0341103
14.375	2096.85	596.846	0.0804184			14.375	454.89	0.0592276			14.375	258.513	0.034161
14.3833	2096.79	596.792	0.0804111			14.3833	454.734	0.0592074			14.3833	258.976	0.0342223
14.3917	2096.71	596.713	0.0804005			14.3917	454.536	0.0591815			14.3917	259.436	0.034283
14.4	2096.7	596.7	0.0803987			14.4	454.299	0.0591507			14.4	259.912	0.034346
14.4083	2096.7	596.7	0.0803987			14.4083	454.031	0.0591158			14.4083	260.477	0.0344206
14.4167	2096.77	596.768	0.0804079			14.4167	453.825	0.059089			14.4167	261.073	0.0344993
14.425	2096.85	596.853	0.0804194			14.425	453.466	0.0590422			14.425	261.705	0.0345829
14.4333	2096.95	596.954	0.080433			14.4333	453.243	0.0590132			14.4333	262.334	0.034666
14.4417	2097.09	597.087	0.0804508			14.4417	452.925	0.0589718			14.4417	263.025	0.0347573
14.45	2097.24	597.237	0.0804712			14.45	452.731	0.0589465			14.45	263.673	0.0348429
14.4583	2097.47	597.473	0.0805028			14.4583	452.478	0.0589136			14.4583	264.267	0.0349214
14.4667	2097.74	597.743	0.0805392			14.4667	452.222	0.0588802			14.4667	264.733	0.0349829
14.475	2098.13	598.131	0.0805916			14.475	451.963	0.0588465			14.475	265.156	0.0350389
14.4833	2098.52	598.522	0.0806442			14.4833	451.795	0.0588247			14.4833	265.405	0.0350717
14.4917	2098.92	598.916	0.0806973			14.4917	451.663	0.0588074			14.4917	265.653	0.0351046
14.5	2099.3	599.302	0.0807493			14.5	451.611	0.0588007			14.5	265.966	0.0351459
14.5083	2099.69	599.688	0.0808013			14.5083	451.66	0.0588071			14.5083	266.239	0.035182
14.5167	2100.13	600.134	0.0808614			14.5167	451.792	0.0588243			14.5167	266.554	0.0352236
14.525	2100.6	600.6	0.0809242			14.525	452.05	0.0588579			14.525	267.017	0.0352848
14.5333	2101.14	601.138	0.0809967			14.5333	452.304	0.058891			14.5333	267.46	0.0353433
14.5417	2101.71	601.713	0.0810742			14.5417	452.613	0.0589312			14.5417	267.945	0.0354075
14.55	2102.38	602.376	0.0811635			14.55	453.009	0.0589827			14.55	268.425	0.0354708
14.5583	2103.08	603.085	0.081259			14.5583	453.484	0.0590446			14.5583	268.923	0.0355366
14.5667	2103.9	603.901	0.0813689			14.5667	454.062	0.0591198			14.5667	269.398	0.0355995
14.575	2104.87	604.873	0.0815			14.575	454.589	0.0591884			14.575	269.792	0.0356515
14.5833	2105.73	605.732	0.0816158			14.5833	455.239	0.0592731			14.5833	270.162	0.0357004
14.5917	2106.69	606.688	0.0817444			14.5917	455.912	0.0593607			14.5917	270.497	0.0357447
14.6	2107.67	607.666	0.0818763			14.6	456.581	0.0594478			14.6	270.932	0.0358021
14.6083	2108.62	608.619	0.0820047			14.6083	457.111	0.0595168			14.6083	271.341	0.0358562
14.6167	2109.58	609.578	0.0821339			14.6167	457.637	0.0595853			14.6167	271.78	0.0359142
14.625	2110.55	610.551	0.082265			14.625	458.038	0.0596375			14.625	272.177	0.0359667
14.6333	2111.51	611.514	0.0823947			14.6333	458.428	0.0596883			14.6333	272.503	0.0360098
14.6417	2112.44	612.438	0.0825192			14.6417	458.894	0.0597489			14.6417	272.794	0.0360482
14.65	2113.4	613.398	0.0826485			14.65	459.337	0.0598067			14.65	272.995	0.0360748
14.6583	2114.26	614.262	0.082765			14.6583	459.821	0.0598697			14.6583	273.076	0.0360855
14.6667	2115.11	615.108	0.082879			14.6667	460.399	0.0599449			14.6667	273.082	0.0360862
14.675	2115.9	615.899	0.0829856			14.675	460.976	0.06002			14.675	272.907	0.0360631
14.6833	2116.75	616.745	0.0830996			14.6833	461.628	0.060105			14.6833	272.772	0.0360453
14.6917	2117.64	617.639	0.08322			14.6917	462.208	0.0601805			14.6917	272.508	0.0360104
14.7	2118.47	618.47	0.083332			14.7	462.752	0.0602512			14.7	272.24	0.035975
14.7083	2119.36	619.356	0.0834514			14.7083	463.217	0.0603119			14.7083	272.047	0.0359495
14.7167	2120.22	620.223	0.0835682			14.7167	463.79	0.0603864			14.7167	271.907	0.0359309
14.725	2121.07	621.074	0.0836828			14.725	464.376	0.0604628			14.725	271.941	0.0359355
14.7333	2121.73	621.732	0.0837715			14.7333	464.9	0.0605309			14.7333	272.003	0.0359436
14.7417	2122.29	622.291	0.0838468			14.7417	465.562	0.0606171			14.7417	272.155	0.0359638
14.75	2122.58	622.584	0.0838863			14.75	466.257	0.0607077			14.75	272.439	0.0360013
14.7583	2122.81	622.809	0.0839166			14.7583	466.932	0.0607955			14.7583	272.735	0.0360404
14.7667	2122.81	622.809	0.0839166			14.7667	467.614	0.0608843			14.7667	273.039	0.0360806
14.775	2122.73	622.733	0.0839064			14.775	468.263	0.0609689			14.775	273.276	0.036112
14.7833	2122.73	622.731	0.0839061			14.7833	468.914	0.0610536			14.7833	273.407	0.0361292
14.7917	2122.67	622.665	0.0838973			14.7917	469.49	0.0611285			14.7917	273.531	0.0361457
14.8	2122.68	622.68	0.0838992			14.8	470.113	0.0612097			14.8	273.582	0.0361524
14.8083	2122.79	622.788	0.0839138			14.8083	470.78	0.0612966			14.8083	273.591	0.0361535
14.8167	2123.02	623.02	0.083945			14.8167	471.42	0.0613799			14.8167	273.699	0.0361678
14.825	2123.32	623.322	0.0839858			14.825	472.101	0.0614686			14.825	273.829	0.036185
14.8333	2123.7	623.705	0.0840373			14.8333	472.752	0.0615533			14.8333	274.01	0.0362089
14.8417	2124.09	624.086	0.0840887			14.8417	473.399	0.0616375			14.8417	274.262	0.0362422
14.85	2124.43	624.433	0.0841354			14.85	473.977	0.0617128			14.85	274.535	0.0362783
14.8583	2124.76	624.757	0.0841791			14.8583	474.554	0.061788			14.8583	274.864	0.0363217
14.8667	2125.01	625.009	0.0842131			14.8667	475.033	0.0618503			14.8667	275.184	0.0363641
14.875	2125.22	625.218	0.0842412			14.875	475.499	0.0619109			14.875	275.513	0.0364075
14.8833	2125.4	625.397	0.0842653			14.8833	475.857	0.0619575			14.8833	275.787	0.0364438
14.8917	2125.48	625.479	0.0842763			14.8917	476.175	0.0619991			14.8917	275.988	0.0364702
14.9	2125.67	625.674	0.0843027			14.9	476.487	0.0620396			14.9	276.185	0.0364963
14.9083	2125.88	625.883	0.0843308			14.9083	476.705	0.0620681			14.9083	276.368	0.0365205
14.9167	2126.12	626.12	0.0843628			14.9167	477.007	0.0621073			14.9167	276.487	0.0365362
14.925	2126.33	626.33	0.0843911			14.925	477.133	0.0621238			14.925	276.665	0.0365597
14.9333	2126.66	626.657	0.0844351			14.9333	477.371	0.0621547			14.9333	276.765	0.036573
14.9417	2126.92	626.916	0.0844701			14.9417	477.411	0.0621599			14.9417	276.881	0.0365883
14.95	2127.3	627.299	0.0845216			14.95	477.473	0.062168			14.95	276.953	0.0365978
14.9583	2127.57	627.57	0.0845581			14.9583	477.463	0.0621667			14.9583	277.015	0.0366059
14.9667	2127.93	627.931	0.0846068			14.9667	477.357	0.0621529			14.9667	277.073	0.0366136
14.975	2128.21	628.214	0.0846449			14.975	477.16	0.0621273			14.975	277.226	0.0366339
14.9833	2128.5	628.5	0.0846834			14.9833	476.934	0.0620978			14.9833	277.496	0.0366695
14.9917	2128.81	628.811	0.0847253			14.9917	476.565	0.0620497			14.9917	277.837	0.0367146
15	2129.02	629.02	0.0847535			15	476.18	0.0619997			15	278.41	0.0367903
15.0083	2129.22	629.217	0.08478			15.0083	475.779	0.0619475			15.0083	279.145	0.0368874
15.0167	2129.41	629.415	0.0848067			15.0167	475.354	0.0618922			15.0167	280.169	0.0370227
15.025	2129.59	629.591	0.0848304			15.025	475.036	0.0618506			15.025	281.389	0.0371841
15.0333	2129.67	629.675	0.0848417			15.0333	474.771	0.0618162			15.0333	282.787	0.0373687
15.0417	2129.73	629.731	0.0848493			15.0417	474.631	0.061798			15.0417	284.426	0.0375853
15.05	2129.85	629.854	0.0848659			15.05	474.448	0.0617742			15.05	286.167	0.0378153
15.0583	2129.93	629.927	0.0848758			15.0583	474.374	0.0617645			15.0583	288.171	0.0380802
15.0667	2130.05	630.052	0.0848926			15.0667	474.242	0.0617473			15.0667	290.275	0.0383582
15.075	2130.23	630.225	0.0849159			15.075	474.093	0.0617279			15.075	292.615	0.0386674
15.0833	2130.47	630.467	0.0849484			15.0833	473.877	0.0616998			15.0833	295.156	0.0390032
15.0917	2130.69	630.69	0.0849785			15.0917	473.524	0.0616538			15.0917	298.064	0.0393875
15.1	2130.96	630.959	0.0850148			15.1	473.136	0.0616033			15.1	301.314	0.039817
15.1083	2131.21	631.214	0.0850491			15.1083	472.745	0.0615524			15.1083	304.992	0.040303
15.1167	2131.47	631.467	0.0850831			15.1167	472.346	0.0615004			15.1167	309.306	0.0408731
15.125	2131.58	631.581	0.0850986			15.125	471.903	0.0614428			15.125	314.047	0.0414996
15.1333	2131.72	631.722	0.0851176			15.1333	471.524	0.0613934			15.1333	319.603	0.0422338
15.1417	2131.78	631.776	0.0851249			15.1417	471.088	0.0613367			15.1417	325.914	0.0430678
15.15	2131.77	631.77	0.085124			15.15	470.687	0.0612845			15.15	333.217	0.0440327
15.1583	2131.77	631.769	0.0851239			15.1583	470.185	0.0612192			15.1583	341.701	0.0451539
15.1667	2131.84	631.84	0.0851334			15.1667	469.663	0.0611511			15.1667	351.743	0.0464808
15.175	2131.97	631.967	0.0851506			15.175	469.079	0.0610751			15.175	363.742	0.0480664
15.1833	2132.11	632.11	0.0851699			15.1833	468.495	0.060999			15.1833	378.149	0.0499703
15.1917	2132.35	632.348	0.0852019			15.1917	467.913	0.0609233			15.1917	395.572	0.0522726
15.2	2132.61	632.61	0.0852372			15.2	467.325	0.0608467			15.2	416.529	0.055042
15.2083	2132.87	632.869	0.0852721			15.2083	466.797	0.0607779			15.2083	441.798	0.0583811
15.2167	2133.19	633.189	0.0853152			15.2167	466.278	0.0607104			15.2167	472.088	0.0623838
15.225	2133.51	633.507	0.0853581			15.225	465.89	0.0606599			15.225	508.34	0.0671743
15.2333	2133.87	633.872	0.0854073			15.2333	465.487	0.0606073			15.2333	551.545	0.0728836
15.2417	2134.46	634.463	0.0854869			15.2417	465.153	0.0605639			15.2417	602.763	0.0796518
15.25	2135.11	635.111	0.0855742			15.25	464.905	0.0605316			15.25	663.118	0.0876273
15.2583	2135.8	635.803	0.0856674			15.2583	464.692	0.0605038			15.2583	733.842	0.0969731
15.2667	2136.58	636.583	0.0857725			15.2667	464.496	0.0604784			15.2667	816.099	0.107843
15.275	2137.36	637.359	0.0858771			15.275	464.378	0.060463			15.275	911.182	0.120408
15.2833	2138.13	638.126	0.0859804			15.2833	464.359	0.0604605			15.2833	1020.18	0.134811
15.2917	2138.86	638.859	0.0860792			15.2917	464.379	0.0604631			15.2917	1144.27	0.151208
15.3	2139.59	639.589	0.0861776			15.3	464.548	0.0604851			15.3	1284.33	0.169718
15.3083	2140.19	640.185	0.0862579			15.3083	464.799	0.0605178			15.3083	1441.32	0.190463
15.3167	2140.77	640.768	0.0863363			15.3167	465.125	0.0605603			15.3167	1615.84	0.213524
15.325	2141.29	641.29	0.0864068			15.325	465.58	0.0606195			15.325	1808.37	0.238966
15.3333	2141.8	641.803	0.0864759			15.3333	466.098	0.0606869			15.3333	2019.21	0.266828
15.3417	2142.24	642.238	0.0865345			15.3417	466.638	0.0607573			15.3417	2248.47	0.297122
15.35	2142.59	642.592	0.0865821			15.35	467.185	0.0608284			15.35	2495.64	0.329785
15.3583	2142.95	642.953	0.0866309			15.3583	467.779	0.0609058			15.3583	2760.1	0.364732
15.3667	2143.35	643.345	0.0866836			15.3667	468.392	0.0609856			15.3667	3040.64	0.401803
15.375	2143.79	643.791	0.0867437			15.375	468.967	0.0610605			15.375	3335.74	0.440799
15.3833	2144.26	644.258	0.0868067			15.3833	469.639	0.0611479			15.3833	3643.25	0.481435
15.3917	2144.89	644.893	0.0868922			15.3917	470.483	0.0612579			15.3917	3960.81	0.5234
15.4	2145.47	645.469	0.0869698			15.4	471.389	0.0613759			15.4	4285.61	0.566319
15.4083	2146.13	646.134	0.0870594			15.4083	472.466	0.0615161			15.4083	4614.62	0.609796
15.4167	2146.71	646.711	0.0871372			15.4167	473.652	0.0616706			15.4167	4944.35	0.653368
15.425	2147.29	647.294	0.0872157			15.425	474.946	0.0618389			15.425	5271.11	0.696548
15.4333	2147.81	647.813	0.0872856			15.4333	476.184	0.0620002			15.4333	5591.14	0.738838
15.4417	2148.2	648.202	0.087338			15.4417	477.411	0.06216			15.4417	5900.17	0.779675
15.45	2148.57	648.569	0.0873875			15.45	478.575	0.0623115			15.45	6194.12	0.818519
15.4583	2148.91	648.911	0.0874336			15.4583	479.728	0.0624617			15.4583	6468.75	0.85481
15.4667	2149.11	649.112	0.0874607			15.4667	481.007	0.0626282			15.4667	6719.98	0.888008
15.475	2149.24	649.236	0.0874774			15.475	482.501	0.0628227			15.475	6944.19	0.917635
15.4833	2149.25	649.25	0.0874793			15.4833	484.53	0.0630868			15.4833	7137.89	0.943232
15.4917	2149.2	649.197	0.0874721			15.4917	487.094	0.0634207			15.4917	7298.18	0.964413
15.5	2149.2	649.204	0.0874731			15.5	490.389	0.0638497			15.5	7422.76	0.980877
15.5083	2149.18	649.183	0.0874702			15.5083	494.68	0.0644083			15.5083	7509.84	0.992383
15.5167	2149.32	649.322	0.087489			15.5167	500.111	0.0651155			15.5167	7558.2	0.998774
15.525	2149.59	649.587	0.0875246			15.525	506.922	0.0660023			15.525	7567.48	1
15.5333	2150.01	650.005	0.087581			15.5333	515.317	0.0670953			15.5333	7537.66	0.99606
15.5417	2150.53	650.527	0.0876513			15.5417	525.825	0.0684635			15.5417	7469.85	0.987099
15.55	2151.1	651.096	0.0877279			15.55	538.841	0.0701582			15.55	7365.44	0.973301
15.5583	2151.63	651.631	0.0878			15.5583	554.958	0.0722567			15.5583	7226.51	0.954942
15.5667	2152.22	652.224	0.0878799			15.5667	574.936	0.0748579			15.5667	7055.74	0.932376
15.575	2152.82	652.823	0.0879607			15.575	599.335	0.0780347			15.575	6856.23	0.906012
15.5833	2153.25	653.248	0.0880179			15.5833	629.014	0.081899			15.5833	6631.47	0.876312
15.5917	2153.69	653.692	0.0880777			15.5917	664.95	0.0865779			15.5917	6385.34	0.843788
15.6	2154.02	654.021	0.0881221			15.6	707.817	0.0921593			15.6	6121.78	0.808959
15.6083	2154.4	654.4	0.0881732			15.6083	758.609	0.0987725			15.6083	5844.84	0.772363
15.6167	2154.57	654.566	0.0881956			15.6167	818.421	0.10656			15.6167	5558.64	0.734543
15.625	2154.63	654.633	0.0882046			15.625	888.309	0.11566			15.625	5266.99	0.696003
15.6333	2154.62	654.616	0.0882023			15.6333	969.477	0.126228			15.6333	4973.5	0.657221
15.6417	2154.43	654.432	0.0881775			15.6417	1063.03	0.138409			15.6417	4681.33	0.618612
15.65	2154.23	654.235	0.0881509			15.65	1170.3	0.152375			15.65	4393.4	0.580564
15.6583	2154.04	654.039	0.0881245			15.6583	1292.44	0.168278			15.6583	4112.01	0.543379
15.6667	2153.87	653.865	0.0881011			15.6667	1430.48	0.186252			15.6667	3839.23	0.507333
15.675	2153.76	653.762	0.0880873			15.675	1585.26	0.206404			15.675	3576.84	0.47266
15.6833	2153.75	653.753	0.088086			15.6833	1757.47	0.228826			15.6833	3326.33	0.439556
15.6917	2153.74	653.739	0.0880842			15.6917	1947.68	0.253592			15.6917	3088.76	0.408162
15.7	2153.92	653.923	0.0881088			15.7	2156.05	0.280723			15.7	2865.09	0.378605
15.7083	2153.98	653.98	0.0881166			15.7083	2382.56	0.310214			15.7083	2655.68	0.350933
15.7167	2154.14	654.14	0.0881381			15.7167	2626.88	0.342025			15.7167	2460.89	0.325192
15.725	2154.29	654.289	0.0881582			15.725	2888.17	0.376046			15.725	2280.45	0.301349
15.7333	2154.35	654.347	0.088166			15.7333	3165.42	0.412144			15.7333	2114.08	0.279364
15.7417	2154.41	654.412	0.0881748			15.7417	3457.11	0.450123			15.7417	1961.15	0.259155
15.75	2154.42	654.423	0.0881762			15.75	3761.3	0.48973			15.75	1820.93	0.240626
15.7583	2154.29	654.295	0.088159			15.7583	4075.66	0.530659			15.7583	1692.68	0.223678
15.7667	2154.08	654.079	0.08813			15.7667	4397.48	0.572561			15.7667	1575.46	0.208188
15.775	2153.71	653.709	0.08808			15.775	4723.71	0.615037			15.775	1468.61	0.194068
15.7833	2153.22	653.22	0.0880141			15.7833	5051.02	0.657654			15.7833	1371.24	0.181202
15.7917	2152.66	652.659	0.0879385			15.7917	5375.68	0.699925			15.7917	1282.6	0.169489
15.8	2152.01	652.013	0.0878516			15.8	5694.05	0.741378			15.8	1201.96	0.158833
15.8083	2151.49	651.486	0.0877805			15.8083	6002.02	0.781476			15.8083	1128.68	0.149149
15.8167	2151.04	651.04	0.0877204			15.8167	6295.47	0.819684			15.8167	1061.98	0.140334
15.825	2150.68	650.678	0.0876716			15.825	6570.23	0.855458			15.825	1001.31	0.132318
15.8333	2150.46	650.46	0.0876423			15.8333	6822.22	0.888268			15.8333	946.175	0.125032
15.8417	2150.26	650.26	0.0876153			15.8417	7047.57	0.917609			15.8417	895.896	0.118388
15.85	2150.16	650.16	0.0876019			15.85	7242.76	0.943023			15.85	849.933	0.112314
15.8583	2150.09	650.09	0.0875925			15.8583	7404.82	0.964123			15.8583	807.967	0.106768
15.8667	2150.16	650.16	0.0876019			15.8667	7531.07	0.980561			15.8667	769.396	0.101671
15.875	2150.32	650.315	0.0876228			15.875	7619.82	0.992117			15.875	734.014	0.0969958
15.8833	2150.73	650.731	0.0876789			15.8833	7669.8	0.998624			15.8833	701.357	0.0926805
15.8917	2151.45	651.45	0.0877757			15.8917	7680.37	1			15.8917	671.143	0.0886879
15.9	2152.49	652.487	0.0879154			15.9	7651.69	0.996267			15.9	643.144	0.0849879
15.9083	2154.08	654.081	0.0881301			15.9083	7584.37	0.987501			15.9083	617.248	0.0815659
15.9167	2156.15	656.153	0.0884094			15.9167	7479.71	0.973875			15.9167	593.195	0.0783875
15.925	2158.88	658.884	0.0887773			15.925	7339.77	0.955653			15.925	570.841	0.0754334
15.9333	2162.26	662.256	0.0892317			15.9333	7167.07	0.933168			15.9333	549.997	0.0726791
15.9417	2166.4	666.401	0.0897902			15.9417	6964.79	0.906831			15.9417	530.665	0.0701244
15.95	2171.39	671.387	0.090462			15.95	6736.42	0.877096			15.95	512.64	0.0677426
15.9583	2177.54	677.539	0.0912909			15.9583	6486.03	0.844495			15.9583	495.773	0.0655136
15.9667	2185.13	685.135	0.0923144			15.9667	6217.57	0.809541			15.9667	480.092	0.0634415
15.975	2194.38	694.383	0.0935605			15.975	5935.37	0.772798			15.975	465.405	0.0615006
15.9833	2205.79	705.786	0.0950969			15.9833	5643.38	0.73478			15.9833	451.69	0.0596883
15.9917	2219.79	719.791	0.0969839			15.9917	5345.6	0.696009			15.9917	438.84	0.0579903
16	2236.87	736.868	0.0992848			16	5045.68	0.656958			16	426.797	0.0563988
16.0083	2257.7	757.698	0.102091			16.0083	4747.01	0.618071			16.0083	415.441	0.0548981
16.0167	2282.87	782.868	0.105483			16.0167	4452.58	0.579735			16.0167	404.768	0.0534878
16.025	2313.06	813.064	0.109551			16.025	4165.35	0.542337			16.025	394.635	0.0521488
16.0333	2349.02	849.025	0.114397			16.0333	3887.59	0.506172			16.0333	385.121	0.0508916
16.0417	2391.75	891.748	0.120153			16.0417	3621.34	0.471506			16.0417	376.223	0.0497158
16.05	2441.96	941.961	0.126919			16.05	3368.3	0.43856			16.05	367.754	0.0485967
16.0583	2500.69	1000.69	0.134832			16.0583	3129.6	0.40748			16.0583	359.827	0.0475491
16.0667	2568.92	1068.92	0.144025			16.0667	2906.07	0.378376			16.0667	352.398	0.0465675
16.075	2647.77	1147.77	0.15465			16.075	2697.9	0.351272			16.075	345.538	0.045661
16.0833	2738.2	1238.2	0.166834			16.0833	2505.24	0.326188			16.0833	339.216	0.0448255
16.0917	2841.58	1341.58	0.180764			16.0917	2327.8	0.303085			16.0917	333.42	0.0440596
16.1	2958.84	1458.84	0.196563			16.1	2165.1	0.2819			16.1	328.037	0.0433483
16.1083	3091.07	1591.07	0.214379			16.1083	2016.63	0.26257			16.1083	322.781	0.0426538
16.1167	3239.2	1739.2	0.234338			16.1167	1881.76	0.245009			16.1167	317.249	0.0419227
16.125	3404.04	1904.04	0.256548			16.125	1759.64	0.229109			16.125	310.939	0.0410889
16.1333	3586.01	2086.01	0.281067			16.1333	1649.63	0.214786			16.1333	303.802	0.0401457
16.1417	3785.32	2285.32	0.307921			16.1417	1550.9	0.20193			16.1417	296.113	0.0391297
16.15	4001.78	2501.78	0.337087			16.15	1462.61	0.190436			16.15	288.422	0.0381133
16.1583	4235	2735	0.368511			16.1583	1383.9	0.180186			16.1583	281.355	0.0371795
16.1667	4484.14	2984.14	0.40208			16.1667	1314.07	0.171094			16.1667	275.911	0.0364601
16.175	4747.96	3247.96	0.437627			16.175	1252.13	0.16303			16.175	272.913	0.0360639
16.1833	5024.98	3524.98	0.474952			16.1833	1197.51	0.155918			16.1833	272.691	0.0360345
16.1917	5313.37	3813.37	0.513809			16.1917	1149.35	0.149648			16.1917	275.181	0.0363636
16.2	5610.75	4110.75	0.553879			16.2	1106.93	0.144124			16.2	279.345	0.0369138
16.2083	5914.61	4414.61	0.59482			16.2083	1069.62	0.139267			16.2083	284.294	0.0375679
16.2167	6221.94	4721.94	0.636229			16.2167	1036.76	0.134988			16.2167	289.178	0.0382133
16.225	6529.39	5029.39	0.677655			16.225	1007.69	0.131204			16.225	293.276	0.0387548
16.2333	6833.4	5333.4	0.718617			16.2333	981.89	0.127844			16.2333	296.27	0.0391505
16.2417	7130.32	5630.32	0.758624			16.2417	958.877	0.124848			16.2417	297.957	0.0393734
16.25	7416.27	5916.27	0.797152			16.25	938.197	0.122155			16.25	298.679	0.0394688
16.2583	7687.4	6187.4	0.833683			16.2583	919.612	0.119735			16.2583	298.847	0.0394909
16.2667	7939.93	6439.93	0.867709			16.2667	902.661	0.117528			16.2667	298.847	0.039491
16.275	8170.29	6670.29	0.898748			16.275	887.115	0.115504			16.275	298.735	0.0394762
16.2833	8375.18	6875.18	0.926355			16.2833	872.763	0.113636			16.2833	298.559	0.0394529
16.2917	8551.39	7051.39	0.950097			16.2917	859.286	0.111881			16.2917	298.242	0.0394111
16.3	8696.15	7196.15	0.969602			16.3	846.481	0.110214			16.3	297.83	0.0393566
16.3083	8807.15	7307.15	0.984557			16.3083	834.021	0.108591			16.3083	297.233	0.0392777
16.3167	8882.48	7382.48	0.994708			16.3167	821.821	0.107003			16.3167	296.478	0.0391779
16.325	8920.89	7420.89	0.999883			16.325	809.727	0.105428			16.325	295.52	0.0390513
16.3333	8921.76	7421.76	1			16.3333	797.655	0.103856			16.3333	294.458	0.0389109
16.3417	8885.15	7385.15	0.995067			16.3417	785.525	0.102277			16.3417	293.295	0.0387573
16.35	8811.77	7311.77	0.98518			16.35	773.255	0.100679			16.35	292.125	0.0386027
16.3583	8703.16	7203.16	0.970546			16.3583	760.837	0.0990626			16.3583	290.884	0.0384387
16.3667	8561.22	7061.22	0.951421			16.3667	748.251	0.0974238			16.3667	289.656	0.0382764
16.375	8388.61	6888.61	0.928165			16.375	735.402	0.095751			16.375	288.382	0.0381081
16.3833	8188.17	6688.17	0.901156			16.3833	722.286	0.0940431			16.3833	287.136	0.0379434
16.3917	7963.19	6463.19	0.870844			16.3917	708.953	0.0923072			16.3917	285.796	0.0377663
16.4	7717.33	6217.33	0.837716			16.4	695.334	0.090534			16.4	284.429	0.0375858
16.4083	7454.32	5954.32	0.802279			16.4083	681.566	0.0887414			16.4083	282.86	0.0373784
16.4167	7177.99	5677.99	0.765046			16.4167	667.808	0.08695			16.4167	281.212	0.0371606
16.425	6892.38	5392.38	0.726564			16.425	654.056	0.0851595			16.425	279.406	0.036922
16.4333	6601.35	5101.35	0.68735			16.4333	640.504	0.0833949			16.4333	277.401	0.036657
16.4417	6308.7	4808.7	0.64792			16.4417	627.247	0.0816689			16.4417	275.283	0.0363771
16.45	6017.8	4517.8	0.608724			16.45	614.418	0.0799985			16.45	272.963	0.0360705
16.4583	5731.91	4231.91	0.570203			16.4583	601.974	0.0783783			16.4583	270.496	0.0357446
16.4667	5453.68	3953.68	0.532715			16.4667	589.989	0.0768178			16.4667	267.863	0.0353967
16.475	5185.44	3685.44	0.496572			16.475	578.393	0.075308			16.475	265.144	0.0350373
16.4833	4929.02	3429.02	0.462022			16.4833	567.171	0.0738469			16.4833	262.317	0.0346637
16.4917	4685.9	3185.9	0.429265			16.4917	556.317	0.0724336			16.4917	259.391	0.0342771
16.5	4457.06	2957.06	0.398431			16.5	545.801	0.0710644			16.5	256.367	0.0338775
16.5083	4243.08	2743.08	0.3696			16.5083	535.662	0.0697443			16.5083	253.247	0.0334652
16.5167	4044.27	2544.27	0.342812			16.5167	525.778	0.0684575			16.5167	249.906	0.0330237
16.525	3860.79	2360.79	0.31809			16.525	516.319	0.0672258			16.525	246.356	0.0325546
16.5333	3692.22	2192.22	0.295378			16.5333	507.211	0.06604			16.5333	242.711	0.0320729
16.5417	3538.19	2038.19	0.274623			16.5417	498.473	0.0649022			16.5417	238.813	0.0315578
16.55	3398.02	1898.02	0.255737			16.55	490.085	0.0638101			16.55	234.725	0.0310176
16.5583	3270.94	1770.94	0.238614			16.5583	482.013	0.0627591			16.5583	230.526	0.0304627
16.5667	3156.15	1656.15	0.223148			16.5667	474.245	0.0617478			16.5667	226.109	0.029879
16.575	3052.6	1552.6	0.209195			16.575	466.756	0.0607727			16.575	221.616	0.0292854
16.5833	2959.37	1459.37	0.196634			16.5833	459.521	0.0598306			16.5833	217.053	0.0286824
16.5917	2875.32	1375.32	0.185309			16.5917	452.513	0.0589182			16.5917	212.401	0.0280676
16.6	2799.65	1299.65	0.175113			16.6	445.743	0.0580367			16.6	207.727	0.02745
16.6083	2731.25	1231.25	0.165897			16.6083	439.218	0.0571871			16.6083	202.996	0.0268248
16.6167	2669.4	1169.4	0.157564			16.6167	432.973	0.0563741			16.6167	198.324	0.0262075
16.625	2613.15	1113.15	0.149985			16.625	426.845	0.0555761			16.625	193.584	0.0255811
16.6333	2561.93	1061.93	0.143083			16.6333	420.956	0.0548094			16.6333	188.772	0.0249452
[truncated: 1,011 more rows]
