# Supplementary material for: Comprehensive structural assignment of glycosaminoglycan oligo- and polysaccharides by protein nanopore
Source: Nat Commun. 2022 Aug 30;13:5113. doi: 10.1038/s41467-022-32800-4 (PMC9427770; doi:10.1038/s41467-022-32800-4)
Supplement: Supplementary file 5 — Source Data [file 41467_2022_32800_MOESM5_ESM.zip › Source Data/SI_source data files/Supplementary Fig. 9/HN oligosaccharides.xlsx]

## Sheet: Sheet1
HN dp6	Max Response	7051.75		HN dp8	Max Response	8022.88		HN dp10	Max Response	20040.7
Raw Data				Raw Data				Raw Data
RT (mins)	Response Trace 1	Normalized Response		RT (mins)	Response Trace 1	Normalized Response		RT (mins)	Response Trace 1	Normalized Response
0	21.41	0.00303613		0	51.87	0.00646526		0	49.56	0.00247297
0.00833333	21.6016	0.0030633		0.00833333	51.9927	0.00648056		0.00833333	49.8756	0.00248872
0.0166667	21.8179	0.00309397		0.0166667	52.0485	0.00648751		0.0166667	50.0243	0.00249614
0.025	22.1788	0.00314515		0.025	52.1625	0.00650172		0.025	49.9896	0.00249441
0.0333333	22.5991	0.00320475		0.0333333	52.3394	0.00652377		0.0333333	49.9039	0.00249013
0.0416667	23.1083	0.00327696		0.0416667	52.4141	0.00653308		0.0416667	49.6272	0.00247632
0.05	23.6274	0.00335058		0.05	52.5313	0.00654768		0.05	49.3011	0.00246005
0.0583333	24.2052	0.00343252		0.0583333	52.6565	0.0065633		0.0583333	48.9233	0.0024412
0.0666667	24.7701	0.00351261		0.0666667	52.7262	0.00657198		0.0666667	48.5916	0.00242465
0.075	25.2266	0.00357735		0.075	52.7737	0.0065779		0.075	48.2828	0.00240924
0.0833333	25.5576	0.00362429		0.0833333	52.7765	0.00657825		0.0833333	48.0821	0.00239923
0.0916667	25.7471	0.00365117		0.0916667	52.6997	0.00656867		0.0916667	48.0506	0.00239766
0.1	25.8028	0.00365907		0.1	52.4627	0.00653914		0.1	48.0003	0.00239514
0.108333	25.6169	0.00363271		0.108333	52.1442	0.00649944		0.108333	47.9291	0.0023916
0.116667	25.3561	0.00359571		0.116667	51.6313	0.00643551		0.116667	47.8752	0.0023889
0.125	25.0259	0.00354889		0.125	51.1521	0.00637578		0.125	47.7597	0.00238314
0.133333	24.7212	0.00350568		0.133333	50.5886	0.00630554		0.133333	47.5064	0.0023705
0.141667	24.5146	0.00347639		0.141667	50.2524	0.00626363		0.141667	47.3575	0.00236307
0.15	24.5807	0.00348577		0.15	50.0719	0.00624114		0.15	47.2594	0.00235818
0.158333	24.7643	0.0035118		0.158333	50.2265	0.00626041		0.158333	47.3625	0.00236332
0.166667	25.2842	0.00358552		0.166667	50.634	0.0063112		0.166667	47.5684	0.00237359
0.175	25.9378	0.00367821		0.175	51.4319	0.00641066		0.175	48.0529	0.00239777
0.183333	26.7111	0.00378786		0.183333	52.3213	0.00652151		0.183333	48.6676	0.00242844
0.191667	27.4785	0.0038967		0.191667	53.2466	0.00663684		0.191667	49.3043	0.00246021
0.2	28.0123	0.0039724		0.2	54.0186	0.00673307		0.2	49.7669	0.0024833
0.208333	28.1705	0.00399483		0.208333	54.4409	0.00678571		0.208333	49.9607	0.00249297
0.216667	27.6797	0.00392523		0.216667	54.2156	0.00675763		0.216667	49.716	0.00248076
0.225	26.5734	0.00376834		0.225	53.3044	0.00664405		0.225	48.8005	0.00243507
0.233333	24.7192	0.0035054		0.233333	51.6191	0.00643399		0.233333	47.1731	0.00235387
0.241667	22.0925	0.00313292		0.241667	49.1266	0.00612331		0.241667	44.8961	0.00224025
0.25	18.8747	0.0026766		0.25	46.0004	0.00573365		0.25	41.905	0.002091
0.258333	15.1903	0.00215412		0.258333	42.4358	0.00528935		0.258333	38.532	0.00192269
0.266667	11.4777	0.00162764		0.266667	38.7278	0.00482718		0.266667	34.8576	0.00173934
0.275	7.85773	0.0011143		0.275	35.1791	0.00438485		0.275	31.2948	0.00156157
0.283333	4.67802	0.000663385		0.283333	32.1513	0.00400746		0.283333	28.0732	0.00140081
0.291667	2.07304	0.000293975		0.291667	29.7137	0.00370363		0.291667	25.4281	0.00126883
0.3	0.337355	4.784e-05		0.3	28.1433	0.00350788		0.3	23.4673	0.00117098
0.308333	-0.625842	-8.875e-05		0.308333	27.2988	0.00340262		0.308333	22.3502	0.00111524
0.316667	-0.797169	-0.000113046		0.316667	27.1248	0.00338093		0.316667	21.9149	0.00109352
0.325	-0.361468	-5.12594e-05		0.325	27.5029	0.00342806		0.325	22.1604	0.00110577
0.333333	0.642607	9.11274e-05		0.333333	28.2439	0.00352043		0.333333	22.9224	0.00114379
0.341667	1.90807	0.000270581		0.341667	29.2001	0.00363961		0.341667	24.0161	0.00119837
0.35	3.39708	0.000481736		0.35	30.3861	0.00378743		0.35	25.3427	0.00126456
0.358333	5.00563	0.000709843		0.358333	31.5822	0.00393652		0.358333	26.7785	0.00133621
0.366667	6.5526	0.000929217		0.366667	32.7862	0.00408659		0.366667	28.2957	0.00141191
0.375	8.16504	0.00115788		0.375	34.0234	0.0042408		0.375	29.8094	0.00148745
0.383333	9.71463	0.00137762		0.383333	35.2631	0.00439532		0.383333	31.178	0.00155574
0.391667	11.1546	0.00158182		0.391667	36.5601	0.00455698		0.391667	32.5818	0.00162578
0.4	12.6275	0.00179069		0.4	37.8837	0.00472196		0.4	33.8738	0.00169025
0.408333	14.0441	0.00199158		0.408333	39.2586	0.00489333		0.408333	35.1438	0.00175363
0.416667	15.4856	0.00219599		0.416667	40.5707	0.00505688		0.416667	36.3352	0.00181308
0.425	16.8576	0.00239055		0.425	41.8741	0.00521934		0.425	37.4454	0.00186847
0.433333	18.2173	0.00258337		0.433333	43.1	0.00537214		0.433333	38.6052	0.00192634
0.441667	19.4478	0.00275787		0.441667	44.2007	0.00550933		0.441667	39.5708	0.00197453
0.45	20.661	0.00292992		0.45	45.1944	0.0056332		0.45	40.5116	0.00202147
0.458333	21.7992	0.00309132		0.458333	45.9333	0.00572529		0.458333	41.3283	0.00206222
0.466667	22.874	0.00324373		0.466667	46.5551	0.00580279		0.466667	42.0261	0.00209704
0.475	23.8121	0.00337677		0.475	46.9738	0.00585498		0.475	42.6696	0.00212915
0.483333	24.7124	0.00350444		0.483333	47.4265	0.00591141		0.483333	43.265	0.00215886
0.491667	25.5536	0.00362372		0.491667	47.7544	0.00595228		0.491667	43.8437	0.00218774
0.5	26.3051	0.0037303		0.5	48.148	0.00600134		0.5	44.4316	0.00221707
0.508333	26.9528	0.00382215		0.508333	48.5577	0.0060524		0.508333	45.0295	0.00224691
0.516667	27.5227	0.00390296		0.516667	49.0135	0.00610921		0.516667	45.5242	0.00227159
0.525	28.1013	0.00398501		0.525	49.5161	0.00617186		0.525	46.1197	0.0023013
0.533333	28.5137	0.0040435		0.533333	49.9796	0.00622963		0.533333	46.6652	0.00232852
0.541667	28.9714	0.00410841		0.541667	50.4411	0.00628716		0.541667	47.1807	0.00235425
0.55	29.4083	0.00417036		0.55	50.8722	0.00634089		0.55	47.6409	0.00237721
0.558333	29.8197	0.0042287		0.558333	51.185	0.00637988		0.558333	48.1411	0.00240217
0.566667	30.2419	0.00428856		0.566667	51.5138	0.00642087		0.566667	48.6268	0.0024264
0.575	30.6772	0.0043503		0.575	51.8267	0.00645987		0.575	49.07	0.00244852
0.583333	31.0294	0.00440025		0.583333	52.2148	0.00650824		0.583333	49.4969	0.00246982
0.591667	31.3512	0.00444587		0.591667	52.4912	0.0065427		0.591667	49.9617	0.00249301
0.6	31.5446	0.00447331		0.6	52.8097	0.0065824		0.6	50.287	0.00250925
0.608333	31.7496	0.00450238		0.608333	53.0604	0.00661364		0.608333	50.5725	0.00252349
0.616667	31.8999	0.00452369		0.616667	53.3243	0.00664653		0.616667	50.6567	0.0025277
0.625	31.9411	0.00452953		0.625	53.5823	0.00667869		0.625	50.7321	0.00253146
0.633333	32.0707	0.0045479		0.633333	53.8464	0.00671161		0.633333	50.6991	0.00252981
0.641667	32.0901	0.00455066		0.641667	54.0484	0.00673678		0.641667	50.6921	0.00252946
0.65	32.1468	0.00455871		0.65	54.2387	0.0067605		0.65	50.6311	0.00252642
0.658333	32.2032	0.00456669		0.658333	54.2958	0.00676763		0.658333	50.6943	0.00252957
0.666667	32.2056	0.00456704		0.666667	54.3306	0.00677196		0.666667	50.7136	0.00253054
0.675	32.1584	0.00456034		0.675	54.2198	0.00675815		0.675	50.9233	0.002541
0.683333	32.1869	0.00456439		0.683333	54.0925	0.00674228		0.683333	51.1355	0.00255159
0.691667	32.1481	0.00455889		0.691667	53.9629	0.00672613		0.691667	51.4288	0.00256622
0.7	32.1401	0.00455776		0.7	53.8894	0.00671697		0.7	51.7656	0.00258303
0.708333	32.1444	0.00455835		0.708333	53.8964	0.00671785		0.708333	52.089	0.00259917
0.716667	32.2371	0.00457151		0.716667	53.9805	0.00672832		0.716667	52.4117	0.00261527
0.725	32.3402	0.00458612		0.725	54.135	0.00674758		0.725	52.7394	0.00263162
0.733333	32.4354	0.00459962		0.733333	54.3667	0.00677646		0.733333	53.0287	0.00264606
0.741667	32.5712	0.00461888		0.741667	54.6358	0.00681		0.741667	53.2362	0.00265641
0.75	32.6477	0.00462974		0.75	54.8434	0.00683588		0.75	53.4315	0.00266616
0.758333	32.7071	0.00463816		0.758333	54.9718	0.00685188		0.758333	53.6287	0.002676
0.766667	32.7622	0.00464596		0.766667	55.0901	0.00686662		0.766667	53.8138	0.00268523
0.775	32.7788	0.00464833		0.775	55.151	0.00687422		0.775	53.9312	0.00269109
0.783333	32.8519	0.00465869		0.783333	55.2076	0.00688127		0.783333	54.079	0.00269846
0.791667	32.9054	0.00466628		0.791667	55.3237	0.00689575		0.791667	54.1225	0.00270063
0.8	33.0741	0.00469021		0.8	55.399	0.00690513		0.8	54.1607	0.00270254
0.808333	33.3928	0.00473539		0.808333	55.5869	0.00692855		0.808333	54.2302	0.00270601
0.816667	33.9323	0.0048119		0.816667	55.7715	0.00695156		0.816667	54.2464	0.00270682
0.825	34.7242	0.00492419		0.825	55.9188	0.00696992		0.825	54.3496	0.00271197
0.833333	35.7139	0.00506455		0.833333	56.0694	0.00698869		0.833333	54.3572	0.00271235
0.841667	36.6794	0.00520146		0.841667	56.0833	0.00699043		0.841667	54.4747	0.00271821
0.85	37.624	0.00533542		0.85	56.0457	0.00698574		0.85	54.5876	0.00272384
0.858333	38.304	0.00543185		0.858333	55.9144	0.00696937		0.858333	54.8448	0.00273668
0.866667	38.6814	0.00548536		0.866667	55.7884	0.00695366		0.866667	54.9121	0.00274003
0.875	38.5798	0.00547095		0.875	55.6467	0.006936		0.875	55.1187	0.00275034
0.883333	38.0775	0.00539973		0.883333	55.4572	0.00691238		0.883333	55.3223	0.0027605
0.891667	37.532	0.00532237		0.891667	55.4096	0.00690645		0.891667	55.4403	0.00276639
0.9	36.8918	0.00523158		0.9	55.3667	0.0069011		0.9	55.5498	0.00277186
0.908333	36.3384	0.00515311		0.908333	55.3444	0.00689832		0.908333	55.6261	0.00277566
0.916667	36.008	0.00510625		0.916667	55.4672	0.00691363		0.916667	55.6937	0.00277904
0.925	35.851	0.00508399		0.925	55.5884	0.00692873		0.925	55.7524	0.00278196
0.933333	36.0347	0.00511005		0.933333	55.5753	0.0069271		0.933333	55.7617	0.00278243
0.941667	36.3349	0.00515262		0.941667	55.5909	0.00692905		0.941667	55.8321	0.00278594
0.95	36.6262	0.00519392		0.95	55.5039	0.00691821		0.95	55.8946	0.00278906
0.958333	36.8292	0.00522271		0.958333	55.3721	0.00690178		0.958333	55.9549	0.00279207
0.966667	37.0277	0.00525085		0.966667	55.1834	0.00687826		0.966667	56.0783	0.00279823
0.975	37.0976	0.00526078		0.975	54.982	0.00685316		0.975	56.1512	0.00280187
0.983333	37.1357	0.00526617		0.983333	54.7363	0.00682253		0.983333	56.2841	0.0028085
0.991667	37.0556	0.00525481		0.991667	54.5411	0.00679819		0.991667	56.4051	0.00281453
1	37.0341	0.00525176		1	54.3811	0.00677825		1	56.6045	0.00282448
1.00833	36.9789	0.00524393		1.00833	54.253	0.00676229		1.00833	56.875	0.00283798
1.01667	37.0224	0.0052501		1.01667	54.1763	0.00675273		1.01667	57.1304	0.00285072
1.025	37.0925	0.00526004		1.025	54.0515	0.00673717		1.025	57.3966	0.00286401
1.03333	37.1625	0.00526998		1.03333	53.939	0.00672315		1.03333	57.7254	0.00288041
1.04167	37.2985	0.00528926		1.04167	53.8274	0.00670924		1.04167	58.0232	0.00289527
1.05	37.4613	0.00531235		1.05	53.6895	0.00669206		1.05	58.3042	0.0029093
1.05833	37.6139	0.00533399		1.05833	53.5863	0.00667919		1.05833	58.611	0.0029246
1.06667	37.7924	0.0053593		1.06667	53.5098	0.00666965		1.06667	58.7657	0.00293233
1.075	37.9298	0.00537878		1.075	53.3905	0.00665478		1.075	58.8893	0.00293849
1.08333	37.9302	0.00537883		1.08333	53.3217	0.00664621		1.08333	59.0156	0.00294479
1.09167	37.9168	0.00537693		1.09167	53.2547	0.00663785		1.09167	59.0189	0.00294496
1.1	37.8441	0.00536663		1.1	53.19	0.00662979		1.1	59.0836	0.00294819
1.10833	37.79	0.00535896		1.10833	53.152	0.00662505		1.10833	59.1894	0.00295347
1.11667	37.672	0.00534223		1.11667	53.2005	0.0066311		1.11667	59.2755	0.00295776
1.125	37.596	0.00533145		1.125	53.3219	0.00664623		1.125	59.3902	0.00296348
1.13333	37.4737	0.0053141		1.13333	53.4516	0.0066624		1.13333	59.5899	0.00297345
1.14167	37.3965	0.00530315		1.14167	53.6486	0.00668695		1.14167	59.9055	0.0029892
1.15	37.2862	0.00528752		1.15	53.8651	0.00671393		1.15	60.1736	0.00300258
1.15833	37.2216	0.00527835		1.15833	54.0947	0.00674255		1.15833	60.4972	0.00301872
1.16667	37.2078	0.0052764		1.16667	54.2985	0.00676796		1.16667	60.8724	0.00303744
1.175	37.1031	0.00526155		1.175	54.3905	0.00677942		1.175	61.1728	0.00305244
1.18333	37.0903	0.00525973		1.18333	54.511	0.00679444		1.18333	61.3716	0.00306236
1.19167	37.0815	0.00525849		1.19167	54.5778	0.00680277		1.19167	61.5549	0.0030715
1.2	37.0239	0.00525032		1.2	54.6357	0.00680999		1.2	61.6629	0.00307689
1.20833	37.0316	0.00525141		1.20833	54.7292	0.00682164		1.20833	61.6215	0.00307483
1.21667	37.0298	0.00525115		1.21667	54.8567	0.00683754		1.21667	61.5618	0.00307185
1.225	37.0297	0.00525114		1.225	55.0258	0.00685862		1.225	61.403	0.00306392
1.23333	37.0304	0.00525125		1.23333	55.2873	0.00689121		1.23333	61.2598	0.00305678
1.24167	37.0334	0.00525167		1.24167	55.4714	0.00691416		1.24167	61.0116	0.00304439
1.25	37.1048	0.00526179		1.25	55.618	0.00693243		1.25	60.8077	0.00303422
1.25833	37.1583	0.00526938		1.25833	55.8212	0.00695775		1.25833	60.542	0.00302096
1.26667	37.2636	0.00528432		1.26667	55.9725	0.00697661		1.26667	60.2595	0.00300686
1.275	37.3517	0.0052968		1.275	56.1594	0.00699991		1.275	59.9243	0.00299014
1.28333	37.4648	0.00531284		1.28333	56.2439	0.00701044		1.28333	59.6503	0.00297646
1.29167	37.5931	0.00533104		1.29167	56.3637	0.00702537		1.29167	59.3962	0.00296379
1.3	37.7221	0.00534932		1.3	56.4853	0.00704053		1.3	59.2622	0.0029571
1.30833	37.7896	0.00535889		1.30833	56.4945	0.00704168		1.30833	59.0864	0.00294833
1.31667	37.9298	0.00537878		1.31667	56.5209	0.00704497		1.31667	59.052	0.00294661
1.325	38.0642	0.00539784		1.325	56.404	0.0070304		1.325	59.1009	0.00294905
1.33333	38.1795	0.00541419		1.33333	56.2714	0.00701387		1.33333	59.1214	0.00295007
1.34167	38.4292	0.0054496		1.34167	56.1449	0.00699811		1.34167	59.1211	0.00295006
1.35	38.6851	0.00548589		1.35	56.0174	0.00698221		1.35	59.0518	0.0029466
1.35833	39.0423	0.00553655		1.35833	55.8768	0.00696469		1.35833	58.894	0.00293872
1.36667	39.4805	0.00559868		1.36667	55.7761	0.00695213		1.36667	58.6482	0.00292646
1.375	39.8996	0.00565811		1.375	55.7121	0.00694415		1.375	58.4395	0.00291605
1.38333	40.3137	0.00571684		1.38333	55.6875	0.00694109		1.38333	58.1242	0.00290031
1.39167	40.702	0.00577191		1.39167	55.6891	0.00694129		1.39167	57.8422	0.00288624
1.4	41.0291	0.00581828		1.4	55.688	0.00694115		1.4	57.6539	0.00287685
1.40833	41.209	0.0058438		1.40833	55.6344	0.00693447		1.40833	57.5349	0.00287091
1.41667	41.2559	0.00585045		1.41667	55.6986	0.00694247		1.41667	57.5233	0.00287033
1.425	41.2278	0.00584647		1.425	55.6859	0.00694089		1.425	57.5058	0.00286946
1.43333	41.1188	0.00583101		1.43333	55.6985	0.00694246		1.43333	57.5771	0.00287302
1.44167	40.9868	0.00581229		1.44167	55.634	0.00693442		1.44167	57.6867	0.00287848
1.45	40.8034	0.00578628		1.45	55.6885	0.00694121		1.45	57.8178	0.00288502
1.45833	40.7305	0.00577594		1.45833	55.6882	0.00694118		1.45833	57.8933	0.00288879
1.46667	40.5953	0.00575677		1.46667	55.6949	0.00694201		1.46667	57.9962	0.00289393
1.475	40.4893	0.00574174		1.475	55.6605	0.00693772		1.475	58.0144	0.00289484
1.48333	40.4292	0.00573323		1.48333	55.6545	0.00693698		1.48333	58.0476	0.00289649
1.49167	40.3214	0.00571794		1.49167	55.7416	0.00694784		1.49167	58.102	0.00289921
1.5	40.1881	0.00569902		1.5	55.7493	0.00694879		1.5	58.0549	0.00289686
1.50833	40.1152	0.00568869		1.50833	55.8049	0.00695572		1.50833	58.0485	0.00289654
1.51667	39.991	0.00567108		1.51667	55.9358	0.00697204		1.51667	57.9811	0.00289317
1.525	39.9437	0.00566437		1.525	56.0701	0.00698878		1.525	57.8905	0.00288865
1.53333	39.9726	0.00566847		1.53333	56.201	0.0070051		1.53333	57.6712	0.00287771
1.54167	40.0853	0.00568445		1.54167	56.2933	0.0070166		1.54167	57.5342	0.00287087
1.55	40.2031	0.00570116		1.55	56.3536	0.00702412		1.55	57.2994	0.00285916
1.55833	40.4567	0.00573713		1.55833	56.3605	0.00702497		1.55833	57.0922	0.00284882
1.56667	40.653	0.00576495		1.56667	56.3028	0.00701778		1.56667	56.904	0.00283943
1.575	40.8447	0.00579214		1.575	56.2214	0.00700764		1.575	56.7335	0.00283092
1.58333	40.9106	0.00580149		1.58333	56.0905	0.00699132		1.58333	56.6739	0.00282794
1.59167	40.9497	0.00580702		1.59167	55.9568	0.00697466		1.59167	56.6233	0.00282542
1.6	40.8811	0.0057973		1.6	55.828	0.0069586		1.6	56.7336	0.00283092
1.60833	40.7534	0.0057792		1.60833	55.6955	0.00694208		1.60833	56.8048	0.00283448
1.61667	40.5063	0.00574415		1.61667	55.6913	0.00694156		1.61667	56.9405	0.00284125
1.625	40.3025	0.00571526		1.625	55.6849	0.00694076		1.625	57.1297	0.00285069
1.63333	40.0448	0.00567871		1.63333	55.7252	0.00694579		1.63333	57.3098	0.00285968
1.64167	39.8872	0.00565636		1.64167	55.841	0.00696022		1.64167	57.4423	0.00286629
1.65	39.7685	0.00563953		1.65	55.886	0.00696583		1.65	57.5322	0.00287077
1.65833	39.6268	0.00561943		1.65833	56.0152	0.00698194		1.65833	57.54	0.00287116
1.66667	39.67	0.00562556		1.66667	56.08	0.00699001		1.66667	57.54	0.00287116
1.675	39.6715	0.00562577		1.675	56.212	0.00700646		1.675	57.4822	0.00286828
1.68333	39.7768	0.0056407		1.68333	56.2752	0.00701434		1.68333	57.3962	0.00286399
1.69167	39.9741	0.00566868		1.69167	56.4237	0.00703286		1.69167	57.2936	0.00285887
1.7	40.2159	0.00570297		1.7	56.5086	0.00704344		1.7	57.1836	0.00285338
1.70833	40.3681	0.00572455		1.70833	56.6172	0.00705697		1.70833	57.1553	0.00285197
1.71667	40.6173	0.0057599		1.71667	56.6945	0.00706661		1.71667	57.0458	0.0028465
1.725	40.7554	0.00577948		1.725	56.8174	0.00708192		1.725	57.0415	0.00284629
1.73333	40.9869	0.00581231		1.73333	56.8857	0.00709044		1.73333	57.0392	0.00284617
1.74167	41.0582	0.00582242		1.74167	56.9338	0.00709643		1.74167	57.0403	0.00284623
1.75	41.1675	0.00583792		1.75	56.9367	0.00709679		1.75	57.0398	0.00284621
1.75833	41.2357	0.00584759		1.75833	56.8801	0.00708973		1.75833	57.0404	0.00284623
1.76667	41.2525	0.00584996		1.76667	56.9213	0.00709487		1.76667	57.039	0.00284616
1.775	41.2506	0.0058497		1.775	56.9295	0.0070959		1.775	57.0395	0.00284619
1.78333	41.3016	0.00585693		1.78333	56.9446	0.00709777		1.78333	56.9732	0.00284288
1.79167	41.205	0.00584324		1.79167	57.0593	0.00711207		1.79167	56.8854	0.0028385
1.8	41.1333	0.00583307		1.8	57.1421	0.00712239		1.8	56.6752	0.00282801
1.80833	41.0316	0.00581865		1.80833	57.2768	0.00713918		1.80833	56.4844	0.00281849
1.81667	40.8631	0.00579474		1.81667	57.4523	0.00716106		1.81667	56.2801	0.00280829
1.825	40.8049	0.0057865		1.825	57.6502	0.00718573		1.825	56.1474	0.00280167
1.83333	40.6728	0.00576776		1.83333	57.8285	0.00720796		1.83333	55.9547	0.00279206
1.84167	40.6019	0.00575771		1.84167	57.9117	0.00721832		1.84167	55.8442	0.00278655
1.85	40.5194	0.00574601		1.85	58.1295	0.00724547		1.85	55.7625	0.00278247
1.85833	40.4526	0.00573654		1.85833	58.274	0.00726347		1.85833	55.6036	0.00277454
1.86667	40.3949	0.00572835		1.86667	58.4955	0.00729109		1.86667	55.3554	0.00276216
1.875	40.3614	0.00572361		1.875	58.7006	0.00731665		1.875	55.1592	0.00275237
1.88333	40.2261	0.00570441		1.88333	58.9596	0.00734894		1.88333	54.78	0.00273344
1.89167	40.1094	0.00568787		1.89167	59.3377	0.00739607		1.89167	54.4625	0.0027176
1.9	40.036	0.00567746		1.9	59.5998	0.00742874		1.9	54.2329	0.00270614
1.90833	39.8916	0.00565698		1.90833	59.9099	0.00746739		1.90833	54.1255	0.00270078
1.91667	39.7882	0.00564232		1.91667	60.1656	0.00749926		1.91667	54.2154	0.00270527
1.925	39.8254	0.00564759		1.925	60.3815	0.00752616		1.925	54.4055	0.00271476
1.93333	39.8971	0.00565777		1.93333	60.517	0.00754306		1.93333	54.7767	0.00273328
1.94167	40.0277	0.00567628		1.94167	60.5896	0.0075521		1.94167	55.104	0.00274961
1.95	40.2251	0.00570427		1.95	60.7238	0.00756883		1.95	55.513	0.00277002
1.95833	40.4322	0.00573364		1.95833	60.8263	0.00758161		1.95833	55.8264	0.00278566
1.96667	40.5499	0.00575033		1.96667	60.9171	0.00759292		1.96667	56.0407	0.00279635
1.975	40.6555	0.00576531		1.975	61.0836	0.00761368		1.975	56.2675	0.00280767
1.98333	40.682	0.00576906		1.98333	61.3891	0.00765175		1.98333	56.4641	0.00281748
1.99167	40.6795	0.00576872		1.99167	61.7155	0.00769245		1.99167	56.5957	0.00282404
2	40.6082	0.00575861		2	62.1788	0.00775019		2	56.803	0.00283439
2.00833	40.501	0.0057434		2.00833	62.6452	0.00780832		2.00833	57.0495	0.00284669
2.01667	40.3788	0.00572607		2.01667	63.1634	0.00787291		2.01667	57.2063	0.00285451
2.025	40.21	0.00570213		2.025	63.7335	0.00794397		2.025	57.3484	0.0028616
2.03333	40.0948	0.0056858		2.03333	64.172	0.00799863		2.03333	57.3845	0.0028634
2.04167	39.9041	0.00565876		2.04167	64.5627	0.00804733		2.04167	57.3237	0.00286037
2.05	39.701	0.00562995		2.05	64.8149	0.00807876		2.05	57.0598	0.0028472
2.05833	39.4567	0.00559531		2.05833	64.9872	0.00810024		2.05833	56.7969	0.00283408
2.06667	39.3495	0.00558011		2.06667	65.0303	0.0081056		2.06667	56.4613	0.00281734
2.075	39.1801	0.00555609		2.075	64.963	0.00809723		2.075	56.171	0.00280285
2.08333	39.0144	0.00553258		2.08333	64.8168	0.00807899		2.08333	55.9091	0.00278978
2.09167	39.0018	0.0055308		2.09167	64.6938	0.00806366		2.09167	55.7541	0.00278205
2.1	38.938	0.00552175		2.1	64.5024	0.00803981		2.1	55.7494	0.00278182
2.10833	38.9387	0.00552186		2.10833	64.3599	0.00802205		2.10833	55.7683	0.00278276
2.11667	38.9611	0.00552503		2.11667	64.1116	0.0079911		2.11667	55.8817	0.00278842
2.125	39.0025	0.0055309		2.125	63.9142	0.0079665		2.125	55.9664	0.00279264
2.13333	39.0279	0.00553451		2.13333	63.7745	0.00794908		2.13333	56.1072	0.00279967
2.14167	39.104	0.0055453		2.14167	63.5337	0.00791906		2.14167	56.2304	0.00280581
2.15	39.1101	0.00554615		2.15	63.3911	0.00790129		2.15	56.3593	0.00281225
2.15833	39.1094	0.00554606		2.15833	63.1881	0.00787599		2.15833	56.4369	0.00281612
2.16667	39.1168	0.00554711		2.16667	62.9454	0.00784574		2.16667	56.6524	0.00282687
2.175	39.0623	0.00553938		2.175	62.7485	0.00782119		2.175	56.9282	0.00284064
2.18333	38.9711	0.00552645		2.18333	62.5927	0.00780178		2.18333	57.2949	0.00285893
2.19167	38.8033	0.00550265		2.19167	62.4488	0.00778384		2.19167	57.6891	0.0028786
2.2	38.7272	0.00549187		2.2	62.4311	0.00778164		2.2	58.0853	0.00289837
2.20833	38.5401	0.00546533		2.20833	62.3798	0.00777524		2.20833	58.4124	0.0029147
2.21667	38.3912	0.00544422		2.21667	62.4437	0.0077832		2.21667	58.7071	0.0029294
2.225	37.8781	0.00537145		2.225	62.5267	0.00779356		2.225	58.8247	0.00293527
2.23333	36.9077	0.00523384		2.23333	62.6645	0.00781073		2.23333	58.9033	0.00293919
2.24167	35.3063	0.00500675		2.24167	62.7547	0.00782196		2.24167	58.8562	0.00293684
2.25	33.1759	0.00470463		2.25	62.8193	0.00783002		2.25	58.7911	0.00293359
2.25833	30.6686	0.00434908		2.25833	62.8799	0.00783758		2.25833	58.72	0.00293004
2.26667	28.0882	0.00398315		2.26667	62.8326	0.00783167		2.26667	58.7883	0.00293345
2.275	25.9616	0.00368158		2.275	62.8813	0.00783775		2.275	58.8862	0.00293834
2.28333	24.611	0.00349005		2.28333	62.9206	0.00784265		2.28333	59.0782	0.00294791
2.29167	24.3825	0.00345765		2.29167	63.1045	0.00786557		2.29167	59.3421	0.00296108
2.3	25.5065	0.00361704		2.3	63.2514	0.00788388		2.3	59.6288	0.00297539
2.30833	27.6248	0.00391744		2.30833	63.4304	0.00790619		2.30833	59.9413	0.00299098
2.31667	30.1594	0.00427687		2.31667	63.5709	0.0079237		2.31667	60.2662	0.0030072
2.325	32.8657	0.00466065		2.325	63.6825	0.00793762		2.325	60.573	0.00302251
2.33333	35.2013	0.00499185		2.33333	63.6357	0.00793178		2.33333	60.734	0.00303054
2.34167	36.9368	0.00523797		2.34167	63.474	0.00791162		2.34167	60.8738	0.00303752
2.35	37.9878	0.005387		2.35	63.2273	0.00788088		2.35	60.9314	0.00304039
2.35833	38.421	0.00544844		2.35833	62.9716	0.00784901		2.35833	60.8679	0.00303722
2.36667	38.4378	0.00545082		2.36667	62.7068	0.007816		2.36667	60.7983	0.00303375
2.375	38.2349	0.00542204		2.375	62.5765	0.00779976		2.375	60.6713	0.00302741
2.38333	38.0737	0.00539919		2.38333	62.5075	0.00779116		2.38333	60.5312	0.00302042
2.39167	38.0036	0.00538925		2.39167	62.6563	0.00780971		2.39167	60.3163	0.0030097
2.4	38.0548	0.00539651		2.4	62.8031	0.007828		2.4	60.2032	0.00300405
2.40833	38.1753	0.00541359		2.40833	63.1048	0.00786561		2.40833	60.1395	0.00300087
2.41667	38.477	0.00545639		2.41667	63.3769	0.00789952		2.41667	60.1295	0.00300038
2.425	38.7551	0.00549582		2.425	63.6898	0.00793852		2.425	60.1304	0.00300042
2.43333	39.1904	0.00555755		2.43333	63.8032	0.00795265		2.43333	60.1238	0.00300009
2.44167	39.5354	0.00560647		2.44167	63.8081	0.00795327		2.44167	60.1747	0.00300263
2.45	39.8358	0.00564906		2.45	63.665	0.00793544		2.45	60.2466	0.00300622
2.45833	40.0584	0.00568064		2.45833	63.4642	0.0079104		2.45833	60.273	0.00300754
2.46667	40.2716	0.00571087		2.46667	63.0948	0.00786436		2.46667	60.4008	0.00301391
2.475	40.4668	0.00573855		2.475	62.6461	0.00780843		2.475	60.4747	0.0030176
2.48333	40.643	0.00576353		2.48333	62.1838	0.00775081		2.48333	60.737	0.00303069
2.49167	40.7303	0.00577592		2.49167	61.7477	0.00769645		2.49167	60.9924	0.00304343
2.5	40.9083	0.00580115		2.5	61.3738	0.00764984		2.5	61.2752	0.00305754
2.50833	41.0661	0.00582354		2.50833	61.1648	0.0076238		2.50833	61.6045	0.00307398
2.51667	41.2688	0.00585228		2.51667	61.0903	0.00761451		2.51667	61.9261	0.00309002
2.525	41.4637	0.00587992		2.525	61.0768	0.00761284		2.525	62.2507	0.00310622
2.53333	41.655	0.00590705		2.53333	61.2713	0.00763708		2.53333	62.5122	0.00311927
2.54167	41.7904	0.00592624		2.54167	61.4769	0.00766271		2.54167	62.7095	0.00312911
2.55	41.9968	0.00595552		2.55	61.7534	0.00769716		2.55	62.8772	0.00313748
2.55833	42.1803	0.00598154		2.55833	61.948	0.00772143		2.55833	63.0392	0.00314557
2.56667	42.4605	0.00602128		2.56667	61.9929	0.00772702		2.56667	63.1948	0.00315333
2.575	42.795	0.0060687		2.575	61.8815	0.00771313		2.575	63.3185	0.0031595
2.58333	43.0537	0.00610539		2.58333	61.7512	0.00769689		2.58333	63.4463	0.00316588
2.59167	43.3708	0.00615036		2.59167	61.4842	0.00766361		2.59167	63.5745	0.00317227
2.6	43.5647	0.00617786		2.6	61.2133	0.00762984		2.6	63.6324	0.00317517
2.60833	43.8262	0.00621494		2.60833	60.901	0.00759092		2.60833	63.6769	0.00317739
2.61667	43.9211	0.00622841		2.61667	60.6849	0.00756398		2.61667	63.6627	0.00317668
2.625	44.0416	0.00624548		2.625	60.4926	0.00754002		2.625	63.7215	0.00317961
2.63333	44.1088	0.00625501		2.63333	60.4104	0.00752977		2.63333	63.7303	0.00318005
2.64167	44.2383	0.00627339		2.64167	60.413	0.00753009		2.64167	63.7344	0.00318026
2.65	44.3619	0.00629091		2.65	60.5121	0.00754245		2.65	63.7953	0.00318329
2.65833	44.5719	0.00632069		2.65833	60.6846	0.00756394		2.65833	63.8835	0.00318769
2.66667	44.8272	0.00635689		2.66667	60.8493	0.00758448		2.66667	64.0224	0.00319463
2.675	45.1509	0.0064028		2.675	61.0386	0.00760807		2.675	64.103	0.00319865
2.68333	45.4994	0.00645222		2.68333	61.2393	0.00763309		2.68333	64.22	0.00320449
2.69167	45.7566	0.00648869		2.69167	61.3152	0.00764255		2.69167	64.3498	0.00321096
2.7	46.0769	0.00653411		2.7	61.4393	0.00765801		2.7	64.5396	0.00322043
2.70833	46.3225	0.00656894		2.70833	61.4919	0.00766457		2.70833	64.6862	0.00322775
2.71667	46.4754	0.00659063		2.71667	61.4223	0.0076559		2.71667	64.8722	0.00323703
2.725	46.6489	0.00661523		2.725	61.3355	0.00764508		2.725	65.1274	0.00324976
2.73333	46.7907	0.00663534		2.73333	61.1663	0.00762399		2.73333	65.2775	0.00325725
2.74167	46.9791	0.00666206		2.74167	61.0306	0.00760707		2.74167	65.5191	0.00326931
2.75	47.1794	0.00669046		2.75	60.8275	0.00758176		2.75	65.6631	0.0032765
2.75833	47.4418	0.00672766		2.75833	60.56	0.00754841		2.75833	65.8395	0.00328529
2.76667	47.6982	0.00676402		2.76667	60.3162	0.00751803		2.76667	65.862	0.00328642
2.775	47.9733	0.00680304		2.775	60.0089	0.00747972		2.775	65.8555	0.00328609
2.78333	48.1315	0.00682548		2.78333	59.7313	0.00744513		2.78333	65.8741	0.00328702
2.79167	48.3221	0.0068525		2.79167	59.4224	0.00740662		2.79167	65.7021	0.00327844
2.8	48.3297	0.00685358		2.8	59.1002	0.00736646		2.8	65.5694	0.00327182
2.80833	48.3114	0.00685098		2.80833	58.8352	0.00733343		2.80833	65.369	0.00326182
2.81667	48.1632	0.00682998		2.81667	58.607	0.00730498		2.81667	65.1701	0.0032519
2.825	48.0407	0.0068126		2.825	58.3632	0.0072746		2.825	65.0062	0.00324372
2.83333	47.9137	0.00679459		2.83333	58.2323	0.00725829		2.83333	64.881	0.00323747
2.84167	47.7838	0.00677616		2.84167	58.1219	0.00724452		2.84167	64.7943	0.00323314
2.85	47.7097	0.00676565		2.85	58.11	0.00724304		2.85	64.7901	0.00323293
2.85833	47.7194	0.00676704		2.85833	58.1241	0.00724479		2.85833	64.8784	0.00323734
2.86667	47.7699	0.00677419		2.86667	58.23	0.007258		2.86667	65.136	0.00325019
2.875	47.8126	0.00678025		2.875	58.2319	0.00725823		2.875	65.4784	0.00326728
2.88333	47.9479	0.00679944		2.88333	58.3248	0.00726982		2.88333	65.898	0.00328821
2.89167	48.1162	0.00682331		2.89167	58.2442	0.00725976		2.89167	66.3873	0.00331263
2.9	48.3682	0.00685904		2.9	58.1654	0.00724995		2.9	66.7993	0.00333319
2.90833	48.5678	0.00688734		2.90833	57.9702	0.00722562		2.90833	67.2462	0.00335549
2.91667	48.8511	0.00692752		2.91667	57.7075	0.00719287		2.91667	67.6222	0.00337425
2.925	49.1498	0.00696987		2.925	57.352	0.00714856		2.925	67.9476	0.00339049
2.93333	49.4357	0.00701042		2.93333	56.9881	0.0071032		2.93333	68.224	0.00340428
2.94167	49.7263	0.00705163		2.94167	56.6704	0.0070636		2.94167	68.3179	0.00340896
2.95	49.9868	0.00708858		2.95	56.3471	0.0070233		2.95	68.3849	0.00341231
2.95833	50.1332	0.00710933		2.95833	56.0238	0.006983		2.95833	68.3901	0.00341257
2.96667	50.3213	0.00713601		2.96667	55.8531	0.00696173		2.96667	68.3811	0.00341212
2.975	50.5155	0.00716355		2.975	55.8456	0.00696079		2.975	68.3271	0.00340942
2.98333	50.7197	0.0071925		2.98333	55.7885	0.00695368		2.98333	68.3073	0.00340843
2.99167	50.8679	0.00721352		2.99167	55.836	0.0069596		2.99167	68.2757	0.00340686
3	51.0482	0.00723908		3	55.9046	0.00696815		3	68.2809	0.00340712
3.00833	51.1849	0.00725847		3.00833	55.9097	0.00696878		3.00833	68.2796	0.00340705
3.01667	51.3181	0.00727736		3.01667	55.9031	0.00696796		3.01667	68.2757	0.00340686
3.025	51.381	0.00728627		3.025	55.7675	0.00695106		3.025	68.2073	0.00340344
3.03333	51.3935	0.00728805		3.03333	55.65	0.00693641		3.03333	68.1295	0.00339956
3.04167	51.4003	0.00728903		3.04167	55.4806	0.0069153		3.04167	67.9549	0.00339085
3.05	51.3408	0.00728058		3.05	55.3286	0.00689636		3.05	67.7575	0.003381
3.05833	51.3069	0.00727577		3.05833	55.1908	0.00687918		3.05833	67.617	0.00337399
3.06667	51.3095	0.00727615		3.06667	55.128	0.00687135		3.06667	67.4367	0.00336499
3.075	51.3156	0.00727701		3.075	55.0622	0.00686315		3.075	67.4443	0.00336537
3.08333	51.3878	0.00728724		3.08333	55.0961	0.00686737		3.08333	67.431	0.00336471
3.09167	51.5754	0.00731385		3.09167	55.1029	0.00686822		3.09167	67.5007	0.00336819
3.1	51.8768	0.00735659		3.1	55.0739	0.00686461		3.1	67.7586	0.00338106
3.10833	52.2875	0.00741484		3.10833	54.9839	0.00685339		3.10833	67.9609	0.00339115
3.11667	52.8638	0.00749655		3.11667	54.8536	0.00683715		3.11667	68.2731	0.00340673
3.125	53.5134	0.00758868		3.125	54.6496	0.00681172		3.125	68.4792	0.00341701
3.13333	54.2486	0.00769293		3.13333	54.3193	0.00677055		3.13333	68.7964	0.00343284
3.14167	54.9964	0.00779897		3.14167	54	0.00673076		3.14167	69.0667	0.00344633
3.15	55.7635	0.00790776		3.15	53.6294	0.00668456		3.15	69.3771	0.00346182
3.15833	56.4034	0.00799851		3.15833	53.3235	0.00664644		3.15833	69.5838	0.00347213
3.16667	57.0385	0.00808856		3.16667	53.0715	0.00661502		3.16667	69.8285	0.00348434
3.175	57.5095	0.00815535		3.175	52.8745	0.00659046		3.175	70.0271	0.00349425
3.18333	57.8745	0.00820711		3.18333	52.807	0.00658206		3.18333	70.153	0.00350054
3.19167	58.1346	0.00824401		3.19167	52.7798	0.00657866		3.19167	70.2982	0.00350778
3.2	58.3432	0.00827358		3.2	52.8477	0.00658712		3.2	70.3685	0.00351129
3.20833	58.4559	0.00828956		3.20833	52.9546	0.00660045		3.20833	70.357	0.00351071
3.21667	58.6461	0.00831654		3.21667	53.0438	0.00661157		3.21667	70.3641	0.00351106
3.225	58.7772	0.00833513		3.225	53.0985	0.00661839		3.225	70.301	0.00350792
3.23333	59.1009	0.00838103		3.23333	53.2297	0.00663474		3.23333	70.2439	0.00350507
3.24167	59.4318	0.00842795		3.24167	53.3017	0.00664372		3.24167	70.159	0.00350083
3.25	59.853	0.00848768		3.25	53.4179	0.0066582		3.25	70.0463	0.00349521
3.25833	60.3088	0.00855232		3.25833	53.4924	0.00666748		3.25833	69.9915	0.00349247
3.26667	60.7798	0.00861911		3.26667	53.6888	0.00669197		3.26667	69.8702	0.00348642
3.275	61.0631	0.00865929		3.275	53.7712	0.00670224		3.275	69.848	0.00348531
3.28333	61.3266	0.00869666		3.28333	53.9583	0.00672555		3.28333	69.848	0.00348532
3.29167	61.5724	0.00873152		3.29167	54.0095	0.00673194		3.29167	69.7842	0.00348213
3.3	61.7544	0.00875732		3.3	54.0849	0.00674133		3.3	69.735	0.00347967
3.30833	61.8465	0.00877039		3.30833	54.1461	0.00674896		3.30833	69.741	0.00347997
3.31667	61.9412	0.00878381		3.31667	54.2119	0.00675717		3.31667	69.7407	0.00347996
3.325	62.0813	0.00880367		3.325	54.2717	0.00676462		3.325	69.7376	0.0034798
3.33333	62.21	0.00882193		3.33333	54.34	0.00677313		3.33333	69.8	0.00348292
3.34167	62.2677	0.00883011		3.34167	54.4153	0.00678251		3.34167	69.9219	0.003489
3.35	62.3404	0.00884043		3.35	54.5345	0.00679738		3.35	69.9729	0.00349155
3.35833	62.3999	0.00884886		3.35833	54.5921	0.00680455		3.35833	70.0714	0.00349646
3.36667	62.4942	0.00886224		3.36667	54.656	0.00681252		3.36667	70.1714	0.00350145
3.375	62.7079	0.00889254		3.375	54.7241	0.00682101		3.375	70.2352	0.00350464
3.38333	63.0864	0.00894621		3.38333	54.7285	0.00682156		3.38333	70.2989	0.00350781
3.39167	63.4732	0.00900106		3.39167	54.7951	0.00682986		3.39167	70.3034	0.00350804
3.4	64.0045	0.00907641		3.4	54.873	0.00683956		3.4	70.3634	0.00351103
3.40833	64.4862	0.00914471		3.40833	55.0004	0.00685544		3.40833	70.377	0.00351171
3.41667	64.8395	0.00919482		3.41667	55.1603	0.00687538		3.41667	70.4154	0.00351362
3.425	65.1071	0.00923277		3.425	55.355	0.00689964		3.425	70.4082	0.00351327
3.43333	65.0426	0.00922361		3.43333	55.6021	0.00693044		3.43333	70.4124	0.00351348
3.44167	64.8466	0.00919582		3.44167	55.8032	0.00695551		3.44167	70.3589	0.00351081
3.45	64.5236	0.00915002		3.45	56.0553	0.00698693		3.45	70.298	0.00350777
3.45833	64.1748	0.00910056		3.45833	56.1904	0.00700378		3.45833	70.2871	0.00350723
3.46667	63.8581	0.00905564		3.46667	56.3697	0.00702612		3.46667	70.2411	0.00350493
3.475	63.6549	0.00902683		3.475	56.4887	0.00704095		3.475	70.2782	0.00350678
3.48333	63.6511	0.00902629		3.48333	56.6163	0.00705686		3.48333	70.3497	0.00351035
3.49167	63.7243	0.00903667		3.49167	56.7534	0.00707395		3.49167	70.4051	0.00351311
3.5	63.9037	0.00906211		3.5	56.8798	0.0070897		3.5	70.605	0.00352309
3.50833	64.0537	0.00908338		3.50833	57.0205	0.00710723		3.50833	70.9304	0.00353932
3.51667	64.2091	0.00910542		3.51667	57.207	0.00713048		3.51667	71.2738	0.00355646
3.525	64.2716	0.00911428		3.525	57.2869	0.00714045		3.525	71.6735	0.0035764
3.53333	64.2495	0.00911115		3.53333	57.4364	0.00715908		3.53333	72.0641	0.0035959
3.54167	64.1919	0.00910298		3.54167	57.6402	0.00718448		3.54167	72.4518	0.00361524
3.55	64.0051	0.00907649		3.55	57.8251	0.00720753		3.55	72.7787	0.00363155
3.55833	63.8713	0.00905751		3.55833	58.016	0.00723132		3.55833	73.1058	0.00364787
3.56667	63.7367	0.00903843		3.56667	58.1466	0.0072476		3.56667	73.3519	0.00366015
3.575	63.6573	0.00902717		3.575	58.2768	0.00726383		3.575	73.6165	0.00367336
3.58333	63.7042	0.00903382		3.58333	58.3786	0.00727652		3.58333	73.8511	0.00368506
3.59167	63.8134	0.0090493		3.59167	58.3868	0.00727754		3.59167	73.9844	0.00369171
3.6	64.0027	0.00907615		3.6	58.439	0.00728404		3.6	74.1744	0.00370119
3.60833	64.2655	0.00911342		3.60833	58.4447	0.00728476		3.60833	74.308	0.00370786
3.61667	64.6484	0.00916772		3.61667	58.5027	0.00729198		3.61667	74.4841	0.00371665
3.625	64.9961	0.00921703		3.625	58.5243	0.00729467		3.625	74.5608	0.00372048
3.63333	65.3267	0.00926391		3.63333	58.5595	0.00729907		3.63333	74.6899	0.00372692
3.64167	65.577	0.00929939		3.64167	58.6005	0.00730417		3.64167	74.8634	0.00373558
3.65	65.8377	0.00933637		3.65	58.6047	0.0073047		3.65	75.0585	0.00374531
3.65833	66.036	0.00936449		3.65833	58.7226	0.0073194		3.65833	75.3085	0.00375779
3.66667	66.1609	0.0093822		3.66667	58.725	0.0073197		3.66667	75.5123	0.00376796
3.675	66.2916	0.00940073		3.675	58.8052	0.00732969		3.675	75.7698	0.0037808
3.68333	66.4324	0.00942071		3.68333	58.8605	0.00733658		3.68333	75.934	0.003789
3.69167	66.517	0.00943271		3.69167	58.9643	0.00734952		3.69167	76.0157	0.00379307
3.7	66.6321	0.00944903		3.7	59.1351	0.00737081		3.7	76.0773	0.00379615
3.70833	66.6991	0.00945852		3.70833	59.3947	0.00740317		3.70833	76.1494	0.00379974
3.71667	66.7723	0.0094689		3.71667	59.5907	0.00742759		3.71667	76.1527	0.00379991
3.725	66.9016	0.00948724		3.725	59.7919	0.00745268		3.725	76.2194	0.00380324
3.73333	67.0614	0.00950991		3.73333	59.9332	0.00747029		3.73333	76.2761	0.00380607
3.74167	67.2183	0.00953216		3.74167	59.999	0.0074785		3.74167	76.3831	0.0038114
3.75	67.4236	0.00956127		3.75	60.0228	0.00748146		3.75	76.4691	0.0038157
3.75833	67.7469	0.00960711		3.75833	60.0198	0.00748108		3.75833	76.5365	0.00381906
3.76667	68.0192	0.00964573		3.76667	60.0201	0.00748112		3.76667	76.5403	0.00381925
3.775	68.4684	0.00970942		3.775	60.018	0.00748085		3.775	76.5275	0.00381861
3.78333	68.8667	0.0097659		3.78333	60.036	0.00748311		3.78333	76.3643	0.00381047
3.79167	69.332	0.0098319		3.79167	60.0813	0.00748875		3.79167	76.2043	0.00380248
3.8	69.7373	0.00988937		3.8	60.0286	0.00748218		3.8	76.0296	0.00379377
3.80833	70.1856	0.00995295		3.80833	60.0612	0.00748625		3.80833	75.9261	0.00378861
3.81667	70.577	0.0100084		3.81667	60.0703	0.00748738		3.81667	75.8704	0.00378582
3.825	70.8974	0.0100539		3.825	60.0087	0.00747969		3.825	75.8801	0.00378631
3.83333	71.1429	0.0100887		3.83333	59.9679	0.00747462		3.83333	76.0214	0.00379336
3.84167	71.3476	0.0101177		3.84167	60.05	0.00748484		3.84167	76.275	0.00380601
3.85	71.4471	0.0101318		3.85	60.0725	0.00748766		3.85	76.5636	0.00382041
3.85833	71.3826	0.0101227		3.85833	60.0696	0.00748729		3.85833	76.865	0.00383545
3.86667	71.3183	0.0101136		3.86667	60.07	0.00748734		3.86667	77.1419	0.00384927
3.875	71.1248	0.0100861		3.875	60.07	0.00748734		3.875	77.3924	0.00386177
3.88333	70.8596	0.0100485		3.88333	60.0699	0.00748732		3.88333	77.5066	0.00386747
3.89167	70.5311	0.0100019		3.89167	60.0708	0.00748744		3.89167	77.5607	0.00387017
3.9	70.2085	0.00995619		3.9	60.0663	0.00748687		3.9	77.5031	0.00386729
3.90833	69.8875	0.00991066		3.90833	60.1041	0.00749159		3.90833	77.3223	0.00385827
3.91667	69.5504	0.00986287		3.91667	60.2237	0.0075065		3.91667	77.1287	0.00384861
3.925	69.2891	0.0098258		3.925	60.3507	0.00752233		3.925	76.879	0.00383615
3.93333	69.096	0.00979843		3.93333	60.546	0.00754667		3.93333	76.6882	0.00382663
3.94167	69.0057	0.00978562		3.94167	60.7622	0.00757362		3.94167	76.5808	0.00382127
3.95	68.9863	0.00978288		3.95	60.995	0.00760263		3.95	76.4923	0.00381685
3.95833	68.9359	0.00977573		3.95833	61.2261	0.00763144		3.95833	76.3764	0.00381107
3.96667	69.0308	0.00978918		3.96667	61.4356	0.00765756		3.96667	76.4184	0.00381317
3.975	69.1739	0.00980948		3.975	61.7438	0.00769597		3.975	76.4293	0.00381371
3.98333	69.2311	0.00981758		3.98333	61.9445	0.00772098		3.98333	76.4845	0.00381647
3.99167	69.2313	0.00981762		3.99167	62.1341	0.00774462		3.99167	76.5698	0.00382072
4	69.215	0.00981529		4	62.2375	0.0077575		4	76.6469	0.00382457
4.00833	69.1472	0.00980568		4.00833	62.2599	0.0077603		4.00833	76.7397	0.0038292
4.01667	69.0747	0.00979541		4.01667	62.2702	0.00776157		4.01667	76.8668	0.00383554
4.025	69.0211	0.00978781		4.025	62.163	0.00774822		4.025	76.9729	0.00384084
4.03333	68.8987	0.00977045		4.03333	62.0984	0.00774017		4.03333	77.102	0.00384728
4.04167	68.9051	0.00977136		4.04167	61.96	0.00772292		4.04167	77.2366	0.00385399
4.05	68.8752	0.00976711		4.05	61.8213	0.00770563		4.05	77.4339	0.00386384
4.05833	68.8714	0.00976657		4.05833	61.6079	0.00767903		4.05833	77.6569	0.00387497
4.06667	68.8561	0.0097644		4.06667	61.4705	0.0076619		4.06667	77.9234	0.00388826
4.075	68.8971	0.00977021		4.075	61.2042	0.00762871		4.075	78.1769	0.00390091
4.08333	68.7847	0.00975427		4.08333	60.8731	0.00758744		4.08333	78.498	0.00391694
4.09167	68.7799	0.00975361		4.09167	60.5447	0.00754651		4.09167	78.6948	0.00392676
4.1	68.7044	0.0097429		4.1	60.1733	0.00750021		4.1	78.8921	0.0039366
4.10833	68.5704	0.0097239		4.10833	59.9251	0.00746928		4.10833	79.0204	0.003943
4.11667	68.4328	0.00970437		4.11667	59.6841	0.00743924		4.11667	79.0361	0.00394378
4.125	68.3429	0.00969163		4.125	59.5342	0.00742055		4.125	79.1131	0.00394763
4.13333	68.2874	0.00968376		4.13333	59.4569	0.00741092		4.13333	79.1183	0.00394789
4.14167	68.2191	0.00967407		4.14167	59.3995	0.00740377		4.14167	79.1831	0.00395112
4.15	68.2181	0.00967393		4.15	59.3919	0.00740282		4.15	79.3183	0.00395787
4.15833	68.2453	0.00967779		4.15833	59.3287	0.00739494		4.15833	79.524	0.00396813
4.16667	68.4037	0.00970026		4.16667	59.2082	0.00737992		4.16667	79.6861	0.00397622
4.175	68.4464	0.00970631		4.175	59.0513	0.00736036		4.175	79.8272	0.00398326
4.18333	68.5377	0.00971925		4.18333	58.8319	0.00733302		4.18333	79.8642	0.00398511
4.19167	68.6186	0.00973073		4.19167	58.5095	0.00729283		4.19167	79.8057	0.00398219
4.2	68.6785	0.00973922		4.2	58.1807	0.00725185		4.2	79.4815	0.00396601
4.20833	68.7306	0.0097466		4.20833	57.7999	0.00720438		4.20833	79.0644	0.0039452
4.21667	68.7574	0.00975041		4.21667	57.4599	0.007162		4.21667	78.5371	0.00391889
4.225	68.7277	0.00974619		4.225	57.0646	0.00711274		4.225	77.9938	0.00389178
4.23333	68.5877	0.00972634		4.23333	56.6827	0.00706513		4.23333	77.3975	0.00386202
4.24167	68.4163	0.00970204		4.24167	56.2426	0.00701028		4.24167	76.8667	0.00383554
4.25	68.0319	0.00964752		4.25	55.7812	0.00695277		4.25	76.3483	0.00380967
4.25833	67.5583	0.00958037		4.25833	55.3132	0.00689443		4.25833	75.8107	0.00378285
4.26667	66.8815	0.00948439		4.26667	54.7192	0.0068204		4.26667	75.1728	0.00375102
4.275	66.1368	0.00937878		4.275	54.1197	0.00674567		4.275	74.5596	0.00372042
4.28333	65.3642	0.00926922		4.28333	53.3899	0.00665471		4.28333	73.7196	0.0036785
4.29167	64.4795	0.00914377		4.29167	52.5606	0.00655135		4.29167	72.7673	0.00363098
4.3	63.5762	0.00901567		4.3	51.6571	0.00643872		4.3	71.6117	0.00357332
4.30833	62.5229	0.0088663		4.30833	50.5469	0.00630034		4.30833	70.312	0.00350847
4.31667	61.2734	0.00868911		4.31667	49.208	0.00613346		4.31667	68.8296	0.0034345
4.325	59.9164	0.00849668		4.325	47.6011	0.00593317		4.325	67.0599	0.00334619
4.33333	58.2974	0.00826708		4.33333	45.6771	0.00569336		4.33333	65.1129	0.00324904
4.34167	56.3186	0.00798647		4.34167	43.499	0.00542187		4.34167	62.9733	0.00314228
4.35	54.0791	0.0076689		4.35	40.9517	0.00510437		4.35	60.6059	0.00302415
4.35833	51.4303	0.00729327		4.35833	38.1001	0.00474893		4.35833	57.954	0.00289182
4.36667	48.3854	0.00686148		4.36667	34.8614	0.00434524		4.36667	55.0599	0.00274741
4.375	44.9118	0.0063689		4.375	31.3089	0.00390246		4.375	51.8535	0.00258742
4.38333	41.0607	0.00582277		4.38333	27.4378	0.00341994		4.38333	48.2917	0.00240969
4.39167	36.6138	0.00519215		4.39167	23.1501	0.00288551		4.39167	44.3652	0.00221376
4.4	31.588	0.00447946		4.4	18.3971	0.00229308		4.4	39.9372	0.00199281
4.40833	25.9857	0.003685		4.40833	13.1738	0.00164203		4.40833	34.9724	0.00174507
4.41667	19.7008	0.00279375		4.41667	7.43372	0.000926566		4.41667	29.5475	0.00147438
4.425	12.7053	0.00180172		4.425	1.30014	0.000162054		4.425	23.4591	0.00117058
4.43333	5.07579	0.000719793		4.43333	-5.33694	-0.000665215		4.43333	16.8648	0.000841529
4.44167	-3.14518	-0.000446014		4.44167	-12.4167	-0.00154766		4.44167	9.71562	0.000484795
4.45	-11.9833	-0.00169934		4.45	-20.0172	-0.00249501		4.45	1.93781	9.66939e-05
4.45833	-21.4013	-0.0030349		4.45833	-28.0028	-0.00349037		4.45833	-6.29729	-0.000314226
4.46667	-31.3241	-0.00444204		4.46667	-36.5676	-0.00455792		4.46667	-15.1225	-0.000754593
4.475	-41.8024	-0.00592795		4.475	-45.6187	-0.00568607		4.475	-24.5451	-0.00122477
4.48333	-52.8337	-0.00749229		4.48333	-55.2955	-0.00689223		4.48333	-34.5166	-0.00172233
4.49167	-64.5186	-0.00914931		4.49167	-65.6149	-0.00817847		4.49167	-45.1835	-0.00225459
4.5	-76.9625	-0.010914		4.5	-76.7005	-0.00956023		4.5	-56.48	-0.00281827
4.50833	-90.1152	-0.0127791		4.50833	-88.53	-0.0110347		4.50833	-68.3676	-0.00341145
4.51667	-104.206	-0.0147774		4.51667	-101.274	-0.0126231		4.51667	-80.9819	-0.00404088
4.525	-119.184	-0.0169013		4.525	-114.832	-0.0143131		4.525	-94.2164	-0.00470126
4.53333	-134.96	-0.0191385		4.53333	-129.314	-0.0161181		4.53333	-108.184	-0.00539822
4.54167	-151.7	-0.0215124		4.54167	-144.656	-0.0180305		4.54167	-122.846	-0.00612984
4.55	-169.108	-0.023981		4.55	-160.827	-0.020046		4.55	-138.233	-0.00689765
4.55833	-187.284	-0.0265586		4.55833	-177.784	-0.0221596		4.55833	-154.338	-0.00770124
4.56667	-205.993	-0.0292116		4.56667	-195.428	-0.0243589		4.56667	-171.082	-0.00853673
4.575	-225.344	-0.0319558		4.575	-213.608	-0.0266248		4.575	-188.544	-0.0094081
4.58333	-245.203	-0.034772		4.58333	-232.394	-0.0289665		4.58333	-206.682	-0.0103131
4.59167	-265.562	-0.037659		4.59167	-251.651	-0.0313667		4.59167	-225.456	-0.0112499
4.6	-286.429	-0.0406182		4.6	-271.316	-0.0338178		4.6	-244.929	-0.0122216
4.60833	-307.715	-0.0436366		4.60833	-291.376	-0.0363181		4.60833	-265.002	-0.0132232
4.61667	-329.35	-0.0467047		4.61667	-311.882	-0.0388741		4.61667	-285.567	-0.0142494
4.625	-351.215	-0.0498055		4.625	-332.642	-0.0414617		4.625	-306.579	-0.0152978
4.63333	-373.22	-0.0529259		4.63333	-353.692	-0.0440854		4.63333	-327.884	-0.0163609
4.64167	-395.221	-0.0560458		4.64167	-374.882	-0.0467266		4.64167	-349.429	-0.017436
4.65	-417.061	-0.059143		4.65	-396.244	-0.0493892		4.65	-371.101	-0.0185174
4.65833	-438.641	-0.0622033		4.65833	-417.627	-0.0520545		4.65833	-392.69	-0.0195947
4.66667	-459.806	-0.0652046		4.66667	-438.991	-0.0547175		4.66667	-414.103	-0.0206632
4.675	-480.496	-0.0681386		4.675	-460.178	-0.0573583		4.675	-435.293	-0.0217205
4.68333	-500.541	-0.0709811		4.68333	-481.205	-0.0599792		4.68333	-456.056	-0.0227565
4.69167	-519.887	-0.0737246		4.69167	-501.882	-0.0625563		4.69167	-476.482	-0.0237757
4.7	-538.39	-0.0763485		4.7	-522.042	-0.0650691		4.7	-496.325	-0.0247659
4.70833	-556.114	-0.0788619		4.70833	-541.741	-0.0675246		4.70833	-515.727	-0.025734
4.71667	-573.013	-0.0812584		4.71667	-560.699	-0.0698875		4.71667	-534.451	-0.0266683
4.725	-588.996	-0.0835249		4.725	-578.89	-0.072155		4.725	-552.54	-0.0275709
4.73333	-604.086	-0.0856647		4.73333	-596.132	-0.0743041		4.73333	-569.827	-0.0284335
4.74167	-618.222	-0.0876694		4.74167	-612.446	-0.0763375		4.74167	-586.348	-0.0292579
4.75	-631.476	-0.0895489		4.75	-627.62	-0.0782288		4.75	-601.8	-0.0300289
4.75833	-643.605	-0.0912689		4.75833	-641.673	-0.0799804		4.75833	-616.255	-0.0307502
4.76667	-654.706	-0.0928431		4.76667	-654.417	-0.0815689		4.76667	-629.587	-0.0314155
4.775	-664.62	-0.094249		4.775	-665.98	-0.0830101		4.775	-641.616	-0.0320157
4.78333	-673.174	-0.095462		4.78333	-676.115	-0.0842734		4.78333	-652.436	-0.0325556
4.79167	-680.513	-0.0965028		4.79167	-684.884	-0.0853664		4.79167	-661.853	-0.0330255
4.8	-686.361	-0.0973321		4.8	-692.181	-0.0862759		4.8	-669.81	-0.0334225
4.80833	-690.757	-0.0979555		4.80833	-698.141	-0.0870188		4.80833	-676.381	-0.0337504
4.81667	-693.554	-0.0983522		4.81667	-702.55	-0.0875683		4.81667	-681.41	-0.0340014
4.825	-694.834	-0.0985336		4.825	-705.605	-0.0879492		4.825	-685.08	-0.0341845
4.83333	-694.595	-0.0984997		4.83333	-707.249	-0.0881541		4.83333	-687.259	-0.0342933
4.84167	-692.999	-0.0982734		4.84167	-707.594	-0.0881971		4.84167	-688.002	-0.0343303
4.85	-689.843	-0.0978258		4.85	-706.533	-0.0880648		4.85	-687.334	-0.034297
4.85833	-685.394	-0.0971949		4.85833	-704.192	-0.087773		4.85833	-685.365	-0.0341987
4.86667	-679.719	-0.0963902		4.86667	-700.521	-0.0873155		4.86667	-681.964	-0.034029
4.875	-672.745	-0.0954012		4.875	-695.566	-0.0866978		4.875	-677.373	-0.0337999
4.88333	-664.66	-0.0942547		4.88333	-689.406	-0.08593		4.88333	-671.446	-0.0335042
4.89167	-655.467	-0.092951		4.89167	-681.915	-0.0849964		4.89167	-664.271	-0.0331462
4.9	-645.226	-0.0914988		4.9	-673.22	-0.0839125		4.9	-655.889	-0.0327279
4.90833	-634.018	-0.0899094		4.90833	-663.358	-0.0826833		4.90833	-646.341	-0.0322515
4.91667	-621.948	-0.0881977		4.91667	-652.506	-0.0813307		4.91667	-635.749	-0.0317229
4.925	-609.179	-0.0863871		4.925	-640.623	-0.0798496		4.925	-624.089	-0.0311411
4.93333	-595.681	-0.0844729		4.93333	-627.864	-0.0782592		4.93333	-611.526	-0.0305143
4.94167	-581.544	-0.0824681		4.94167	-614.281	-0.0765662		4.94167	-598.085	-0.0298436
4.95	-566.823	-0.0803805		4.95	-599.941	-0.0747788		4.95	-583.819	-0.0291317
4.95833	-551.556	-0.0782156		4.95833	-584.923	-0.072907		4.95833	-568.922	-0.0283884
4.96667	-535.724	-0.0759704		4.96667	-569.225	-0.0709502		4.96667	-553.348	-0.0276112
4.975	-519.421	-0.0736585		4.975	-552.931	-0.0689193		4.975	-537.238	-0.0268074
4.98333	-502.621	-0.0712761		4.98333	-536.246	-0.0668396		4.98333	-520.646	-0.0259795
4.99167	-485.421	-0.068837		4.99167	-519.181	-0.0647125		4.99167	-503.669	-0.0251323
5	-467.92	-0.0663552		5	-501.86	-0.0625536		5	-486.35	-0.0242682
5.00833	-450.059	-0.0638223		5.00833	-484.272	-0.0603614		5.00833	-468.755	-0.0233902
5.01667	-432.108	-0.0612767		5.01667	-466.758	-0.0581784		5.01667	-451.053	-0.0225069
5.025	-413.947	-0.0587014		5.025	-449.218	-0.0559921		5.025	-433.195	-0.0216158
5.03333	-395.806	-0.0561288		5.03333	-431.758	-0.0538159		5.03333	-415.297	-0.0207227
5.04167	-377.692	-0.0535601		5.04167	-414.456	-0.0516592		5.04167	-397.473	-0.0198333
5.05	-359.694	-0.0510078		5.05	-397.293	-0.04952		5.05	-379.684	-0.0189457
5.05833	-341.907	-0.0484855		5.05833	-380.348	-0.0474079		5.05833	-362.09	-0.0180678
5.06667	-324.367	-0.0459981		5.06667	-363.582	-0.0453181		5.06667	-344.688	-0.0171994
5.075	-307.186	-0.0435617		5.075	-347.09	-0.0432626		5.075	-327.591	-0.0163463
5.08333	-290.307	-0.0411681		5.08333	-330.851	-0.0412385		5.08333	-310.77	-0.015507
5.09167	-273.96	-0.0388499		5.09167	-314.908	-0.0392513		5.09167	-294.481	-0.0146942
5.1	-258.057	-0.0365948		5.1	-299.329	-0.0373095		5.1	-278.56	-0.0138997
5.10833	-242.522	-0.0343918		5.10833	-284.003	-0.0353992		5.10833	-263.264	-0.0131365
5.11667	-227.57	-0.0322714		5.11667	-269.106	-0.0335423		5.11667	-248.38	-0.0123938
5.125	-213.06	-0.0302138		5.125	-254.665	-0.0317423		5.125	-234.176	-0.011685
5.13333	-199.017	-0.0282223		5.13333	-240.647	-0.0299951		5.13333	-220.534	-0.0110043
5.14167	-185.515	-0.0263077		5.14167	-227.035	-0.0282984		5.14167	-207.453	-0.0103516
5.15	-172.482	-0.0244595		5.15	-213.877	-0.0266584		5.15	-194.926	-0.00972653
5.15833	-160.012	-0.0226911		5.15833	-201.12	-0.0250683		5.15833	-182.872	-0.00912505
5.16667	-148.028	-0.0209917		5.16667	-188.733	-0.0235243		5.16667	-171.321	-0.00854867
5.175	-136.693	-0.0193843		5.175	-176.919	-0.0220518		5.175	-160.205	-0.00799398
5.18333	-125.865	-0.0178488		5.18333	-165.519	-0.0206308		5.18333	-149.463	-0.00745799
5.19167	-115.575	-0.0163896		5.19167	-154.716	-0.0192844		5.19167	-139.226	-0.00694716
5.2	-105.764	-0.0149983		5.2	-144.457	-0.0180056		5.2	-129.29	-0.00645138
5.20833	-96.4619	-0.0136792		5.20833	-134.865	-0.01681		5.20833	-119.851	-0.00598039
5.21667	-87.5553	-0.0124161		5.21667	-125.824	-0.0156832		5.21667	-110.871	-0.00553232
5.225	-79.142	-0.011223		5.225	-117.508	-0.0146467		5.225	-102.29	-0.00510415
5.23333	-71.0645	-0.0100776		5.23333	-109.689	-0.013672		5.23333	-94.222	-0.00470154
5.24167	-63.3894	-0.00898917		5.24167	-102.379	-0.0127609		5.24167	-86.563	-0.00431937
5.25	-56.0764	-0.00795214		5.25	-95.5624	-0.0119112		5.25	-79.3209	-0.003958
5.25833	-49.1787	-0.00697398		5.25833	-89.1577	-0.0111129		5.25833	-72.484	-0.00361685
5.26667	-42.6499	-0.00604813		5.26667	-83.1524	-0.0103644		5.26667	-66.0742	-0.00329701
5.275	-36.5007	-0.00517613		5.275	-77.4441	-0.00965291		5.275	-60.0396	-0.00299589
5.28333	-30.7593	-0.00436194		5.28333	-72.0572	-0.00898147		5.28333	-54.2614	-0.00270757
5.29167	-25.1838	-0.00357128		5.29167	-67.0043	-0.00835166		5.29167	-48.8448	-0.00243728
5.3	-19.9314	-0.00282645		5.3	-62.1908	-0.00775169		5.3	-43.6785	-0.0021795
5.30833	-14.9352	-0.00211794		5.30833	-57.6951	-0.00719133		5.30833	-38.7897	-0.00193555
5.31667	-10.1633	-0.00144125		5.31667	-53.4404	-0.006661		5.31667	-34.1531	-0.00170419
5.325	-5.60709	-0.000795135		5.325	-49.4684	-0.00616592		5.325	-29.7247	-0.00148322
5.33333	-1.28463	-0.000182171		5.33333	-45.6564	-0.00569078		5.33333	-25.6611	-0.00128045
5.34167	2.77144	0.000393015		5.34167	-42.086	-0.00524575		5.34167	-21.8525	-0.00109041
5.35	6.51387	0.000923725		5.35	-38.7084	-0.00482475		5.35	-18.3939	-0.00091783
5.35833	9.96271	0.0014128		5.35833	-35.4272	-0.00441577		5.35833	-15.2791	-0.000762407
5.36667	13.1303	0.001862		5.36667	-32.3239	-0.00402897		5.36667	-12.4456	-0.000621019
5.375	16.0099	0.00227035		5.375	-29.3927	-0.00366361		5.375	-9.82319	-0.000490163
5.38333	18.7274	0.00265571		5.38333	-26.5492	-0.00330919		5.38333	-7.49499	-0.000373989
5.39167	21.1939	0.00300548		5.39167	-23.82	-0.00296901		5.39167	-5.33354	-0.000266136
5.4	23.463	0.00332726		5.4	-21.1689	-0.00263857		5.4	-3.32736	-0.000166031
5.40833	25.6234	0.00363362		5.40833	-18.6058	-0.00231909		5.40833	-1.4033	-7.00228e-05
5.41667	27.7545	0.00393583		5.41667	-16.1262	-0.00201003		5.41667	0.356795	1.78035e-05
5.425	29.7331	0.00421642		5.425	-13.7934	-0.00171926		5.425	2.05302	0.000102443
5.43333	31.6823	0.00449282		5.43333	-11.4517	-0.00142739		5.43333	3.6696	0.000183108
5.44167	33.6266	0.00476856		5.44167	-9.25734	-0.00115387		5.44167	5.16198	0.000257575
5.45	35.484	0.00503195		5.45	-7.15071	-0.000891291		5.45	6.62283	0.00033047
5.45833	37.2968	0.00528902		5.45833	-5.17215	-0.000644675		5.45833	8.00721	0.000399548
5.46667	39.0786	0.00554169		5.46667	-3.26309	-0.000406724		5.46667	9.36576	0.000467338
5.475	40.7883	0.00578414		5.475	-1.47072	-0.000183316		5.475	10.6551	0.000531673
5.48333	42.3562	0.00600649		5.48333	0.146383	1.82457e-05		5.48333	11.9584	0.000596705
5.49167	43.9647	0.00623458		5.49167	1.70183	0.000212122		5.49167	13.3159	0.000664444
5.5	45.4612	0.00644681		5.5	3.19099	0.000397736		5.5	14.609	0.00072897
5.50833	46.9041	0.00665142		5.50833	4.54376	0.00056635		5.50833	15.8701	0.000791896
5.51667	48.2677	0.00684479		5.51667	5.72546	0.000713641		5.51667	17.1848	0.000857496
5.525	49.5412	0.00702539		5.525	6.8991	0.000859929		5.525	18.4516	0.000920708
5.53333	50.7775	0.0072007		5.53333	8.00868	0.000998231		5.53333	19.8872	0.000992342
5.54167	51.8769	0.00735661		5.54167	9.23532	0.00115112		5.54167	21.6421	0.00107991
5.55	52.9314	0.00750614		5.55	10.3384	0.00128862		5.55	23.7005	0.00118262
5.55833	54.0009	0.00765781		5.55833	11.4857	0.00143162		5.55833	25.9871	0.00129672
5.56667	54.9899	0.00779805		5.56667	12.6633	0.0015784		5.56667	28.2969	0.00141197
5.575	56.0326	0.00794592		5.575	13.7812	0.00171774		5.575	30.5105	0.00152243
5.58333	57.1164	0.00809961		5.58333	14.8571	0.00185184		5.58333	32.2329	0.00160838
5.59167	58.2249	0.00825681		5.59167	15.9043	0.00198237		5.59167	33.4336	0.00166829
5.6	59.3906	0.00842211		5.6	16.8685	0.00210255		5.6	33.8365	0.00168839
5.60833	60.5742	0.00858996		5.60833	17.7801	0.00221617		5.60833	33.5202	0.00167261
5.61667	61.7952	0.0087631		5.61667	18.6742	0.00232762		5.61667	32.728	0.00163308
5.625	62.9204	0.00892267		5.625	19.4657	0.00242628		5.625	31.6498	0.00157928
5.63333	64.0285	0.00907981		5.63333	20.2889	0.00252888		5.63333	30.6396	0.00152887
5.64167	65.0172	0.00922001		5.64167	21.0886	0.00262856		5.64167	29.7578	0.00148487
5.65	65.9261	0.0093489		5.65	21.7954	0.00271665		5.65	29.3017	0.00146211
5.65833	66.6937	0.00945776		5.65833	22.5062	0.00280525		5.65833	29.0114	0.00144763
5.66667	67.3841	0.00955567		5.66667	23.1153	0.00288117		5.66667	29.0285	0.00144848
5.675	68.0067	0.00964395		5.675	23.7841	0.00296454		5.675	29.1731	0.0014557
5.68333	68.5394	0.0097195		5.68333	24.3628	0.00303667		5.68333	29.3014	0.0014621
5.69167	69.0633	0.00979379		5.69167	25.0385	0.00312089		5.69167	29.3836	0.0014662
5.7	69.5184	0.00985833		5.7	25.63	0.00319462		5.7	29.441	0.00146906
5.70833	70.0335	0.00993138		5.70833	26.2849	0.00327625		5.70833	29.5143	0.00147272
5.71667	70.4989	0.00999737		5.71667	27.0193	0.00336778		5.71667	29.6637	0.00148018
5.725	71.0551	0.0100762		5.725	27.8137	0.0034668		5.725	29.8552	0.00148973
5.73333	71.5967	0.010153		5.73333	28.5374	0.003557		5.73333	30.1212	0.001503
5.74167	72.1623	0.0102332		5.74167	29.3546	0.00365887		5.74167	30.4569	0.00151975
5.75	72.7468	0.0103161		5.75	30.089	0.00375041		5.75	30.772	0.00153548
5.75833	73.2714	0.0103905		5.75833	30.8629	0.00384686		5.75833	31.2209	0.00155788
5.76667	73.8532	0.010473		5.76667	31.6361	0.00394323		5.76667	31.4775	0.00157068
5.775	74.3649	0.0105456		5.775	32.3426	0.00403129		5.775	31.7788	0.00158572
5.78333	74.8874	0.0106197		5.78333	33.0503	0.00411951		5.78333	31.9051	0.00159202
5.79167	75.4045	0.010693		5.79167	33.7783	0.00421024		5.79167	31.9193	0.00159273
5.8	75.9299	0.0107675		5.8	34.3911	0.00428663		5.8	31.9257	0.00159304
5.80833	76.3848	0.010832		5.80833	34.9672	0.00435844		5.80833	31.7954	0.00158654
5.81667	76.9	0.0109051		5.81667	35.4706	0.00442118		5.81667	31.671	0.00158034
5.825	77.3391	0.0109674		5.825	35.8575	0.0044694		5.825	31.5338	0.00157349
5.83333	77.8485	0.0110396		5.83333	36.2313	0.004516		5.83333	31.4689	0.00157025
5.84167	78.2409	0.0110953		5.84167	36.5016	0.00454969		5.84167	31.4247	0.00156805
5.85	78.6621	0.011155		5.85	36.8044	0.00458743		5.85	31.4573	0.00156968
5.85833	78.9524	0.0111962		5.85833	37.1305	0.00462808		5.85833	31.5161	0.00157261
5.86667	79.2793	0.0112425		5.86667	37.4567	0.00466874		5.86667	31.7052	0.00158204
5.875	79.6535	0.0112956		5.875	37.8677	0.00471997		5.875	31.8551	0.00158952
5.88333	79.9824	0.0113422		5.88333	38.2962	0.00477337		5.88333	32.108	0.00160214
5.89167	80.2941	0.0113864		5.89167	38.7218	0.00482643		5.89167	32.3226	0.00161285
5.9	80.7054	0.0114447		5.9	39.1479	0.00487953		5.9	32.5906	0.00162623
5.90833	81.1561	0.0115087		5.90833	39.4231	0.00491384		5.90833	32.8487	0.0016391
5.91667	81.6711	0.0115817		5.91667	39.7402	0.00495336		5.91667	33.0471	0.001649
5.925	82.1397	0.0116481		5.925	39.8515	0.00496724		5.925	33.1629	0.00165478
5.93333	82.6459	0.0117199		5.93333	39.9261	0.00497653		5.93333	33.2443	0.00165884
5.94167	83.0948	0.0117836		5.94167	39.9266	0.00497659		5.94167	33.2101	0.00165714
5.95	83.5051	0.0118418		5.95	39.9004	0.00497333		5.95	33.1506	0.00165417
5.95833	83.9446	0.0119041		5.95833	39.8537	0.00496751		5.95833	33.0612	0.00164971
5.96667	84.3425	0.0119605		5.96667	39.7806	0.0049584		5.96667	32.9805	0.00164568
5.975	84.7811	0.0120227		5.975	39.7832	0.00495872		5.975	32.9861	0.00164596
5.98333	85.1518	0.0120753		5.98333	39.8829	0.00497115		5.98333	33.0527	0.00164928
5.99167	85.6358	0.0121439		5.99167	40.0792	0.00499562		5.99167	33.1679	0.00165503
6	86.043	0.0122017		6	40.3425	0.00502844		6	33.3643	0.00166483
6.00833	86.5063	0.0122674		6.00833	40.6647	0.00506859		6.00833	33.5952	0.00167635
6.01667	86.9544	0.0123309		6.01667	41.0927	0.00512194		6.01667	33.9169	0.0016924
6.025	87.4161	0.0123964		6.025	41.5552	0.00517959		6.025	34.1745	0.00170526
6.03333	87.8594	0.0124592		6.03333	42.0105	0.00523634		6.03333	34.4361	0.00171831
6.04167	88.2381	0.0125129		6.04167	42.5722	0.00530635		6.04167	34.7185	0.0017324
6.05	88.6613	0.012573		6.05	43.2282	0.00538811		6.05	35.0155	0.00174722
6.05833	89.085	0.012633		6.05833	43.8786	0.00546918		6.05833	35.319	0.00176237
6.06667	89.4218	0.0126808		6.06667	44.5653	0.00555478		6.06667	35.5392	0.00177336
6.075	89.7983	0.0127342		6.075	45.3469	0.0056522		6.075	35.8486	0.00178879
6.08333	90.1918	0.01279		6.08333	45.9948	0.00573296		6.08333	36.1064	0.00180166
6.09167	90.5769	0.0128446		6.09167	46.615	0.00581026		6.09167	36.2898	0.00181081
6.1	90.9933	0.0129037		6.1	47.1355	0.00587514		6.1	36.4899	0.00182079
6.10833	91.4188	0.012964		6.10833	47.5606	0.00592812		6.10833	36.6794	0.00183025
6.11667	91.7978	0.0130177		6.11667	47.7917	0.00595693		6.11667	36.9199	0.00184225
6.125	92.2465	0.0130814		6.125	47.876	0.00596743		6.125	37.13	0.00185274
6.13333	92.7598	0.0131542		6.13333	47.9295	0.00597411		6.13333	37.2716	0.0018598
6.14167	93.149	0.0132094		6.14167	47.8669	0.0059663		6.14167	37.452	0.0018688
6.15	93.597	0.0132729		6.15	47.7796	0.00595542		6.15	37.5861	0.00187549
6.15833	93.9697	0.0133257		6.15833	47.6672	0.00594141		6.15833	37.6853	0.00188044
6.16667	94.3793	0.0133838		6.16667	47.649	0.00593914		6.16667	37.7522	0.00188378
6.175	94.6584	0.0134234		6.175	47.6474	0.00593894		6.175	37.7216	0.00188225
6.18333	94.9217	0.0134607		6.18333	47.7108	0.00594685		6.18333	37.6499	0.00187868
6.19167	95.049	0.0134788		6.19167	47.8471	0.00596383		6.19167	37.6364	0.001878
6.2	95.15	0.0134931		6.2	48.0272	0.00598628		6.2	37.5285	0.00187262
6.20833	95.1369	0.0134913		6.20833	48.1788	0.00600517		6.20833	37.5409	0.00187324
6.21667	95.1424	0.013492		6.21667	48.3448	0.00602587		6.21667	37.5612	0.00187425
6.225	95.1341	0.0134909		6.225	48.4692	0.00604137		6.225	37.6841	0.00188038
6.23333	95.198	0.0134999		6.23333	48.6516	0.0060641		6.23333	37.812	0.00188676
6.24167	95.2032	0.0135007		6.24167	48.7936	0.00608181		6.24167	38.0068	0.00189648
6.25	95.2494	0.0135072		6.25	48.9941	0.0061068		6.25	38.184	0.00190532
6.25833	95.2917	0.0135132		6.25833	49.1591	0.00612737		6.25833	38.3083	0.00191153
6.26667	95.4054	0.0135293		6.26667	49.314	0.00614668		6.26667	38.4812	0.00192015
6.275	95.4594	0.013537		6.275	49.5159	0.00617184		6.275	38.5912	0.00192565
6.28333	95.5363	0.0135479		6.28333	49.665	0.00619042		6.28333	38.6521	0.00192868
6.29167	95.5406	0.0135485		6.29167	49.7919	0.00620623		6.29167	38.7223	0.00193218
6.3	95.5946	0.0135562		6.3	49.852	0.00621373		6.3	38.8458	0.00193835
6.30833	95.5866	0.013555		6.30833	49.8975	0.00621941		6.30833	38.9017	0.00194114
6.31667	95.6002	0.013557		6.31667	49.9529	0.0062263		6.31667	38.9944	0.00194577
6.325	95.5206	0.0135457		6.325	50.0162	0.0062342		6.325	39.0875	0.00195041
6.33333	95.4317	0.0135331		6.33333	50.0469	0.00623802		6.33333	39.1985	0.00195595
6.34167	95.3166	0.0135167		6.34167	50.2322	0.00626112		6.34167	39.2785	0.00195994
6.35	95.1205	0.0134889		6.35	50.4329	0.00628613		6.35	39.2742	0.00195973
6.35833	94.9286	0.0134617		6.35833	50.7966	0.00633146		6.35833	39.2181	0.00195692
6.36667	94.7052	0.01343		6.36667	51.3462	0.00639998		6.36667	39.1914	0.0019556
6.375	94.503	0.0134014		6.375	51.9513	0.00647539		6.375	38.9934	0.00194571
6.38333	94.4283	0.0133908		6.38333	52.6564	0.00656329		6.38333	38.6659	0.00192937
6.39167	94.3506	0.0133798		6.39167	53.3213	0.00664616		6.39167	37.9701	0.00189465
6.4	94.4117	0.0133884		6.4	54.0206	0.00673332		6.4	36.6961	0.00183108
6.40833	94.4093	0.0133881		6.40833	54.4652	0.00678874		6.40833	34.8152	0.00173723
6.41667	94.4038	0.0133873		6.41667	54.7211	0.00682064		6.41667	32.3773	0.00161558
6.425	94.4514	0.013394		6.425	54.7102	0.00681928		6.425	29.7661	0.00148529
6.43333	94.3957	0.0133861		6.43333	54.6208	0.00680813		6.43333	27.2481	0.00135964
6.44167	94.3072	0.0133736		6.44167	54.3844	0.00677866		6.44167	25.2421	0.00125955
6.45	94.1955	0.0133578		6.45	54.1271	0.00674659		6.45	24.1729	0.00120619
6.45833	93.9315	0.0133203		6.45833	53.8706	0.00671463		6.45833	24.2986	0.00121247
6.46667	93.6711	0.0132834		6.46667	53.7464	0.00669915		6.46667	25.6348	0.00127914
6.475	93.3093	0.0132321		6.475	53.6613	0.00668854		6.475	27.7124	0.00138281
6.48333	92.9586	0.0131823		6.48333	53.6664	0.00668917		6.48333	30.0922	0.00150156
6.49167	92.578	0.0131284		6.49167	53.71	0.0066946		6.49167	32.3127	0.00161236
6.5	92.3056	0.0130897		6.5	53.7182	0.00669563		6.5	34.1486	0.00170397
6.50833	91.9222	0.0130354		6.50833	53.7831	0.00670372		6.50833	35.329	0.00176287
6.51667	91.6007	0.0129898		6.51667	53.7599	0.00670082		6.51667	35.7696	0.00178485
6.525	91.2957	0.0129465		6.525	53.6517	0.00668734		6.525	35.6795	0.00178036
6.53333	91.0027	0.012905		6.53333	53.5099	0.00666966		6.53333	35.3006	0.00176145
6.54167	90.7244	0.0128655		6.54167	53.2342	0.0066353		6.54167	34.679	0.00173043
6.55	90.408	0.0128207		6.55	52.9365	0.00659819		6.55	34.0867	0.00170088
6.55833	90.1429	0.0127831		6.55833	52.4959	0.00654327		6.55833	33.439	0.00166856
6.56667	89.9525	0.0127561		6.56667	52.1112	0.00649532		6.56667	32.7313	0.00163325
6.575	89.8218	0.0127375		6.575	51.7654	0.00645222		6.575	32.038	0.00159865
6.58333	89.7524	0.0127277		6.58333	51.4517	0.00641313		6.58333	31.4819	0.0015709
6.59167	89.8875	0.0127468		6.59167	51.417	0.0064088		6.59167	30.9951	0.00154661
6.6	90.1822	0.0127886		6.6	51.4426	0.006412		6.6	30.6207	0.00152793
6.60833	90.5011	0.0128339		6.60833	51.6788	0.00644142		6.60833	30.4673	0.00152027
6.61667	91.016	0.0129069		6.61667	52.0089	0.00648257		6.61667	30.4023	0.00151703
6.625	91.595	0.012989		6.625	52.6061	0.00655701		6.625	30.5417	0.00152399
6.63333	92.115	0.0130627		6.63333	53.1921	0.00663006		6.63333	30.7886	0.00153631
6.64167	92.5885	0.0131299		6.64167	53.8792	0.0067157		6.64167	31.253	0.00155948
6.65	92.8939	0.0131732		6.65	54.5967	0.00680513		6.65	31.8082	0.00158719
6.65833	93.0496	0.0131953		6.65833	55.3182	0.00689506		6.65833	32.4421	0.00161882
6.66667	93.06	0.0131967		6.66667	55.97	0.0069763		6.66667	33.1	0.00165164
6.675	92.9359	0.0131791		6.675	56.6889	0.0070659		6.675	33.8163	0.00168738
6.68333	92.8776	0.0131709		6.68333	57.3875	0.00715298		6.68333	34.5147	0.00172223
6.69167	92.8035	0.0131604		6.69167	58.0327	0.0072334		6.69167	35.1236	0.00175262
6.7	92.8099	0.0131613		6.7	58.651	0.00731047		6.7	35.5489	0.00177384
6.70833	92.8813	0.0131714		6.70833	59.2025	0.00737922		6.70833	35.9629	0.0017945
6.71667	92.9429	0.0131801		6.71667	59.5525	0.00742284		6.71667	36.0792	0.0018003
6.725	93.0633	0.0131972		6.725	59.8005	0.00745375		6.725	36.0718	0.00179993
6.73333	93.0724	0.0131985		6.73333	59.8642	0.00746169		6.73333	35.8674	0.00178973
6.74167	93.1079	0.0132035		6.74167	59.886	0.0074644		6.74167	35.6598	0.00177937
6.75	93.0293	0.0131924		6.75	59.8449	0.00745928		6.75	35.3529	0.00176406
6.75833	92.9706	0.0131841		6.75833	59.8483	0.0074597		6.75833	35.0729	0.00175009
6.76667	92.894	0.0131732		6.76667	59.8886	0.00746473		6.76667	34.8114	0.00173704
6.775	92.8896	0.0131726		6.775	60.0222	0.00748138		6.775	34.6085	0.00172692
6.78333	92.8376	0.0131652		6.78333	60.2232	0.00750644		6.78333	34.5516	0.00172408
6.79167	92.8265	0.0131636		6.79167	60.497	0.00754057		6.79167	34.4836	0.00172068
6.8	92.7533	0.0131532		6.8	60.8247	0.00758141		6.8	34.4174	0.00171738
6.80833	92.6971	0.0131453		6.80833	61.1506	0.00762202		6.80833	34.3877	0.0017159
6.81667	92.5852	0.0131294		6.81667	61.4374	0.00765777		6.81667	34.3855	0.00171579
6.825	92.4469	0.0131098		6.825	61.6414	0.00768321		6.825	34.4473	0.00171887
6.83333	92.2574	0.0130829		6.83333	61.8408	0.00770805		6.83333	34.5126	0.00172213
6.84167	92.0141	0.0130484		6.84167	62.0889	0.00773898		6.84167	34.7053	0.00173174
6.85	91.878	0.0130291		6.85	62.2739	0.00776204		6.85	34.824	0.00173767
6.85833	91.674	0.0130002		6.85833	62.5053	0.00779088		6.85833	34.9769	0.0017453
6.86667	91.4712	0.0129714		6.86667	62.7251	0.00781829		6.86667	34.9778	0.00174534
6.875	91.337	0.0129524		6.875	62.9189	0.00784244		6.875	34.8559	0.00173926
6.88333	91.0918	0.0129176		6.88333	63.1157	0.00786696		6.88333	34.6636	0.00172966
6.89167	90.7565	0.0128701		6.89167	63.2949	0.0078893		6.89167	34.3187	0.00171246
6.9	90.438	0.0128249		6.9	63.3626	0.00789774		6.9	33.9027	0.0016917
6.90833	90.0913	0.0127757		6.90833	63.4755	0.00791181		6.90833	33.5235	0.00167277
6.91667	89.6989	0.0127201		6.91667	63.5385	0.00791967		6.91667	33.1342	0.00165335
6.925	89.3059	0.0126644		6.925	63.6012	0.00792748		6.925	32.7675	0.00163505
6.93333	88.914	0.0126088		6.93333	63.6664	0.00793561		6.93333	32.4287	0.00161815
6.94167	88.5401	0.0125558		6.94167	63.7905	0.00795107		6.94167	32.2327	0.00160837
6.95	88.2683	0.0125172		6.95	63.8484	0.00795829		6.95	32.0417	0.00159883
6.95833	87.9559	0.0124729		6.95833	63.9431	0.0079701		6.95833	31.8683	0.00159018
6.96667	87.7408	0.0124424		6.96667	64.0324	0.00798122		6.96667	31.7075	0.00158216
6.975	87.5405	0.012414		6.975	64.1879	0.00800061		6.975	31.5497	0.00157428
6.98333	87.4014	0.0123943		6.98333	64.2843	0.00801263		6.98333	31.4198	0.0015678
6.99167	87.2643	0.0123748		6.99167	64.4068	0.00802789		6.99167	31.3473	0.00156419
7	87.1472	0.0123583		7	64.6075	0.00805291		7	31.2999	0.00156182
7.00833	87.0861	0.0123496		7.00833	64.778	0.00807417		7.00833	31.2755	0.0015606
7.01667	87.0503	0.0123445		7.01667	64.942	0.0080946		7.01667	31.2705	0.00156035
7.025	87.0118	0.012339		7.025	65.0552	0.00810871		7.025	31.2641	0.00156004
7.03333	86.981	0.0123347		7.03333	65.1658	0.0081225		7.03333	31.2368	0.00155867
7.04167	87.0503	0.0123445		7.04167	65.2974	0.00813891		7.04167	31.2403	0.00155884
7.05	86.9925	0.0123363		7.05	65.4255	0.00815487		7.05	31.2442	0.00155904
7.05833	87.0442	0.0123436		7.05833	65.5406	0.00816922		7.05833	31.3255	0.0015631
7.06667	86.9706	0.0123332		7.06667	65.6079	0.0081776		7.06667	31.4816	0.00157089
7.075	86.8657	0.0123183		7.075	65.6625	0.00818441		7.075	31.6776	0.00158067
7.08333	86.7877	0.0123073		7.08333	65.7843	0.00819959		7.08333	31.9134	0.00159243
7.09167	86.6183	0.0122832		7.09167	65.8525	0.00820809		7.09167	32.1754	0.0016055
7.1	86.4203	0.0122552		7.1	65.9722	0.00822301		7.1	32.4946	0.00162143
7.10833	86.2206	0.0122268		7.10833	65.9897	0.00822519		7.10833	32.7559	0.00163447
7.11667	86.0474	0.0122023		7.11667	66.0994	0.00823886		7.11667	33.0737	0.00165033
7.125	85.8997	0.0121813		7.125	66.1149	0.0082408		7.125	33.3155	0.0016624
7.13333	85.6813	0.0121504		7.13333	66.1374	0.0082436		7.13333	33.6373	0.00167845
7.14167	85.6007	0.0121389		7.14167	66.1927	0.00825049		7.14167	33.8496	0.00168904
7.15	85.4807	0.0121219		7.15	66.1998	0.00825138		7.15	34.1572	0.0017044
7.15833	85.4807	0.0121219		7.15833	66.2525	0.00825794		7.15833	34.4205	0.00171753
7.16667	85.4912	0.0121234		7.16667	66.2614	0.00825906		7.16667	34.6815	0.00173056
7.175	85.549	0.0121316		7.175	66.34	0.00826885		7.175	34.9228	0.0017426
7.18333	85.6888	0.0121514		7.18333	66.3999	0.00827632		7.18333	35.1111	0.00175199
7.19167	85.8786	0.0121784		7.19167	66.4657	0.00828452		7.19167	35.3107	0.00176195
7.2	86.1309	0.0122141		7.2	66.5348	0.00829314		7.2	35.3958	0.0017662
7.20833	86.3858	0.0122503		7.20833	66.5902	0.00830004		7.20833	35.4622	0.00176951
7.21667	86.6646	0.0122898		7.21667	66.6081	0.00830227		7.21667	35.4587	0.00176934
7.225	86.9602	0.0123317		7.225	66.7306	0.00831755		7.225	35.4604	0.00176942
7.23333	87.1092	0.0123529		7.23333	66.7884	0.00832475		7.23333	35.4599	0.0017694
7.24167	87.2443	0.012372		7.24167	66.8875	0.00833709		7.24167	35.4601	0.00176941
7.25	87.2747	0.0123763		7.25	67.0779	0.00836082		7.25	35.4598	0.00176939
7.25833	87.2196	0.0123685		7.25833	67.2107	0.00837738		7.25833	35.46	0.0017694
7.26667	87.0884	0.0123499		7.26667	67.4034	0.00840139		7.26667	35.3709	0.00176496
7.275	86.8595	0.0123175		7.275	67.5141	0.0084152		7.275	35.1279	0.00175283
7.28333	86.5272	0.0122703		7.28333	67.5563	0.00842045		7.28333	34.868	0.00173986
7.29167	86.1445	0.0122161		7.29167	67.5262	0.00841671		7.29167	34.4338	0.00171819
7.3	85.5858	0.0121368		7.3	67.3565	0.00839555		7.3	33.8948	0.0016913
7.30833	85.064	0.0120628		7.30833	67.1676	0.00837201		7.30833	33.1907	0.00165617
7.31667	84.3559	0.0119624		7.31667	66.7252	0.00831687		7.31667	32.4723	0.00162032
7.325	83.7085	0.0118706		7.325	66.2421	0.00825665		7.325	31.6897	0.00158127
7.33333	82.9542	0.0117636		7.33333	65.4532	0.00815832		7.33333	30.9592	0.00154482
7.34167	82.2239	0.0116601		7.34167	64.4338	0.00803126		7.34167	30.2738	0.00151062
7.35	81.6368	0.0115768		7.35	63.0742	0.00786179		7.35	29.6787	0.00148092
7.35833	81.0437	0.0114927		7.35833	61.6531	0.00768466		7.35833	29.2115	0.00145761
7.36667	80.5831	0.0114274		7.36667	60.1041	0.00749159		7.36667	28.8245	0.0014383
7.375	80.1873	0.0113713		7.375	58.761	0.00732418		7.375	28.5651	0.00142536
7.38333	79.8279	0.0113203		7.38333	57.772	0.0072009		7.38333	28.3989	0.00141707
7.39167	79.5815	0.0112854		7.39167	57.4003	0.00715458		7.39167	28.3972	0.00141698
7.4	79.3162	0.0112477		7.4	57.6694	0.00718812		7.4	28.4844	0.00142133
7.40833	79.0955	0.0112164		7.40833	58.5069	0.00729251		7.40833	28.7594	0.00143505
7.41667	79.0126	0.0112047		7.41667	59.9517	0.00747259		7.41667	29.1982	0.00145695
7.425	78.9598	0.0111972		7.425	61.5174	0.00766775		7.425	29.7794	0.00148595
7.43333	79.0352	0.0112079		7.43333	63.2169	0.00787959		7.43333	30.5219	0.001523
7.44167	79.1762	0.0112279		7.44167	64.8594	0.0080843		7.44167	31.387	0.00156617
7.45	79.4647	0.0112688		7.45	66.3938	0.00827557		7.45	32.3659	0.00161501
7.45833	79.9486	0.0113374		7.45833	67.7237	0.00844132		7.45833	33.4135	0.00166729
7.46667	80.5273	0.0114195		7.46667	68.8405	0.00858053		7.46667	34.4524	0.00171913
7.475	81.1721	0.0115109		7.475	69.8827	0.00871043		7.475	35.4923	0.00177101
7.48333	81.9411	0.01162		7.48333	70.9882	0.00884823		7.48333	36.5951	0.00182605
7.49167	82.6666	0.0117229		7.49167	72.002	0.00897459		7.49167	37.681	0.00188023
7.5	83.4332	0.0118316		7.5	72.9747	0.00909582		7.5	38.7473	0.00193344
7.50833	84.0731	0.0119223		7.50833	73.9045	0.00921172		7.50833	39.7851	0.00198522
7.51667	84.6096	0.0119984		7.51667	74.8637	0.00933128		7.51667	40.748	0.00203326
7.525	85.0217	0.0120568		7.525	75.7269	0.00943887		7.525	41.7223	0.00208188
7.53333	85.2088	0.0120834		7.53333	76.4439	0.00952824		7.53333	42.5632	0.00212384
7.54167	85.2963	0.0120958		7.54167	77.155	0.00961688		7.54167	43.3393	0.00216257
7.55	85.133	0.0120726		7.55	77.7428	0.00969014		7.55	43.9817	0.00219462
7.55833	85.0321	0.0120583		7.55833	78.0789	0.00973204		7.55833	44.4311	0.00221705
7.56667	84.7677	0.0120208		7.56667	78.3481	0.00976559		7.56667	44.7413	0.00223253
7.575	84.4793	0.0119799		7.575	78.3955	0.00977149		7.575	44.8946	0.00224017
7.58333	84.2917	0.0119533		7.58333	78.3368	0.00976418		7.58333	44.899	0.0022404
7.59167	84.1005	0.0119262		7.59167	78.1903	0.00974592		7.59167	44.8048	0.00223569
7.6	83.9755	0.0119085		7.6	77.9134	0.0097114		7.6	44.5402	0.00222249
7.60833	83.8121	0.0118853		7.60833	77.695	0.00968418		7.60833	44.231	0.00220706
7.61667	83.6525	0.0118627		7.61667	77.4566	0.00965447		7.61667	43.8244	0.00218678
7.625	83.5286	0.0118451		7.625	77.2325	0.00962654		7.625	43.4921	0.00217019
7.63333	83.4029	0.0118273		7.63333	77.1028	0.00961036		7.63333	43.1065	0.00215095
7.64167	83.21	0.0117999		7.64167	76.9092	0.00958623		7.64167	42.7859	0.00213495
7.65	83.0794	0.0117814		7.65	76.8068	0.00957348		7.65	42.539	0.00212264
7.65833	82.9472	0.0117627		7.65833	76.6889	0.00955877		7.65833	42.3567	0.00211354
7.66667	82.8505	0.0117489		7.66667	76.5621	0.00954297		7.66667	42.1572	0.00210358
7.675	82.7901	0.0117404		7.675	76.452	0.00952925		7.675	41.9629	0.00209389
7.68333	82.7313	0.011732		7.68333	76.4284	0.00952631		7.68333	41.7631	0.00208392
7.69167	82.5436	0.0117054		7.69167	76.4305	0.00952657		7.69167	41.6337	0.00207746
7.7	82.4739	0.0116955		7.7	76.5084	0.00953628		7.7	41.4992	0.00207075
7.70833	82.2637	0.0116657		7.70833	76.7288	0.00956375		7.70833	41.4019	0.0020659
7.71667	82.0656	0.0116376		7.71667	77.0401	0.00960256		7.71667	41.4017	0.00206589
7.725	81.9124	0.0116159		7.725	77.4894	0.00965856		7.725	41.4888	0.00207023
7.73333	81.7849	0.0115978		7.73333	77.8838	0.00970771		7.73333	41.6162	0.00207659
7.74167	81.7103	0.0115872		7.74167	78.3382	0.00976435		7.74167	41.8589	0.0020887
7.75	81.6441	0.0115779		7.75	78.6487	0.00980305		7.75	42.0542	0.00209844
7.75833	81.5639	0.0115665		7.75833	78.8475	0.00982783		7.75833	42.2529	0.00210836
7.76667	81.4907	0.0115561		7.76667	78.9834	0.00984477		7.76667	42.4451	0.00211795
7.775	81.4171	0.0115457		7.775	78.8911	0.00983327		7.775	42.6569	0.00212852
7.78333	81.3376	0.0115344		7.78333	78.7508	0.00981578		7.78333	42.7462	0.00213297
7.79167	81.1618	0.0115095		7.79167	78.6339	0.00980121		7.79167	42.8728	0.00213929
7.8	81.0287	0.0114906		7.8	78.3788	0.00976942		7.8	42.9364	0.00214246
7.80833	80.8377	0.0114635		7.80833	78.3303	0.00976337		7.80833	43.0601	0.00214863
7.81667	80.6938	0.0114431		7.81667	78.2623	0.00975489		7.81667	43.1185	0.00215155
7.825	80.4947	0.0114149		7.825	78.3612	0.00976723		7.825	43.2163	0.00215643
7.83333	80.3264	0.011391		7.83333	78.5721	0.00979351		7.83333	43.349	0.00216305
7.84167	80.2593	0.0113815		7.84167	78.7624	0.00981722		7.84167	43.4706	0.00216912
7.85	80.1388	0.0113644		7.85	79.0123	0.00984837		7.85	43.6618	0.00217866
7.85833	79.9943	0.0113439		7.85833	79.2803	0.00988178		7.85833	43.8596	0.00218853
7.86667	79.8237	0.0113197		7.86667	79.5004	0.00990921		7.86667	44.0389	0.00219748
7.875	79.6397	0.0112936		7.875	79.6461	0.00992738		7.875	44.168	0.00220392
7.88333	79.413	0.0112615		7.88333	79.8253	0.00994971		7.88333	44.2476	0.00220789
7.89167	79.1721	0.0112273		7.89167	79.9037	0.00995949		7.89167	44.4222	0.0022166
7.9	78.9123	0.0111905		7.9	79.9116	0.00996046		7.9	44.4502	0.002218
7.90833	78.72	0.0111632		7.90833	79.8541	0.0099533		7.90833	44.517	0.00222133
7.91667	78.6799	0.0111575		7.91667	79.787	0.00994494		7.91667	44.5639	0.00222367
7.925	78.6716	0.0111563		7.925	79.7005	0.00993415		7.925	44.5536	0.00222316
7.93333	78.7401	0.011166		7.93333	79.5639	0.00991713		7.93333	44.596	0.00222527
7.94167	78.8245	0.011178		7.94167	79.4725	0.00990574		7.94167	44.6182	0.00222638
7.95	78.9423	0.0111947		7.95	79.453	0.00990331		7.95	44.6654	0.00222874
7.95833	79.072	0.0112131		7.95833	79.5727	0.00991823		7.95833	44.6705	0.002229
7.96667	79.1225	0.0112203		7.96667	79.7269	0.00993745		7.96667	44.7431	0.00223261
7.975	79.1181	0.0112196		7.975	80.093	0.00998307		7.975	44.8027	0.00223559
7.98333	79.1259	0.0112207		7.98333	80.5705	0.0100426		7.98333	44.8954	0.00224022
7.99167	79.0837	0.0112148		7.99167	81.157	0.0101157		7.99167	45.0264	0.00224675
8	79.1018	0.0112173		8	81.905	0.0102089		8	45.2073	0.00225578
8.00833	79.234	0.0112361		8.00833	82.7933	0.0103197		8.00833	45.3897	0.00226488
8.01667	79.4369	0.0112649		8.01667	83.7784	0.0104424		8.01667	45.717	0.00228121
8.025	79.8599	0.0113248		8.025	84.9071	0.0105831		8.025	45.9874	0.00229471
8.03333	80.5003	0.0114157		8.03333	86.1449	0.0107374		8.03333	46.2341	0.00230702
8.04167	81.2668	0.0115244		8.04167	87.4356	0.0108983		8.04167	46.2854	0.00230957
8.05	82.2581	0.0116649		8.05	88.8484	0.0110744		8.05	46.2612	0.00230837
8.05833	83.2386	0.011804		8.05833	90.2727	0.0112519		8.05833	46.2564	0.00230813
8.06667	84.3374	0.0119598		8.06667	91.8254	0.0114454		8.06667	46.1396	0.0023023
8.075	85.367	0.0121058		8.075	93.3638	0.0116372		8.075	46.278	0.00230921
8.08333	86.3726	0.0122484		8.08333	94.806	0.011817		8.08333	46.6486	0.0023277
8.09167	87.2968	0.0123795		8.09167	96.2384	0.0119955		8.09167	47.4605	0.00236821
8.1	88.0453	0.0124856		8.1	97.4487	0.0121464		8.1	48.589	0.00242452
8.10833	88.7404	0.0125842		8.10833	98.4904	0.0122762		8.10833	50.0152	0.00249569
8.11667	89.2892	0.012662		8.11667	99.2245	0.0123677		8.11667	51.3286	0.00256122
8.125	89.602	0.0127064		8.125	99.6678	0.012423		8.125	52.4265	0.00261601
8.13333	89.7036	0.0127208		8.13333	99.6336	0.0124187		8.13333	53.1929	0.00265425
8.14167	89.6265	0.0127098		8.14167	99.2612	0.0123723		8.14167	53.516	0.00267037
8.15	89.2218	0.0126524		8.15	98.6564	0.0122969		8.15	53.3106	0.00266012
8.15833	88.6153	0.0125664		8.15833	97.7281	0.0121812		8.15833	52.6189	0.00262561
8.16667	87.7497	0.0124437		8.16667	96.6482	0.0120466		8.16667	51.6804	0.00257878
8.175	86.8323	0.0123136		8.175	95.4832	0.0119014		8.175	50.5752	0.00252363
8.18333	85.7054	0.0121538		8.18333	94.3172	0.011756		8.18333	49.4055	0.00246526
8.19167	84.5616	0.0119916		8.19167	93.2141	0.0116185		8.19167	48.2563	0.00240792
8.2	83.449	0.0118338		8.2	92.1658	0.0114879		8.2	47.1492	0.00235268
8.20833	82.4604	0.0116936		8.20833	91.1953	0.0113669		8.20833	46.1165	0.00230115
8.21667	81.6102	0.0115731		8.21667	90.3505	0.0112616		8.21667	45.1966	0.00225525
8.225	80.8778	0.0114692		8.225	89.7569	0.0111876		8.225	44.3994	0.00221547
8.23333	80.3573	0.0113954		8.23333	89.2402	0.0111232		8.23333	43.7647	0.00218379
8.24167	79.9589	0.0113389		8.24167	88.9233	0.0110837		8.24167	43.3571	0.00216345
8.25	79.7573	0.0113103		8.25	88.8711	0.0110772		8.25	43.1487	0.00215306
8.25833	79.57	0.0112837		8.25833	88.9022	0.0110811		8.25833	43.079	0.00214958
8.26667	79.6124	0.0112897		8.26667	89.0808	0.0111033		8.26667	43.2258	0.00215691
8.275	79.6861	0.0113002		8.275	89.3841	0.0111412		8.275	43.4214	0.00216667
8.28333	79.746	0.0113087		8.28333	89.7066	0.0111814		8.28333	43.7992	0.00218552
8.29167	79.8909	0.0113292		8.29167	89.9819	0.0112157		8.29167	44.3223	0.00221162
8.3	80.1077	0.01136		8.3	90.2829	0.0112532		8.3	44.8466	0.00223778
8.30833	80.3378	0.0113926		8.30833	90.5887	0.0112913		8.30833	45.5343	0.00227209
8.31667	80.6063	0.0114307		8.31667	91.0064	0.0113434		8.31667	46.273	0.00230896
8.325	80.9375	0.0114776		8.325	91.3251	0.0113831		8.325	47.0844	0.00234944
8.33333	81.26	0.0115234		8.33333	91.88	0.0114523		8.33333	47.93	0.00239164
8.34167	81.5837	0.0115693		8.34167	92.4707	0.0115259		8.34167	48.8452	0.0024373
8.35	81.9037	0.0116147		8.35	93.147	0.0116102		8.35	49.7398	0.00248195
8.35833	82.2526	0.0116641		8.35833	93.9555	0.0117109		8.35833	50.5836	0.00252405
8.36667	82.6542	0.0117211		8.36667	94.8101	0.0118175		8.36667	51.3861	0.00256409
8.375	83.0079	0.0117713		8.375	95.6547	0.0119227		8.375	52.1741	0.00260341
8.38333	83.2179	0.011801		8.38333	96.5011	0.0120282		8.38333	52.8431	0.0026368
8.39167	83.4714	0.011837		8.39167	97.2786	0.0121252		8.39167	53.4301	0.00266609
8.4	83.7156	0.0118716		8.4	98.041	0.0122202		8.4	53.9298	0.00269102
8.40833	83.8283	0.0118876		8.40833	98.7001	0.0123023		8.40833	54.3708	0.00271303
8.41667	83.9825	0.0119095		8.41667	99.3981	0.0123893		8.41667	54.7453	0.00273171
8.425	84.2379	0.0119457		8.425	99.9987	0.0124642		8.425	55.1788	0.00275334
8.43333	84.4336	0.0119734		8.43333	100.527	0.0125301		8.43333	55.6375	0.00277623
8.44167	84.7448	0.0120176		8.44167	101.046	0.0125948		8.44167	56.0866	0.00279864
8.45	85.1438	0.0120741		8.45	101.506	0.0126521		8.45	56.6869	0.00282859
8.45833	85.6192	0.0121416		8.45833	101.956	0.0127081		8.45833	57.3095	0.00285966
8.46667	86.1413	0.0122156		8.46667	102.415	0.0127654		8.46667	57.9775	0.00289299
8.475	86.6202	0.0122835		8.475	102.84	0.0128183		8.475	58.6891	0.0029285
8.48333	87.1317	0.012356		8.48333	103.167	0.0128591		8.48333	59.3797	0.00296296
8.49167	87.533	0.012413		8.49167	103.552	0.0129071		8.49167	60.0408	0.00299595
8.5	87.8605	0.0124594		8.5	103.873	0.0129471		8.5	60.6281	0.00302525
8.50833	88.0473	0.0124859		8.50833	104.15	0.0129816		8.50833	61.1336	0.00305048
8.51667	88.1853	0.0125055		8.51667	104.455	0.0130196		8.51667	61.5716	0.00307234
8.525	88.1671	0.0125029		8.525	104.714	0.0130519		8.525	61.8885	0.00308815
8.53333	88.1685	0.0125031		8.53333	104.933	0.0130792		8.53333	62.1725	0.00310232
8.54167	88.1748	0.012504		8.54167	105.135	0.0131044		8.54167	62.5568	0.00312149
8.55	88.1212	0.0124964		8.55	105.202	0.0131128		8.55	62.9502	0.00314112
8.55833	88.2438	0.0125138		8.55833	105.327	0.0131284		8.55833	63.3429	0.00316072
8.56667	88.3376	0.012527		8.56667	105.377	0.0131346		8.56667	63.7118	0.00317912
8.575	88.5079	0.0125512		8.575	105.342	0.0131302		8.575	64.0084	0.00319393
8.58333	88.7037	0.012579		8.58333	105.283	0.0131229		8.58333	64.246	0.00320578
8.59167	88.9798	0.0126181		8.59167	105.168	0.0131085		8.59167	64.3266	0.00320981
8.6	89.1748	0.0126458		8.6	105.095	0.0130994		8.6	64.4571	0.00321631
8.60833	89.3148	0.0126656		8.60833	104.906	0.0130759		8.60833	64.4609	0.0032165
8.61667	89.4188	0.0126804		8.61667	104.851	0.013069		8.61667	64.5337	0.00322014
8.625	89.4068	0.0126787		8.625	104.77	0.0130589		8.625	64.719	0.00322938
8.63333	89.414	0.0126797		8.63333	104.625	0.0130408		8.63333	64.9667	0.00324174
8.64167	89.3741	0.012674		8.64167	104.538	0.01303		8.64167	65.3228	0.00325951
8.65	89.2491	0.0126563		8.65	104.483	0.0130231		8.65	65.6525	0.00327597
8.65833	89.1749	0.0126458		8.65833	104.294	0.0129995		8.65833	66.103	0.00329844
8.66667	88.9929	0.01262		8.66667	104.162	0.0129831		8.66667	66.2767	0.00330711
8.675	88.8449	0.012599		8.675	103.955	0.0129573		8.675	66.4925	0.00331788
8.68333	88.6462	0.0125708		8.68333	103.788	0.0129365		8.68333	66.6033	0.00332341
8.69167	88.4609	0.0125445		8.69167	103.675	0.0129224		8.69167	66.5858	0.00332253
8.7	88.252	0.0125149		8.7	103.485	0.0128988		8.7	66.5953	0.00332301
8.70833	88.1721	0.0125036		8.70833	103.401	0.0128883		8.70833	66.5402	0.00332026
8.71667	88.054	0.0124868		8.71667	103.343	0.012881		8.71667	66.5977	0.00332313
8.725	88.0564	0.0124872		8.725	103.267	0.0128716		8.725	66.6774	0.00332711
8.73333	88.1043	0.012494		8.73333	103.246	0.0128689		8.73333	66.8065	0.00333355
8.74167	88.2016	0.0125078		8.74167	103.332	0.0128796		8.74167	66.9616	0.00334129
8.75	88.353	0.0125292		8.75	103.378	0.0128854		8.75	67.2111	0.00335374
8.75833	88.5523	0.0125575		8.75833	103.553	0.0129072		8.75833	67.4701	0.00336666
8.76667	88.8035	0.0125931		8.76667	103.752	0.012932		8.76667	67.7374	0.00338
8.775	89.0763	0.0126318		8.775	104.025	0.012966		8.775	68.1206	0.00339912
8.78333	89.4089	0.012679		8.78333	104.379	0.0130102		8.78333	68.5443	0.00342026
8.79167	89.8789	0.0127456		8.79167	104.894	0.0130744		8.79167	69.0993	0.00344796
8.8	90.5272	0.0128376		8.8	105.553	0.0131565		8.8	69.7524	0.00348054
8.80833	91.1495	0.0129258		8.80833	106.36	0.0132571		8.80833	70.56	0.00352084
8.81667	92.1013	0.0130608		8.81667	107.331	0.0133781		8.81667	71.5313	0.00356931
8.825	93.0782	0.0131993		8.825	108.445	0.013517		8.825	72.5824	0.00362176
8.83333	94.2304	0.0133627		8.83333	109.765	0.0136815		8.83333	73.8473	0.00368487
8.84167	95.5844	0.0135547		8.84167	111.198	0.0138601		8.84167	75.2208	0.00375341
8.85	97.0501	0.0137626		8.85	112.798	0.0140596		8.85	76.6113	0.00382279
8.85833	98.5906	0.013981		8.85833	114.465	0.0142673		8.85833	78.0883	0.00389649
8.86667	100.152	0.0142025		8.86667	116.153	0.0144777		8.86667	79.5321	0.00396854
8.875	101.699	0.0144219		8.875	117.836	0.0146875		8.875	80.8913	0.00403636
8.88333	103.188	0.014633		8.88333	119.374	0.0148791		8.88333	82.0429	0.00409382
8.89167	104.465	0.0148141		8.89167	120.774	0.0150537		8.89167	82.9801	0.00414058
8.9	105.511	0.0149624		8.9	121.934	0.0151983		8.9	83.6644	0.00417473
8.90833	106.304	0.0150748		8.90833	122.735	0.0152981		8.90833	84.0937	0.00419616
8.91667	106.69	0.0151296		8.91667	123.258	0.0153634		8.91667	84.1395	0.00419844
8.925	106.779	0.0151423		8.925	123.349	0.0153747		8.925	83.9585	0.00418941
8.93333	106.353	0.0150818		8.93333	122.955	0.0153255		8.93333	83.4161	0.00416234
8.94167	105.472	0.0149569		8.94167	122.253	0.0152381		8.94167	82.5639	0.00411982
8.95	104.203	0.014777		8.95	121.037	0.0150865		8.95	81.3223	0.00405786
8.95833	102.598	0.0145492		8.95833	119.467	0.0148908		8.95833	79.7956	0.00398169
8.96667	100.695	0.0142794		8.96667	117.512	0.0146471		8.96667	77.9324	0.00388871
8.975	98.5854	0.0139803		8.975	115.389	0.0143825		8.975	75.927	0.00378865
8.98333	96.3146	0.0136583		8.98333	112.995	0.0140841		8.98333	73.7208	0.00367856
8.99167	94.1183	0.0133468		8.99167	110.654	0.0137923		8.99167	71.4771	0.00356661
9	92.0347	0.0130513		9	108.275	0.0134957		9	69.406	0.00346326
9.00833	90.1645	0.0127861		9.00833	106.067	0.0132206		9.00833	67.3958	0.00336295
9.01667	88.6276	0.0125682		9.01667	104.04	0.0129679		9.01667	65.6864	0.00327766
9.025	87.3469	0.0123866		9.025	102.29	0.0127498		9.025	64.2194	0.00320446
9.03333	86.4779	0.0122633		9.03333	100.908	0.0125776		9.03333	62.982	0.00314271
9.04167	85.9178	0.0121839		9.04167	99.8448	0.012445		9.04167	62.0743	0.00309742
9.05	85.7595	0.0121615		9.05	99.2764	0.0123742		9.05	61.3085	0.00305921
9.05833	85.8457	0.0121737		9.05833	99.023	0.0123426		9.05833	60.8208	0.00303487
9.06667	86.1205	0.0122127		9.06667	99.0669	0.0123481		9.06667	60.5066	0.00301919
9.075	86.5719	0.0122767		9.075	99.3856	0.0123878		9.075	60.4134	0.00301454
9.08333	87.1333	0.0123563		9.08333	99.8974	0.0124516		9.08333	60.5084	0.00301928
9.09167	87.783	0.0124484		9.09167	100.42	0.0125167		9.09167	60.9011	0.00303888
9.1	88.5006	0.0125502		9.1	101.003	0.0125894		9.1	61.468	0.00306716
9.10833	89.2304	0.0126537		9.10833	101.592	0.0126628		9.10833	62.2688	0.00310712
9.11667	90.0382	0.0127682		9.11667	102.177	0.0127357		9.11667	63.2195	0.00315456
9.125	90.9291	0.0128946		9.125	102.751	0.0128073		9.125	64.2153	0.00320425
9.13333	91.8827	0.0130298		9.13333	103.442	0.0128933		9.13333	65.3514	0.00326094
9.14167	92.9841	0.013186		9.14167	104.214	0.0129896		9.14167	66.4019	0.00331336
9.15	94.0923	0.0133431		9.15	105.068	0.013096		9.15	67.4981	0.00336806
9.15833	95.1739	0.0134965		9.15833	105.977	0.0132094		9.15833	68.5112	0.00341861
9.16667	96.2129	0.0136438		9.16667	106.906	0.0133252		9.16667	69.4904	0.00346747
9.175	97.2172	0.0137863		9.175	107.922	0.0134518		9.175	70.4194	0.00351383
9.18333	98.1436	0.0139176		9.18333	109.012	0.0135876		9.18333	71.3756	0.00356154
9.19167	98.9959	0.0140385		9.19167	110.058	0.0137181		9.19167	72.3514	0.00361023
9.2	99.7728	0.0141487		9.2	111.093	0.013847		9.2	73.2616	0.00365565
9.20833	100.534	0.0142566		9.20833	112.067	0.0139684		9.20833	74.184	0.00370167
9.21667	101.169	0.0143466		9.21667	113.007	0.0140856		9.21667	75.1245	0.0037486
9.225	101.816	0.0144384		9.225	113.81	0.0141857		9.225	75.9592	0.00379026
9.23333	102.477	0.0145322		9.23333	114.508	0.0142727		9.23333	76.7599	0.00383021
9.24167	103.067	0.0146159		9.24167	115.043	0.0143394		9.24167	77.4914	0.00386671
9.25	103.654	0.014699		9.25	115.503	0.0143967		9.25	78.0877	0.00389646
9.25833	104.178	0.0147733		9.25833	115.684	0.0144192		9.25833	78.7098	0.00392751
9.26667	104.764	0.0148564		9.26667	115.851	0.0144401		9.26667	79.1711	0.00395052
9.275	105.354	0.0149402		9.275	115.914	0.0144479		9.275	79.6372	0.00397378
9.28333	105.885	0.0150155		9.28333	115.94	0.0144512		9.28333	80.093	0.00399653
9.29167	106.469	0.0150983		9.29167	115.978	0.014456		9.29167	80.6229	0.00402297
9.3	106.931	0.0151638		9.3	116.049	0.0144648		9.3	81.1407	0.0040488
9.30833	107.506	0.0152453		9.30833	116.107	0.014472		9.30833	81.7242	0.00407792
9.31667	107.896	0.0153006		9.31667	116.185	0.0144817		9.31667	82.3838	0.00411083
9.325	108.344	0.0153642		9.325	116.343	0.0145014		9.325	83.0322	0.00414319
9.33333	108.683	0.0154122		9.33333	116.539	0.0145258		9.33333	83.6498	0.004174
9.34167	109.063	0.0154661		9.34167	116.774	0.0145552		9.34167	84.2291	0.00420291
9.35	109.341	0.0155056		9.35	117.037	0.0145879		9.35	84.764	0.0042296
9.35833	109.604	0.0155428		9.35833	117.358	0.0146279		9.35833	85.1599	0.00424935
9.36667	109.87	0.0155805		9.36667	117.693	0.0146696		9.36667	85.4705	0.00426485
9.375	110.173	0.0156236		9.375	118.07	0.0147166		9.375	85.7322	0.00427791
9.38333	110.496	0.0156694		9.38333	118.396	0.0147573		9.38333	85.9363	0.00428809
9.39167	110.806	0.0157133		9.39167	118.642	0.0147879		9.39167	86.0599	0.00429426
9.4	111.155	0.0157628		9.4	118.835	0.014812		9.4	86.136	0.00429806
9.40833	111.499	0.0158115		9.40833	118.97	0.0148288		9.40833	86.2599	0.00430424
9.41667	111.751	0.0158473		9.41667	119.039	0.0148374		9.41667	86.2079	0.00430165
9.425	112.038	0.0158879		9.425	119.084	0.0148431		9.425	86.181	0.00430031
9.43333	112.318	0.0159277		9.43333	119.079	0.0148425		9.43333	86.0622	0.00429438
9.44167	112.5	0.0159536		9.44167	119.079	0.0148424		9.44167	85.977	0.00429013
9.45	112.654	0.0159753		9.45	119.085	0.0148432		9.45	85.7943	0.00428101
9.45833	112.784	0.0159937		9.45833	119.031	0.0148365		9.45833	85.6486	0.00427374
9.46667	112.844	0.0160022		9.46667	119.024	0.0148355		9.46667	85.5235	0.0042675
9.475	112.919	0.0160129		9.475	118.897	0.0148197		9.475	85.4755	0.0042651
9.48333	112.948	0.016017		9.48333	118.791	0.0148065		9.48333	85.496	0.00426613
9.49167	112.859	0.0160044		9.49167	118.479	0.0147677		9.49167	85.5599	0.00426932
9.5	112.842	0.016002		9.5	118.128	0.0147238		9.5	85.6597	0.00427429
9.50833	112.797	0.0159956		9.50833	117.679	0.0146679		9.50833	85.8439	0.00428349
9.51667	112.79	0.0159947		9.51667	117.226	0.0146115		9.51667	86.0416	0.00429335
9.525	112.851	0.0160032		9.525	116.757	0.014553		9.525	86.1532	0.00429892
9.53333	112.913	0.016012		9.53333	116.269	0.0144922		9.53333	86.1689	0.0042997
9.54167	113.034	0.0160292		9.54167	115.911	0.0144476		9.54167	86.1919	0.00430085
9.55	113.216	0.016055		9.55	115.62	0.0144113		9.55	86.115	0.00429702
9.55833	113.239	0.0160582		9.55833	115.396	0.0143834		9.55833	86.0027	0.00429141
9.56667	113.288	0.0160652		9.56667	115.323	0.0143742		9.56667	85.9224	0.0042874
9.575	113.288	0.0160653		9.575	115.256	0.0143659		9.575	85.8622	0.0042844
9.58333	113.204	0.0160533		9.58333	115.179	0.0143563		9.58333	85.8235	0.00428247
9.59167	113.018	0.0160269		9.59167	115.091	0.0143454		9.59167	85.9737	0.00428997
9.6	112.899	0.0160101		9.6	115.004	0.0143345		9.6	86.0952	0.00429603
9.60833	112.725	0.0159853		9.60833	114.841	0.0143141		9.60833	86.2735	0.00430493
9.61667	112.573	0.0159639		9.61667	114.664	0.0142921		9.61667	86.4171	0.00431209
9.625	112.446	0.0159459		9.625	114.466	0.0142674		9.625	86.5427	0.00431835
9.63333	112.253	0.0159185		9.63333	114.28	0.0142443		9.63333	86.5937	0.0043209
9.64167	112.151	0.015904		9.64167	114.08	0.0142194		9.64167	86.5362	0.00431803
9.65	112.056	0.0158905		9.65	113.906	0.0141977		9.65	86.5174	0.00431709
9.65833	111.964	0.0158776		9.65833	113.824	0.0141875		9.65833	86.4861	0.00431553
9.66667	111.902	0.0158687		9.66667	113.712	0.0141734		9.66667	86.4895	0.0043157
9.675	111.834	0.0158591		9.675	113.631	0.0141634		9.675	86.4912	0.00431579
9.68333	111.712	0.0158418		9.68333	113.632	0.0141634		9.68333	86.4224	0.00431235
9.69167	111.63	0.0158301		9.69167	113.619	0.0141619		9.69167	86.3575	0.00430911
9.7	111.548	0.0158185		9.7	113.57	0.0141558		9.7	86.2879	0.00430564
9.70833	111.493	0.0158107		9.70833	113.612	0.014161		9.70833	86.0826	0.0042954
9.71667	111.391	0.0157963		9.71667	113.627	0.0141628		9.71667	85.8233	0.00428246
9.725	111.336	0.0157885		9.725	113.685	0.0141701		9.725	85.5114	0.0042669
9.73333	111.267	0.0157787		9.73333	113.69	0.0141707		9.73333	85.2416	0.00425343
9.74167	111.208	0.0157702		9.74167	113.682	0.0141697		9.74167	84.9814	0.00424045
9.75	111.197	0.0157687		9.75	113.613	0.0141612		9.75	84.7538	0.00422909
9.75833	111.145	0.0157613		9.75833	113.53	0.0141508		9.75833	84.6238	0.00422261
9.76667	111.233	0.0157738		9.76667	113.347	0.0141279		9.76667	84.6049	0.00422166
9.775	111.318	0.0157859		9.775	113.165	0.0141053		9.775	84.6725	0.00422504
9.78333	111.436	0.0158026		9.78333	112.906	0.014073		9.78333	84.8546	0.00423412
9.79167	111.56	0.0158202		9.79167	112.708	0.0140483		9.79167	85.055	0.00424412
9.8	111.626	0.0158296		9.8	112.529	0.014026		9.8	85.3078	0.00425674
9.80833	111.665	0.015835		9.80833	112.372	0.0140064		9.80833	85.4413	0.0042634
9.81667	111.658	0.0158341		9.81667	112.249	0.0139911		9.81667	84.8239	0.00423259
9.825	111.665	0.0158351		9.825	112.137	0.0139771		9.825	82.1032	0.00409683
9.83333	111.614	0.0158279		9.83333	112.07	0.0139688		9.83333	75.4469	0.00376469
9.84167	111.612	0.0158275		9.84167	111.883	0.0139455		9.84167	63.4874	0.00316793
9.85	111.676	0.0158366		9.85	111.739	0.0139275		9.85	46.5061	0.00232059
9.85833	111.719	0.0158427		9.85833	111.487	0.0138962		9.85833	26.2532	0.00131
9.86667	111.765	0.0158493		9.86667	111.241	0.0138655		9.86667	5.2529	0.000262112
9.875	111.918	0.015871		9.875	110.943	0.0138284		9.875	-13.3754	-0.000667412
9.88333	111.993	0.0158816		9.88333	110.734	0.0138023		9.88333	-26.0064	-0.00129768
9.89167	112.059	0.015891		9.89167	110.602	0.0137858		9.89167	-29.3553	-0.00146479
9.9	112.112	0.0158984		9.9	110.468	0.0137691		9.9	-22.4233	-0.00111889
9.90833	112.115	0.0158989		9.90833	110.427	0.013764		9.90833	-7.20954	-0.000359746
9.91667	112.067	0.0158921		9.91667	110.436	0.0137651		9.91667	12.6992	0.000633671
9.925	111.958	0.0158767		9.925	110.395	0.0137601		9.925	33.769	0.00168503
9.93333	111.953	0.015876		9.93333	110.335	0.0137526		9.93333	53.0709	0.00264816
9.94167	111.896	0.0158679		9.94167	110.213	0.0137374		9.94167	68.3099	0.00340857
9.95	111.828	0.0158582		9.95	110.019	0.0137132		9.95	78.3477	0.00390944
9.95833	111.835	0.0158591		9.95833	109.821	0.0136884		9.95833	83.4517	0.00416412
9.96667	111.805	0.0158549		9.96667	109.574	0.0136577		9.96667	85.1576	0.00424924
9.975	111.825	0.0158578		9.975	109.336	0.0136281		9.975	85.2789	0.0042553
9.98333	111.971	0.0158785		9.98333	108.952	0.0135802		9.98333	85.0054	0.00424165
9.99167	112.085	0.0158947		9.99167	108.61	0.0135375		9.99167	84.632	0.00422301
10	112.34	0.0159308		10	108.29	0.0134977		10	84.24	0.00420345
10.0083	112.6	0.0159676		10.0083	107.842	0.0134418		10.0083	83.7803	0.00418051
10.0167	112.925	0.0160138		10.0167	107.467	0.0133951		10.0167	83.284	0.00415575
10.025	113.305	0.0160677		10.025	107.172	0.0133582		10.025	82.9069	0.00413694
10.0333	113.753	0.0161312		10.0333	106.945	0.01333		10.0333	82.4989	0.00411658
10.0417	114.301	0.0162089		10.0417	106.832	0.0133159		10.0417	82.2036	0.00410184
10.05	114.885	0.0162917		10.05	106.883	0.0133223		10.05	81.9983	0.0040916
10.0583	115.474	0.0163752		10.0583	107.01	0.0133381		10.0583	81.9261	0.00408799
10.0667	116.062	0.0164586		10.0667	107.136	0.0133538		10.0667	81.8723	0.00408531
10.075	116.625	0.0165384		10.075	107.268	0.0133703		10.075	81.9097	0.00408718
10.0833	117.113	0.0166077		10.0833	107.388	0.0133852		10.0833	82.0885	0.0040961
10.0917	117.499	0.0166624		10.0917	107.314	0.013376		10.0917	82.2316	0.00410324
10.1	117.71	0.0166924		10.1	107.231	0.0133656		10.1	82.4637	0.00411482
10.1083	117.851	0.0167123		10.1083	107.109	0.0133504		10.1083	82.7224	0.00412773
10.1167	117.85	0.0167122		10.1167	107.039	0.0133417		10.1167	82.9405	0.00413861
10.125	117.835	0.01671		10.125	106.841	0.0133171		10.125	83.3116	0.00415713
10.1333	117.768	0.0167006		10.1333	106.759	0.0133068		10.1333	83.5793	0.00417049
10.1417	117.632	0.0166812		10.1417	106.614	0.0132888		10.1417	83.8827	0.00418563
10.15	117.472	0.0166586		10.15	106.459	0.0132695		10.15	84.1305	0.00419799
10.1583	117.346	0.0166407		10.1583	106.337	0.0132543		10.1583	84.4003	0.00421145
10.1667	117.283	0.0166318		10.1667	106.204	0.0132377		10.1667	84.5293	0.00421789
10.175	117.456	0.0166564		10.175	106.122	0.0132275		10.175	84.6618	0.0042245
10.1833	117.849	0.016712		10.1833	105.955	0.0132066		10.1833	84.7631	0.00422956
10.1917	118.622	0.0168217		10.1917	105.879	0.0131972		10.1917	84.867	0.00423474
10.2	119.783	0.0169863		10.2	105.7	0.0131748		10.2	84.9155	0.00423716
10.2083	121.075	0.0171695		10.2083	105.5	0.0131499		10.2083	84.9105	0.00423691
10.2167	122.435	0.0173623		10.2167	105.304	0.0131254		10.2167	84.8567	0.00423423
10.225	123.636	0.0175327		10.225	105.056	0.0130945		10.225	84.73	0.0042279
10.2333	124.464	0.01765		10.2333	104.853	0.0130693		10.2333	84.6365	0.00422324
10.2417	124.828	0.0177018		10.2417	104.577	0.0130349		10.2417	84.4852	0.00421569
10.25	124.5	0.0176553		10.25	104.387	0.0130112		10.25	84.3828	0.00421058
10.2583	123.79	0.0175546		10.2583	104.312	0.0130018		10.2583	84.3508	0.00420898
10.2667	122.777	0.0174109		10.2667	104.25	0.0129941		10.2667	84.3007	0.00420648
10.275	121.738	0.0172635		10.275	104.311	0.0130017		10.275	84.3582	0.00420935
10.2833	120.79	0.0171291		10.2833	104.443	0.0130182		10.2833	84.4229	0.00421258
10.2917	120.083	0.0170288		10.2917	104.576	0.0130347		10.2917	84.4873	0.00421579
10.3	119.609	0.0169616		10.3	104.712	0.0130517		10.3	84.5311	0.00421798
10.3083	119.524	0.0169495		10.3083	104.757	0.0130573		10.3083	84.472	0.00421503
10.3167	119.523	0.0169494		10.3167	104.71	0.0130514		10.3167	84.4611	0.00421449
10.325	119.707	0.0169755		10.325	104.576	0.0130348		10.325	84.4075	0.00421181
10.3333	119.834	0.0169935		10.3333	104.513	0.0130269		10.3333	84.33	0.00420795
10.3417	119.952	0.0170103		10.3417	104.356	0.0130073		10.3417	84.2126	0.00420208
10.35	120.017	0.0170195		10.35	104.158	0.0129826		10.35	84.1556	0.00419924
10.3583	120.011	0.0170186		10.3583	104.008	0.0129639		10.3583	84.0915	0.00419604
10.3667	119.893	0.0170019		10.3667	103.835	0.0129423		10.3667	84.0182	0.00419238
10.375	119.705	0.0169752		10.375	103.633	0.0129172		10.375	83.9626	0.00418961
10.3833	119.45	0.016939		10.3833	103.565	0.0129087		10.3833	83.7642	0.00417971
10.3917	119.187	0.0169018		10.3917	103.504	0.0129011		10.3917	83.5911	0.00417108
10.4	118.928	0.016865		10.4	103.429	0.0128918		10.4	83.4155	0.00416231
10.4083	118.685	0.0168306		10.4083	103.395	0.0128875		10.4083	83.1727	0.0041502
10.4167	118.585	0.0168164		10.4167	103.404	0.0128887		10.4167	82.9866	0.00414091
10.425	118.578	0.0168154		10.425	103.355	0.0128826		10.425	82.8427	0.00413373
10.4333	118.635	0.0168235		10.4333	103.285	0.0128739		10.4333	82.6612	0.00412467
10.4417	118.791	0.0168457		10.4417	103.146	0.0128565		10.4417	82.528	0.00411803
10.45	119.053	0.0168828		10.45	102.949	0.0128319		10.45	82.3906	0.00411117
10.4583	119.343	0.0169239		10.4583	102.729	0.0128046		10.4583	82.3298	0.00410814
10.4667	119.671	0.0169705		10.4667	102.463	0.0127714		10.4667	82.2657	0.00410494
10.475	119.993	0.0170161		10.475	102.204	0.0127391		10.475	82.1135	0.00409735
10.4833	120.317	0.0170621		10.4833	102.001	0.0127138		10.4833	82.0508	0.00409422
10.4917	120.563	0.0170969		10.4917	101.877	0.0126983		10.4917	81.9151	0.00408744
10.5	120.685	0.0171142		10.5	101.838	0.0126934		10.5	81.7612	0.00407976
10.5083	120.688	0.0171147		10.5083	101.93	0.0127049		10.5083	81.5159	0.00406753
10.5167	120.666	0.0171115		10.5167	102.128	0.0127295		10.5167	81.3277	0.00405813
10.525	120.573	0.0170983		10.525	102.393	0.0127627		10.525	81.1299	0.00404826
10.5333	120.439	0.0170793		10.5333	102.707	0.0128017		10.5333	80.9334	0.00403846
10.5417	120.314	0.0170616		10.5417	103.029	0.0128419		10.5417	80.7362	0.00402862
10.55	120.245	0.0170518		10.55	103.271	0.0128721		10.55	80.5735	0.0040205
10.5583	120.219	0.0170482		10.5583	103.467	0.0128964		10.5583	80.4748	0.00401557
10.5667	120.296	0.0170591		10.5667	103.643	0.0129185		10.5667	80.2719	0.00400545
10.575	120.352	0.017067		10.575	103.684	0.0129236		10.575	80.0315	0.00399345
10.5833	120.517	0.0170904		10.5833	103.681	0.0129231		10.5833	79.8358	0.00398369
10.5917	120.661	0.0171108		10.5917	103.68	0.0129231		10.5917	79.4586	0.00396487
10.6	120.85	0.0171376		10.6	103.742	0.0129307		10.6	79.1964	0.00395179
10.6083	120.994	0.0171581		10.6083	103.764	0.0129336		10.6083	78.7814	0.00393108
10.6167	121.14	0.0171787		10.6167	103.903	0.0129509		10.6167	78.455	0.00391479
10.625	121.227	0.017191		10.625	104.077	0.0129725		10.625	78.1596	0.00390005
10.6333	121.32	0.0172043		10.6333	104.178	0.0129851		10.6333	77.928	0.00388849
10.6417	121.385	0.0172135		10.6417	104.292	0.0129993		10.6417	77.6741	0.00387583
10.65	121.438	0.0172211		10.65	104.417	0.0130149		10.65	77.4755	0.00386591
10.6583	121.384	0.0172133		10.6583	104.484	0.0130233		10.6583	77.2981	0.00385706
10.6667	121.393	0.0172146		10.6667	104.551	0.0130317		10.6667	77.159	0.00385012
10.675	121.384	0.0172134		10.675	104.608	0.0130387		10.675	77.082	0.00384628
10.6833	121.427	0.0172194		10.6833	104.718	0.0130524		10.6833	76.9208	0.00383824
10.6917	121.442	0.0172216		10.6917	104.84	0.0130677		10.6917	76.8791	0.00383615
10.7	121.441	0.0172214		10.7	105.032	0.0130916		10.7	76.8187	0.00383314
10.7083	121.505	0.0172304		10.7083	105.105	0.0131007		10.7083	76.7408	0.00382926
10.7167	121.498	0.0172295		10.7167	105.226	0.0131157		10.7167	76.6428	0.00382436
10.725	121.501	0.0172299		10.725	105.287	0.0131233		10.725	76.63	0.00382373
10.7333	121.497	0.0172293		10.7333	105.316	0.0131269		10.7333	76.5898	0.00382172
10.7417	121.51	0.0172311		10.7417	105.277	0.0131221		10.7417	76.6434	0.0038244
10.75	121.394	0.0172147		10.75	105.154	0.0131068		10.75	76.6489	0.00382467
10.7583	121.392	0.0172145		10.7583	105.08	0.0130975		10.7583	76.7154	0.00382799
10.7667	121.383	0.0172132		10.7667	104.97	0.0130838		10.7667	76.7849	0.00383146
10.775	121.432	0.0172201		10.775	104.985	0.0130857		10.775	76.9319	0.00383879
10.7833	121.531	0.0172342		10.7833	104.971	0.013084		10.7833	77.0265	0.00384351
10.7917	121.672	0.0172542		10.7917	105.051	0.0130939		10.7917	77.0916	0.00384676
10.8	121.865	0.0172815		10.8	105.237	0.0131171		10.8	77.0976	0.00384706
10.8083	122.18	0.0173262		10.8083	105.489	0.0131485		10.8083	77.1618	0.00385026
10.8167	122.507	0.0173725		10.8167	105.742	0.0131801		10.8167	77.1467	0.00384951
10.825	122.818	0.0174166		10.825	105.971	0.0132086		10.825	77.1149	0.00384792
10.8333	123.099	0.0174565		10.8333	106.27	0.0132458		10.8333	77.1589	0.00385012
10.8417	123.389	0.0174977		10.8417	106.571	0.0132834		10.8417	77.2236	0.00385335
10.85	123.699	0.0175416		10.85	106.793	0.013311		10.85	77.3617	0.00386024
10.8583	123.962	0.017579		10.8583	107.101	0.0133495		10.8583	77.4848	0.00386638
10.8667	124.224	0.0176161		10.8667	107.3	0.0133742		10.8667	77.6755	0.0038759
10.875	124.412	0.0176428		10.875	107.486	0.0133975		10.875	77.8325	0.00388373
10.8833	124.605	0.01767		10.8833	107.602	0.013412		10.8833	78.0855	0.00389635
10.8917	124.78	0.0176949		10.8917	107.751	0.0134305		10.8917	78.2314	0.00390363
10.9	124.859	0.0177061		10.9	107.792	0.0134355		10.9	78.4046	0.00391227
10.9083	124.922	0.0177151		10.9083	107.833	0.0134407		10.9083	78.5556	0.00391981
10.9167	124.979	0.0177231		10.9167	107.903	0.0134494		10.9167	78.5619	0.00392013
10.925	124.929	0.0177161		10.925	107.977	0.0134587		10.925	78.6181	0.00392293
10.9333	124.895	0.0177112		10.9333	108.125	0.0134771		10.9333	78.5323	0.00391865
10.9417	124.8	0.0176977		10.9417	108.347	0.0135048		10.9417	78.5197	0.00391802
10.95	124.603	0.0176698		10.95	108.622	0.0135391		10.95	78.4255	0.00391332
10.9583	124.445	0.0176474		10.9583	108.818	0.0135634		10.9583	78.3894	0.00391152
10.9667	124.146	0.0176051		10.9667	109.076	0.0135956		10.9667	78.3409	0.0039091
10.975	123.828	0.01756		10.975	109.199	0.013611		10.975	78.3449	0.0039093
10.9833	123.573	0.0175238		10.9833	109.26	0.0136185		10.9833	78.4079	0.00391244
10.9917	123.322	0.0174882		10.9917	109.212	0.0136126		10.9917	78.4733	0.0039157
11	123.195	0.0174701		11	109.046	0.0135919		11	78.5717	0.00392061
11.0083	123.224	0.0174743		11.0083	108.796	0.0135607		11.0083	78.7067	0.00392735
11.0167	123.332	0.0174896		11.0167	108.542	0.0135291		11.0167	78.7865	0.00393133
11.025	123.659	0.0175359		11.025	108.224	0.0134894		11.025	78.8465	0.00393432
11.0333	123.996	0.0175838		11.0333	107.952	0.0134555		11.0333	78.9776	0.00394087
11.0417	124.463	0.01765		11.0417	107.637	0.0134162		11.0417	79.026	0.00394328
11.05	124.878	0.0177088		11.05	107.422	0.0133895		11.05	79.1275	0.00394835
11.0583	125.308	0.0177698		11.0583	107.208	0.0133628		11.0583	79.231	0.00395351
11.0667	125.717	0.0178278		11.0667	107.171	0.0133581		11.0667	79.2366	0.00395379
11.075	126.108	0.0178833		11.075	107.11	0.0133506		11.075	79.2899	0.00395645
11.0833	126.502	0.017939		11.0833	107.187	0.0133601		11.0833	79.2294	0.00395343
11.0917	126.866	0.0179908		11.0917	107.307	0.0133751		11.0917	79.165	0.00395022
11.1	127.209	0.0180394		11.1	107.491	0.0133981		11.1	79.0719	0.00394557
11.1083	127.616	0.0180971		11.1083	107.727	0.0134274		11.1083	78.9478	0.00393938
11.1167	127.956	0.0181453		11.1167	107.955	0.013456		11.1167	78.7676	0.00393039
11.125	128.282	0.0181915		11.125	108.223	0.0134893		11.125	78.6267	0.00392336
11.1333	128.542	0.0182283		11.1333	108.478	0.0135211		11.1333	78.4972	0.0039169
11.1417	128.861	0.0182737		11.1417	108.741	0.0135539		11.1417	78.3125	0.00390768
11.15	129.013	0.0182952		11.15	109.005	0.0135868		11.15	78.1609	0.00390012
11.1583	129.182	0.0183191		11.1583	109.223	0.013614		11.1583	78.0284	0.0038935
11.1667	129.349	0.0183428		11.1667	109.47	0.0136448		11.1667	77.8818	0.00388619
11.175	129.406	0.0183509		11.175	109.585	0.0136591		11.175	77.738	0.00387901
11.1833	129.592	0.0183772		11.1833	109.64	0.0136659		11.1833	77.5485	0.00386956
11.1917	129.721	0.0183956		11.1917	109.566	0.0136567		11.1917	77.4208	0.00386318
11.2	129.941	0.0184268		11.2	109.373	0.0136327		11.2	77.181	0.00385122
11.2083	130.205	0.0184643		11.2083	109.1	0.0135986		11.2083	76.9024	0.00383732
11.2167	130.464	0.0185009		11.2167	108.705	0.0135494		11.2167	76.6862	0.00382653
11.225	130.726	0.0185381		11.225	108.213	0.013488		11.225	76.4236	0.00381343
11.2333	130.931	0.0185672		11.2333	107.808	0.0134376		11.2333	76.1058	0.00379757
11.2417	131.053	0.0185845		11.2417	107.413	0.0133883		11.2417	75.8508	0.00378485
11.25	131.053	0.0185845		11.25	106.979	0.0133343		11.25	75.5642	0.00377054
11.2583	131.013	0.0185788		11.2583	106.682	0.0132972		11.2583	75.1485	0.0037498
11.2667	130.886	0.0185608		11.2667	106.439	0.013267		11.2667	74.6598	0.00372542
11.275	130.672	0.0185304		11.275	106.083	0.0132226		11.275	74.1451	0.00369974
11.2833	130.405	0.0184926		11.2833	105.789	0.0131859		11.2833	73.5611	0.00367059
11.2917	130.206	0.0184644		11.2917	105.472	0.0131464		11.2917	73.1003	0.0036476
11.3	130.005	0.0184359		11.3	105.088	0.0130985		11.3	72.661	0.00362568
11.3083	129.845	0.0184132		11.3083	104.704	0.0130506		11.3083	72.3577	0.00361055
11.3167	129.787	0.0184049		11.3167	104.252	0.0129944		11.3167	72.1239	0.00359888
11.325	129.782	0.0184043		11.325	103.769	0.0129341		11.325	71.9249	0.00358895
11.3333	129.951	0.0184282		11.3333	103.271	0.012872		11.3333	71.7837	0.00358191
11.3417	130.199	0.0184634		11.3417	102.796	0.0128128		11.3417	71.5984	0.00357266
11.35	130.526	0.0185097		11.35	102.412	0.012765		11.35	71.3364	0.00355958
11.3583	130.919	0.0185655		11.3583	102.04	0.0127186		11.3583	70.9511	0.00354036
11.3667	131.329	0.0186236		11.3667	101.815	0.0126906		11.3667	70.616	0.00352364
11.375	131.788	0.0186887		11.375	101.643	0.0126691		11.375	70.207	0.00350323
11.3833	132.205	0.0187479		11.3833	101.558	0.0126586		11.3833	69.9169	0.00348875
11.3917	132.539	0.0187951		11.3917	101.546	0.0126571		11.3917	69.5924	0.00347256
11.4	132.861	0.0188409		11.4	101.601	0.0126639		11.4	69.5073	0.00346831
11.4083	133.189	0.0188874		11.4083	101.601	0.0126639		11.4083	69.3874	0.00346233
11.4167	133.474	0.0189277		11.4167	101.587	0.0126622		11.4167	69.4274	0.00346433
11.425	133.698	0.0189595		11.425	101.523	0.0126542		11.425	69.4338	0.00346464
11.4333	133.895	0.0189876		11.4333	101.422	0.0126417		11.4333	69.3988	0.0034629
11.4417	133.969	0.0189979		11.4417	101.251	0.0126203		11.4417	69.3614	0.00346103
11.45	134.03	0.0190066		11.45	100.938	0.0125812		11.45	69.2924	0.00345759
11.4583	133.966	0.0189976		11.4583	100.679	0.012549		11.4583	69.1647	0.00345122
11.4667	133.834	0.0189788		11.4667	100.326	0.012505		11.4667	69.0277	0.00344438
11.475	133.657	0.0189538		11.475	99.9635	0.0124598		11.475	68.9069	0.00343835
11.4833	133.448	0.0189241		11.4833	99.6465	0.0124203		11.4833	68.7428	0.00343017
11.4917	133.359	0.0189115		11.4917	99.3146	0.0123789		11.4917	68.5459	0.00342034
11.5	133.5	0.0189315		11.5	98.9854	0.0123379		11.5	68.3041	0.00340828
11.5083	134.012	0.0190041		11.5083	98.7285	0.0123059		11.5083	68.0397	0.00339508
11.5167	134.812	0.0191175		11.5167	98.4517	0.0122714		11.5167	67.8371	0.00338498
11.525	135.846	0.0192642		11.525	98.1462	0.0122333		11.525	67.5891	0.0033726
11.5333	137.034	0.0194326		11.5333	97.876	0.0121996		11.5333	67.4265	0.00336449
11.5417	138.182	0.0195954		11.5417	97.5002	0.0121528		11.5417	67.3335	0.00335984
11.55	139.056	0.0197193		11.55	97.1485	0.0121089		11.55	67.3154	0.00335894
11.5583	139.536	0.0197875		11.5583	96.9425	0.0120833		11.5583	67.3788	0.0033621
11.5667	139.567	0.0197919		11.5667	96.752	0.0120595		11.5667	67.5125	0.00336878
11.575	139.048	0.0197182		11.575	96.6209	0.0120432		11.575	67.6978	0.00337802
11.5833	138.324	0.0196155		11.5833	96.5591	0.0120355		11.5833	67.8214	0.00338419
11.5917	137.469	0.0194943		11.5917	96.634	0.0120448		11.5917	67.9205	0.00338913
11.6	136.615	0.0193732		11.6	96.7422	0.0120583		11.6	67.9833	0.00339227
11.6083	135.932	0.0192763		11.6083	96.8691	0.0120741		11.6083	68.0503	0.00339561
11.6167	135.471	0.019211		11.6167	97.064	0.0120984		11.6167	67.9986	0.00339303
11.625	135.303	0.0191871		11.625	97.3437	0.0121333		11.625	67.9877	0.00339249
11.6333	135.264	0.0191816		11.6333	97.6419	0.0121704		11.6333	67.9517	0.00339069
11.6417	135.294	0.0191859		11.6417	97.9512	0.012209		11.6417	68.0292	0.00339456
11.65	135.356	0.0191947		11.65	98.3575	0.0122596		11.65	68.0917	0.00339768
11.6583	135.474	0.0192115		11.6583	98.7387	0.0123071		11.6583	68.157	0.00340094
11.6667	135.55	0.0192222		11.6667	99.08	0.0123497		11.6667	68.28	0.00340707
11.675	135.622	0.0192324		11.675	99.2738	0.0123738		11.675	68.3374	0.00340994
11.6833	135.647	0.0192359		11.6833	99.5066	0.0124029		11.6833	68.4108	0.0034136
11.6917	135.626	0.0192329		11.6917	99.5384	0.0124068		11.6917	68.4686	0.00341648
11.7	135.67	0.0192392		11.7	99.4684	0.0123981		11.7	68.5699	0.00342154
11.7083	135.621	0.0192323		11.7083	99.2759	0.0123741		11.7083	68.7087	0.00342846
11.7167	135.557	0.0192232		11.7167	99.0947	0.0123515		11.7167	68.8286	0.00343445
11.725	135.363	0.0191956		11.725	98.7621	0.0123101		11.725	69.0782	0.0034469
11.7333	135.099	0.0191583		11.7333	98.3806	0.0122625		11.7333	69.2583	0.00345589
11.7417	134.749	0.0191087		11.7417	97.9762	0.0122121		11.7417	69.4154	0.00346373
11.75	134.353	0.0190524		11.75	97.6564	0.0121722		11.75	69.5534	0.00347062
11.7583	133.959	0.0189965		11.7583	97.3627	0.0121356		11.7583	69.5821	0.00347205
11.7667	133.578	0.0189426		11.7667	97.0816	0.0121006		11.7667	69.4736	0.00346663
11.775	133.186	0.0188869		11.775	96.8276	0.0120689		11.775	69.3985	0.00346289
11.7833	132.923	0.0188497		11.7833	96.7018	0.0120533		11.7833	69.194	0.00345268
11.7917	132.676	0.0188146		11.7917	96.5623	0.0120359		11.7917	69.0485	0.00344542
11.8	132.519	0.0187924		11.8	96.4387	0.0120205		11.8	69.0537	0.00344568
11.8083	132.352	0.0187687		11.8083	96.3059	0.0120039		11.8083	69.1302	0.0034495
11.8167	132.199	0.018747		11.8167	96.2207	0.0119933		11.8167	69.2644	0.00345619
11.825	132.078	0.0187298		11.825	96.1536	0.0119849		11.825	69.4499	0.00346545
11.8333	131.885	0.0187024		11.8333	96.0988	0.0119781		11.8333	69.6453	0.0034752
11.8417	131.757	0.0186843		11.8417	96.1901	0.0119895		11.8417	69.86	0.00348591
11.85	131.595	0.0186614		11.85	96.3636	0.0120111		11.85	70.0548	0.00349564
11.8583	131.47	0.0186436		11.8583	96.5518	0.0120346		11.8583	70.1396	0.00349986
11.8667	131.362	0.0186283		11.8667	96.8162	0.0120675		11.8667	70.2362	0.00350468
11.875	131.286	0.0186176		11.875	97.1229	0.0121057		11.875	70.2969	0.00350771
11.8833	131.165	0.0186004		11.8833	97.4584	0.0121476		11.8833	70.3008	0.00350791
11.8917	130.977	0.0185737		11.8917	97.7838	0.0121881		11.8917	70.3696	0.00351134
11.9	130.814	0.0185506		11.9	98.0874	0.012226		11.9	70.4406	0.00351489
11.9083	130.553	0.0185136		11.9083	98.3515	0.0122589		11.9083	70.6142	0.00352355
11.9167	130.261	0.0184721		11.9167	98.5379	0.0122821		11.9167	70.7573	0.00353068
11.925	129.882	0.0184184		11.925	98.6609	0.0122974		11.925	71.0296	0.00354427
11.9333	129.551	0.0183715		11.9333	98.7379	0.012307		11.9333	71.3594	0.00356073
11.9417	129.227	0.0183255		11.9417	98.7923	0.0123138		11.9417	71.6864	0.00357705
11.95	128.89	0.0182778		11.95	98.7903	0.0123136		11.95	72.083	0.00359684
11.9583	128.598	0.0182364		11.9583	98.7787	0.0123121		11.9583	72.4454	0.00361492
11.9667	128.493	0.0182214		11.9667	98.6743	0.0122991		11.9667	72.7786	0.00363155
11.975	128.382	0.0182057		11.975	98.5862	0.0122881		11.975	73.0307	0.00364413
11.9833	128.398	0.0182079		11.9833	98.475	0.0122743		11.9833	73.1031	0.00364774
11.9917	128.523	0.0182257		11.9917	98.2802	0.01225		11.9917	73.2249	0.00365382
12	128.61	0.018238		12	98.0226	0.0122179		12	73.2771	0.00365642
12.0083	128.778	0.0182619		12.0083	97.8427	0.0121955		12.0083	73.3251	0.00365882
12.0167	128.87	0.0182749		12.0167	97.641	0.0121703		12.0167	73.5402	0.00366955
12.025	128.921	0.0182821		12.025	97.4534	0.0121469		12.025	73.7335	0.00367919
12.0333	128.966	0.0182885		12.0333	97.1996	0.0121153		12.0333	73.9206	0.00368853
12.0417	128.921	0.0182822		12.0417	97.0031	0.0120908		12.0417	74.1159	0.00369828
12.05	128.921	0.0182821		12.05	96.8611	0.0120731		12.05	74.2459	0.00370476
12.0583	128.923	0.0182824		12.0583	96.6773	0.0120502		12.0583	74.2316	0.00370405
12.0667	128.895	0.0182785		12.0667	96.5782	0.0120378		12.0667	74.109	0.00369793
12.075	128.852	0.0182723		12.075	96.4855	0.0120263		12.075	73.94	0.0036895
12.0833	128.871	0.018275		12.0833	96.3396	0.0120081		12.0833	73.814	0.00368321
12.0917	128.76	0.0182593		12.0917	96.2778	0.0120004		12.0917	73.7362	0.00367933
12.1	128.686	0.0182488		12.1	96.1452	0.0119839		12.1	73.6704	0.00367605
12.1083	128.546	0.018229		12.1083	96.0805	0.0119758		12.1083	73.7428	0.00367966
12.1167	128.346	0.0182006		12.1167	95.9369	0.0119579		12.1167	73.8298	0.003684
12.125	128.151	0.0181729		12.125	95.81	0.0119421		12.125	73.9302	0.00368901
12.1333	127.958	0.0181455		12.1333	95.7122	0.0119299		12.1333	73.9932	0.00369215
12.1417	127.808	0.0181243		12.1417	95.6674	0.0119243		12.1417	74.0145	0.00369322
12.15	127.681	0.0181063		12.15	95.4813	0.0119011		12.15	73.951	0.00369005
12.1583	127.558	0.0180888		12.1583	95.4146	0.0118928		12.1583	73.8271	0.00368387
12.1667	127.5	0.0180806		12.1667	95.3516	0.011885		12.1667	73.7922	0.00368213
12.175	127.406	0.0180673		12.175	95.2861	0.0118768		12.175	73.7591	0.00368047
12.1833	127.303	0.0180527		12.1833	95.1872	0.0118645		12.1833	73.7589	0.00368046
12.1917	127.249	0.0180451		12.1917	95.052	0.0118476		12.1917	73.8282	0.00368392
12.2	127.129	0.018028		12.2	94.9736	0.0118379		12.2	73.897	0.00368735
12.2083	127	0.0180098		12.2083	94.915	0.0118305		12.2083	73.8994	0.00368748
12.2167	126.878	0.0179925		12.2167	94.8576	0.0118234		12.2167	73.9002	0.00368751
12.225	126.783	0.0179789		12.225	94.8442	0.0118217		12.225	73.9011	0.00368756
12.2333	126.603	0.0179535		12.2333	94.7639	0.0118117		12.2333	73.8941	0.00368721
12.2417	126.485	0.0179367		12.2417	94.7579	0.011811		12.2417	73.9387	0.00368943
12.25	126.35	0.0179175		12.25	94.6569	0.0117984		12.25	73.9453	0.00368976
12.2583	126.159	0.0178904		12.2583	94.5798	0.0117888		12.2583	74.0708	0.00369602
12.2667	125.919	0.0178565		12.2667	94.5033	0.0117792		12.2667	74.2729	0.00370611
12.275	125.763	0.0178343		12.275	94.3893	0.011765		12.275	74.5264	0.00371876
12.2833	125.54	0.0178026		12.2833	94.3002	0.0117539		12.2833	74.8111	0.00373296
12.2917	125.391	0.0177816		12.2917	94.1994	0.0117413		12.2917	75.1469	0.00374972
12.3	125.183	0.0177521		12.3	94.1895	0.0117401		12.3	75.468	0.00376574
12.3083	125.045	0.0177325		12.3083	94.1892	0.0117401		12.3083	75.792	0.00378191
12.3167	124.972	0.0177221		12.3167	94.249	0.0117475		12.3167	76.1162	0.00379809
12.325	124.848	0.0177046		12.325	94.3671	0.0117623		12.325	76.4264	0.00381357
12.3333	124.827	0.0177015		12.3333	94.4499	0.0117726		12.3333	76.717	0.00382807
12.3417	124.757	0.0176917		12.3417	94.5767	0.0117884		12.3417	76.9699	0.00384069
12.35	124.659	0.0176777		12.35	94.799	0.0118161		12.35	77.2584	0.00385508
12.3583	124.602	0.0176696		12.3583	94.9607	0.0118362		12.3583	77.4226	0.00386327
12.3667	124.478	0.0176521		12.3667	95.0311	0.011845		12.3667	77.6639	0.00387532
12.375	124.343	0.0176329		12.375	95.1023	0.0118539		12.375	77.7946	0.00388184
12.3833	124.157	0.0176065		12.3833	95.1317	0.0118576		12.3833	77.9502	0.0038896
12.3917	124.01	0.0175857		12.3917	95.0623	0.0118489		12.3917	78.0862	0.00389639
12.4	123.803	0.0175563		12.4	94.9678	0.0118371		12.4	78.2074	0.00390244
12.4083	123.67	0.0175375		12.4083	94.7871	0.0118146		12.4083	78.4222	0.00391315
12.4167	123.422	0.0175023		12.4167	94.5875	0.0117897		12.4167	78.5531	0.00391968
12.425	123.227	0.0174747		12.425	94.4637	0.0117743		12.425	78.7444	0.00392923
12.4333	123.099	0.0174565		12.4333	94.3789	0.0117637		12.4333	78.8729	0.00393564
12.4417	122.998	0.0174421		12.4417	94.3065	0.0117547		12.4417	78.9814	0.00394106
12.45	122.886	0.0174264		12.45	94.3811	0.011764		12.45	79.0749	0.00394572
12.4583	122.885	0.0174262		12.4583	94.4925	0.0117779		12.4583	79.1307	0.00394851
12.4667	122.894	0.0174275		12.4667	94.5705	0.0117876		12.4667	79.0751	0.00394573
12.475	123.022	0.0174457		12.475	94.6925	0.0118028		12.475	79.0055	0.00394226
12.4833	123.025	0.017446		12.4833	94.6786	0.0118011		12.4833	78.8151	0.00393276
12.4917	123.078	0.0174536		12.4917	94.5021	0.0117791		12.4917	78.6783	0.00392593
12.5	123.053	0.0174499		12.5	94.1127	0.0117305		12.5	78.4738	0.00391573
12.5083	122.947	0.0174349		12.5083	93.6281	0.0116701		12.5083	78.2795	0.00390603
12.5167	122.776	0.0174107		12.5167	93.0009	0.011592		12.5167	78.1696	0.00390055
12.525	122.518	0.0173741		12.525	92.3495	0.0115108		12.525	78.2281	0.00390347
12.5333	122.261	0.0173376		12.5333	91.7048	0.0114304		12.5333	78.2944	0.00390678
12.5417	121.921	0.0172895		12.5417	91.1366	0.0113596		12.5417	78.4973	0.0039169
12.55	121.516	0.017232		12.55	90.7622	0.0113129		12.55	78.709	0.00392746
12.5583	121.174	0.0171836		12.5583	90.5397	0.0112852		12.5583	78.9747	0.00394072
12.5667	120.758	0.0171245		12.5667	90.4334	0.0112719		12.5667	79.2371	0.00395382
12.575	120.408	0.017075		12.575	90.3615	0.011263		12.575	79.4428	0.00396408
12.5833	120.077	0.017028		12.5833	90.4238	0.0112707		12.5833	79.6384	0.00397384
12.5917	119.823	0.016992		12.5917	90.4919	0.0112792		12.5917	79.839	0.00398385
12.6	119.573	0.0169565		12.6	90.5348	0.0112846		12.6	80.1205	0.0039979
12.6083	119.418	0.0169346		12.6083	90.5264	0.0112835		12.6083	80.4203	0.00401286
12.6167	119.277	0.0169145		12.6167	90.5403	0.0112853		12.6167	80.71	0.00402731
12.625	119.247	0.0169102		12.625	90.44	0.0112728		12.625	81.0861	0.00404608
12.6333	119.25	0.0169107		12.6333	90.3605	0.0112629		12.6333	81.5321	0.00406834
12.6417	119.256	0.0169115		12.6417	90.2916	0.0112543		12.6417	81.9835	0.00409086
12.65	119.322	0.0169209		12.65	90.1037	0.0112309		12.65	82.4449	0.00411388
12.6583	119.414	0.0169339		12.6583	89.961	0.0112131		12.6583	82.8894	0.00413606
12.6667	119.508	0.0169474		12.6667	89.7583	0.0111878		12.6667	83.3627	0.00415968
12.675	119.618	0.0169629		12.675	89.5558	0.0111626		12.675	83.716	0.00417731
12.6833	119.642	0.0169663		12.6833	89.422	0.0111459		12.6833	84.1469	0.00419881
12.6917	119.64	0.016966		12.6917	89.2306	0.011122		12.6917	84.4763	0.00421525
12.7	119.641	0.0169661		12.7	89.1056	0.0111064		12.7	84.8136	0.00423208
12.7083	119.63	0.0169646		12.7083	88.9925	0.0110923		12.7083	85.1904	0.00425088
12.7167	119.531	0.0169506		12.7167	88.9307	0.0110846		12.7167	85.5111	0.00426688
12.725	119.436	0.0169371		12.725	88.8567	0.0110754		12.725	85.8002	0.00428131
12.7333	119.369	0.0169276		12.7333	88.8894	0.0110795		12.7333	86.0577	0.00429415
12.7417	119.31	0.0169193		12.7417	88.9596	0.0110882		12.7417	86.2592	0.00430421
12.75	119.242	0.0169096		12.75	89.0946	0.0111051		12.75	86.4552	0.00431399
12.7583	119.179	0.0169006		12.7583	89.2773	0.0111278		12.7583	86.6577	0.00432409
12.7667	119.14	0.0168952		12.7667	89.412	0.0111446		12.7667	86.9573	0.00433904
12.775	119.104	0.0168899		12.775	89.4773	0.0111528		12.775	87.237	0.004353
12.7833	119.075	0.0168859		12.7833	89.4721	0.0111521		12.7833	87.5981	0.00437102
12.7917	119.083	0.016887		12.7917	89.4169	0.0111452		12.7917	87.8703	0.0043846
12.8	119.031	0.0168796		12.8	89.291	0.0111295		12.8	88.2531	0.0044037
12.8083	119.086	0.0168875		12.8083	89.1451	0.0111114		12.8083	88.5006	0.00441605
12.8167	119.076	0.0168861		12.8167	88.9579	0.011088		12.8167	88.7668	0.00442934
12.825	119.09	0.0168879		12.825	88.7278	0.0110593		12.825	89.026	0.00444227
12.8333	119.009	0.0168765		12.8333	88.4665	0.0110268		12.8333	89.281	0.00445499
12.8417	118.875	0.0168576		12.8417	88.2011	0.0109937		12.8417	89.585	0.00447016
12.85	118.749	0.0168396		12.85	87.9471	0.010962		12.85	89.9736	0.00448955
12.8583	118.609	0.0168198		12.8583	87.5607	0.0109139		12.8583	90.433	0.00451247
12.8667	118.502	0.0168047		12.8667	87.2214	0.0108716		12.8667	90.9404	0.00453779
12.875	118.4	0.0167901		12.875	86.8757	0.0108285		12.875	91.4192	0.00456169
12.8833	118.377	0.0167869		12.8833	86.6238	0.0107971		12.8833	91.9258	0.00458696
12.8917	118.452	0.0167975		12.8917	86.4015	0.0107694		12.8917	92.2306	0.00460217
12.9	118.514	0.0168064		12.9	86.2636	0.0107522		12.9	92.5444	0.00461783
12.9083	118.637	0.0168238		12.9083	86.2636	0.0107522		12.9083	92.737	0.00462744
12.9167	118.715	0.0168348		12.9167	86.3452	0.0107624		12.9167	92.804	0.00463078
12.925	118.829	0.0168511		12.925	86.4705	0.010778		12.925	92.9162	0.00463638
12.9333	118.894	0.0168602		12.9333	86.6348	0.0107985		12.9333	93.0102	0.00464108
12.9417	118.904	0.0168617		12.9417	86.7955	0.0108185		12.9417	93.1081	0.00464596
12.95	118.969	0.0168708		12.95	86.8749	0.0108284		12.95	93.1608	0.00464859
12.9583	118.91	0.0168625		12.9583	86.8789	0.0108289		12.9583	93.2942	0.00465525
12.9667	118.976	0.0168719		12.9667	86.813	0.0108207		12.9667	93.4804	0.00466453
12.975	118.969	0.0168708		12.975	86.7244	0.0108096		12.975	93.6372	0.00467236
12.9833	118.966	0.0168705		12.9833	86.5104	0.010783		12.9833	93.8729	0.00468412
12.9917	119.004	0.0168758		12.9917	86.3517	0.0107632		12.9917	94.1133	0.00469612
13	119.077	0.0168862		13	86.2709	0.0107531		13	94.2833	0.0047046
13.0083	119.033	0.01688		13.0083	86.2114	0.0107457		13.0083	94.4041	0.00471063
13.0167	118.964	0.0168702		13.0167	86.2126	0.0107458		13.0167	94.5243	0.00471663
13.025	118.886	0.016859		13.025	86.2875	0.0107552		13.025	94.5229	0.00471656
13.0333	118.747	0.0168394		13.0333	86.4003	0.0107692		13.0333	94.4823	0.00471453
13.0417	118.662	0.0168273		13.0417	86.4646	0.0107773		13.0417	94.3508	0.00470797
13.05	118.51	0.0168058		13.05	86.5059	0.0107824		13.05	94.1748	0.00469919
13.0583	118.319	0.0167788		13.0583	86.378	0.0107665		13.0583	94.0302	0.00469197
13.0667	118.125	0.0167512		13.0667	86.3672	0.0107651		13.0667	93.9037	0.00468566
13.075	118.06	0.016742		13.075	86.1777	0.0107415		13.075	93.7179	0.00467639
13.0833	118.013	0.0167353		13.0833	86.0711	0.0107282		13.0833	93.6786	0.00467443
13.0917	118.038	0.0167388		13.0917	86.0026	0.0107197		13.0917	93.6765	0.00467432
13.1	118.14	0.0167533		13.1	86.0095	0.0107205		13.1	93.7133	0.00467616
13.1083	118.275	0.0167725		13.1083	86.125	0.0107349		13.1083	93.8243	0.0046817
13.1167	118.455	0.016798		13.1167	86.3149	0.0107586		13.1167	94.015	0.00469122
13.125	118.657	0.0168266		13.125	86.5156	0.0107836		13.125	94.2182	0.00470135
13.1333	118.917	0.0168634		13.1333	86.7649	0.0108147		13.1333	94.5619	0.0047185
13.1417	119.08	0.0168866		13.1417	86.9357	0.010836		13.1417	94.9387	0.0047373
13.15	119.209	0.0169048		13.15	87.0251	0.0108471		13.15	95.402	0.00476042
13.1583	119.296	0.0169173		13.1583	87.1042	0.010857		13.1583	95.8882	0.00478468
13.1667	119.358	0.016926		13.1667	87.0565	0.010851		13.1667	96.2865	0.00480456
13.175	119.363	0.0169267		13.175	86.9831	0.0108419		13.175	96.679	0.00482414
13.1833	119.413	0.0169338		13.1833	86.7908	0.0108179		13.1833	97.067	0.0048435
13.1917	119.368	0.0169275		13.1917	86.6695	0.0108028		13.1917	97.3489	0.00485757
13.2	119.456	0.01694		13.2	86.5614	0.0107893		13.2	97.5405	0.00486713
13.2083	119.509	0.0169474		13.2083	86.5151	0.0107836		13.2083	97.655	0.00487284
13.2167	119.619	0.016963		13.2167	86.3847	0.0107673		13.2167	97.7226	0.00487622
13.225	119.758	0.0169828		13.225	86.3698	0.0107654		13.225	97.7302	0.0048766
13.2333	119.891	0.0170015		13.2333	86.3729	0.0107658		13.2333	97.7331	0.00487674
13.2417	120.09	0.0170299		13.2417	86.4648	0.0107773		13.2417	97.7027	0.00487523
13.25	120.292	0.0170584		13.25	86.5587	0.010789		13.25	97.5628	0.00486824
13.2583	120.446	0.0170803		13.2583	86.7271	0.01081		13.2583	97.3964	0.00485994
13.2667	120.615	0.0171043		13.2667	86.9484	0.0108376		13.2667	97.2446	0.00485237
13.275	120.818	0.0171331		13.275	87.1998	0.0108689		13.275	97.117	0.004846
13.2833	120.947	0.0171514		13.2833	87.4554	0.0109008		13.2833	97.0432	0.00484231
13.2917	121.074	0.0171694		13.2917	87.7233	0.0109341		13.2917	96.9304	0.00483669
13.3	121.205	0.017188		13.3	87.9535	0.0109628		13.3	96.945	0.00483741
13.3083	121.304	0.017202		13.3083	88.1831	0.0109915		13.3083	96.9295	0.00483664
13.3167	121.376	0.0172122		13.3167	88.4059	0.0110192		13.3167	97.0131	0.00484081
13.325	121.39	0.0172141		13.325	88.5885	0.011042		13.325	97.106	0.00484545
13.3333	121.39	0.0172142		13.3333	88.85	0.0110746		13.3333	97.11	0.00484565
13.3417	121.248	0.0171941		13.3417	89.0425	0.0110986		13.3417	97.1129	0.00484579
13.35	121.146	0.0171796		13.35	89.2453	0.0111239		13.35	97.0849	0.00484439
13.3583	121.052	0.0171662		13.3583	89.5195	0.011158		13.3583	96.9458	0.00483746
13.3667	120.982	0.0171563		13.3667	89.7335	0.0111847		13.3667	96.783	0.00482933
13.375	120.988	0.0171571		13.375	89.974	0.0112147		13.375	96.5933	0.00481986
13.3833	121.044	0.0171651		13.3833	90.2386	0.0112477		13.3833	96.3356	0.00480701
13.3917	121.173	0.0171835		13.3917	90.3698	0.011264		13.3917	96.1404	0.00479727
13.4	121.362	0.0172102		13.4	90.4969	0.0112799		13.4	95.9992	0.00479022
13.4083	121.484	0.0172275		13.4083	90.5554	0.0112871		13.4083	95.8411	0.00478233
13.4167	121.629	0.017248		13.4167	90.5935	0.0112919		13.4167	95.7812	0.00477935
13.425	121.701	0.0172582		13.425	90.5949	0.0112921		13.425	95.793	0.00477993
13.4333	121.825	0.0172759		13.4333	90.5375	0.0112849		13.4333	95.9106	0.0047858
13.4417	121.891	0.0172852		13.4417	90.5306	0.0112841		13.4417	96.1024	0.00479537
13.45	121.953	0.0172941		13.45	90.5993	0.0112926		13.45	96.3109	0.00480577
13.4583	121.955	0.0172942		13.4583	90.6847	0.0113033		13.4583	96.6412	0.00482226
13.4667	121.907	0.0172875		13.4667	90.9489	0.0113362		13.4667	96.9815	0.00483924
13.475	121.765	0.0172673		13.475	91.2351	0.0113719		13.475	97.382	0.00485922
13.4833	121.599	0.0172438		13.4833	91.585	0.0114155		13.4833	97.7211	0.00487614
13.4917	121.345	0.0172078		13.4917	91.9712	0.0114636		13.4917	98.0473	0.00489242
13.5	121.027	0.0171627		13.5	92.3576	0.0115118		13.5	98.2463	0.00490235
13.5083	120.757	0.0171244		13.5083	92.6186	0.0115443		13.5083	98.4374	0.00491188
13.5167	120.464	0.0170829		13.5167	92.8386	0.0115717		13.5167	98.5219	0.0049161
13.525	120.278	0.0170564		13.525	92.9239	0.0115824		13.525	98.4804	0.00491403
13.5333	120.163	0.0170402		13.5333	92.9978	0.0115916		13.5333	98.4312	0.00491158
13.5417	120.092	0.0170301		13.5417	93.0112	0.0115932		13.5417	98.2073	0.0049004
13.55	120.152	0.0170387		13.55	93.0101	0.0115931		13.55	98.0043	0.00489027
13.5583	120.22	0.0170482		13.5583	93.0099	0.0115931		13.5583	97.7371	0.00487694
13.5667	120.275	0.017056		13.5667	93.01	0.0115931		13.5667	97.486	0.00486441
13.575	120.381	0.017071		13.575	93.0103	0.0115931		13.575	97.1965	0.00484996
13.5833	120.432	0.0170784		13.5833	93.0087	0.0115929		13.5833	96.8613	0.00483324
13.5917	120.475	0.0170844		13.5917	93.0139	0.0115936		13.5917	96.5937	0.00481989
13.6	120.539	0.0170936		13.6	92.9529	0.011586		13.6	96.3273	0.00480659
13.6083	120.544	0.0170942		13.6083	92.8854	0.0115776		13.6083	96.2014	0.00480031
13.6167	120.614	0.0171042		13.6167	92.812	0.0115684		13.6167	96.1448	0.00479748
13.625	120.708	0.0171174		13.625	92.7038	0.0115549		13.625	96.1606	0.00479828
13.6333	120.801	0.0171307		13.6333	92.6048	0.0115426		13.6333	96.3261	0.00480653
13.6417	120.942	0.0171506		13.6417	92.5196	0.011532		13.6417	96.6014	0.00482027
13.65	121.141	0.0171789		13.65	92.3972	0.0115167		13.65	96.8554	0.00483295
13.6583	121.337	0.0172067		13.6583	92.3885	0.0115156		13.6583	97.1205	0.00484617
13.6667	121.544	0.017236		13.6667	92.3324	0.0115086		13.6667	97.3672	0.00485848
13.675	121.772	0.0172684		13.675	92.412	0.0115186		13.675	97.5593	0.00486807
13.6833	121.898	0.0172863		13.6833	92.4651	0.0115252		13.6833	97.7567	0.00487792
13.6917	121.994	0.0172998		13.6917	92.5695	0.0115382		13.6917	97.9538	0.00488776
13.7	122.052	0.017308		13.7	92.7092	0.0115556		13.7	98.147	0.00489739
13.7083	122.062	0.0173095		13.7083	92.8372	0.0115716		13.7083	98.3938	0.00490971
13.7167	121.943	0.0172926		13.7167	92.962	0.0115871		13.7167	98.7211	0.00492604
13.725	121.954	0.0172941		13.725	93.1151	0.0116062		13.725	99.1246	0.00494617
13.7333	121.944	0.0172928		13.7333	93.3974	0.0116414		13.7333	99.6074	0.00497026
13.7417	121.984	0.0172983		13.7417	93.5987	0.0116665		13.7417	100.103	0.00499498
13.75	122.046	0.0173072		13.75	93.9296	0.0117077		13.75	100.554	0.0050175
13.7583	122.155	0.0173227		13.7583	94.3166	0.011756		13.7583	100.962	0.00503788
13.7667	122.348	0.01735		13.7667	94.7742	0.011813		13.7667	101.22	0.00505072
13.775	122.481	0.0173689		13.775	95.2247	0.0118691		13.775	101.325	0.00505598
13.7833	122.686	0.017398		13.7833	95.6879	0.0119269		13.7833	101.325	0.00505598
13.7917	122.872	0.0174243		13.7917	96.116	0.0119802		13.7917	101.269	0.0050532
13.8	123.121	0.0174597		13.8	96.4664	0.0120239		13.8	101.14	0.00504675
13.8083	123.291	0.0174837		13.8083	96.7393	0.0120579		13.8083	100.955	0.00503752
13.8167	123.349	0.017492		13.8167	96.938	0.0120827		13.8167	100.821	0.00503084
13.825	123.482	0.0175108		13.825	97.1826	0.0121132		13.825	100.624	0.005021
13.8333	123.539	0.017519		13.8333	97.3246	0.0121309		13.8333	100.43	0.00501132
13.8417	123.58	0.0175247		13.8417	97.5266	0.0121561		13.8417	100.229	0.00500129
13.85	123.617	0.01753		13.85	97.7042	0.0121782		13.85	100.064	0.00499305
13.8583	123.64	0.0175333		13.8583	97.9642	0.0122106		13.8583	99.9854	0.00498912
13.8667	123.684	0.0175394		13.8667	98.1103	0.0122288		13.8667	99.9182	0.00498577
13.875	123.811	0.0175575		13.875	98.3015	0.0122526		13.875	100.038	0.00499177
13.8833	124.01	0.0175858		13.8833	98.4174	0.0122671		13.8833	100.181	0.00499891
13.8917	124.203	0.0176131		13.8917	98.4688	0.0122735		13.8917	100.476	0.00501359
13.9	124.42	0.0176439		13.9	98.4293	0.0122686		13.9	100.805	0.00503004
13.9083	124.726	0.0176873		13.9083	98.3677	0.0122609		13.9083	101.094	0.00504444
13.9167	125.067	0.0177356		13.9167	98.2923	0.0122515		13.9167	101.345	0.00505699
13.925	125.261	0.0177631		13.925	98.3503	0.0122587		13.925	101.601	0.00506974
13.9333	125.522	0.0178001		13.9333	98.4105	0.0122662		13.9333	101.738	0.00507657
13.9417	125.715	0.0178275		13.9417	98.5724	0.0122864		13.9417	101.854	0.00508237
13.95	125.887	0.0178519		13.95	98.8646	0.0123228		13.95	101.912	0.00508527
13.9583	126.006	0.0178688		13.9583	99.2315	0.0123686		13.9583	101.978	0.00508854
13.9667	126.14	0.0178877		13.9667	99.6133	0.0124162		13.9667	102.04	0.00509163
13.975	126.216	0.0178986		13.975	100.063	0.0124722		13.975	102.105	0.00509488
13.9833	126.284	0.0179082		13.9833	100.512	0.0125282		13.9833	102.231	0.00510119
13.9917	126.352	0.0179178		13.9917	100.904	0.0125771		13.9917	102.365	0.00510784
14	126.515	0.017941		14	101.282	0.0126242		14	102.516	0.00511542
14.0083	126.678	0.0179641		14.0083	101.562	0.012659		14.0083	102.689	0.00512401
14.0167	126.835	0.0179863		14.0167	101.833	0.0126928		14.0167	102.8	0.00512958
14.025	127.09	0.0180224		14.025	101.986	0.0127119		14.025	102.991	0.00513909
14.0333	127.345	0.0180587		14.0333	102.111	0.0127275		14.0333	103.123	0.0051457
14.0417	127.672	0.018105		14.0417	102.117	0.0127282		14.0417	103.298	0.00515442
14.05	127.938	0.0181427		14.05	102.174	0.0127354		14.05	103.32	0.00515552
14.0583	128.25	0.018187		14.0583	102.188	0.0127371		14.0583	103.407	0.00515985
14.0667	128.492	0.0182213		14.0667	102.258	0.0127458		14.0667	103.436	0.00516131
14.075	128.81	0.0182664		14.075	102.33	0.0127547		14.075	103.467	0.00516285
14.0833	129.021	0.0182963		14.0833	102.386	0.0127617		14.0833	103.403	0.00515968
14.0917	129.281	0.0183332		14.0917	102.509	0.0127771		14.0917	103.349	0.00515695
14.1	129.459	0.0183584		14.1	102.574	0.0127852		14.1	103.345	0.00515678
14.1083	129.681	0.0183899		14.1083	102.646	0.0127942		14.1083	103.391	0.00515908
14.1167	129.951	0.0184283		14.1167	102.671	0.0127972		14.1167	103.492	0.0051641
14.125	130.165	0.0184585		14.125	102.679	0.0127983		14.125	103.629	0.00517093
14.1333	130.36	0.0184863		14.1333	102.573	0.0127851		14.1333	103.832	0.00518105
14.1417	130.557	0.0185142		14.1417	102.499	0.0127758		14.1417	104.028	0.00519086
14.15	130.799	0.0185485		14.15	102.425	0.0127666		14.15	104.349	0.00520688
14.1583	130.915	0.0185649		14.1583	102.222	0.0127413		14.1583	104.605	0.00521963
14.1667	131.083	0.0185887		14.1667	102.004	0.0127141		14.1667	104.862	0.00523245
14.175	131.276	0.0186161		14.175	101.745	0.0126818		14.175	105.156	0.00524711
14.1833	131.464	0.0186428		14.1833	101.431	0.0126427		14.1833	105.528	0.00526571
14.1917	131.721	0.0186791		14.1917	101.167	0.0126099		14.1917	105.871	0.00528279
14.2	132.039	0.0187243		14.2	100.901	0.0125767		14.2	106.198	0.00529913
14.2083	132.297	0.0187609		14.2083	100.667	0.0125475		14.2083	106.574	0.00531788
14.2167	132.516	0.0187919		14.2167	100.558	0.0125339		14.2167	106.904	0.00533436
14.225	132.641	0.0188097		14.225	100.563	0.0125346		14.225	107.194	0.00534881
14.2333	132.685	0.018816		14.2333	100.631	0.012543		14.2333	107.444	0.00536128
14.2417	132.643	0.01881		14.2417	100.748	0.0125576		14.2417	107.763	0.00537723
14.25	132.388	0.0187738		14.25	100.876	0.0125736		14.25	108.022	0.00539015
14.2583	132.135	0.018738		14.2583	101.004	0.0125895		14.2583	108.349	0.00540646
14.2667	131.862	0.0186992		14.2667	101.068	0.0125975		14.2667	108.669	0.00542245
14.275	131.667	0.0186715		14.275	101.072	0.012598		14.275	109	0.00543894
14.2833	131.539	0.0186534		14.2833	101.043	0.0125943		14.2833	109.327	0.00545525
14.2917	131.447	0.0186404		14.2917	100.957	0.0125836		14.2917	109.655	0.00547162
14.3	131.557	0.0186559		14.3	100.763	0.0125595		14.3	109.916	0.00548463
14.3083	131.756	0.0186842		14.3083	100.567	0.012535		14.3083	110.182	0.00549793
14.3167	132.028	0.0187227		14.3167	100.376	0.0125113		14.3167	110.419	0.00550977
14.325	132.354	0.018769		14.325	100.163	0.0124846		14.325	110.64	0.00552077
14.3333	132.687	0.0188162		14.3333	99.8975	0.0124516		14.3333	110.892	0.00553334
14.3417	132.976	0.0188571		14.3417	99.6349	0.0124188		14.3417	111.248	0.00555113
14.35	133.125	0.0188782		14.35	99.3824	0.0123874		14.35	111.582	0.00556776
14.3583	133.126	0.0188784		14.3583	99.063	0.0123476		14.3583	112.025	0.00558991
14.3667	132.984	0.0188583		14.3667	98.8019	0.012315		14.3667	112.401	0.00560865
14.375	132.665	0.0188131		14.375	98.5486	0.0122834		14.375	112.748	0.00562597
14.3833	132.17	0.0187428		14.3833	98.2505	0.0122463		14.3833	113.092	0.00564313
14.3917	131.578	0.0186589		14.3917	97.9646	0.0122107		14.3917	113.294	0.00565322
14.4	130.868	0.0185583		14.4	97.7117	0.0121791		14.4	113.501	0.00566351
14.4083	130.153	0.0184569		14.4083	97.3912	0.0121392		14.4083	113.58	0.00566746
14.4167	129.309	0.0183371		14.4167	97.1176	0.0121051		14.4167	113.697	0.00567334
14.425	128.468	0.0182179		14.425	96.8302	0.0120693		14.425	113.687	0.00567283
14.4333	127.625	0.0180984		14.4333	96.5761	0.0120376		14.4333	113.69	0.00567295
14.4417	126.775	0.0179778		14.4417	96.2037	0.0119912		14.4417	113.695	0.0056732
14.45	125.985	0.0178658		14.45	95.8466	0.0119467		14.45	113.647	0.00567083
14.4583	125.197	0.0177541		14.4583	95.3975	0.0118907		14.4583	113.581	0.00566751
14.4667	124.547	0.0176618		14.4667	95.0015	0.0118413		14.4667	113.574	0.00566718
14.475	123.986	0.0175823		14.475	94.5411	0.0117839		14.475	113.44	0.0056605
14.4833	123.654	0.0175353		14.4833	94.118	0.0117312		14.4833	113.393	0.00565816
14.4917	123.413	0.0175011		14.4917	93.8324	0.0116956		14.4917	113.292	0.00565312
14.5	123.313	0.0174869		14.5	93.6412	0.0116718		14.5	113.165	0.00564679
14.5083	123.243	0.0174769		14.5083	93.6559	0.0116736		14.5083	113.023	0.00563966
14.5167	123.301	0.0174851		14.5167	93.9632	0.0117119		14.5167	112.959	0.0056365
14.525	123.358	0.0174932		14.525	94.3692	0.0117625		14.525	112.825	0.0056298
14.5333	123.438	0.0175046		14.5333	94.9962	0.0118407		14.5333	112.786	0.00562788
14.5417	123.599	0.0175275		14.5417	95.6872	0.0119268		14.5417	112.804	0.00562876
14.55	123.787	0.0175541		14.55	96.3688	0.0120117		14.55	112.915	0.00563428
14.5583	124.079	0.0175956		14.5583	97.0482	0.0120964		14.5583	113.041	0.00564059
14.5667	124.398	0.0176408		14.5667	97.5869	0.0121636		14.5667	113.273	0.00565218
14.575	124.909	0.0177132		14.575	97.9823	0.0122129		14.575	113.605	0.0056687
14.5833	125.38	0.01778		14.5833	98.3643	0.0122605		14.5833	113.849	0.00568089
14.5917	125.952	0.0178611		14.5917	98.6867	0.0123007		14.5917	114.141	0.00569549
14.6	126.529	0.017943		14.6	98.9762	0.0123367		14.6	114.408	0.0057088
14.6083	127.143	0.0180301		14.6083	99.3042	0.0123776		14.6083	114.594	0.00571807
14.6167	127.779	0.0181202		14.6167	99.7586	0.0124343		14.6167	114.744	0.00572557
14.625	128.373	0.0182045		14.625	100.211	0.0124906		14.625	114.871	0.00573189
14.6333	129.012	0.0182951		14.6333	100.731	0.0125555		14.6333	114.887	0.00573269
14.6417	129.607	0.0183794		14.6417	101.261	0.0126215		14.6417	115.108	0.0057437
14.65	130.244	0.0184698		14.65	101.857	0.0126958		14.65	115.254	0.00575101
14.6583	130.791	0.0185474		14.6583	102.397	0.0127631		14.6583	115.49	0.0057628
14.6667	131.214	0.0186073		14.6667	102.971	0.0128346		14.6667	115.823	0.00577941
14.675	131.606	0.0186629		14.675	103.499	0.0129005		14.675	116.15	0.00579572
14.6833	131.932	0.0187091		14.6833	104.073	0.012972		14.6833	116.353	0.00580584
14.6917	132.236	0.0187522		14.6917	104.587	0.0130361		14.6917	116.585	0.00581744
14.7	132.408	0.0187767		14.7	105.112	0.0131015		14.7	116.592	0.0058178
14.7083	132.647	0.0188105		14.7083	105.606	0.0131632		14.7083	116.497	0.00581304
14.7167	132.852	0.0188396		14.7167	105.973	0.0132089		14.7167	116.287	0.00580258
14.725	133.212	0.0188906		14.725	106.243	0.0132425		14.725	115.976	0.00578703
14.7333	133.543	0.0189376		14.7333	106.496	0.0132741		14.7333	115.587	0.0057676
14.7417	133.999	0.0190022		14.7417	106.639	0.0132918		14.7417	115.186	0.0057476
14.75	134.446	0.0190656		14.75	106.835	0.0133163		14.75	114.748	0.00572576
14.7583	134.932	0.0191346		14.7583	107.046	0.0133426		14.7583	114.341	0.00570546
14.7667	135.463	0.0192099		14.7667	107.353	0.0133808		14.7667	113.867	0.00568181
14.775	135.928	0.0192757		14.775	107.68	0.0134216		14.775	113.476	0.00566229
14.7833	136.38	0.0193399		14.7833	108.001	0.0134616		14.7833	113.02	0.00563955
14.7917	136.705	0.019386		14.7917	108.39	0.0135101		14.7917	112.691	0.00562312
14.8	137.016	0.0194301		14.8	108.693	0.0135478		14.8	112.326	0.00560491
14.8083	137.299	0.0194703		14.8083	108.958	0.0135809		14.8083	112.071	0.00559217
14.8167	137.603	0.0195133		14.8167	109.148	0.0136047		14.8167	111.854	0.00558135
14.825	137.849	0.0195482		14.825	109.313	0.0136251		14.825	111.602	0.00556876
14.8333	138.161	0.0195924		14.8333	109.513	0.0136501		14.8333	111.451	0.00556123
14.8417	138.485	0.0196384		14.8417	109.709	0.0136745		14.8417	111.258	0.00555162
14.85	138.819	0.0196858		14.85	109.911	0.0136997		14.85	111.01	0.00553922
14.8583	139.199	0.0197396		14.8583	110.181	0.0137333		14.8583	110.824	0.00552996
14.8667	139.514	0.0197843		14.8667	110.399	0.0137605		14.8667	110.589	0.00551823
14.875	139.84	0.0198305		14.875	110.646	0.0137913		14.875	110.368	0.00550719
14.8833	140.161	0.019876		14.8833	110.76	0.0138056		14.8833	110.181	0.00549787
14.8917	140.496	0.0199236		14.8917	110.879	0.0138203		14.8917	109.982	0.00548795
14.9	140.749	0.0199595		14.9	110.874	0.0138198		14.9	109.854	0.00548156
14.9083	141.011	0.0199966		14.9083	110.789	0.0138092		14.9083	109.718	0.00547475
14.9167	141.25	0.0200305		14.9167	110.669	0.0137942		14.9167	109.583	0.00546803
14.925	141.448	0.0200585		14.925	110.465	0.0137688		14.925	109.508	0.0054643
14.9333	141.594	0.0200793		14.9333	110.232	0.0137397		14.9333	109.269	0.00545238
14.9417	141.725	0.0200978		14.9417	110.099	0.0137232		14.9417	108.798	0.00542886
14.95	141.729	0.0200985		14.95	109.974	0.0137075		14.95	107.573	0.00536774
14.9583	141.726	0.020098		14.9583	109.913	0.0136999		14.9583	105.504	0.00526448
14.9667	141.637	0.0200854		14.9667	109.951	0.0137047		14.9667	102.53	0.00511608
14.975	141.506	0.0200667		14.975	110.11	0.0137245		14.975	99.0112	0.00494051
14.9833	141.331	0.020042		14.9833	110.387	0.013759		14.9833	95.3297	0.00475681
14.9917	141.185	0.0200213		14.9917	110.726	0.0138013		14.9917	92.1812	0.00459971
15	141.06	0.0200036		15	111.05	0.0138417		15	90.2	0.00450085
15.0083	140.921	0.0199838		15.0083	111.364	0.0138809		15.0083	90.137	0.00449771
15.0167	140.808	0.0199679		15.0167	111.535	0.0139021		15.0167	92.1346	0.00459738
15.025	140.771	0.0199626		15.025	111.668	0.0139187		15.025	96.0445	0.00479248
15.0333	140.819	0.0199694		15.0333	111.731	0.0139266		15.0333	101.162	0.00504786
15.0417	140.789	0.0199651		15.0417	111.678	0.01392		15.0417	106.844	0.00533134
15.05	140.824	0.0199701		15.05	111.558	0.013905		15.05	112.506	0.00561391
15.0583	140.891	0.0199796		15.0583	111.43	0.013889		15.0583	117.768	0.00587647
15.0667	140.898	0.0199806		15.0667	111.315	0.0138747		15.0667	122.399	0.00610755
15.075	140.957	0.0199889		15.075	111.225	0.0138635		15.075	126.469	0.0063106
15.0833	141.086	0.0200072		15.0833	111.15	0.0138541		15.0833	130.33	0.00650326
15.0917	141.289	0.020036		15.0917	111.164	0.0138559		15.0917	134.377	0.00670521
15.1	141.524	0.0200694		15.1	111.153	0.0138545		15.1	138.894	0.0069306
15.1083	141.844	0.0201148		15.1083	111.272	0.0138693		15.1083	144.051	0.00718795
15.1167	142.173	0.0201614		15.1167	111.338	0.0138775		15.1167	149.886	0.00747911
15.125	142.58	0.0202191		15.125	111.399	0.0138852		15.125	156.477	0.007808
15.1333	142.909	0.0202658		15.1333	111.468	0.0138937		15.1333	163.821	0.00817443
15.1417	143.199	0.0203068		15.1417	111.541	0.0139029		15.1417	172.065	0.0085858
15.15	143.533	0.0203542		15.15	111.514	0.0138995		15.15	181.396	0.00905139
15.1583	143.854	0.0203998		15.1583	111.444	0.0138908		15.1583	191.84	0.00957254
15.1667	144.174	0.0204451		15.1667	111.319	0.0138752		15.1667	203.684	0.0101635
15.175	144.432	0.0204818		15.175	111.17	0.0138566		15.175	217.128	0.0108344
15.1833	144.79	0.0205326		15.1833	111	0.0138354		15.1833	232.512	0.011602
15.1917	145.152	0.0205838		15.1917	110.84	0.0138155		15.1917	250.18	0.0124836
15.2	145.476	0.0206298		15.2	110.682	0.0137958		15.2	270.753	0.0135102
15.2083	145.749	0.0206685		15.2083	110.549	0.0137792		15.2083	294.605	0.0147004
15.2167	146.068	0.0207137		15.2167	110.541	0.0137782		15.2167	322.461	0.0160904
15.225	146.314	0.0207486		15.225	110.621	0.0137882		15.225	355.154	0.0177217
15.2333	146.502	0.0207753		15.2333	110.86	0.013818		15.2333	393.545	0.0196373
15.2417	146.738	0.0208087		15.2417	111.183	0.0138582		15.2417	438.74	0.0218925
15.25	146.948	0.0208385		15.25	111.573	0.0139069		15.25	491.974	0.0245488
15.2583	147.24	0.02088		15.2583	112.077	0.0139696		15.2583	554.648	0.0276761
15.2667	147.568	0.0209264		15.2667	112.66	0.0140423		15.2667	628.348	0.0313537
15.275	147.946	0.0209801		15.275	113.242	0.0141149		15.275	714.961	0.0356755
15.2833	148.378	0.0210413		15.2833	113.883	0.0141948		15.2833	816.55	0.0407447
15.2917	148.953	0.0211229		15.2917	114.466	0.0142675		15.2917	935.337	0.046672
15.3	149.522	0.0212035		15.3	115.05	0.0143403		15.3	1073.98	0.0535902
15.3083	150.195	0.021299		15.3083	115.633	0.0144129		15.3083	1235.11	0.0616304
15.3167	150.725	0.0213742		15.3167	116.219	0.0144859		15.3167	1421.85	0.0709482
15.325	151.362	0.0214644		15.325	116.743	0.0145513		15.325	1637.13	0.0816903
15.3333	151.822	0.0215297		15.3333	117.389	0.0146318		15.3333	1884.03	0.0940105
15.3417	152.217	0.0215858		15.3417	117.961	0.0147031		15.3417	2165.85	0.108073
15.35	152.497	0.0216254		15.35	118.623	0.0147856		15.35	2485.5	0.124023
15.3583	152.721	0.0216571		15.3583	119.46	0.0148899		15.3583	2846.04	0.142014
15.3667	152.842	0.0216743		15.3667	120.255	0.014989		15.3667	3250.01	0.162171
15.375	152.919	0.0216853		15.375	121.139	0.0150992		15.375	3699.78	0.184614
15.3833	152.983	0.0216943		15.3833	122.178	0.0152288		15.3833	4197.27	0.209437
15.3917	153.099	0.0217108		15.3917	123.214	0.0153579		15.3917	4743.82	0.23671
15.4	153.186	0.0217231		15.4	124.27	0.0154895		15.4	5339.89	0.266453
15.4083	153.292	0.0217381		15.4083	125.445	0.0156359		15.4083	5985.14	0.29865
15.4167	153.345	0.0217457		15.4167	126.682	0.0157901		15.4167	6678.29	0.333237
15.425	153.417	0.0217559		15.425	127.958	0.0159492		15.425	7416.97	0.370096
15.4333	153.42	0.0217563		15.4333	129.385	0.0161271		15.4333	8197.53	0.409045
15.4417	153.411	0.0217551		15.4417	130.902	0.0163161		15.4417	9015.44	0.449857
15.45	153.339	0.0217448		15.45	132.635	0.0165321		15.45	9864.86	0.492242
15.4583	153.284	0.021737		15.4583	134.555	0.0167714		15.4583	10738.7	0.535845
15.4667	153.179	0.0217222		15.4667	136.789	0.0170498		15.4667	11628.9	0.580265
15.475	153.044	0.021703		15.475	139.325	0.017366		15.475	12526.5	0.625055
15.4833	152.971	0.0216926		15.4833	142.154	0.0177185		15.4833	13421.3	0.669705
15.4917	152.847	0.021675		15.4917	145.42	0.0181257		15.4917	14302.7	0.713685
15.5	152.793	0.0216674		15.5	149.075	0.0185813		15.5	15159.3	0.756429
15.5083	152.827	0.0216723		15.5083	153.158	0.0190902		15.5083	15979.7	0.797363
15.5167	152.866	0.0216778		15.5167	157.674	0.019653		15.5167	16752.2	0.835911
15.525	152.855	0.0216762		15.525	162.722	0.0202823		15.525	17465.7	0.871511
15.5333	152.914	0.0216846		15.5333	168.399	0.0209899		15.5333	18109.4	0.903632
15.5417	152.971	0.0216927		15.5417	174.817	0.0217899		15.5417	18673.5	0.93178
15.55	152.97	0.0216924		15.55	182.038	0.0226899		15.55	19149.1	0.955515
15.5583	152.967	0.0216921		15.5583	190.363	0.0237276		15.5583	19528.9	0.974464
15.5667	152.993	0.0216958		15.5667	199.827	0.0249071		15.5667	19806.7	0.988325
15.575	153.108	0.021712		15.575	210.781	0.0262725		15.575	19978.1	0.996877
15.5833	153.226	0.0217289		15.5833	223.454	0.0278522		15.5833	20040.7	1
15.5917	153.481	0.021765		15.5917	238.128	0.0296812		15.5917	19993.7	0.997658
15.6	153.743	0.0218021		15.6	255.189	0.0318077		15.6	19838.4	0.989908
15.6083	154.048	0.0218454		15.6083	275.02	0.0342795		15.6083	19577.8	0.976904
15.6167	154.2	0.0218669		15.6167	298.153	0.0371629		15.6167	19216.7	0.958888
15.625	154.347	0.0218877		15.625	325.223	0.0405369		15.625	18761.8	0.936185
15.6333	154.348	0.021888		15.6333	356.792	0.0444719		15.6333	18220.7	0.909185
15.6417	154.161	0.0218614		15.6417	393.671	0.0490686		15.6417	17602.7	0.878348
15.65	153.96	0.0218329		15.65	436.601	0.0544195		15.65	16917.8	0.844172
15.6583	153.616	0.0217841		15.6583	486.508	0.0606401		15.6583	16176.7	0.807196
15.6667	153.246	0.0217317		15.6667	544.359	0.0678509		15.6667	15390.8	0.767976
15.675	152.899	0.0216824		15.675	611.156	0.0761767		15.675	14571.3	0.727088
15.6833	152.544	0.021632		15.6833	688.057	0.0857618		15.6833	13729.6	0.685088
15.6917	152.271	0.0215933		15.6917	776.158	0.096743		15.6917	12876.7	0.642528
15.7	152.016	0.0215572		15.7	876.601	0.109263		15.7	12022.7	0.599914
15.7083	151.82	0.0215294		15.7083	990.607	0.123473		15.7083	11177.3	0.557732
15.7167	151.636	0.0215034		15.7167	1119.29	0.139512		15.7167	10349	0.516401
15.725	151.534	0.0214889		15.725	1263.72	0.157515		15.725	9545.22	0.476293
15.7333	151.505	0.0214847		15.7333	1424.9	0.177605		15.7333	8772.17	0.437719
15.7417	151.517	0.0214865		15.7417	1603.79	0.199902		15.7417	8034.97	0.400934
15.75	151.45	0.021477		15.75	1801.01	0.224484		15.75	7337.49	0.36613
15.7583	151.513	0.0214859		15.7583	2017.04	0.251411		15.7583	6682.68	0.333456
15.7667	151.521	0.021487		15.7667	2252.09	0.280708		15.7667	6072.1	0.302989
15.775	151.584	0.021496		15.775	2505.87	0.312341		15.775	5506.73	0.274778
15.7833	151.712	0.0215141		15.7833	2777.81	0.346236		15.7833	4986.4	0.248814
15.7917	151.9	0.0215408		15.7917	3066.96	0.382277		15.7917	4510.28	0.225056
15.8	152.258	0.0215916		15.8	3371.9	0.420285		15.8	4076.91	0.203432
15.8083	152.644	0.0216463		15.8083	3690.95	0.460054		15.8083	3684.15	0.183834
15.8167	153.251	0.0217323		15.8167	4021.86	0.501299		15.8167	3329.62	0.166143
15.825	154.003	0.0218391		15.825	4362.2	0.54372		15.825	3010.65	0.150227
15.8333	154.866	0.0219614		15.8333	4708.97	0.586943		15.8333	2724.56	0.135952
15.8417	155.923	0.0221112		15.8417	5058.88	0.630557		15.8417	2468.59	0.123179
15.85	157.188	0.0222906		15.85	5408.05	0.674078		15.85	2240.18	0.111782
15.8583	158.651	0.0224981		15.8583	5752.65	0.717031		15.8583	2036.69	0.101628
15.8667	160.417	0.0227486		15.8667	6087.98	0.758828		15.8667	1855.78	0.0926006
15.875	162.479	0.0230409		15.875	6409.84	0.798945		15.875	1695.06	0.0845813
15.8833	164.846	0.0233766		15.8833	6713.45	0.836788		15.8833	1552.22	0.0774536
15.8917	167.502	0.0237532		15.8917	6994.4	0.871808		15.8917	1425.12	0.0711116
15.9	170.519	0.0241811		15.9	7248.56	0.903487		15.9	1311.82	0.065458
15.9083	173.79	0.024645		15.9083	7471.95	0.93133		15.9083	1210.56	0.060405
15.9167	177.35	0.0251499		15.9167	7661.13	0.954911		15.9167	1119.76	0.0558743
15.925	181.223	0.0256991		15.925	7812.93	0.973831		15.925	1038.13	0.0518013
15.9333	185.48	0.0263028		15.9333	7925.05	0.987806		15.9333	964.57	0.0481307
15.9417	190.027	0.0269476		15.9417	7995.43	0.996579		15.9417	898.062	0.044812
15.95	194.974	0.0276491		15.95	8022.88	1		15.95	837.85	0.0418075
15.9583	200.288	0.0284026		15.9583	8006.74	0.997989		15.9583	783.177	0.0390794
15.9667	206.086	0.0292249		15.9667	7947.34	0.990585		15.9667	733.334	0.0365923
15.975	212.224	0.0300953		15.975	7845.66	0.977911		15.975	687.759	0.0343182
15.9833	218.833	0.0310325		15.9833	7703.36	0.960174		15.9833	645.951	0.032232
15.9917	225.807	0.0320214		15.9917	7522.88	0.937679		15.9917	607.306	0.0303037
16	233.279	0.0330811		16	7307.34	0.910812		16	571.506	0.0285173
16.0083	241.318	0.0342211		16.0083	7060.37	0.880029		16.0083	538.063	0.0268486
16.0167	250.105	0.0354671		16.0167	6786.01	0.845833		16.0167	506.807	0.0252889
16.025	259.699	0.0368277		16.025	6488.61	0.808764		16.025	477.319	0.0238175
16.0333	270.509	0.0383606		16.0333	6172.84	0.769405		16.0333	449.606	0.0224347
16.0417	282.716	0.0400916		16.0417	5843.24	0.728323		16.0417	423.383	0.0211262
16.05	296.723	0.042078		16.05	5504.64	0.686117		16.05	398.736	0.0198963
16.0583	312.902	0.0443722		16.0583	5161.52	0.64335		16.0583	375.523	0.018738
16.0667	331.757	0.0470461		16.0667	4818.08	0.600542		16.0667	353.812	0.0176547
16.075	353.787	0.0501701		16.075	4478.23	0.558182		16.075	333.405	0.0166364
16.0833	379.551	0.0538237		16.0833	4145.35	0.516691		16.0833	314.458	0.015691
16.0917	409.79	0.0581119		16.0917	3822.32	0.476428		16.0917	296.736	0.0148067
16.1	445.316	0.0631498		16.1	3511.63	0.437702		16.1	280.339	0.0139885
16.1083	487.035	0.0690659		16.1083	3215.21	0.400756		16.1083	265.113	0.0132288
16.1167	535.833	0.0759859		16.1167	2934.71	0.365792		16.1167	251.109	0.01253
16.125	592.771	0.0840602		16.125	2671.32	0.332963		16.125	238.24	0.0118878
16.1333	659.016	0.0934543		16.1333	2425.81	0.302361		16.1333	226.429	0.0112985
16.1417	735.534	0.104305		16.1417	2198.74	0.274059		16.1417	215.735	0.0107648
16.15	823.392	0.116764		16.15	1990.05	0.248047		16.15	205.972	0.0102777
16.1583	923.646	0.130981		16.1583	1799.41	0.224285		16.1583	197.159	0.00983793
16.1667	1037.29	0.147097		16.1667	1626.22	0.202698		16.1667	189.2	0.00944079
16.175	1165.17	0.165231		16.175	1469.68	0.183186		16.175	181.981	0.00908061
16.1833	1308.06	0.185495		16.1833	1328.58	0.165599		16.1833	175.507	0.00875753
16.1917	1466.83	0.208009		16.1917	1202.01	0.149822		16.1917	169.657	0.00846563
16.2	1641.97	0.232845		16.2	1088.7	0.135699		16.2	164.444	0.00820554
16.2083	1833.74	0.260041		16.2083	987.609	0.123099		16.2083	159.629	0.00796527
16.2167	2042.48	0.289642		16.2167	897.622	0.111883		16.2167	155.282	0.00774835
16.225	2267.86	0.321602		16.225	817.728	0.101925		16.225	151.268	0.00754805
16.2333	2509.34	0.355847		16.2333	746.807	0.0930847		16.2333	147.54	0.00736205
16.2417	2766	0.392244		16.2417	683.957	0.0852508		16.2417	143.913	0.00718105
16.25	3036.48	0.4306		16.25	628.27	0.0783099		16.25	140.559	0.0070137
16.2583	3318.99	0.470662		16.2583	578.723	0.0721341		16.2583	137.308	0.00685149
16.2667	3611.43	0.512132		16.2667	534.762	0.0666546		16.2667	134.251	0.00669893
16.275	3911.3	0.554658		16.275	495.678	0.0617831		16.275	131.394	0.00655637
16.2833	4216.03	0.597871		16.2833	460.705	0.0574239		16.2833	128.702	0.00642204
16.2917	4522.63	0.64135		16.2917	429.512	0.0535359		16.2917	126.229	0.00629865
16.3	4827.81	0.684627		16.3	401.611	0.0500582		16.3	123.967	0.00618577
16.3083	5128.13	0.727215		16.3083	376.557	0.0469354		16.3083	121.856	0.00608045
16.3167	5419.76	0.76857		16.3167	353.989	0.0441225		16.3167	119.88	0.00598184
16.325	5698.72	0.808129		16.325	333.535	0.041573		16.325	117.977	0.0058869
16.3333	5961.01	0.845324		16.3333	315.05	0.0392689		16.3333	116.093	0.00579288
16.3417	6202.83	0.879616		16.3417	298.091	0.0371551		16.3417	114.261	0.00570144
16.35	6420.16	0.910436		16.35	282.611	0.0352257		16.35	112.448	0.00561101
16.3583	6609.77	0.937323		16.3583	268.318	0.0334441		16.3583	110.623	0.00551992
16.3667	6768.53	0.959837		16.3667	255.163	0.0318044		16.3667	108.733	0.00542564
16.375	6893.85	0.977609		16.375	243.004	0.0302889		16.375	106.856	0.00533194
16.3833	6983.75	0.990358		16.3833	231.657	0.0288745		16.3833	104.938	0.00523624
16.3917	7036.68	0.997864		16.3917	221.083	0.0275566		16.3917	102.878	0.00513349
16.4	7051.75	1		16.4	211.196	0.0263243		16.4	100.798	0.00502966
16.4083	7028.72	0.996735		16.4083	201.846	0.0251588		16.4083	98.6419	0.00492209
16.4167	6967.77	0.988092		16.4167	193.057	0.0240633		16.4167	96.3656	0.00480851
16.425	6869.95	0.974219		16.425	184.636	0.0230137		16.425	94.0678	0.00469385
16.4333	6736.76	0.955333		16.4333	176.514	0.0220014		16.4333	91.7349	0.00457744
16.4417	6570.42	0.931745		16.4417	168.598	0.0210147		16.4417	89.3002	0.00445595
16.45	6373.73	0.903851		16.45	161.033	0.0200717		16.45	86.7781	0.0043301
16.4583	6149.76	0.87209		16.4583	153.705	0.0191584		16.4583	84.0505	0.004194
16.4667	5902.42	0.837016		16.4667	146.514	0.018262		16.4667	81.1254	0.00404804
16.475	5635.5	0.799164		16.475	139.553	0.0173943		16.475	77.7908	0.00388165
16.4833	5353.16	0.759126		16.4833	132.883	0.016563		16.4833	74.2513	0.00370503
16.4917	5059.61	0.717498		16.4917	126.395	0.0157543		16.4917	70.4926	0.00351748
16.5	4758.9	0.674854		16.5	119.973	0.0149538		16.5	66.4923	0.00331787
16.5083	4454.74	0.631721		16.5083	113.673	0.0141687		16.5083	62.4025	0.00311379
16.5167	4150.93	0.588638		16.5167	107.421	0.0133894		16.5167	58.2774	0.00290796
16.525	3850.52	0.546038		16.525	101.07	0.0125977		16.525	54.3331	0.00271114
16.5333	3556.47	0.504338		16.5333	94.7823	0.011814		16.5333	50.3599	0.00251289
16.5417	3271.31	0.463901		16.5417	88.4439	0.011024		16.5417	46.4448	0.00231753
16.55	2997.35	0.425051		16.55	82.1348	0.0102376		16.55	42.5115	0.00212126
16.5583	2736.3	0.388031		16.5583	75.7228	0.00943836		16.5583	38.4335	0.00191778
16.5667	2489.62	0.35305		16.5667	69.4281	0.00865376		16.5667	34.2655	0.0017098
16.575	2258.35	0.320255		16.575	63.1408	0.0078701		16.575	29.8709	0.00149052
16.5833	2043.04	0.289721		16.5833	56.9194	0.00709463		16.5833	25.2848	0.00126167
16.5917	1843.99	0.261493		16.5917	50.6569	0.00631406		16.5917	20.4683	0.00102134
16.6	1660.86	0.235525		16.6	44.352	0.00552819		16.6	15.5266	0.000774754
16.6083	1493.37	0.211774		16.6083	38.0102	0.00473772		16.6083	10.431	0.00052049
16.6167	1340.86	0.190145		16.6167	31.578	0.00393599		16.6167	5.24373	0.000261655
16.625	1202.48	0.170523		16.625	25.0798	0.00312603		16.625	-0.021017	-1.04872e-06
16.6333	1077.45	0.152792		16.6333	18.5043	0.00230644		16.6333	-5.35212	-0.000267063
[truncated: 1,010 more rows]
